# Supplementary material for: Comparative Transcriptome Analysis of the Hepatopancreas from Macrobrachium rosenbergii Exposed to the Heavy Metal Copper
Source: Animals (Basel). 2024 Apr 5;14(7):1117. doi: 10.3390/ani14071117 (PMC11011146; doi:10.3390/ani14071117)
Supplement: Supplementary file 1 [file animals-14-01117-s001.zip]

Archive with 12 entries (11 files):
- Supplementary Materials-Figure/
- Supplementary Materials-Figure/Figure S1.tif
- Supplementary Materials-Figure/Figure S2.tif
- Supplementary Materials-Figure/Figure S3.tif
- Supplementary Materials-Figure/Figure S4.tif
- Supplementary Materials-Figure/Figure S5.tif
- Supplementary Materials-Figure/Figure S6.tif
- Supplementary Materials-Figure/Figure S7.tif
- Supplementary Materials-Table S1.xlsx
- Supplementary Materials-Table S2.xls
- Supplementary Materials-Table S3.xlsx
- Supplementary Materials-Table S4.xls
