# Supplementary material for: Comparative Transcriptome Analysis of the Hepatopancreas from Macrobrachium rosenbergii Exposed to the Heavy Metal Copper
Source: Animals (Basel). 2024 Apr 5;14(7):1117. doi: 10.3390/ani14071117 (PMC11011146; doi:10.3390/ani14071117)
Supplement: Supplementary file 1 [file animals-14-01117-s001.zip › Supplementary Materials-Table S1.xlsx]

## Sheet: Supplementary Materials-Table S
ID	Seq
CL1.Contig1_All	AGAGAGAGAGAGAGAGAGCGAGAGCGAGAGCGAGACACCAAAGAAAACAATTGTGATGGACAAAACTCGCGGAGAAACAGTGATGTTGGAGATGTCGAAAGATACCGGCTCGCCTCCTTTGGACTTCTACGACGTCATGGAGGATCAACAATTCGACGATTTCATAACAATTTACAATGAAAGTCCACGCGCCGTAGAACCCGGCTTAACTGCTGATGACATTTCATTAATAGGGAGTAGGGAATCTCATACGATGCGATCATATTCTCAGAGCAACTGGACTTCAACAGCAACCCCAAGATACCCTCGTTCCCCCGAGAGTAACGCTCAAAACACTGAAATGAGCTATAGGCCATATACCCCCGGGAATAACCCCGCCGGGGAACGCGCGATTTTTGG…
CL1.Contig2_All	AGAGAGAGAGAGAGAGCGAGAGCGAGAGCGAGACACCAAAGATGTCGAAAGATACCGGCTCGCCTCCTTTGGACTTCTACGACGTCATGGAGGATCAACAATTCGACGATTTCATAACAATTTACAATGAAAGTCCACGCGCCGTAGAACCCGGCTTAACTGCTGATGACATTTCATTAATAGGGAGTAGGGAATCTCATACGATGCGATCATATTCTCAGAGCAACTGGACTTCAACAGCAACCCCAAGATACCCACGTTCCCCCGAGAGTAACGCTCAAAACACTGAAATGAGCTATAGGCCATATACCCCCGGGAATAACCCCGCCGGGGAACGCGCGATTTTTGGCCAGCGCGCAGAAAGTGGAGGGCGCGGTTTCGCCCAGTCCTTCGGATATG…
CL1.Contig3_All	GTTTCACGCGTTATAGACGTGGTCTCTCTCTGTCCCGCGGGAGATTTACTGTGCTTTGCATGAGGTGCTAAAACTCTGTCATCTCTCAATATATTCCCTTTTTAAGACCGTGTCGTCAGAACTGAACAATAATGTCGAAAGATACCGGCTCGCCTCCTTTGGACTTCTACGACGTCATGGAGGATCAACAATTCGACGATTTCATAACAATTTACAATGAAAGTCCACGCGCCGTAGAACCCGGCTTAACTGCTGATGACATTTCATTAATAGGGAGTAGGGAATCTCATACGATGCGATCATATTCTCAGAGCAACTGGACTTCAACAGCAACCCCAAGATACCCACGTTCCCCCGAGAGTAACGCTCAAAACACTGAAATGAGCTATAGGCCATATA…
CL1.Contig4_All	CTTGCAGCCTCTCGCTAGTCTGGCAGTCCAGCTCAGGGTCTCGGGCTGCAATCGGCAGCGATTAGATGTCGAAAGATACCGGCTCGCCTCCTTTGGACTTCTACGACGTCATGGAGGATCAACAATTCGACGATTTCATAACAATTTACAATGAAAGTCCACGCGCCGTAGAACCCGGCTTAACTGCTGATGACATTTCATTAATAGGGAGTAGGGAATCTCATACGATGCGATCATATTCTCAGAGCAACTGGACTTCAACAGCAACCCCAAGATACCCACGTTCCCCCGAGAGTAACGCTCAAAACACTGAAATGAGCTATAGGCCATATACCCCCGGGAATAACCCCGCCGGGGAACGCGCGATTTTTGGCCAGCGCGCAGAAAGTGGAGGGCGCG…
CL1.Contig5_All	AGTCCAGCTCAGGGTCTCGGGCTGCAATCGGCAGCGATTAGAAAACAATTGTGATGGACAAAACTCGCGGAGAAACAGTGATGTTGGAGATGTCGAAAGATACCGGCTCGCCTCCTTTGGACTTCTACGACGTCATGGAGGATCAACAATTCGACGATTTCATAACAATTTACACTGAAAGTCCACACGCCGTAGAACCCGGCTTAACTGCTGATGACATTTCATTAATAGGGAGTAGGGAATCTCATACGATGCGATCATATTCTCAGAGCAACTGGACTTCAACAGCAACCCCAAGATACCCTCGTTCCCCCGAGAGTAACGCTCAAAACACTGAAATGAGCTATAGGCCATATACCCCCGGGAATAACCCCGCCGGGGAACGCGCGATTTTTGGCC…
CL2.Contig1_All	ATTCCTTTTACTGTACCTCCATTCGTATTATCTTTCTTCCATCTTGCTTTCCACCCTCTCCTAACAATTGTTTCATAGTGCAACTAGGTTTTCCTACTGTTACACCTTTCAAACCTTTTGACTGTCAATTTCCATTTCAGTGCTGAATGACCTCATTTGTACCAGTGCTTGGTCAGTGTTGAATGATCTTGTCTGTACCAGTGCTTGGCCTGAATTCAATATTTATATATTATCTCTACATGAACAAAAGACAGGTTGTGTTACTAACACTTCCCAATCTCTGGAAAGGATGATTTGTGCAATATAGGTTCTTCAGTAACCTTTGTAGTACAGAAGTTGTGACCCACTTCAGAGGATTAATGAACACAAGTTCACGCCTTCAAACTTTTGCTAATTAAC…
CL2.Contig2_All	TGCAGATATTTGAAATATGCAGATTCAGTAAACCAAAAAAAATTACTGTAGATGTAAAACTGCAGTTTTTAACTTTTCTTTTTCCCATATTTTGCCACTACACAGCACTGTAAATACTAATAAACAATGCAAAATATGCTGTGCAGTGCTGTACACAAAATAAATATCGAACTTTGCAGTATAATGCATATATAATGTGTAACGGAATTTAACATGGAAGTTCTCTCTCTCTCAGCAACATGACATGTACATGTACTGTACATATATATATGCACTTATAGTACATATACAAATGCTGATTTTATATTGAACAACAGCTTCCATTTTGTACTGCATTTTAGTACCTCCACATTAAAATCCTAATAAACATTTAATTCAGTGTGTGTGTGCAATGCTTAT…
CL2.Contig3_All	GAATCACGTAGTCACGTACCAAGCAGTTAGTGATTGAAGAAAGCTTGAAAGTGAGTCCACGCTGTAAGAATTCCCTACTTTAAACAAGTTTGAAGATACAAAGATGTTCTGGAAGCTTTGGCTGAACATTAGTTGTACCATTCTAATAGTGCAAGTTCTATATAATGGCTATGCTGGGGTATCTGCAGACATTTTCTTTGAAAGCATTCCAGAAGATGATTATGAGAGGAGTGATTTCCCACCAAAAACAATAGAAGATGAACAAAACTCAGCGACAAAAAGATCTGGAATACAAGATCAAGAACCCAGGTGTCCTTCACCCTTCTTTGAAGTTATGTTTGAGTGCTTTTACATACATGTCCATCACCACCTCACCTGGTGGCAGGCAAGAGATTTTTG…
CL2.Contig4_All	GTTTAACCAGACCACTGAGCTGACAAACAGCTCTCCCAGGGCTGGCCCGAAGGACCAGACCCACCCTACGTGGCCAAGAACCAACTGGTTACCCAGCAACGGGACCCACAGCTCATTGTGGAATCCGAACCACACCACGACGAGAAACGAATTTCCGTCACCAGAAACAAACTCCTCCAATTCTTCACCGGCCGGTCGGAGAATCGAACGCCGGTCCAACAGCGCAGCCGAGAGCTCTACCCACCCCTCCAAATAAGCCCAACCCTTGTGTGTTGGGATGAACTCGTTTTTCGAGGCATCTTATGAACCACATCAAAGATGGCACCATCAGTAGGCACTACGACCACATGGACTAAGACCTCGTAGGGGCGTAGTGTCGCCAATGCACCTCACGCGGTG…
CL2.Contig5_All	TCCTTTTAACGGTGCTGTAAGCATCTTACTGCATCTTTCTAAGTACCCTGTGGGTATTTAAAGTAAACATGATGGCACAAGGAATGTAAAAATATATAGTATGCACATCTTTTACATTTATGTTGACCATCATTGACTACATTTACTTTTTTTTTGTATATTTTTTTTTATTAATTTCTGTAAAAAAAAAAAACTTACGAGCTAATTACAGTATATGTATCAGTGATGGTTTTGAGTGTTTAAGAGTTTAAAGTGTAAACTCATACCTGGTCCAAATTATAACTTGCTCTTAGTTTACTTAATTGAAGTGATTTACATATACAGCATAGAGTGAGTTTGTGTGCGTGTGTTTGTGCAGTTTGCCAAGACAGGAATTAGTGCTCTCAGTTACCTAGTTCA…
CL2.Contig6_All	ATATATATATAGTCATGAAAATATTACTATATAATATAAGCTACACTTTACTCCATAAAAAGAAAAGTATTTTACAATCACACCAAGCTATCATAAAATCTGTCATGTGCCGTGCCATAAAATCTCTATAAAAAAAAAAACCAGCCTTCAAATGTCCAACACTTACTAATCAGCACTAGACTTTCTTTCGAAGCCAAATTTAAGTCGGCAAAAATTCAGATAACTAATGTAATATAAACAATTTAAATATAACAGTGTCTGATGGAAAAACTGCAAAGTAACCGATATTCACATAACAAATTGGTAAACTAGCCTAGCATAAAATATCTTACATACAACGATAACAGAAATATTTCTCCCAATGCTACCATTCACGTTAAACTAATATGGTATGGTACA…
CL2.Contig7_All	AAAAAAAAAAAAAAAAAAATAGTATATGGATAAAAAGGACTCGGCTGACCATTGAACGTATGTTTCTACAGGATCTGACGGCCAGAAAAGTGGAATTGTTAATAACAAACAGAATTGTTAGTAACCCTAATAGCACTGAAGTATAACTGCTCCCTAAGCACCGCCGATTTTGTACGTGAACTAAAAAGAATCTTCCATAATCGAGAGGAGGCAAGACGAAATCTGATACTCTTCTAAAGCAAGCAGTTTAGCTTTATATAATGGCATGGAATGGAATATAAAATTTAGACCAAAGGCTAAGCGCTGGGACTTGTGAGGTCAGTCAGCAATGAAAGGGAAATTGAGAGTAAAATGGTTTTAAAGGTGTAACAGGAGGAAAACCTCGCAGTTGCACTATGA…
CL2.Contig8_All	CTTTGTACCAAATGTAACAGATGTCACGAGAGACGCTCAGAGTTACCAGACATATGGCGTAAGAGATTTTTTACACCGAAATGTATGAAACCAAATGAGAAAGGGAAGTAAAGAACCCTTTTGTGGTAGATGGACTGGTCTTAGGGATAGGTGGGAACAGCTGGAGCCTGGTTAAAATGGATATGATTTGAAAATGTGACTATAGTGTGTTAAAATTTGTCGTCAGACTGCAGTGGGAAACTATCACAAGTGAGGAAGTGGAGAGATGTAGTGTCCAATGGATTAAGAAGGGGATGAGGAACAGTTAATCAGAAAAGTAATCGATACAGAAGTCCAAGAAAATCATGGGAAAAATGATGAAGACCTAGAACTGATGGGAGGTCAGGAAAAGAGAGAGAA…
CL2.Contig9_All	ATATATATATATATATATATTGTGTTTAGTCTGTTATTTTACCTACGTCCCTCAATCTGCAAATTAGCTGTCCAGCCAAATCACTCACTCTTTTCACTGTTTAAAACACTGAAAGGCTTTATAGCTGAATTTTCATAAAGTCATAGGCTTTTTCAATCAAACATTCAGTAAAAAATATTTACAAAGAAGTCTCAGTTTTATTTAAAAAGCACTCTAGATTAAAGAAGAATGAAGTTATTTATTGCACACAAGGGTTGACCTTCAAATGAGGAACAGTTGTCTTAGATGAACCAAATAGAGGCAATAAAATTAAAAGTTACTGTTGATCATCAATTTATCTTTTCAGTCTGTTTAAGCAAATATTGCAGAACTGAGTCAATTTCCCAGGTGGGAAATAAA…
CL2.Contig10_All	GAGAGAGAGAGAGAGAGAGAGATACTACAAGACGTAAATTATAATGAATCGCAGATCTTTTGTTCCAAAATCATTTTCTTTTCTGTTGTGAAAGATAGTGAGGCATTCCCAAACTATTTTCATGTTTCAATATAAGATATTTTGATCATTTACGTTTGATGAAAAAATGGTGATCTTTCTGCATTTCGCGTTCATATGTTTGTGATATAAAATTCTTAAAAAAAACACAACCCATTAATATATGCCTATTGTTTACTTAATATATGTGCTAGTATGCTTGCTTACATCAGTTAGTATACATGAGCACACGGAACGTGTGATAAACTCTAAGTATTCATTCATAATCCTTTTTATTAGTTTTGCAATATTAGTCTTATTAAACAACCTAATATTTCATTA…
CL2.Contig11_All	ACATTTGCCAAAATGCTGTCATATTGGTAAGCGAGTACATTTGCCAAAATGCTGTCATATTGGTAAGCGAGTACATTTGCCAAAATGCTGTCATATTGGTAAGCGAGTACATTTGCCAAAATGCTGTCATATTGGTAAGCGAGTACATTTGCCAAAATGCTGTCATATTGGTAAGCGAGTTACCTGAAATAGAAAAAAAAAAAAGGGCAATTTTAGAAAATGGTCAAAACTCCTTTATGTGAAATTGCACCAATTAATCCTCATTTAGGGTATGGTGACTTCAAAAACCATTCAGATTGTCAACATCAGATTTAATTTAATCATTGCACGAGAGAGAAAATAAAAATTTTCCTTGGCAAATATCTTACCTTTGGTTAACATGGCTGAACACCTTTCTTC…
CL2.Contig12_All	GTACGATTCAGGGTTGCCTGGCACTAGGTAATTCTACTCTTGCAGTTGCAGTAACTCGGAAAGCGCGAGTTCACTTGTGCTCTTGCTGTAGACCGATTGACATCGTCAATCATATCTCCCTCGTTAATCATATCTTACAAGTTACCACTGCTGGGACGTACATTTGAAGCCGTCTTGCTGTTGAGTCCCGTTTATTGAAAGCTCAAATGTCTCGTTCCCCAAGGAAGACCGCCCCCTGGCAAAAGGGTTTGAGTCACCCGTTAGAGCGATTATCATCCCTGTACGATCATGCCGAATTATCGGATCTCACCATTACCTTTCCCAGTGACGAGCTATCTCTGAAGGTACATCGACTCATACTAGCCATGAGCTCACCAGTATTTGAAGCAATGTTCTATG…
CL2.Contig13_All	GTCAGAGTCAGACTGACATTTAGCTCATTTGTGGTTCCATATACGTTGTGGTCGGCGACCAGAAAAATCCCTACTACATTTCATCATCTCGCCGTGTAAGGAATTCCGATCCAGCTTGAGAGCTTGATGGCGGAAAGAGGCGGCAGCAGAGAAGCAGAGCTGAGACAACATGCCTTTGCGGTTCGGGACATGATCAGACAAATGCAAGAAGCCACCGTGATTCCCGCAAGTACATTCCTCATCAACCATGGGAGAGGGAGAGGAAGAGGAAGAGGAAGAGGGAGAGGAAGAGGAAGAGGAAGAGGGAGAGGAAGAGGAAGAGGAAGAGGGAGAGGAAGAGGAAGAGGAAGAGGTTTTGGTAACATCACGAGTAATCCCCTGATGCAAAGGCAGATGGCT…
CL2.Contig14_All	TTGCGGCATCCCCAACAGGATGCTCTTGCCCAAGGGTAAGAAGGACGGCATGGAATTTTCACTCTTCCTGGCTGTCACAGATGGTAGCCACGACCTCACTCATCCCGATGTAGAATCAGAGCACGGCGGCACTCATGCTCACTGTGGTGCTCATGGTGAAGTGTACCCTGACAAGCGCCCCATGGGCTTCCCTCTGGATCGCAGGATTCCTGACAGGCGCGTCTTTGATGAAACCACTAACATTAAATTCACTCACGTGAAAGTATATCATGATGAACGCAAATTCACCGTTGTAGGTGCCTAGAAGTATTATCAACGCATGTTGATATCTTAGGAGCAGAATGCCATCTTTTTATTGTCATCTGGTTTAAATTTTTATTGTAAGGATAACTTTGTTTG…
CL2.Contig15_All	TCCTTTTACTGTACCTCTGTTCATTTTATCTTTCTTCCATCTTTCCACCCTCTCCTAACAGTTGCTTCATAGTGCAGTTGCGAGATTTTTCTCCTGTCACACCTTTCAACCTCCTGTACTCTCAGTTTCCCTTTCAGCGCTGAATGACTTCATAGGTCCCAGTGCTTGGCCTTCTGCCTAAATTCTATATTCAATTTAATTTCAACTGACGCAGTTATTGGTATTCTGAGCAAGGAAATGCTAAATCACCATCTTGCAGGCGATTTTTAATTTCTTTATCTGGGGAATCACTATTCGACATTCCATCCATTTTAAAGCTAATTATTATCATTGTAGTTTTCTTGGTATTATTATCATCATTTTCATTCTCCAGTTCTCTACAATTACTTCGGTAAGAGT…
CL2.Contig16_All	AGCACTGAATGACCTCATAGGTCCTAGTGCTTGGCCTTTGGCCTTAATTCTATACTCTCTTCTGTTAAAGAAATGTTAGTTTTATAGTGCTGTAAATCTTTTATATATGTATTGCTGTGGCTTGAATGTAAGAGTTCAGTTAATGTTATGCAGTGTAAAGTAATGAGGATCAGTTTCTCCAAAAATTGTAACATCTTCAGAAGGAAGTGATTTGATTGCTGTTGCTGCATTCCTTGCCTTGCACTTCTACTATGAAGTATCAGTCTGCTTGATCCTAGCCTGTTAACAGCTGAAGAAAGGTGTTCAGCCATGTTAACCAAAGGTAAGATATTTGCCAAGGAAAATTTTTATTTTCTCTCTCGTGCAATGATTAAATTAAATCTGATGTTGACAATCTGA…
CL2.Contig17_All	ATATATATATATATATATATAAAACAAGACAAAAATTGACACAACACAACTCAAAAACTCATACAAAAAATATATAAAAAAAATTTAAAAATATAACTCAAAAACACACACAAAAATAAAATTTAAAAAACTGAAAAACATACCACTAAAAAGCCACCCTGTTCGTTCCTTTTACTGTACCTCCGTTCACATTCTCTTCCTTCCATCTGACTTTCCACCCTCTGCTAACAATTGTTTCATTGTGCAACTGCGAGGTTTTCCTCGTTGCACCTTTAAAATCTCCTTTACTCTCAGTTATCCTTTCAGCACGGAATGACCTCATAGGTCCCAGCTCTTGGCATTTGGCCTCTTATATTTCAGTTCCAATTCCAATATTGCATATTGTCATTCCCAATGAGG…
CL2.Contig18_All	TAACAAAGTAAATACAATTCCTAACCTTTTAATTATTTAATATAAAGAACATGAAGTCACTATTCTACATTACACAGCTAAGATGCAGTGTCCTGAGTAAGAAATAAACTAAAAGTACAGCATCTTGGATTTTAAGATTGATAACTGTTTGCATACTTAACCAGTTTCTTGATGTAAACAAAACTAATATTTGAACATGAAAGCTCTCAAGATAATTATGTCCTAAGCAGCATGAAAATAAGATTTGGAATAATTCCTCTACTTCACAGTAACCAAACCAATGCTTTGTATAAGCTGTAATCGCTTTGATACACAAAGGGTAAACTGTTTTTCCCTTCGATATTATTTTTGTATACATGATACAGTACAGTATACTGTTTTATCAGTATTCAATGACTT…
CL2.Contig19_All	TTTTTTTTTTTTTTTTTTTTAAAGTAGGTAGGCCGAGGCAAAGCTGTTCTGTACGCGTATATCCATCTCTTCGGGTATCGGCCAACGGAGAACTATCCAGACCAACCCATTTCGTATCTCACAAAGAGCAGTTCTGGATCTCACTCTGTTTATCATCGTAATTATTGATATGAGTATTAATCTGCAAAACTCACATTTGTATCGCCTATCGTGCGAATTCCATTTTCAGCAGGTAAATAAGGTTAGACGTCCCAGACTCGAGGTATTTAAAAAGAAAGTTAACTGTTTAAAATATTTTAAAATATTCACAGGCGACGTGCAACTAAGAACTCTCTTTCTTCCATCTTACTTTTCACCCTCTCCTAGCAATTGATTCATAAGTGCAACTGAGAGTTTTTC…
CL2.Contig20_All	TTTGCATCAATAAGACCACCTCTGCGTTATTAAGATATTTCTTGCATAGAATGGAATGGAATATAGAGTCTAGTCCAAAGGCCAAGAACTGGGACCTATGAGGTCATTCAGTGCTGGAAAGGAAATTGAGTAAGTACAGTAGGTTTGAAAGGTGAAACTGGAGGAAAGCCTCAAAGCAGTTGAAGAAGAAGCACTTTGAAATCATTGTGAGGAGAGAGTTGAGGAAAGCAAGATGGAAGAAAGAGAATACGACTGGAGGTACAGTAAAAGGAATGAA
CL2.Contig21_All	AACAATTTGATACATTGCTTGGTGGCCTCCACAGATATATATATATACTGTATATATTGTTTTTAGCCTTTTATTTTACCTACGTCCCTCAATCTGCAAATTAGCTGTCCAGCCAAATCACTCACTCTTTTCACTGTTTAAAACACTGAATGGCTGAAAAGTGCCCCCAGTGCATTGCTTTATAGCTGAATTTTCATAAAGTCATAGGCTTTTTCAATCAAACATTCAGTAAAAAATATTTACAAAGAAGTCTCAGTTTTATTTAAAAAGCACTCTGTCTTTTCAATCTGTTTTAAGTAAATATTGCAGAACTGAGTCAATTTCCCAGGTGGGAAATAAATATTTGTGGGTGCAAGTGTTATTTCTTGTCCATTAAAGCTTTTGCCCCCCTTAGGGGGA…
CL2.Contig22_All	AAGGCCAAGTGCTGGGACCTACGAAGTCATTCATTGCTGAAAGGGAAATTGACAGTAAGAAAGTTTGAAAGGTGGAACAGGAGAAAAACCTTACAGTTCCGCTATGAAACAATTGTTAGGAGAGGCGGGAAAGTAAGATGGAAGAAAGAGATTATGAATGGAGGTACAGTAAAAAGTATAAAAGGGGTTGTAGCAAGGGGCCGAAGGGACGTTGCAAAG
CL2.Contig23_All	GTTTCCTTTCTCTTTGCAGACTTGTCCATTACCAGTACAGTCAGGATATATACTACCAAATCACGTCGGCCCAGACACTGGGGGTTCAAGAGAAGGACTGCAGGAGAGAAGCATTCTTCCCTGAAAATATGAATTCCTCCGAACGGTTTTCGATCTCCGTCAAGATGGAGAACTACGACGATGACTTCACTTTTCATCATGTCATGAAGTGCTTTGGCCTGGACCTGTCATCGCCTGTGGGGTACTTTGAGGGTATTTTCCAGTTCTCCTTTCAAAACACAAGTCTAATGATTATGGCTGTTCCATATTCAAGGTTTTCACCAGCTTTAAAGGACCCCGACGCCCTCATACTGGCAGACACTGGGGATGAACAACATAAAACCGGGAGAATGCAGTACC…
CL2.Contig24_All	TTCCCTTTTAGCACTGAATGACCTCATAGGTCCTAGTGCTTGGCCTTTGGCCTTAATTCTATACTCTCTTCTGTTAAAGAAATGTTAGTTTTATAGTGCTGTAAATCTTTTATATATGTATTGCTGTGGCTTGAATGTAAGAGTTCAGTTAATGTTATGCAGTGTAAAGTAATGAGGATCAGTTTCTCCAAAAATTGTAACATCTTCAGAAGGAAGTGATTTGATTGCTGTTGCTGCATTCCTTGCCTTGCACTTCTACTATGAAGTATCAGTCTGCTTGATCCTAGCCTGTTAACAGCTGAAGAAAGGTGTTCAGCCATGTTAACCAAAGGTAACTCGCTTACCAATATGACAGCATTTTGGCAAATGTACTCGCTTACCAATACGACAGCATTTTGG…
CL2.Contig25_All	TATATATATATATATATATACACCATCCGTTCGCCTGCGTTAGCAACGGTAGAATCCCCTGGCCTAACCTCACTAGATGTAACTAGTAAATGTACCACAGGAAAAACAATACAACAGAAAAAAATACAATAAAGCACAGAAAGAAATATAATTCAAGACAGACGTTTGCTAAGTATGGGCTGCACCGCGCTACAGACTATGGGAGTCTGGCGCGGGCGGTGTGGGTTACAATGAGGCCCTACAAAAGCCAACGGAATGATTGCAAGAATGAGTGACGTATGTGCGAAACTATAATCTATGATTAAGGGGGTGACTTAAAAGCTCTACTTACGGTAATAACTAGTCGTGTGAGACGTTACTGAGGTGAACAGCACGGCAAATATCGGCGCCCAGAGGACG…
CL2.Contig26_All	AGAGAGAGAGAGTGAGAGTGATAAACCCAAGTTGCAGCGTCATGGTGATTAACCAAAGCTAAAAATAAGTAAATAAAAAAAAAAGAGCACTTGCTAAGAGCTAATCAACATGGCCGGGGAAGGAGGTTGTCCTTGAGGTTACAGGGTACAGTGACTGTAGCACCCTCGACGGTACCTGATAAGGCGTCTTACTTCTACAGGAACCGGTCATTAACGCACAGTTTTCATCATGGTCGCTGTAGAAATCCCTGCTGGGTATGGGTACTGTGTGCTAGTGGGCGTTGGCTCAATGTTTATGCTTATGTGGAAGTCCATGAAGGTCGGCGGTGCTCGCAAACAGCATAAGATTTTCTACCCAACTATGTACAGCACAACTAATGATCTTTTTAACTGCTACCA…
CL2.Contig27_All	GGAATGAAAGAGGTTGCAGCTAGGGGCCGAAGGGATGCTGCAAAGAACATTGAGTAATGCCTACAGTGCACCACGTAAGGTGTATTTCGGCTGTCGTTGATCGAAATAGAAAAACAATAATTGTTTTTAAATGATGGCAGTCGTGGTAAGATTGGTACTTTGTTTTTTTTATGAGAGAGGTGATATTTCGGTCACTTTCAGTTGCTGAAGGAATTGGAATTGGAATATAAAATTAAGGCCAAATGCCAAGCCCTGGGACCTTTGAGGTCATTCAGCGTTGAAAGGGAAAGTGAGAGCAGAAAGGTCTGAAAGGTGTAACAGGAAGAAAAACCTCGCAGTTGCACCATGAAACAACTGTTAGAAGAAGTTGGAAGTAAGATGGAAGAATGAACATGAATG…
CL2.Contig28_All	AAACCTTGCAGTTGCACTATGAAATAATTGTTAGGAGAAGGTGGATAAAAAACTGAATTGAATTGAATTAATATCCATCAAGCATCTGGTCATGCAAATCATATAGTGCTATGTAACGCTATTTATAGATAAAATATAGTCAAAGTTAGTGATTTAAAGGTCATATCTGACAAAGGATGTTTAATTGTTGAAGGAAGTAGATTACACTTTCTATGGAGAAGTGTTCTGCTTCGGTGAGAATATCTTGAAGGCTAAGTGGATGGGGGAAGAGAGGCTAGAATGGGAAATGCTCTGTTGCATGCAGCTGTGTTTAGGGCAAGAAAGGATTATATGGGATACTGAAAGAGTGGTATGACAAGTTGGACACAGCGTTGGAGGGGATCTGTTCATCAAGTGGGA…
CL2.Contig29_All	TCTTCTATCCTCAGCTTCACCAAATCTCTCTCAGTATGGGGTCCAGTGTTTTTGAAAACCCCACCATTATTAATCCTAAATGGGCTCCAGTGAGTGTTGATTTTAGGTTGTTTAAAAAAGAAGACGAAGACAACCAAATCTTTAGTCGCAGATCTACCCCTACGTACAATTGTCAATTCGCATCTACCACTATCTTCGGTCTAAGAACCGTATCTGCCCCTATGTACGATCTTCTAAGCGGCGTGACAGTTAGCATGCATATTCTGGTGGGTTGCATTGAAATCACTATTTTGAATAGTGGTAATAACATGCATGGATCTAATGCAACTGTGTCTTTAAAGATACAAAGCTCCTCCGGAGATATACTAAGAGAAATTAATGTAGTAGCAAACCTCAGTG…
CL2.Contig30_All	AGGCCAAAGGCCAAGCACTGGGAGCTATGAGGTCATTCAGCCCTGAAATGGAAATTGACAATAAAAAGGTTTGAAAGGTGTAACATGAGGAAAACCTCGCAGTTGCATTATGAATCAATTGTCAGGAGAGTGGAAAGGAAGAATGAGAAAAACATGTTATAAGCTAATTTTAGTAACTGTTGTACTTTAAGGTTAATAATCATAATTTAAGGTAACAATACATACCAGACATCTTTTTTTATGTAAATGTCTGATCAGAAGAGTTGTTTTATGTTACGTGCATAATGAACAGGTAACTTCAACAGTTGTAGATGATAATTTTTTGCATTGGTCAGTATGTTTCTACTGAACATTATGTTGCATTTTATTTGCTATCCTGATTTGTCAGTAAATACACTA…
CL2.Contig31_All	CTCGACGTGGTTGCGATAAAGCTTCCGATCATTTTTTTTTTGAATCACAAATATGACAGGGGCGCAGAAGAAAGTACTGAGGGTCCTTTGTCTCCATGGCTATAGACAGACTGGTACTAGCTTTCGTGAAAAGACAGGTGCATTCAGAAAGTTACTGAAAAAGAGTGTGGAATTCGTGTTCATGACTTCACCACTTGTAGTGCCTCCATTGGAAGGCAGTGAGAACGAAGATGGCGGATCTGGTTGGTGGTTTAGTCGTCCCGATGACTACTTTAGAGCCCAAGATGAATCAGATTGCGTTAAAGGTTATGAGGAATCTCTTGCCGCTGTTGAAATGCAGTTTCAAGAGAATGGCCCCTTTGATGGAATTTTAGGATTTAGCCAGGGTGCAGCTATGCT…
CL2.Contig32_All	CGACACCTAGCCGCAACCCCCCTCATTCCCCTTACTGTACCTCCATTCACATTATCTTTCTTCATATTGCTATCAAATATATCATAGTGCAACTGCGAGGTTTTCTTCTGTTATACCTTTAAAACCTTTCTACTCTCAATTTCCCTTTTAGCACTGAATGACCTCATAGGTCCTAGTGCTTGGCCTTTGGCCTTAATTCTATACTCTCTTCTGTTAAAGAAATGTTAGTTTTATAGTGCTGTAAATCTTTTATATATGTATTGCTGTGGCTTGAATGTAAGAGTTCAGTTAATGTTATGCAGTGTAAAGTAATGAGGATCAGTTTCTCCAAAAATTGTAACATCTTCAGAAGGTAAGTTTTACCCTATTAATGTCTGATGCTTTTGAATTGAACATAAA…
CL2.Contig33_All	ATGGAACGTCTCTTTTCCATTTTTTATGTGTTCAAGAGAGGTAACTTAACAGCCGAATGTTTTCTAACTGTAAAACAACCGAGCTCCACAGTTTTCTCCCCTGCATACACGTTTTACAAAAGCATTAAAATATTTCCTCTTAAACTAAACAAAAACAACAGCATCAATAAAACTATCATCATTCATTATTGTGGCATAACAAAATCTGTGTAGCATTAACGAAGGAATATGTATACAGTTACGTAATACTACAAATTGTGAGGTTTGATTCTTGCTCTATGATCTGAGACTGTTATCTCAGATGCATTCTTAACACTAATACATTTGTACAAAACTCTGAGTGAACCAAGTCTACCTGAAATATACCTGTACTTACACGGTGCACACATTTTTTTTTCT…
CL2.Contig34_All	AGCCATCTGAGTGCGAATCTTGCCTGAAAATGCAATGGACTTGTCATTAATACCATAAAAAATTGTACATAACAACAGCCTGATTATTTTTATTTATTCACCCCCAACAATAACATCTTTCATAGCTAACTGAAGAAATGATCACCCTCAACAACCAAGATCTTCCACAGCTATTTCAAGAAATGATCACCCTCATTAATCATGATCTTCCATAGCTAATTAAAGAAGTAATCACTGTCAACAATAATGATGTTTCAGAATATCTTTTTGAATACCAGCATTACAACTGACACCAACTAAATACAGTAGATTCAGGGTTCTTCTATGCAAATACTGCATAAATCAAAGCTGAGATTTTTATGAGTTAATGCTGAAGAGTTTCAATGAAACCAATGTTCT…
CL2.Contig35_All	GGGATTACTTTATTAATATACATGCCTCTACTGTTTAAGGTCATACACAGATCTTCCAGTAAACCACACAGCCTTTGTTAAAAAGACATTTTCCACTGATTGCAATCAAGAAGCAGGTAATATTCTCTCCACATAAAATATTTTGAATTTAGTTGCTGTATAAATAAAAATGACTCGGATAATTTACTCCAAGAGATCATCAGATCAGGAGAACTTCTTTGACAATTTAAGTAGCAGATGAAAAAATTGTTTCATAATTAGAAAAATTGTCACAAGATTTATGGGCCATATCACATTCTTGACAGCAATTGATTATAAATACTTTATGGGGGGTCTGAAATAGGCTGGTTCATCATTTGTGTAAAATGGAATTGCTTGAATTGCAAAATGAAAAATTTT…
CL2.Contig36_All	CGGCCCCTAGCTGCAACCCCTTTCGTTCCTTTTACTGTACCTCCTTTCATATTCTCTTTCTTCCATCTTGCTATCCATCCTCTCCGAACAATTGTTTCATAGTGCAACCGCGAGGTTTTCCTCCTTTTACACCTTTCAAACCTTTTTACTGTCAATTTCCGTTTCAGCGCTGAATGACCTCATAGGTCCCAGTGCTTGGCCTTTGGCCTAAGGTTTGTGTTCCAAAGTCGGCTTTCTCAAGATGTCTAAATATCACGGAAAAATTAGGAACACGCTTGGACATCCGGCTTCATAAAAAATGGAAGAAAGTCAGTGAGTAAATAATGTATCATAGCATAGCAATAATCACGGTATGTTTCATACTAATCTCTAAGACACTTGGTAGGATGAAATAACTGT…
CL2.Contig37_All	CACTGGGACCTATGAGGTCATTCAACACTGAAAGGGAAATTGAGAGTAAAAAGGTTTTGAAGGCAAAATGGGGAAAACTTCTCAGTTGCACTATGAAAATTTTTAGGAGAGGGTGGATAGTAAGCTGGAAGAAAGAGAATATGATTGGAGGTACAGTAAGAGGAATGAAAGGGGTTGCAGCTAAGGACCGAAGGCACGCTGCGTGAGGTGCACTGCCCCCCTACGGCGATTTCTAGTTCCTACCTGGTGTGAATTTAGCTTCATTAAACATTCATTATGAGATGCAGGTAGACAAGGGTTTGTAACCGCTGTTCCCTACTGCTCTTCAGTGTGTGGTTTTAGCTGCAATTTTATTAGCTGTAACATGGCATATGTTGAGAGAGAGAGAGAGAGA
CL2.Contig38_All	TTCAGTGCTGAAAGGGAAATTGAAGGCAAAAAAGTTTATTTGAAGGTGTAACAGGAGAAAAACTTCACCAATGCACTATGGAATAATTGTTAGGAGAAGGTGGAAAGTAAAATGGAAGAAAGAGAAATGAACAGTGGTAGAGTAAAAGGAATGAAAGGGGCTGCAGCTAGGGGCCGAAGGCACGCAGCAAAGAACCTTACGTAATGCCTACAGTGCACTGCATGAGGTGCACTGACAGCACTACCCCCCTACAGGGTATAACGATAATGGACAATGAACAAGATCCTTCATTTTGATAACTGATTGGTATTGCTCTCTTACGTATAATTGGAACTAATTCCCATTTCCATAAAAGTACCTATAAATGCGTGGTGAACATTAGTCAAACAGATATTCACC…
CL2.Contig39_All	GAAAACCTCAAAGCAGTTGCACTAAGAAACAATTGTTAGGAGGTTGGAAAGTAAGATGGAAGAGAGATTATGAATGGAGGTACAGTAAGATGGAAGAGAGATCATGAATGGAGGTACAGTAACAGGAATGAAAGATGTTGCAGCTAGGGGCCGAAGAGACACTACAAAGAACCTTGAGTAATGCCTACAGTGCACCGCACGAGGTGCACTGACGGCACTGCCCCCCTACGGGATCTTTCGAAAATCCGCTATTAGTATGAAGGCGTCCTTTGTTTCTTGACCACCTTCTGTGCATACAGCCACACACCACACAAAGGTAATTAGCTTACCTGTTTGTGCAAGTGAAGAGCAA
CL2.Contig40_All	GTTTCCTTTCTCTTTGCAGACTTGTCCATTACCAGTACAGTCAGGATATATACTACCAAATCACGTCGGCCAAGACACTGGGGGTTCAAGAGAAGGACTGCAGGAGAGAATCATTCTTCCCTGAAAATATGAATTCCTCCGAACGGTTTTCGATCTCCGTCAAGATGGAGAACTACGACGATGACTTCACTTTTCATCATGTCATGAAGTGCTTTGGCCTGGACCTGTCATCGCCTGTGGGGTACTTTGAGGGTATTTTCCAGTTCTCCTTTCAAAACACAAGTCTCATGATCATGGCTGTTCCATATTCAAGGTTTTCACCAGCTTTAAAGGACCCCGACGCCCTCATACTGGCAGACACTGGAGATGAACAACATAAAACTGGAAGAATGCAGTACC…
CL2.Contig41_All	AAGTGATGAAGGAGAAGAGCGCCATCCAAGTCATAAATCTTTGGTCTCTGGGTTTTTACAACTGCCGTTTCTTGTCAAGAAGGCAGCTGGGTACTAGAAAATGGTCATCAACCTTTCAGCATTGAGTGTGATGGACAGACTCTGTAAACAGTGGAAATTGTGTTAACACTTGAACATACAATTTCCACTGTAAAGATTCCATCAGAGGGGGAAACTTCATGCTTTTGATAGACTTCCAAGTACACACTCATCAGACTCAGAAATACCTACACCTTATCTGCAATGAGAGGGTTTTCTATTTCAAGGCTCCATGCTTTGGGCTGGTGACAGCTCCTCTGTGTTTACACAGGTATTCAGCTTAAGTCTAGGCTTGGGCCCAGTCAAAGGGTATTCATGTCC…
CL2.Contig42_All	CAGTAAAAGGTTTGAAAGGTGTAAGAGGAGGTAAATCTCGCAGCTGCATTATGAATCAACTGTTAGGAGAGGGTGGAGAGTAAGATGGAAGAAAGAGAATATGAAAGGAGGTAGGGTAAAAGGCGTGAAAGGGGGAAGGGGAAGCACCAGCCCCGTTTAAATTCCGGCGCGCAAACAAACAAAAGTGTCAAGAGTTCTACTATTATACAGATATATAGACGACACACATAAAAGCTCAACTTAATCGTAAAAGAGAGATCATATATATCTAAAAAAAAAAAGTTCAGTCTGCCTTCATAGCGTCCATATTAACTCGGTGTCTTCTTCCCTTGAAGATTTCTAATGATTTCGTCTCGCTTCTGGATTTCCCGCGTCAGGTTCTCGACCTCGCACGACAAG…
CL2.Contig43_All	GGAAAGGAAGATAGCTGTAGCGTCACCTACATTCTACACTCAGGACTAATGTTGTGCTTTCATAGCTAATATGAACAAAATAATCTGTGTGTTGTTTACTCTGCACATTCTTCTTGCAGGCGGAACTGAAAATCACGTCGAGATATCCAGAGTGCGTCTAACGAAGTACACGAGAGAACGCCCATCGCTAAACCTTGGAGATGAAGATCTTTCCTACACCCTCGAGTGTATGTACACAGCACCTCGTAAGAGCATTACTAAAATAGTATGGACTCTGGAAGGCTACGATCATGATGTTTACACCTGGGATGCAACAAGTAACACGGTGACTGTTGACGAGCCTCTCTTGGGACACGTGGAAACAGACACAGACGACTACCGAATCGGGCCCAATATTCA…
CL2.Contig44_All	GAAAAATGTTTTAATGGGACTATTGCTCTACCATGAAATAGGTAGAAAATGTTAATAAAAGAGCCTCATCGAATAATATACTTTTAATTAATTTCTTACGTCGGAGAACAACACTTGGCAAAGCATATCTTTTGGTTAGAGGACTTTTTATTATATAAACCGACACTTACACAAATACAATGGCTGCTCATTAATGTACGTGTATGAATTCATTAACACATATCGTTTTGGTAATTAAAACGATTCTTGCTTTATATAATCAACATACATAAAGCTTCTTGTTTATAAAAATAAATGTAGTCTCCCTTCCTAACTCAGGGTGGAAAAAATATTGTTAAGAATTTCAATCTACATGACAAATCGTAACAGCACCAGTTACACATATCATTAAAGACGATT…
CL2.Contig45_All	AGAAGAATCATTAGAAAGAGAATAATCAAAAAGATTGTTTATATTGATGGCAAACCAGTTGAGACTGAAGAAGAGGTTGAAGAACCAGAGGAGATCATTACAAAAGAAAGTGGTGTAGAAGAACCAGACTCTGTAAGGGAAAGACAACCTTTAGAATCTGTTGTTACAGAAGAAATCTGTGAACCAGAAACTACAACCACAATCAGAAGAATCATTAGGAAGAGAATAATCAAAAAGATTGTTTATATTGATGGCAAACCAGTTGAGACTGAAGAAGAGGTTGAAGAACCAGAAGAAATCATCACTGAGGAAAGTGGTGTTGAAGAGTCAGACTCTGTAAAGGAAAGAAAACCTCTAGAATATTTTGGTCCACAAGAAATCTATGAACCAGAAACTGAA…
CL2.Contig46_All	AATATTTCAAGATAATCGCAAGTGAATCATTAGATGACTCATTCATGTATAGAGATAGAAATTTCAACTAGTCATGTCTCGCAGCAGTCAGATATCCATCCCAGGAGGACTTGGAGGAGTAAATGCAGCCTCAACAGAACTCTTGATGACGAATTATGTGTCAGGAATGCAAGTGAATGGCCGTATGTCTGCAGTACGTCGATTCTTCTGCTTATTTGTCACCTTTGATTTACTCTTTACAAGTTTGTTTTGGATCATTTGCATATTAATTGATGGTATGCCTTTGATGGAAGCACTTATTGAAGAAGTTAGGTATTATGACATCAAACATTCAATGTTTGATATTGTGATGGTTGCATCCTCAAGGTTCACAATTCTACTCTTGTTTTATGCCCTCCT…
CL2.Contig47_All	AAATTTTTTTTTTATAATTTTCATCAGCAGAGCAATTTTCAAAGCACACTTACATACTACTAGATACAAAGCTACAACCAACGTCTATATATATCTCCAGCTTTGAAAGGGGCCAACACCAACACTAATAATGTAAGGACTGGGTTATGAGCGACATACTGGCTGGGTGTTAACTGGTTTATTGGTTGTTCCTTACTGAGAGATGTACAGAATCTTGGAAGATGTTATTGACGCGTGCGAGCGGTAATGTAGCGTCTACACACAGACAGGTAAAACGGACATAAAAGGTTCAGACATCTGTGTTTGTCGGCAGACAAACAGATGGCGATATCAAGAGACATGATTAACATATGGTGATGAAACATACATCAGTGGAAGGGTCAGGAAATTCTACATATG…
CL2.Contig48_All	TAAGGATTGTATCTGGGGACATCAAGATGGAGTTTGGAATGGAAAAATGTGCCTTGGACAATATACAAAAAGGCAAAGTGACAGGGACTGAAGGGATGAAGCTACCAGACAGGAATACCATTGAACACATAGACGAGACAGGATACAAATACCTGGGAATAATAGAAGGAGAGGATAAAAAACACAACATGAAGAACACGATCAGGAAAGAATGTATGCAGAGACTTAAGGCGATACT
CL2.Contig49_All	CTGCTCTCGATGTTGATGCAGTCCTCTATGCTTAGTAGACCTCTCCCTCCTTCCTTTTGTGTTATGTATAGTTTGTTTGTATTTACTCTTGGGTGTAGTGCTTTGTGTACTGTCATGTGTTTTCTAGGTTTCTGGTCTATGCTGCGGAGTTCAGCCTTCGTCCACTCCACTACTCCTGCGCTGTATCTGATTACTGGTACTACCCAAGTGTTTATGGCTTTCGTCGTGTTTCCGGCGTTGAGTTTTGACTTGAGTATCGCCTTAAGTCTCTGCATATATTCTTTCCTGATTGTGTCCTTCATCTCTTGGTGTTTT
CL2.Contig50_All	CATGGATACTGGCTCAAAAACTTCCAAGGCCCTCCGCCCACGAATAGCAGAACAACTCCAGCACTGTATCACAAACCGCCATGTGCCCAAATGGATGACCACAGGGAGAACATCCTTAGTACAGAAAGACAAGAACAAGGGAAATATAGCAAGTAACTACAGGCCTATCACCTGCCTACCAATAATGTGGAAGTTACTGACAGGTATCATCAGTGAAAGGCTATACAACTACCTAGAGGACACAAACACCAACCCCTACCAACAGAAAGGCTGCAGACTCCTATTAGACAAAATGGCAATGGGAATAGTAAGAGAAGGAGAACCAACCTAAGCATGGCATGGATTGACTACAAGAAAGCCTTTGACATGATACTGCACACATGGCTCACAGAATGCCTG…
CL2.Contig51_All	AAGTAAGAGACTCTGGGAAAACATCTGGAGCAATCCGTTATCACACAACAAACATGCAACGTGGCTCCAGGAAGTCAAGGCACAAGAAATGGAGAGAACAAAACAAAGATTCACCGACATCATGACAGACACAGTCAAGACACCAACTGAAGAAAATGCCCAACTGGAAAGCCCCAGGTCCCGATGAAGTCCAAGGATACTGGTTCAAAAACTTCAAGGCCCTACACTCACGCATAGCAGAACAACTCCAGCATTGTATCACAAACCACCATGCACCCAAATGGTTGACCACAGGGAGAACATCCTTAG
CL2.Contig52_All	TCAAACACCATCCCCCACTAACAGAAAGACTGCAGAAGGAAGTGTAGGGGCCCAAAAGACCAGCTCCTAATAGGCAAAATGGCAATGAAGAATAGTAAGAGAAGAACCAAACTAAGCATGGCATGGACTGACTACAAGAAAGTCTTGACATGACATCGCACACGTGGATAATAGAATGCCTGAAAATATATGGGGCAGAGGAAAACACCATCAGCTTCCTTAAAAATACATGCG
CL2.Contig53_All	AGAAAGAGAATATGAACAGAGGTATAGTAAAAGGAATGAGAGGGGTTGGAGCTAGGACCCAAAGGGACGCTGCAAAGAAATTGAATGCATCTGAGCTGGTGAAGTCAGAGGTTAGCCATATGAAGACCCAGTAACTGTGGCTTCTTGAGGCACAAAGCCTACTGTCAACCTATTAATGTGCTTTCCTCTCGAAACTATACAGAGCAATCATCAGTCAAATGAGATAAGGCAAATACTGATGTAAAACTGTTACCCCTGCAGGACCTTGCCTACATACGCCACCTACTTGGGCCTGATTTTCTCATTTTTCATTCTACAGTTGGTTATGGTGTCTAAAAAGTCACACACTTAAGGCTAGGCTGAAATACTGAGCTTATCATAGACAAAAGCAAGTACTCT…
CL2.Contig54_All	AGAAAGAGAATATGAACAGAGGTATAGTAAAAGGAATGAGAGGGGTTGGAGCTAGGACCCAAAGGGACGCTGCAAAGAAATTGAATGCATCTGAGCTGGTGAAGTCAGAGGTTAGCCATATGAAGACCCAGTAACTGTGGCTTCTTGAGGCACAAAGCCTACTGTCAACCTATTAATGTGCTTTCCTCTCGAAACTATACAGAGCAATCATCAGTCAAATGAGATAAGGCAAATACTGATGTAAAACTGTTACCCCTGCAGGACCTTGCCTACATACGCCACCTACTTGGGCCTGATTTTCTCATTTTTCATTCTACAGTTGGTTATGGTGTCTAAAAAGTCACACAAATAAGGCTAGGTTAATATACTGAGCTTCTCACAGACAAAAGCAAGTACTAT…
CL2.Contig55_All	AGAAAGAGAATATGAACAGAGGTATAGTAAAAGGAATGAGAGGGGTTGGAGCTAGGACCCAAAGGGACGCTGCAAAGAAATTGAATGCATCTGAGCTGGTGAAGTCAGAGGTTAGCCATATGAAGACCCAGTAACTGTGGCTTCTTGAGGCACAAAGCCTACTGTCAACCTATTAATGTGCTTTCCTCTCGAAACTATACAGAGCAATCATCAGTCAAATGAGATAAGGCAAATACTGATGTAAAACTGTTACCCCTGCAGGACCTTGCCTACATACGCCACCTACTTGGGCCTGATTTTCTCATTTTTCATTCTACAGTTGGTTATGGTGTCTAAAAAGTCACACACTTAAGGCTAGGCTGAAATACTGAGCTTATCATAGACGGAGAACACATTTTA…
CL2.Contig56_All	CAGCAATGAAACATGGCAATGGCTCCAGAGGGGAGACCTCAAGAAGGAAACAAGGAATTCTAAGAGCAGCACAAAATCAGGCCCTAAGAACCAGATATGCCCAAAGAACAATATGTGGAAATAACATCTCACCCATACGCAGGAAGTGCAATATGAAAGACAAGCCCATAAACCACACAGCAAGTGAATGTCCAGCGCTTGCACAGAACCAGTACAAAAAGAGGCATGATTTAGTGGCAAAAGCCCTCTACTGGAGCCTGTGCAAGAAGCACCAGCTAGCTTGCAGTGATAAGTGGTATGAACACCAACCTGAGGGAGTGATA
CL2.Contig57_All	GTGGAGCTCAGCTTACATCCACTCTACTCCAGCACTTTATCTGATTATTGGTGCTGCCCATGTGTTCATGGCTTTCGTCATGTTTCTGGCGTTGAGTTTTTGACTTGGGTATCGCCTCAAGTCTCTGCTCATATTCTTTTCTGATCGTGTCTTTCATCTCTTTGTCTTTTATGTCCTCTCCTTTATTATTCGCAGGTATTTGTATCCAGTTTCATCTATGTGTTTTGATGAT
CL2.Contig58_All	AATGGAACACTTTGAAACAGCCACCCGTGACCCTACATTCTTCCGGCTTCATAAATATATGGATAATATCTTTAAGGAACACAAGGATTCCCTTACTCCATACACTCATGAGGACTTGGATTTCCCTGGAATCGATGTAGAAAGCATTGCAGTTAAGGGACCACTTCGAACATATTTTGAGGATTATGAGTTTGACCTGCGAAATGCTGTAGACAGTGCTGAAGGCATTGCTGATGTGGAACTAAAGGCACATGTTCCTCGTCTTAATCACCACGACTTCTCCTTTGTTGCTGACATCAACAACAATAATGGCAATGAAGTAGTTGCTACATTCCGTCTGTATTTGTGCCCTGACTATGACAGCAATGGAGAGAAATTCTATTATGAGAATGGTCATTG…
CL2.Contig59_All	CTGAAAGGGAAACTGAGAGTAAAGAAGGTTTTAAAGGCGTAACAGTAGGAAAACCTCACAGTCGTACTATAAAACAATTATTAGGAGAGGGAGCAAAGTGAGATGAAAGATATGAATGGAGGTAAAGTAAAAGGAGTGAAAGTGGGTGCAGCTAGGGGCCAAAGAGACCCTGCAGAGAACTTTAAATAATGCCCACAGTGCACCAAATTAGGCACACTGACAGCACTAACCCCATCTGGGTATATCTTCA
CL2.Contig60_All	GGTATTAGTGTATCACGAGCCCAGCTGGTGGCATATCTCGATTTCGAAAATTTTGCAGAAACTGCACTTTTCCGTTTTAGGGCAGAACCGTTCCAGCATCCTACAGCGGCAAAAACCCGACAACAATTTTACACTTCGGTCCAGCAAAAAACTATTAAATAGACTGTTATAAAAAATTTTTTGTCCATATACATCGAGTTGAGTCTAGCGTACCTGGAATATCAGATTGATTCACGTCCAACAATTTCACTATGAAAAGCTTAGGAGGAACAACTTTAATTCTGCCGACAATCGACGAAACATGCGAAAGAATGGAATGGAATTTGGCCGAGGCCAAGCGCTAGGACCCATGAGGTCATTCAGCACTGAAAGGGAAATCAAGAGGAATAAAAAGGTTTG…
CL2.Contig61_All	GTTTTTCTCCCTCAAGACGTCGTGTGCCGCCGCTCTTTCTACAGGCACCGTCCCGTCAAAATGGGTAAGGTAAAATGCAGCGATTTAAGGACCAAGAAGAAAGAGGAGCTGCTCAAGCAGCTCGAGGAGCTGAAGCTCGAGCTATCCGGTCTTAGGGTAGCGAAGGTAACAGGTGGAGCAGCCTCTAAGCTTTCAAAAATCCGTGTCGTGAGGAAGTCCATTGCTCGCGTGTCTGTTGTCATCAACCAGAAGACGAAGGAGAATCTTAGGAAATTTTACAAGAATAAGAAGTACAAGCCCCTTGACTTGCGCCCAAAGAAGACCCGCGCCATCAGACGCAGGCTAAAGAAGAGTGAAGCTAATGCCAAGACTCAAAAGCAAATTAAAAGATTGTATTCC…
CL2.Contig62_All	AAAACTCACAACTATGTTAAACACCAAACAAGAAAGTTTCCTTCCATGGATCCTAATACCAATGTTATCGCAGCACCTTGCTAATAGCCTTGTAGCAACTTAAACTTTTTCTTACTAATGTAGTAAAAATACGTTTGGCAATAAGATAGATAAGAGAAAAAAGTATAATTAATTAATGCATAATAAGCAATGAGAAAAAGTATTTTATTACTTAGGTAACACACAATAAGCAATGTAATGAAATATATTAATATATAAGCATTTGACATTGGTTTGTGTCACATGAATAAAATTTTTCAACTGGTTTGTGTCATATGAATAAAATTTTTCAACAAACATCACTTTTCGTTTTTTCCAGGAATTGATAGTCAATAATTAATGTGAAAATCCTAAGCAACA…
CL2.Contig63_All	AGTGCTGGGACCTATGAGGTCATTGAGCACTGAAAGTGAAACTGACAGTAAAAAGGTGTGTAAGTTGTAACAGGAGGAAAAACTCGCAGTTGCACTATGAAACCATTGTTAGGGGGAGGGTGGAAAGTAAAGTGGAAGAGAGATATTATTAAAGTAGTATATTATACAGAAAATTTATCATAGCCTTGTCAAAATTGTGTCATAAGCTACCTCAGCTTTACATAATTCTTCCACGTGTCTTGCTGCCTAGGCTAAAATGCATCGCTGTCACTCCAGATTAGCACATTTTTTAATTCTTTAAGTATACAGTATTTTATAGCATTACACCCCTTCTCTGATATATGAGTTCACTTCACATATAAACTATCTTAAAATTATTGAATTTGCATAATACATAGT…
CL2.Contig64_All	GTAAATATATATATTAAAATGTCACTTAAACACAAGGTCACTGATGAGGTGGACTGTAGTACAAAAGAATTCACACTATGGCGTTTCTGTATCCCTCCTCTCAGTCCAGGTCACGAATCTTAATCATTTAGAAAATACCGAAACACTTGGTAGTTACAGATTTGTTCAACCAAATACACTTCCAAGAACGGAAAATTCTCTTTACATTGAGGTTCATAAATTATATGTGGAAAAGACATCAGTATTCATAACCATATTACTCTATTTATTGGAAACAGAATAGAGGCTTTACTTATTAAATCTCTAACTTAAGGTGCTTTGCTAACTGAGCTACCTGAATTTTTAAAATACCAAATAGATTTTATGGAAGTGAAAAAATCTACATTAAATAAAACACCT…
CL2.Contig65_All	AAGGGGTTACAGCTGGGGGCTGAAAGGACACTGTGAAGCGTACCACATGAGGTGTGCTGATGGCACTAACCCCCTGCAAGGTCAAACTGTACTAAGACACTTTAAATTGTAGCCCTATGTTTGTGCCTGTAAGGGGCCACTCAACTGACTGTATCCCCTGGCTTATCTCATGAGGGTTACATTTCTGCTGCCTGGTGACCACAAAGCCCACAGTTTGAAAGCTTCAAGAGACTTCTATGTCAGCCCCTGGACCATGGCCCTCCTCTCTTGCGATACAATAACCTGGCCTGAAGGAACCAAAAATATTCTTCCATATTTATTTCAATTGCCACAGTTTTTGTTGCTGTCTTGGTAATCATTCTGTTTAAAAACAACTGTTTACAATAATCATTTAAAATT…
CL2.Contig66_All	TAATAATAATAATAATAATAATAAAATCAATAATATTATTAATAATAATAATGATAATGTAGAACTCAAGGGGATACAAACACCAATAACCCATCACAACCAACACAACAGAAACCATAACAGCAACAGCCTTGGAAAAGGCGCCTGGAAAAACAAATCATGGCGATGAGATCTGACTTGAGTAAACTGAAAGAGATGGCAGAAAAGAGGCTAAGAAGCAAGAAAACAAGAGAGGAACTGAATGAGAAATACGAAGTACAGGAGATGGGACTAAATAACACAATAGAAGATATAAAACAGAGGCTTAAAGCCAAAGCACATAAGATCCAACGGTGCACGAACAGGAATAAAGGATACCAATAGAACAAACTCTTCATAACCAACCAGAAAAGACTATAA…
CL2.Contig67_All	TTTTTTTTTTTTTTTTTTTTTTAGCGTTTTACCGTGCCTCCATTCCCGATCTCCTTCTTCAGTCTCCCTGTCCAATACTTCCAACTATTACTTCTTTTATTTTCTGGATTTCTGTCGCGCTGTCCAGCCCCTCCAACACTCTCTTTTCACTGCCTGAAACGCTGACTGGCCGAAGGTGCCCCAATTTGTGGGTCTACAGTCTAATTTTCAAAAATCAAATAAAAACTGGGGAATATATATATTATCATTTACTATTTTTCAACAACGATACTAATATTAACACTTCTGAGCAGGTGGATATCTGAACCAGTCAGACTAGGATTCAGATCTGGAATTATTGACAGATAAACTGGAAATGATTTGACGCAGACTGTCAAATTATAATGATCCTGTTTATCT…
CL2.Contig68_All	TGAAATGTTCTCAAGAGTCTTCTTAACAACTTAATTATTAGTCAGGGTCACTGTTTGAACTGCAATCAGACAATGAAAATATCAACTATACCAATGATGTAAACTGCACTTATTAATTTTAAACAAGCATAGGTAATATAAAACTGCCAAAAATCAATGTAACATTACATGTAAAGTACACTCAAATGAGAAAATACTTCTAATATAAAATTAAAAATACTTCAGGTTATGAAATCGTACTGTAAAAACCTACAGTCAAAATAAAATATATCACAAAAATATATAAGGCACCTTTACCCTTATATAGTACACTCATTTAACAGGACCACAAAGTCACATTGTTAGACCTTCACAAAACTTGCCCTGTGAGAAGTTATTAAATCATTATGACCTCCATTA…
CL2.Contig69_All	AGGAAAACCTCGCAGTTGCACTATAAATCCATTGTCAGGAGAGGGTGGAAAGTGATTGGAAAAGAGAATATGAAAGGAGGTACTGTAAAAGGAATGAAAGGGGTTGCAACTAAGGGCCGAAGGCACGCAGCAAAGAACCTTACGTAATGCCTACAGTGCACTGCATGAGGTGCACTGACGGCACTAACCCCCCTACGGGAACATAATATTTTAGACTTACTGACACTCTTGTCTTAAATCAGCTGTTCTCGTCAAGTGTAATGAAGTGTAATGATCTCAAATATTTAATCAATGTTTTCTTTAAATTTCTTGTTTATTGTTTTGCATAATCTTTCTGACAATTACATATGCGTTGACTTCAATTACATTGTTTAATTCCTGGTTGAGATTAGAAGAATC…
CL2.Contig70_All	AAGGCCAAGCGCTGGGACCCATGAGGTCATTCAGCTCTGAAGGGGAATATGAGTAAAGAGGTTTGAAAGGTGTAACAGGAAGAAACCTCGCAGTTCCACTATGAAACAATAGTTAGGAGAGGGTGGATAGCAAGAAGGAAGACAGAGAATATGAATTAAAGGGGTTGCAGCTAGCGGCCGAAGGGACTCTGCAAAGAAACTCAAGTAATACCTACAGGGCACCGCATGAGTTTTGGTATTAAAAAAAATGTACTGAAAAAAAATACAAGATCCCAGAAGACGTCCAATTAATCAAGTACAATACTCACGGGAGTCTCTCATGTAATTCAGA
CL2.Contig71_All	TGGAGGCATGTTGTATTTTCCATGAGGGTCTCCTTGACGGCCAAGCATAATGTGAGCCAAGTTGTGGAGAGCTCCATAATACTGAACATTAGGACTGTACACAGAAGATTCAATGATGTCACCAAGTTTGTCAATGCCTTGGTCATTCATGATGTTAATAACCTTTCCATCCTTATCAGTGATATATCCATGGCCAATTGCATCATGAATGC
CL2.Contig72_All	GAAAATGTACTGCACAGTTCCTTAGAATAGAACAAAATATAAAATTTAGGCCAAAGGCCCAGGGCTGGAACCTATGAGGTCATTTAGCACCGAAACAAAAACCGACAGTAAAAAGATTTGAAAGGTTTAACAGGGGAAAAAACCACGCAGTTACGCTATAAATCAATTGTTAAGAGTGGATGGGAAGTAAAATGGAACAAATAAAATATGAATGGAGGCAAAATAAAAGGAATGAAAGGGATTGCAG
CL2.Contig73_All	ATATATATATATATATATATACAATAACACCTCAGCTTACTAATCAATATCTCTGAGACGCCTAACAAAATACAAGACTACTTACAGCGTAAGATTCTGAAAATTTGCCTTCATAAAAATAAAATTGCAGAGAAATAAGAAAGTTTACTAAAGCAGATTTAAATTTTAAATACAATTTGCCTTACATTTAAATATTAAGAAATCACCTTACATTTGCATATTTAATGAAACACACACACGTATTAATTCTCTACACACTTGCCAGTACGAAAGACCCTAGGTAAATTGTGCATGTGTGAAGTCGCGTGTTTGTGCATATGTCGTCACGCAGATTGGCAGCTGTAATAAAATTCTGGAGAGATTTGATTGTTACACTAAAATCGAAGGCCCTGAGCTTGG…
CL2.Contig74_All	TGAAAGGGAAATTGACAGTAAGACGGTTTGAAAGGTGTAAAAGGAGAAAAACCTCACAGCTGCACTAAGAAGCAACTGTTAGAGAGGGTGAGAAGTCAGATGGGAGAAAGAGAATATGAACAGAGGTATAGTAAAAGGAATGAGAGGGGTTGGAGCTAGGACCCAAAGGGACGCTGCAAAGAAATTGAATGCATCTGAGCTGGTGAAGTCAGAGGTTAGCCATATGAAGACCCAGTAACTGTGGCTTCTTGAGGCACAAAGCCTACTGTCAACCTATTAATGTGCTTTCCTCTCGAAACTATACAGAGCAATCATCAGTCAAATGAGATAAGGCAAATACTGATGTAAAACTGTTACCCCTGCAGGACCTTGCCTACATACGCCACCTACTTGGGCCTG…
CL2.Contig75_All	CAGTCACCGACGCAGGGCGCTTCCAACCCCTTCAGACACTCAACAAGGCGTTCCCTAGGGCAAAAAAATTTGGAAAAAGTTGGAAAAGTGATTGAAAATGAATTCCCGCCTTGGGGCCGCTATAGCGGCGGTGATTGGCATACTGGGGCTGATCTGCGCCTTTGATGGGTCTACATTGTGGTCTCTCTCCCCGCCTGCTGCTCTGGCAGATTCCTGCCCATACGATAAGAGTAAAGGAGCAGAAGGAGGACTCTACAGTTCAAACAGATTCCACAAGCCATTCGGCGACGATTACTTCGGAGAAGCGGGGGAGGAACTCATTCAGGAAATGAAGGCTTTGAACATTGAGAACTATCTCAGGTACCTGACAAGCCAAGGACACATGGCTGGGACAAAGCA…
CL2.Contig76_All	TATGAGGTCATTCAGCGCTGAAACTGTAACCGGTAGTAAAAGGTTTGATATGTGTACCATGAGGAAAACCTCACAGGTGCACTATGAATCAATTGTTAGGAGAGGGTGGAAAGTAGGATGGAAGAAAGAATATGAAAGGAGGTACAGTATATAGAACGAAAGGGGTTGCAGCTAGGGACCGAAGGCACGCTTCATGATTATGAGATACAGGTAGACAAGGGTTTGTAACCGCTGTTCCCTACTGCTCTTCAGTGTGTGGTTTTAGCTGTAATTTTATTAGCTGTAACATGGCATATGTTGAGAGAGAGAGAGAGAGAGAGA
CL2.Contig77_All	ACTGGGACCTATGAGGTCATTCAGAACTGAAAGGTGTAACATGAGGAAACCTCGCAGTTGCCCCATGAAACGGTTTTTAGGAGAGGGTTGTGGAAAGTAAGATGGAAGAGAGAATATGAGTGGAGGTATAGTAAAAGGAATTAAAGGGGTTGCAGTTAGAGGCCTAAGGAAGGGACGCTGAAAAGAACCTAAAGCAATGCCTACAGTGCACCAGGCGTGAGGTGCACTGACGGCGCTACCCCCCCTACGTTTGCTTAAAACGACCTAGATGAGTTAGTAACTGTCTTGACTTGAACAGACTGCACATGTCTGTCTGTCTGTCTGTCTGT
CL2.Contig78_All	ATCAGGTGTTATTGTTGCCCTCAAGAAAATGTGATGGTATATACACACACAGACACATACACAGCATTACAATATACATAGGGCGGAATGGAATATAGAATTTAGGCCGAAGGCCAAGTGCTGGGACCTACGATGTCATGCAGCGCTGAAACGGAAATTCGGAGTAGAAAGGCCTGACAGGTGTAACTGGAGGAAAACCTCGTAGTTGCACTAGGAAACAACTGTTAAGAGAGGTTGGATAGCAAGATGCAAGAAAGAGAATTTGAAAGGAGGTACAGTAAAAGAAATGGAATGGGTTGCAGCTAAGGACCCAAGGAACGCTCCAGTGAACCTTAAGTAATGCTGCAGTGCAATGCGTGAGGCGCACTGACACCACTACCTGCCTACGGGGGACAAAAG…
CL2.Contig79_All	GGAATGGAATATAGAATTTAGGCCGAAGGCCAAGTGCTGGGACCTACGATGTCATGCAGCGCTGAAACGGAAATTCGGAGTAGAAGGGCTTGACAGGTGTAACTGGAGGAAAACCTCGTAGTTGCACTAGGAAACAACTGTTAAGAGAGGTTGGATAGCAAGATGGAAGAGAGAGAATTTGAAAGGAGGTACAGTAAAAGAAATGAAAGGGGTTGCAGCTACGGACCGAAGGAACGCTGCAATGGACCTTAAGTAATGCTGCAGCGCACCGCGTGAGGCGCACTGACACCACTACCTGCCTACGGGGGACAAAGGATGTGGAAATAGAAAAATACGCGAAAACTTTAAATGAATCGTGATCACATGTTGTCGTGAAATGCTACAATTTTTCAATCAAAT…
CL2.Contig80_All	TTGTTAATTTTGATTGTTCTGGCTTGCACGTTGTCGTAGCTGTTTCATTTATATGTGAATGGTGCTCATCTATTTTGATTTTTAATGTGTTGATATTTGTACTGTTCTTGGCAACAAGCTTGCGGACACCAGGGTTGAGGTAATTGCGTTTACGGTACGATATATTTGAATAAGTACCGACTGAGAGGCCTGAGAAACCATCAGTGGGGAACATTGTGGCTTTTATTGTAACACAATGGAGGGGGGGGGGCGCTTAGTGCCATCAGTGCACCTCAGGCGGTGCACTGTATGTAATACTGAAGGTGCTTTGCAGTATCCCTTCGGCCCCTAGCTGCAGCTCCTTTCATTCCTTTTAATGTTCTTCCATTCATATTCTCTTCCTTCCATCTTACTTTCCAC…
CL2.Contig81_All	TATATATATATATATATATACACCATCCGTTCGCCTGCGTTAGCAACGGTAGAATCCCCTGGCCTAACCTCACTAGATGTAACTAGTAAATGTACCACAGGAAAAACAATACAACAGAAAAAAATACAATAAAGCACAGAAAGAAATATAATTCAAGACAGACGTTTGCTAAGTATGGGCTGCACCGCGCTACAGACTATGGGAGTCTGGCGCGGGCGGTGTGGGTTACAATGAGGCCCTACAAAAGCCAACGGAATGATTGCAAGAATGAGTGACGTATGTGCGAAACTATAATCTATGATTAAGGGGGTGACTTAAAAGCTCTACTTACGGTAATAACTAGTCGTGTGAGACGTTACTGAGGTGAACAGCACGGCAAATATCGGCGCCCAGAGGACG…
CL2.Contig82_All	AAAAAAAAAAAAAAAAAAAACAAGGAAAAAAAAAAAAAAAAAAAGAGATCGAGAAAGTCAGGAGGCGATTGTAACCGTGATCAGTGAATTTCTCAAAGGGTAATTAGTTTCCAAAGTGGAATTCTTTTCCCACCCTCTCATTACAGGTCGTTAAGTTTAATTATATGGTCGTAATGTGTATGCATTTACGTAATCAAGGCAATTAGGCGATTGCAAACATACTCTGTTAATTTGAGAGAGGATGAGGTATTAGAAGAGTGCGTGAGTTTCACAGAGGAATGCATAGGAGAGAGTTTGGTTAAGAAAATCAATATGATTTGTCCTTGAATATTAAATGTAATGCAGAAGGAATGTCACATTGAACGTTTTGTTATAGCTAACACTGAATGAGTAATATAG…
CL2.Contig83_All	AAGTGGAAGATCAATTTGCACACATACACAATCAGTTACCTCCCTCAGAGAGCAGCTCCCGGACCTTTGCATCAACTAAGACCACCTATACATTATAAAGACATTTCTTGCACAGAATGGAATGGAATACAGTCTAGGCCAAAGGCCAAGCACTGAGACCTATGAGGTCATTCAGTGCTGGAAAGGAAATTGAGTAAGTAGGATTGAAAGGTGAAACTGGAGGAAAGCCTCAAAGCAGTTGAAGCACTATGAAATAATTCTTAGGAGAGGGTTGAGGAAAGCAAGATGGAAAAAGAGAATATGAATGGAGGTGCAGTAAAAGGAATGAAAGGGGTTACAGCTAGGGGCAGAAGGGACGCTGCAAGGAACCTTTAGACTGAAAACTGCATTACTGCAAAG…
CL2.Contig84_All	AACTGTACAAATGGGCCCTGGAATGTAAGTTATAAAAAAAAATGTTTATAAATGCAAGCTTTCCTTCTTGGTCAACAACTGTAGGCATTACTGAAGGTTCTTTGCAGCGTCCCTTCGCCCCCTGGCTGCAACCCCTTACATTCCCTTTACTGTAACGCCGTTCATATTCTCTTTCTCCCATCTGACTTCTCACCCTCTCTAACAGTTGCTTCTTAGTGCAGCTGTGAGGTTTTTCTCCTTTTACACCTTTCAAACCGTC
CL2.Contig85_All	ATGTTTAGTACTAGCACCTCGGAGCAGGTGACGCGCAGATAACATGCCAAAGTAGCACCCAATAAATGTGTAGCAAGAGCCAAAAGGTAATAATGAGAGACATCAGCACTTGGCGCTTTCGTGTATTTGACATAGACTTCTTCAGGGTACAGTACAAAGTGAAACACAACTGAGGGACTTCAAAAAATATAAGTGAATATATAAATAGAATTTTAAACAAATAACTGCACAGTAAACAAGCAAACACCCCACAACCAGAGAATTACGTAATTTTGAATTGCTGAGCGATAATACCCTTCGTAAGCCAACTGTCCAGTTTATATATAAACCCTTGCTGGTGCTACTTTGGCTTGTTACTAACGCGTCACCTACTCCGAGGTGCTAGTACTAAACACCGTA…
CL2.Contig86_All	TATATACATATATATTAATTCTATGTACATTATAAGAAAATCAAAATATATCATTTGTATACCTTCAGTATAGACACTTGTATTCTCTTTGCACGGCATCTCCATAAAATTAAATGGATGGTAAAAATTCTCAGGGGGCATGTACACTGCAGTAAAACATATCATAAACTCACGTTGGCAACTTACTGCACATACATCACAAACAAGATGAATACAATTCAATGACTTAAAGTCAGCTCTGACCAGTGCTTCACATGATTATCCAGCATTTGCCAAAGATTCATTCCAGTTACGGTCGTTGGGGTTTTCAGTCTGTTTATGATATGTGTGCCATAAGTACTTGGATGTATTTATAACATTCTTTACTGTGGCGTTCACGCACCTTAATCAATGTTTCAT…
CL2.Contig87_All	GGGAAAACATCAAATGAGGCTCGAAGGCTTCATCCGCGTTTAGTGAGAGTCTGGGAAGAAGAGGAGAGTGTTGTGAGGTATTGTGAGGACCTGGTAACTAACTACACGGTTATACTTCAAGAACGCTGTTCACAGGAGAGCGATGGCACTCGACATCAACATTGTGGTTTTAGGTGGCTGTGGCTTCTTGGGACAACACGTCGTAGCAGAGCTCCTGACGGAGAAGGAGAGACTGGCCAAGGAACCCGGGAAGGGAACGGAGGAGGAAAAGAAACAGTGGTCCATCCAAGGCATCAAAGTGTTGGATGTCAAGGCTTATAACGAGGATTTTCTAACAGGCCAAAGACAAGACGCCTCGAGTGTGACCTACGAAGAATGTGACATCACGGACTTCGGTGA…
CL2.Contig88_All	AGAAAGAGAATATGAACAGAGGTATAGTAAAAGGAATGAGAGGGGTTGGAGCTAGGACCCAAAGGGACGCTGCAAAGAAATTGAATGCATCTGAGCTGGTGAAGTCAGAGGTTAGCCATATGAAGACCCAGTAACTGTGGCTTCTTGAGGCACAAAGCCTACTGTCAACCTATTAATGTGCTTTCCTCTCGAAACTATACAGAGCAATCATCAGTCAAATGAGATAAGGCAAATACTGATGTAAAACTGTTACCCCTGCAGGACCTTGCCTACATACGCCACCTACTTGGGCCTGATTTTCTCATTTTTCATTCTACAGTTGGTTATGGTGTCTAAAAAGTCACACACTTAAGGCTAGGCTGAAATACTGAGCTTATTATAGACAAAAGCAAGTACTCT…
CL2.Contig89_All	AGAAAGAGAATATGAACAGAGGTATAGTAAAAGGAATGAGAGGGGTTGGAGCTAGGACCCAAAGGGACGCTGCAAAGAAATTGAATGCATCTGAGCTGGTGAAGTCAGAGGTTAGCCATATGAAGACCCAGTAACTGTGGCTTCTTGAGGCACAAAGCCTACTGTCAACCTATTAATGTGCTTTCCTCTCGAAACTATACAGAGCAATCATCAGTCAAATGAGATAAGGCAAATACTGATGTAAAACTGTTACCCCTGCAGGACCTTGCCTACATACGCCACCTACTTGGGCCTGATTTTCTCATTTTTCATTCTACAGTTGGTTATGGTGTCTAAAAAGTCACACACTTAAGGCTAGGCTGAAATACTGAGCTTATTATAGACAAAAGCAAGTACTCT…
CL2.Contig90_All	TTTTTTTTTTTTTTTTTTTTTTTGTTTTTTTTTTTTTTTTTTTTTTTAAATGTTGCAAACTTTTATTGTGTGAACTTGCTTCGAGCAAAATAAAACAATAGAACAAAATCTAGAATTTAGGCCAAAGGCCAAGCTCTGGGACCCATGATGAACTCATCCAGCCCTAAAAGATAAAAGTTGCAGTCGAAAGGTTTGAAAGGTGTAACAGGAGGAGAACCTCGCAGCTGCATTTTGATTAGATTGTTAGGAGAGGGTTAAGGAATAGTAAGACGGAAGAAAGAGAACATGAACGGAGGTACAGCGAAAGGAAAAGCGAAATGAAAGGGTTATTGTTTATCCTAGTTCCATTTTTCCGCCTTTTATTCTCGTTTTATTGCGGCACTGGTCTGGAACCGCAAT…
CL2.Contig91_All	GTTGCACTATGAATCAATTGTTAAGAGAGGGTGGAAAGCAAAATGGTACAATGAGGATATGAACGGAGGTACATTAAAAAGAATAAAAGAGGCTGCAGCTAGGGGCCGACGGGACGCCGCAAGAACCTTGGGTAATACCTAAAGTACACCGCGTGAGGTGCGCTGACGACACTACCCCTCTACAGGGTTTTCCATTTAGAGAGAAATTCAGCATGTGGATAAGGAAATAGCACGGATTGTGGCAAGAAGTAAAGTAAAAGAAGAAGAAGAGAGAAGCAAAGTCCACAGAACCTGGTGAAGAAGAGCAGAAGCAGTGAATAAAAGTAAAAGTTAAATGGCGCATTTCTTGAGCCTGACGATATGACTCAGAAATTCCAAATCTTATTAGCGATAAGCAGG…
CL2.Contig92_All	CGATCTGTGGAAAGAGGAGACGACACCTCTGTGACAGAAGCGGTCCCGGCTGCGTGAATGCAGCTGGGGGTCATTTCTCATAAGGGAACGGTCCCAATCATGCGAGCATGGCCGGGCTGTCCCTCAGATGCTATGTCATCTTCCTTAGGTCCACCAGTCCGTCCTCTCCGCAGCCACTGACTCAATCTTATCTTATGAGTACTTACAGAAGACACCACGACTGCACGTTCTTAAGGGGGAGGGCCCAATCTGCGGACCTATGGCCCTTAGGAGACCCCCAGGTCGCGGATTTCTCTGTGGAACATACATACACATTATTCATTGAAAATTCGCCTACTTGTGTTATTTTCCACTGAGAAATATTCACAGAGTGCTGTATTTTCACATTTTCATGACTAA…
CL2.Contig93_All	CAGGGTACGAGAAGACTTACACTTGCTCTGAAGCCGCAAGCAAATTAGGCTTATTGTATCAAGAAGTGTGTCCAGAAGGCATGGACGGTTCCAGGAAAAGGACAGGATGCCTGTCCTGGTATGTATTCCTGTCAATCACATGCACTGTCTACGCTGCAAATGTTGGATTTGAAGATCTTCAGCTTTCACCGTCAGGCACCCAGCCCTGGGAGGAGGCCCTCCTCCGTGTGAAGCCCAGGGCTTCGCCCGAGGATCAAGAGGCTGCTGTTGAAGGACTTGCCCAGCGCCTCCTGAAGGATCGAGCGAGCGAGTTCTCCTTTACGGTCGACCTTTCGCTGGGTCCTGAGGGGAAAGACACCTTTCAGGTGGTGTCTCCAGGGGCAAAGTCCTCCGTCGACA…
CL2.Contig94_All	TTTTTTTTTTTTTTTTTTGGCCAGAGCCAAATTAGTACCAGTTTCAGTTTCCCCATTAAAAGAGAAACACGGTTTAATAAGCATCTTTTTGGGAAGTATGTGAATTTTTATGTTACGAGTTTTGCTAATTAAAATTGAACGGTAATAGCCAACGGGACTGGGAAAATAGGTGAATATTTCATTAACGTGCAGTTAATTTGTAGTCGCCCATTGGATGGTAGCGCCGTCAGTGCACCTCACGCCTGGTGCACTGTAGGCATTGCTTTAGGTTCTTTTCAGCGTCCATTCCTTAGGCCTCTAACCGCAACCCCTTTAATTCCTTTTACTATACCTCCACTCATATTCTCTCTTCCATCTTACTTTCCACCTTCTATCATTTGTTTCATGGTGCCACTGCGA…
CL2.Contig95_All	GTCGTTTTCACTATCGACCGATTTCTTCACTTTCTCAAATTTAAAAACTTGCAGGTGGCCATTCCATACCACATGGGCTGACAACTTATACTAAAATTCAGTTTAAAAAAAGTTGACCACAGTAACAATGCTATACATTAAAATAAGCAGAAAATATACAAATGAATGGGTCACCACCACTTTCATATCTCATTACTTAATGGTCTTCGGCCCCTAGCTGCAACCTCTCTCATTCCTTTTACTCTACCTCCATTTATATTCTGTTTCTTATATCTTGCTTTCCACCATCTCCTATCAGTTGTTTCATAGTGCAACTGTGAGGTTTTCCTTTTGTTACCCCTTTCAAACCTTCTTACTATCAATTTCCTGTTCAGTGCTGAACGACCTCATAGGTCCGAA…
CL2.Contig96_All	GTTCTTTGCAGCATCCCTTCAGCCTCTAGCAGCAACCTTCATAACTTTTACTGTACCTCTGTTTATATTCATTCTTCCATTTTACTTCCCGCCCTCTCCTAACAGTTGATTCATAGTGCAACTGCGAGGCCTTCCTCCTGTTACTCCTTCAAAACCGTTCTACTCTCAATGTCCCTTTCAGTGGTGAATGACCTCATAGGTCCCGGCGCTTGGCCTTTGGCCTAATGTCTACATTCCTATTCCGGTAATTAAAATGGAGGCTGGTTATTGCGTGTGTCTTACCCTGTTCAACTAACCTTAACTTTTGATCAAAAGTGTTCGAAAAATACTTCGCAAATGCAAGTCCTCCTCTACAGTA
CL2.Contig97_All	GAGGCCAAAGGCCAAGCACTGGGAATTACGAGGTCATTCAGCACTAAAGGGGAAAGAGTTGAATAACAGGAGGAAAATCTTGCAGTTGCAATGTGAAAGTTTTTAGGAATGGGTGGAAAATCAGATGGAAGAATATAAACAGAGGTACAGTAAATGGAATGAAAGAGGTTGCAGCTAGGAGCCAAAGGGTGGCTGCAGAGAACCTTAAGTATTGCATACAGTGCACCACATGAAGTGCACTGATGGCATTACCTTCCCAGCAGGACCAAAACAATAAAATCTGATGAAAACTGTCCTCACGGGACACAGCTTTTGAACCCTAGCGACCACTCTTCAAAAACCTATATATTTTCACAAGTATCAAGCCCCAAATGTCGTTTAACATCCAATTCTCTGTGC…
CL2.Contig98_All	TCCCCCACCAACAGAAAGGCTGCATAAGGAAGTGTAGGGGTACAAAAGATCAGTAAGAGAAGAACCAACTTAAGCATGGCATGGACTGACTACAAGAAAGCCTTCAACATGATACCGCACACATGGCTAACAGAATACCTGAAAATATATGGGGCAGAGGAAAACACCATCAGCTTCCTTAAAAATACAATGCGCAACTGGA
CL2.Contig99_All	AAAAACATCTGCAGTTCATAACTAAAGGAATTATGCAAAGTACAGTGCTGTACAATGAGTTAATCTTCTGATTCTGAAAAAATCAATTAAAAATAAGGCTTAAACCTATTTGTAAATTAGACAAAATTCACAAAAAACCATGACAACATATACTACACACAAGAAAAACTACAGAACTTTTATAATACTGTAATAACTTTGCCTCTACATGTGCAGCAGCCCAAAAATATGTAAAAAAATTAAAAAATTTTTCTTATAAATGTAACATTTTATATTATGCAGTATATATAAAAAATTATATTTGTACAATATTAAATTACAGGTGGTGAAAGCAGTTGGGGGCTACCTTAAAATTATATCCAGTGGTTATTAAAAGTCAACTCAATGAAACATAAATAT…
CL2.Contig100_All	CGGCCCCTAGCTGCAACCTCTCTCGTTTCTTTTACTATGCCTCCGTTCATATTCTTTTTCTTCTGTGACTTTCCACCCTCTCCTCTAAAAAATTTTTTCTAGTGCAACTGCGAGGTTCCCTCCTGTTGCACATTTAAAACCTTCTTACTATCAATTTCCTTTTCAGCTATGAATGACATGACAGGTCTCAACGCTTGGCCTTTGGCCTAAATTC
CL2.Contig101_All	GTGGAGTGGACGAAGGCTGAACTCTGCAGCATAGACCAGAAAACTAGGAAACACATGACAATACACAAAGCACTACACCCAAGAGCAAATACAGACAGACTATACATAACATGAAAGGAAGGAGGGAGGAAATGTCTACAAAGCATAGAGGACTGTGTCAACATCGAGAGCAGAGGCCTGGGGCAATACCAGAAAACCAGTGAAGACAAGTGGCTAAGGAGTGCATGGGAAGGAGGACTGACAAAAGCAGACGAAAACTTAGGATATACAGAGACAGGAGAATGA
CL2.Contig102_All	TGATTATAGATATAATATGATCAGAATTACTGGTTGGTAGGTTATATTAGAAGAAGAATATTAATTTGTTGAAGGAAGCAGATTATATATTCTATGGAGAAGTGTTCTGTTTCAGTGAGAATATCATGAAGGCAAAGTGGATGGGGAAGAGGTTAGGCTGGCAAAGGCTCTGTTGCGTGCAGCTGTACTTGGGGCAGGAAAGGATTGTGTGGTAAATGGAAAGAGGGATACAACAAGTTGGACACAAGGTTGTAGGGGGATCCGTTCATCAGGTGGGAGTGTGTGAAGTTTGATG
CL2.Contig103_All	CAGCTGACACCATCTACACAAAAGGTTGATAAAAAACGATACTTGTGAAGACAAGGTACGATACCCTGACAACTAAAACTGGCAACTCGACAACTAAAACTGGCAACGCGAATCTGAATTCGCCCGCCCACTCCGCTTCAAGTTGGAGCTATCCTACTACGTATTCTAGTCAGTTGCTGCCCTAAGTTCCCTACGCCTTAGTTACCGGTGACGTAAGAGTAAGACTTGGAAAAAGTAGATTTTACCATCAGCAAAAACTGCCGTTTTTCATCTTGCTCAATAGTTTATGTACTTTTCTCCTGGGCCTTCTCGAAGTGATAAGATGACCAGTAAATGTTCTGTGCTCCTTTGGAGTATGGAGGGTCGTGCTTAGTGTGGCTAAGGTTTCCCAATTGTTGT…
CL2.Contig104_All	TTTTTTTTTTTTTTTTTTTTACATCACTTTATCACAGTTTTTATTTCATAATGATGTGCAACTCAGGTACCCAATTCACATAAGAGCAATGTACAGTACAATATTTTCTACTGAGTAACAAAATCGCAGATTCCAAGAAAATTAAATACATTCTGCATTTGCAGTACATCAAATATAAAATCAAAATATTCTTTTGACTATAAAGTTCCCAATACACAAGCAATTGGAACAAAACTCACAACTATGTTAAACACCAAACAAGAAAGTTTCCTTCCATGGATCCTAATACCAATGTTATCGCAGCACCTTGCTAATAGCCTTGTAGCAACTTAAACTTTTTCTTACTAATGTAGTAAAAATACGTTTGGCAATAAGATAGATAAGAGAAAAAAGTATAAT…
CL2.Contig105_All	ATGAGGTCATTCAGCGCTGAAAGGGAAATTGAGAGTAGAAAGGTTTGAAAGGTGCAACAGGAAGAAAACCTCGCAGTTTAACTATGAAAAATTTATTAGCAGAAGGTGAATAGCAGGATGGAAAAAGAGAATATGAATGGAGGTGCAGTAAAAGGAATGAAAGGGGTTGCAGCTACTGTAGGGGCAGAAGGGACGCTGCAAAAAACCTTTAGACTGAAAACAGCATTAGTGCAAAATAGCTTTTTTTTTTTTATTTTATCTCCACCGATAGATCAAGTTCAATTTTCAAACCTATTCCTCACATT
CL2.Contig106_All	AAAGGAATGAAAGGGGTTGCAGCAAGGGGCCGAAGGGGCGCTACAAAGAACCTAAGTAATGCCTTCAGTGCACCACGTGAGATGCAACTGACGGCACTACCCCCTACGGGGGCACTGGAGGGACCTGATGAAACTCCCCTCCCTGGAAACTAAATTCTTTATGGAGGCAGAGGTGCCCTATTATGATCTGCCACGGCTTTGCTGTCTGAAGGTT
CL2.Contig107_All	ATATATATATATATATATATATCGTTGGCAAATCTGTATATCTGTAAAAGTTAGAGGAAGTCTTCATTCTCTCTCTAGGTCAGGAAACCCATGCTTTGTATCGGCCTAACTTGTCTCATTACTGCCTGAGATATTATCTGCCATCTTTCTCAGCCGGGGAGAAGCGCCGGCAGTGCACCACTGTAGGCATTACTTAAGGACCTTTGCGCAACAGCTTTCATTCCTTTTTACTGTACCTCCGTTTATAATTCCTTCCATCTTACTTTTCACCCTCTTCTAACAGTTGAATCATAGTGCAACTGCAAGGTTTTCCTCCTGTTACACATTTCAAGCCTTTTACTGTCAGTTTCCATTTTATGGCTGAATGACCTCATAGGTCCCAGCGCTTGGCCTCTGGCC…
CL2.Contig108_All	TCTCTTACTACCATGGCAGCGACAGTAAGTTTTCTTACCCCGTAGGAGGTTAGTGCTGTCAGTGTACCTCACGCGGCGTACTGTTGGCACTACTTAAAGGTTCTTTGCAGAGTCCCTTTGGTCCGTAGTCGCAACACCTTTCATTCCTTTTATTATACCTCGTTTCATATTCTCCTTCCTCCATTTTACTTTCCACCCTCTCCTAACA
CL2.Contig109_All	TCTTCCCCTGTCAGCCCTTCTGTTATCTTGTCTTAGGTTGCCAATCAAATCTTGAAAGACGAATCAGTTGCATATTTTACTGAATAGTAATATTTCCTGCGACATTTTACTCTAGATGAGTGACGAAGACAGTGATTTCCGATATCATGGCACAAACAAGAGAGGCACGCAAGATATTGAGCAATAACGAACGAAGGTGACCCTTTGGCTCGTTATCAACGCGTCACCTCCGAGGTGTTAGTACTAAACGTGGCGGAAGCTCAGTGGGACGTCGTGTTTAGTACTAGCCCCTCGGGTATCAAAGTATTATAATCACCCATTTCTGTATTGTGAGGTCGACAAGTTATATTAATAAATGATATCTTTGTGCGGCCGTCTACTTTACTTAGTGTGAGTTTA…
CL2.Contig110_All	CATGGATACTGGCTCAAAAACTTCCAAGGCCCTCCGCCCACGAATAGCAGAACAACTCCAGCACTGTATCACAAACCGCCATGTGCCCAAATGGATGACCACAGGGAGAACATCCTTAGTACAGAAAGACAAGAACAAGGGAAATATAGCAAGTAACTACAGGCCTATCACCTGCCTACCAATAATGTGGAAGTTACTGACAGGTATCATCAGTGAAAGGCTATACAACTACCTAGAGGATACAAATACCATCCTCCACCAACAGAAAGGCTGCACAAGGAAGTGTAAGGGCACAAAAGAACAGGATAGACAAAATGGTAATGAATAATAGTAAGAGAAGGAGAACCAACCTAAGCATGGCATGGATTGACTACAAGAAAGCCTTTGACATGATACTGC…
CL2.Contig111_All	GGGGAGAATAAAACAAAGATTCACCGAGATCACGACAGACACAGTTAGACACCAACTGAAGAAAATGCCCAACTGGAAAGCCCCAGGTCTCGATGAAGGCCATGGATACTAGCTCAAAAACTTCAAGGCCCTACTCCCACGCATAGCAGAACAACTCCAGCATTGTATCACAAACCACCATGCGCCCAAATGGATGGCCACAGGGAGAACATCCTTAGTAAAGAAAGACCAGAACAAAGGAAATATAGCAAGTA
CL2.Contig112_All	AAAACAAAGATTCACTGAGATCACCACATACACAGTCAGACACCATCTAAAGAAAATGAACAACTGGAAAGCCCCAGGTCCCGATGAAGTCCATGGATACTGGCTCAAAAACTTCAAGGCCCAACACCCACAAATAGCAGAATAACTCCAGCATTGTATCACAAACCACCATGCGCCCGAATGGATGACCACAGGGAGAACAT
CL2.Contig113_All	AGCTGCAACCCCTTTCATTCCATTCATATTCTCTTTCTCCCATCTTCCTTTCCTCAACCTTCTCCTAATAATTGATTCATAGTACACCTGCGAAGTTTTCCTCCTGTTATCCCTTTCATACCTTTTTGATGTCAATTTCCATTTCAGCGCTGAGTGACCTCATAGATCCCAGCGCTTTTGGCCTTTGTCCTAAATTCTACACTCAGTTCAATTCAA
CL2.Contig114_All	ATATATATATATATACACATACAATAACACCTCAGCTTACTAATCAATATCTCTGAGACGCCTAACAAAATACAAGACTACTTACAGCGTAAGATTCTGAAAATTTGCCTTCATAAAAATAAAATTGCAGAGAAATAAGAAAGTTTACTAAAGCAGATTTAAATTTTAAATACAATTTGCCTTACATTTAAATATTAAGAAATCACTTTACATTTGCATATTTAATGCAACACACACACGTATTAATTCTCTACACACTTGCCAGTACGAAAGACCCTAGGTAAATTGTGCATGTGTGAAGTCGCGTGTTTGTGCATATGTCGTCACGCAGATTGGCAGCTGTAATAAAATTCTGGAGAGATTTGATTGTTACACTAAAATCGAAGGCCCTGAGCTTGG…
CL2.Contig115_All	ACTTTCCACCTTCTCCTAACAATTGATTCATATTGCAACTGCTTTGAGGTTTTTTCCTCTTGTTACACCTGTCAAACCTTTTACTGTCAATTTCACTTTCAGCTCTGAGTGACCCCTTAGGTCTCAGTGCTTGGCCTTTGACCTAAACTCTATATTCAAGTCAAGTCAATCAATCCAATTATAAGGTGAGGAATATCCATATGCATGGCAATAATGGACTTACCTTTTATTCTTGCAGGGTGTTCGCAGAGGACCAGGA
CL2.Contig116_All	TAGAGGACTGCGTCAACATCGAGATTAGAGCACTACCTGAAAACCAGTGAAGGACTCATAAAAGTAGACAAAGACCCAGAAATATACAGACGGGAGAATGAAAAACAGAACGGAGGAATGGCACAGCAAACCAATACACAGACAGTATACGAGGCAGACTAAAGAACTGGCCAACGACGAAACATGGCAGTGGCTACAGAGGGGAGAACTCAA
CL2.Contig117_All	CTTTTCAAAACAAACTCTTCTCCAATAAAAAAAAATGTAGCAGGAAGGGAAAGCTGTTGCCCAAAAGGAATAATGTCTCCAAAAGTTCTAGTTACTGGTGCCTCTGGCCTTCTCGGTCGGGCGATAATGAGGATATTCCGAGAAGCTGGCTGGGAAACTGTGGGACTTGCATATTCCAGAGTGGGACCAGGACTTGTGAAGTGTGACCTCACTAAACCAGAAGAAGTAAAGTCGTTAATCGAGAAGGAAAAACCTGAATTTATCGTACATGCAGCTGCAGAACGTGCTCCAGATGCTGTTGAGAATAGGTACGATGAAGTGTGCAAATTGAATGTGAATGCTTCAGGTCAGCTGGCAGCCTTAGCAAAAAGTGTTGGTGCCAGAATGATTTATGTCAGC…
CL2.Contig118_All	GGTACACTGAGTCAGAGTCAGACTGACATTTAGCTCATTTGTGGTTCCATATACGTTGTGGTCGGCGACCAGAAAAATCCCTACTACATTTCATCATCTCGCCGTGTAAGGAATTCCGATCCAGCTTGAGAGCTTGATGGCGGAAAGAGGCGGCAGCAGAGAAGCAGAGCTGAGACAACATGCCTTTGCGGTTCGGGACATGATCAGACAAATGCAAGAAGCCACCGTGATTCCCGCAAGTACATTCCTCATCAACCATGGGAGAGGGAGAGGAAGAGGAAGAGGAAGAGGTTTTGGTAACATCACGAGTAATCCCCTGATGCAAAGGCAGATGGCTGTGAGTCCCCATTCCAGTCTCAGGCAGAGGGCATCCCCTTGGAACAGAGTAAACGCCAGTGA…
CL2.Contig119_All	AGGTTTTCCTCCTGTTATACCTTTAAAACCTTTTTACTCTCAGTTTCCCTTGCAGTGCTGAATGACCTCTTAGGTCCTAGCACTTGGCCTTTGGCCTAAATGTTGTATTCCATTCCAAGGTCTGGACACTCCATTTCATTTTATCTCAAATTTGAAACTCATAAACTCATCACATGGTTCTACCAATTTATATAGATTTTAAGGAAGACATATAACTGCAGGATTGTATCTGTTGAACATGAAAACCATTTTGAATTGTATTTCTCAAACTCATGTATTGCTACTAACCTTTCTTGTTATTTTTTGTTCCTCATCTTATGTCAAATTAAATCTACAATGTTCATTAGGAGCAAATCACTACTTATGGAGACTTTATACTATAATTATATGCAGGTGTAA…
CL2.Contig120_All	CTTTTCAAAACAAACTCTTCTCCAATAAAAAAAAATGTAGCAGGAAGGGAAAGCTGTTGCCCAAAAGGAATAATGTCTCCAAAAGTTCTAGTTACTGGTGCCTCTGGCCTTCTCGGTCGGGCGATAATGAGGATATTCCGAGAAGCTGGCTGGGAAACTGTGGGACTTGCATATTCCAGAGTGGGACCAGGACTTGTGAAGTGTGACCTCACTAAACCAGAAGAAGTAAAGTCGTTAATCGAGAAGGAAAAACCTGAATTTATCGTACATGCAGCTGCAGAACGTGCTCCAGATGCTGTTGAGAATAGGTACGATGAAGTGTGCAAATTGAATGTGAATGCTTCAGGTCAGCTGGCAGCCTTAGCAAAAAGTGTTGGTGCCAGAATGATTTATGTCAGC…
CL2.Contig121_All	TACAAATTGCGGTGGTAGTGTGAAGTTACTATTAGAATCCTGAGTATATAAATAGGCTGACTTGTAACTGACAGTTGGGTGTTTGTGGTGACTCATATTAATGGGTGTGCTATATTCTGCAACAGGTAAACACTCCATGAACATCCGTACAGCAAGGGTCCACAAAACTGAGTCTTCATGTGCAAAGTAAAGAACACAGACAGTATCCCAGCTGTTTTGAATGATTATTGTAAACAGTTGTTTTTAAATAGAATGATTACTAAGAGCTAACGAAGAATGTGGCAATTGAAATAAATATTGAAAAATACTTTTGGTTCCTTCAGGCCAGGTTATTGTATCGCAAGAGAGGAGGGCCATGGTCCAGGGGCTGACATAGAAGTCTCTGAAGCTTTCAAACTG…
CL2.Contig122_All	GTGTGTGTGTGTGTGTGTGTTTCTGTTATTATGAGGCAACAAATTAGACATCAGGGCTGACCCAGCAGCTGTGAATGTAGCCACAGATTCTCTGTTAAAGAAGCAGAACACTGTTGAAAAGAACAGTGAATTGAGCACAACTGAACATAGAAGCTATAGCACAGTGGATGGTGTGGCTGTAGGAATATCTGATTGTCTTAGTAACTTCACCTAATTCTTCTTTCTGGGAGAATAATTTCAGTTTCAGATTTTTATATGTTCTGCTGAATAGTTGCATTCCAAATTGGGTGAGTGTGACACTACAAATTGTGGTGGCAGTGTGAAGTTACTATTAGAATCCTGAGTATATAAATAGGCTGACTTGTAACTGACAGTTGGGTGTTTGTGTGTTTGTGGTGA…
CL2.Contig123_All	TTAGACTTATTTTACGTGGCTAAGTGGTGTTGGCCTGATTCAGTTGCTTACCAAAGTTCATAAGGCACGATTTGACGAAAGGGGACTTCCGAAGGAATGGTTGAAAGAATAATTGTTATTTTATTATATAAAGTTAATCCTTTCATGTCACTACTTCGTATAATTTACGAAATTTTTCATACTTAAACCGCAAAAGGCCAATAATGAAATAAGACTTGCAGTATGATTTTACGGCTTATGTGAAACCGTGTTTTGACCAAAATGACCAAGCACTTTCCGCATATCTCTCATGATAGCCTACTGTCCCTTATATTTACAAATTATATAGTTTTAATATATATTCTCACATCTTTTATGTTTAAAATTTCCAGTCAAATGACATAGCATTTAAAAATTTTT…
CL2.Contig124_All	AAGTAAGATGGAAGAAAGATAACACGAACGGAGGTACAGTAAAGGGAATGAAAGGGGTTGCAACTAGGGGCCGAAGGCACGCAGCAAAGAACCTTACGTAATGCCTACAGTGCACTGCATGAGGTGCACTGACGGCACTATCCCCCTTTGGGGGCTTTGTTAAATTTCAGACCCATAATGGAATATCTGAAGAATGAGAAAACAGAAGTTTCTGGAAACTTCTCTGAGTTATTTATGTAGTAACTGTTGCTGCTGGCCACAGTTTCAACAGTTACAGTAACCTCCTCTCACTTATTCATACTAACAAAGCCACAGAAGTGGCACAAAAGGGGAAAATGCAGTATAAAGGACTGTCTCTCTAGCATAACTAGCCTACCTCCCCCCCAAAAAACTTTGCCT…
CL2.Contig125_All	GGAACGCTCCCCAGTTGACATCTGGAACGAGAGGATTATGTTCCTAAGAAATTGCCGATTTATAGATTAAATTGATATTATCAAAAGATTACAAGTGATCATCAGTCCAAACGGTCGCATAAGGAAAGGTGCATTGTAGGCAATACTCAAGGTGTTTTGCAGCGTCCTTCCGGCCCCTAGCTGCATCCCCTTTAATTCCTTTCACTGTACCAACGTTTATATTCTCTTTCTTCCACCTTACTTTCCATCCTCTCCTCACAGCTGATTCATTTTGCAACTGCGAGGTTTTCATCCAGTTACACCTTTCAAATATTTTACTGTAAGTTTCCGTTTCAG
CL2.Contig126_All	GGCCAAAGGGACGCTGCAAAGAACTTGAATGTGGAGCTGGTGAAGTCAGAGGTTAGTCATATGAAGACCCAGTAACTGCAGCTGTGCGTTCCACTCGAAACTATACAGAGCAATCATCAGTCAAATGAGATAAGGCAAATACTGATGTAAAACTGTTACCCCTGCAGGACCTTGCCTACATACGCCACCTACTTGGGCCTGATTTTCTCATTTTTCATTCTACAGTTGGTTATGGTGTCTAAAAAGTCACACACTTAAGGCTAGGCTGAAATACTGAGCTTATTATAGACAAAAGCAAGTACTCTACAGAGAACACATTTCAACAGAGATTAGTTGTTAAGTTTTTCTCTGCTTAAAGAAATCTTAAAACCTGACACAAAATGACCCGTTTTTGACAGT…
CL2.Contig127_All	GCAACTCCCTGACCTTTGCATCAACTAAGACTACCTGTGTTATAAAGATATTTCTTGCATAGAATGGTATGGAATACAGTATAGAGTTTGGGCCAAAGGCCCCAGCACTGAGATCTATGAGGTCACTCAGCGCCGCAAAGGAAGTTGAGCAAGCAGCTTTGATTGGTGAAACTGCACTTTGAAATAATTGTTAGGGGTGGGGGGGTGGGGGTGGATAGCAAGATGGAAGAAAAGTAATATGAATGGAGGTACAGTAA
CL2.Contig128_All	GGCAACTTACCGCACACACATCACAAACAAGATGAATACAATTCAATGACTTAAAGTCAGCTCTGACCAGTGCTTCACATGATTATCCAGCATTTGCCAAAGATTCATTCCAGCTACTGTCGTTGGGGTTTTCAGTCTGTTTATGATATGTGTGCCGTAAGTACTTGGATGTATTTATAACATTCTTTACTGTGGCGTTCACGCACCTTAATCAATGTTTCATACGATTATCCCCCGTAGTGGGGTAGCGCCGTCAGTGACGTCACGGGGTGCGCTTTAGGCATTACTAAAGGTTCTTGGCAGCGTCCCTTCGGCCTCTGGCTGCAACCTCTTTTATTCTTGTTACTCTACCTCCATTCATATTATCTTTCTTCCATTTTGCTATCCACACTCGCCTAA…
CL2.Contig129_All	ACCCTCTCCTAACAATTGATTCATTGTGCAGCTGCGAGGTTTTCCTCCTGTTACAACTTTCAGACCTTTTACTGTCAGTTTCCGTTTCAGCGCAGAATGACCTCTTAGATCCCAGTGCTTGGCCTTTGGCCTCAATTCTTTCTTCTATATTCAGTTCCTAAGAGTGCTCATCGAAAAACAACTTCAGATTTTTCCCGGACGTGTGCATGTCATCAGAAAAACTCTTTTGCCCTCGTATATTCTGTTTTAAGTCTTAATTTCTGTTACGTCTTTGCATATGAGCAAAGTTGTGGCCCTGTCATTACTGGAGTGCGTTTGCCTGACCTTTGATCTCTGATTTTTAAATCCATTTCCTTTCTACAGTCTAATGTAATGTTTCTCTAATAAGGTTTTCAGTTT…
CL2.Contig130_All	AGCACTGGGACCTATGAGGTCATTTAGCACTGAAATGGAACCTGACAGTAAAAAGTTGTCGAAAGGTCTAACAGAAGGAAAACCTCGCAGTTGCACAATGAATCAACTGTTTGAAGAGTGTGAAAATTAAGATGGAAGAAAGAGAATATGAGAGGAGGTAGAGTAAAAGAAACGAAAGGGGTTGCACCTAGGGGCCGAAAGCACGCTGCAAAGAACCTTAAGCAATGCC
CL2.Contig131_All	AATCAGCTCAGCGGTCTGGTCAAACTAAGTCATACTTAACTTTTCTTTGCAACTTCCCTTTGGCCCTCAGCTGCAACCCCTTTCATTCTTTTTAGTGTACCTCCATTCACACTTTCTTCCATCTTACTTTCCACCCTCTCTTCACAATAGATTTGTAGTGCAACTGCGAGGTTTTCCTCGTGTTACACCTATAAGACGTTTTTACTGTCAATTTCCGTTTCAGAGCTGAATGGCCTCATAGGTCCCAGCACTTGGCTTTTGGCCTAAATTGTATATTCTATTCCTGTATTCCATGGATAAATATGAGGAAAAGACTGTACGCTCAAGATATTTTAATTTCCAACGGAAACTTACTTTTTCGATGAATGTTTTGCAGATTACGTCCTCTGGGCGCCGATA…
CL2.Contig132_All	AGCACTTGGCCTTTGTCCAAAACTCTGTATTCCATTCCTATACCTGTATATTTTTTCCATGCCTGTTTCTTCTACTGTAACTTCCTCTCCCAGTACTCAGACTCAACAACGGTGTTTTAAATTAGCAAAAGGTTAATGCACTAGTGTGAGACAAACTTATGCACTGTTTGGTTATTTAAATATAATAAGGCAAGCAGTACGTAGAGATTGTTAAACCAAAACAAAGATTCCCCGTAGGGGGGATAGTGCTGTCAGTGCACCTCATGTGGTGCACTGTAGGCATTACTTAGGGTTCTTTGCAGCGTTCCTTCGGCTCCCAGCTGCAACCCTTTGCATTCCTTTTACTGCACCTTCATTCATATTCTCCTTTTTCCATCTTGCTATCCACCCTCTCCTAAC…
CL2.Contig133_All	CCAAGTGAGGATTGGTTCCCAGGTAAGTTTTAAATGTTGGAATATAGTGTAACCAATTATGCCTCTTGGTAGGTAAGTTGGTTTAAGGAATATAGTGCAACCAATGATGCCTCTTGGTAGGTAAGTTGGTTTAAGGAATATAGTGCAACCAATGATGCCTCTTGGTAGGTAAGTTGGTTTAATGACTTAAGAGATACACACATGACCAGACATACATGATGTGTGTTGGCCATTTAACCCCTGATTATTTTCACATCTCTTGAAGGCACCATAGTTAGAAATTTGTTTACTTTATTCAGAGGTAGTGAGAGAGCAGTACTTTAATGACAAAGTTTAGTTAGCACAATTATGATTTTGAGTGCAGGTTAATTGACAGGGTTAGGTTATTACTGGTTTATT…
CL2.Contig134_All	GCAACTTTCTCATTCTGACTTCGTTTTATTTTTGGTTCTTTATCATTCTGAATATATTGGGATATTCAAAATGTCCAAGGTCTATGCGAAACTGATTGTTGCGTTGAAAAAAGGCCTGTACTTCTGGTGAAGATCAAGTGCCATTGCGATGGTATCTCCTGTAGGTTCAGATGGATACGACACATCCACGTCCTTCGAAAGAGGATCTTCTATCTGTTCGAAGACTTGCTTGTTGAAGGCACCCTGGTCGAAGGGGGTCCCCTTCTGCAGACTTTCGATCAGTTGGTCCCCAAAGAGCTCCCAGCGAGGCTTGATGTAGTGGGAAATCAGTCCTGACCACTGTTTACCTGCGTAGTCGAGAATGTTCGCATCAGGACCCCAGGTTGTGATCTGGTTCAG…
CL2.Contig135_All	CCTCTCTCTCTCTCTCTCTCTCTTCGCCTTTCATTCCTTGGAACTGGAATATAAAATTTTGGCCAAAGGCCAAGCGTTGGGACCTGTGAGGTCATTCAGCGCTGGAAATAATGATGAAACAATTGTTAGGAGAGGGTGAAAAGTAAGATGGAAGGAATTATAAACGGAGGTACAGTAAAAAGGAATGAAAGCTGTTGCGCAAAGGTCCTTAAGTAATGCCTACAGTGGCGCACTGCCGGCGCTTCTCCCCGGCTGAGAAAGATGGCAGATAATATCTCAGGCAGTAATGAGACAAGTTAGGCCGATACAAAGCATGGGTTTCCTGACCTAGAGAGAGAATGAAGACTTCCTCTAACTTTTACAGATATACAGATTTGCCAACGATATATATATATATAT…
CL2.Contig136_All	TATAGAATTTAGGCCCAAAGGCCAAGCGCTGGGACCTACGAGGCCATTCAGCGGAAAACCTCCAGGTTACACTATGAAACAATTGTTAGGAGAGGGTGAAAAGTAAGATGGAAGGAATTATAAACGGAGGTACAGTAAAAAGGAATGAAAGCTGTTGCGCAAAGGTCCTTAAGTAATGCCTACAGTGGCGCACTGCCGGCGCTTCTCCCCGGCTGAGAAAGATGGCAGATAATATCTCAGGCAGTAATGAGACAAGTTAGGCCGATACAAAGCATGGGTTTCCTGACCTAGAGAGAGAATGAAGACTTCCTCTAACTTTTACAGATATACAGATTTGCCAACGATATATATATATATATAAATATA
CL2.Contig137_All	CTGAAAGGGAAATTGACAGTAAGGAGGTTTGAAAGGAGTAACAGGAGAAAAACCTCGCAGTTGCACCATGGAACAATTATAATTGTTAGGAGAGGTTAAGGAAAGTACGATGGAAGAAAAAGAATATGAACGGTAGTACAGTAAAAGGAGAGAATGGGGTTGCAGCTAGGCGCCGAAGGGACGTTGCAAAGAACCTCAAGTAATGCCTACAGTGCACCGCACGAGGTGCACTGACGGTACTACCCCCCTACGGAGGAATTCCACTTAGACGATGCAAATAGGGATGGGGGTAACTAAGAATGGTGTTAAGATCCAGGTAAGCTGCCCACTGAGCAGGTAGAATACGTATTCCCATTATACCGAAATTTAAGCTGAAGAGCATTGCGTCTGAACATCTGG…
CL2.Contig138_All	CTGAAAGGGAAATTGACAGTAAGGAGGTTTGAAAGGAGTAACAGGAGAAAAACCTCGCAGTTGCACCATGGAACAATTATAATTGTTAGGAGAGGTTAAGGAAAGTACGATGGAAGAAAAAGAATATGAACGGTAGTACAGTAAAAGGAGAGAATGGGGTTGCAGCTAGGCGCCGAAGGGACGTTGCAAAGAACCTCAAGTAATGCCTACAGTGCACCGCACGAGGTGCACTGACGGCACTAACCCTCCAACACGGCCGAATTCTGCTCTTTGCTAAGAAATTCACAATGTCGCGATAAAACTGTTGTATGGTAAAAATCCACATATAATAATTTGTATTATATGTAAAAGATAAAAACAGACATTCAAACACCTG
CL2.Contig139_All	GTGTAACAGGAGGAAAACCTCGTATTTTTGCACTATGAAACAATTGTCGGAGACGGTGGAAAGTCAGATGAAAGAAAGAGAATATGAACACAGGTTCGAAAAAGGAATGAAGAGGTTGCAGCCAGGGGCCAAAGGAATGCCGCAAAGAATCTCAAGTAATGCTTACAGTGCACCATGTAATGTGCGCTGCTGGCACTACC
CL2.Contig140_All	TATATATATATATATATATATCAAGTGCTGTGTAATGTGTGTGCGTTTTATAAAAAATTAAGTCTAGTACTATGTGGAGAGAAGTGAGTGAATAGATTATGCAATGGAATTTCTCGGAATTGTCTTTATGAGTAAGATTCATAGACTAAGCCTGTAGTAATTTAGCCTTGGTCCTTGAGTATGACAGTTCTATCTTTTTTATTTAAGGTAATATTATGTGCTTGAGTTAATCGCAAGCGGGAGTACGTAGCCCAGAATTTAACCTGAAACTAATTTATCGACACCCTGCAGGGGGCTAGTGCCGTCACTGCACTTCGTACGGCGTACTGTAGGCATTACTTAAGGTTCCTTGCAGCGCGCCTTCGGCCCCTAGTTGCTACCCCTTTCGTTCCTTTTACT…
CL2.Contig141_All	TGCACTGTAGGCATTACTTATGGTGGTTTGCAGCGTCCCTTCGGCTTTTAGCTGCAACCACTTTTGTTCCTATTACTGTAGCCTGCCTACCTTCGTAGTCTCTTTCTTCCATCTTGTTATCCACCCTCTCTTAACAGTTGTTTCTTAGTGCAACTGCGAGGTTTTATTCCAGGCCGAGAAGAACCCTAAAAAGAGTTCAGAGGTCTGGTTA
CL2.Contig142_All	GCAAGCATCACTGTAGCCAACAGTTTCACACCAGTTACCATTCAATTGAATATCGACTTTAGGCCAACGGCCAAGCTCTGGGACCTATGTCATTCAGTGCTGAAAGGGGAAATTGACAGTAACAAGGTTCGAAAGATGTTACAGGAGAAAACCTGGCAGTTGCGCTATGAAACAACTGTTTGAGAGGGTGGAAAGTCAGCTGGAAGAAAGAGAATATGAATGG
CL2.Contig143_All	AAATAAATAAATAAATAAATAAAGTAGATCTGTAACTAAATCCGGATCGCTTCAGTAATCTAGCCAACTACTCTTTGGAACTTACGAGTTCGGCAAAACTCTGTTTTCTGAACAAAGATCACTGGAAGCCAACTAAGTAGTCTTCACAACTGAAGTGCTTAAGTACAATTATTAGTCTGTACAAACCAGAAGTTCTCAACCTTTTTTGGCCCATGCACCCTTTCACCAGATGTCAGAATGTCATTCTCCCACCTTTCCAAAATTATCTGCCTCAAAAGGTGCATTCCAAATAATATGCAACAAAATATTAACACAAACACACAAGCTAGCAGAGAGAAAGCCCAGCATGACCTCTCAATAGTGCGGACTGATGCACACTGCGTTTTGTGTAGTCCTGGA…
CL2.Contig144_All	GATCTTGGACATGGCATTGTTCTTCCTCCACTTTATGAGGTTACTCCTCACATGTTCACAAACAGTGAAGTCATTCAGCAGGCTTACACTGCCAAGATGACCAATACTCCAGGTAATTTCCACATGGAGTTCACTGGTACCAAGAAGAACAAGGAACAACGTGTAGCTTACTTTGGAGAGGATATTGGTATGAATGTGCATCATGTCACATGGCATATGGATTTCCCCTT
CL2.Contig145_All	TCTGGTTAAACTAAGGTATACTTTGGAAATTGCTGACGCCCCCCCGGTTGAGAACCACTGTCACAGAGCAATGGTTCTCAACCTTTTTTGGCCTATGCACCCTTTCACCACATGTCAGAATTTCATTCCCCTCCCCTTTCCAAAACTGTCTGTCCCAAAAGGTGTTTTCCAAATAATATGCAACAGAACACTAACACAAACACACAGGCTAGCGGAGTGAAAGCCCAGAGTGACCTCTCAGTAGCCTAGTGCGGACAGATGCCCACTGCGTTTTGTGTGGTCCTAGAGCCAGTTGGAGCCTGCCGATCTGTGGTCACAATTCCCACCTGGTTGAGAACCACTGTAGACTTATCAGCTACGTCAGGAATCTTCCGTCATAGACAATACGAAATTACCATG…
CL2.Contig146_All	AAGCACTGGGACCTATGAGGTCACTCAGCGCTGAAAGGGAAATTGACAAAGGTTTGAAAGGTGTGACGGGAGGAAAACCTCTCAGTTGCACTATGAAACAATTGGTAGAGAGAGTGGAAAGTCAGATGGAAGGAAGAAAATATGAACGAAGATACAGTAAAAAGGAATGAAAAGAGGTTGCAGCTACGGGCCGAAGGGACGCCGCAAAGATCCTTGAGTAATACCTACAAGTGCTCACGCGAGGTGCGTCAGAGTGGTAAAACATGACAAAAGTGTCCCAGACTGTTGTGTTAGGATGGGTTAGGTTGCCAGCAGCGAAAACAGGCTATGAGCAACTACCTTGCAAAAATGATTTCATGTTACTTTATTCATTAGTAATTACATCTACCAGTAACTACA…
CL2.Contig147_All	GAAGTCGTCATCCGCTGTTATAAACATCATGGCACTTACGAATTACTTCGACGAATATCCCATGACAGCTGTTTCTGTTACTGAAGCCGGTGCACTGACCAAATCCAAGTAGTAGCTAAGGCACCCACAACAATTATGGCTGCCTAAGAGCGGGGGAGCGAAGGAGGGGACCCCATATGGGGTCCATGGCTGATTGGTGGCTCCCCTGTGCTCATGCAAATGCAGTAAACTACACTGCCACTTCGTGAAAATTTGCGAGGCCAGAAACGAGAATTTTCAAAGCTTGTATGTGTGGTGGAATACTGTACAATATTCAGTGAAGTGTGAATTGAAGCAAGTTACATTGCTGTGGCCACCTGCACTGTACTGGACTTTGTTTTTTCAACTGTGATATGTGCC…
CL2.Contig148_All	CAGTGATTATCAGTGAAGTTCGTCGCTTCTCGAATGGCCAGCAATCATTTTTTGGACGATGTAACTTAATAAGTAAGGAAAACGAGGCACCTCCTACACCCATCGAGATCCTGTTGTGCAAAGAGATTCTGACTAGAAATATCAACATGGCTTTGAAACCTCTTGAGATTAGAGTGCAGCCTGCAATAAAGCATTATGGTCCTCCCGAGGCCTACAAGAATGATTCATGTCCCAGAGGAGCTGTTTTCATTGCAAACTACAGAAATTTTGATAAATGTAAAACTTATCGCCTCAAGAAAAGAACTGGAACTGAAGTGAATGTTCGTCAACTTGAGGAACTTTTCACTCAAATGAAGTATGAAGTTACAGCATTCGATGATTTAGGAACAAAAGATGATA…
CL2.Contig149_All	TCTCTTTCTTCCATTTTACTTTCCTCCCTCTCCTAACAGTTGCTGCATAGTGCAACTGCTTTGAGGTTTGCCTCCTGTTACAACTTTCAAACCTTCTTACTGTCAGTTTCCCTTTCAGCACTGAATGGCCTCATAGGTCCCAGTGCTTTGCCTTTGGCCTAACTTCTATATTCCATTCCATCCAATGCAACAAAGCCATTATGGCAGAGTGAATTTTGATATTGCTGTTCTTTTCCTTAACCTTCACTTAGCCTACACTGAAGATTCGTATCTTCTTTACATGGTCTGTTGTCTCTATGTTTTGCCACGCAAAAATGTTTGAGGCTGATATTATCTTAGAAACTGACAATTTGCGTTTTAATTAATAATAATTCTAGGCATTTGTGTATGTTTTAACCA…
CL2.Contig150_All	AGTTTCAGTGAGATTTATGATGGCAAGTTTCAGTGAGATTTATGATGGCAGTTTTGTTTATCACTTTAGTTTTCAATCCATTGGGTTTCATAGTTCATTTGGTGTGTTATTGTTGGAAAACACAGCCCATAAGGAATTTCATTGTAAGGTAAACTTTGCCCAGCAGGATTTAATTGTACTTCAAAAACACAGTATTTAGATAAGTAAAGAACTGGATGTTGTATTACGTCCACTCACTTATTTACCTAAAGAGGAAAAATCTTTATCTATGCTTTTCTTGTCTGAAAAAAAAAAAAATAGGAAAGATGCATATTAAGATGTAATGAAGTGTAGTTATACACAGATTCTAAAAATAAGGAAGTTTAGGGAAGAACAAGGAATGCTATGATTTATTGTGAT…
CL2.Contig151_All	TTTTTTTTTTTTTTTTTTTTTAGCGTTTTACCGTGCCTCCATTCCCGATCTCCTTCTTCAGTCTCCCTGTCCAATACTTCCAACTATTACTTCTTTTATTTTCTGGATTTCTGTCGCGCTGTCCAGCCCCTCCAACACTCTCTTTTCACTGCTTGAAACGCTGACTGGCCGAAGGTGCCCCAATTTGTGGGTCTACAGTCTAATTTTCAAAAATCAAATAAAAACTGGGGAATATATATGTTATCATTTACTATTTTTCAACAACGATACTAATATTAACACTTCTGAGCAGGTGGATATCTGAACCAGTCAGACTAGGATTCAGATCTGGAATTATTGACAGATAAACTGGAAATGATTTGACGCAGACTGTCAAATTATAATGATCCTGTTTATCTT…
CL2.Contig152_All	GCAACTCCCTGACCTTTGCATCAACTAAGACCACCTATACATTATAAAGATATTTCTTGCACAGAGTGGAATGGAATAGAGTGTCTAGGCCAAAGGCCAAGCACTGAGACCTATGAGGTCATTCAGCGCTGGTCAGCAACTTGTGGATATTGCCAGTTATCATTTTTATAATTTCTTATCCTGCATCTAGATTGTGTATTGTATTGTATTGTCTCTACTTTGTATATCCCATGTATATGGCCCTGAGCTGATATAAAGAATATTATTATTATTATTAT
CL2.Contig153_All	CAGGTTACTTGCTATACACTGTATACTCCTCGTGCAAAAACGCCGCCAAATTCATCGATTCTTCGTGCGGAAACTGATTTTTTGGGGGGGCGGGGGTTAGGGGATACGTTTGTGTGTTAAGGGCCCCCTCCCCCCTAAAAAAGTTCTGCGATGACCAACAAGTTGAGAAGACAGACAATAAGAGAGACGATACGGAACGCCCCATCAGCCTTACAAGCTAAAAGTGCTTTTTTCGCTGCAAACCGCAAATAAAAATCATGAGCTCTGACACGGCCACTTCTTCGCCGGGACCACAGCCGCCAACGCAAGAACCAATCAAGGCGGAGAGGTCGCCGCTTCCGGCTCCCCACAACAGCCAGGAACGCTCGACCAGCAACACCAGCATGAGCGGGGCGCCGA…
CL2.Contig154_All	AATAGTGGGTGCGATCTAGGCCTGTATTGATAAGGAGATGAGGTGGAAAAGTCGAGTTAACTTAAGAGCGGCCATCGATGACGTATCGTATGTGGGTTCCGTTTTCTCTTCCCAGTGATTTCCCGTTTTCTTTTTTTTTTTAATTCCCATTATTCTGAAAGATGTCCAATGCTTCCTTTGCGCTATTAAGCACCATCAGCGCACCTCACGCGGTGGACTGTAGGCGTTATTTAAGGTTCTTTGCAGCGTCCCTTTGGCCCCTAGCTGCAACGCCTTTCATTCCTTGTACTGTACCTCCGTTCAAATTCTTTCTTATATATTTCTTTCCACTCTCCTATTAGTTGTTCCATAGAGCAACTGCGAGGTTTTCATCCTGTTACACCTTTCAAAACCTTTCTG…
CL2.Contig155_All	GGTAAGGGCATCAGCAGCCTAAGGTAAATATTTTATAAGTCGTGAAGAAACTTGTCTTACACATTTCTAATCTACTGTGGGTAAGTTTTACAGTAAGCCTCTTTGAACCAAATACGCAGCCATAGCTCAACCAAATTTTACCGTAATCTCCACAGTTCTACTATCTCTGATTCACCGGCCTGTCCATGTTGGGTTCCTTGTTAACGCTACAGATTTAACCCACCTATTGTGCAATGTTTTATAGCTCTTGCACCTCTGATTCTCTTGAACCTTTTGATATCATCAGAAAATGACAAATTCAGCTGGGAAATTGCACAAGCCTTGCCACATCTCAGTGATTTGATTTGTGCTGTAGACTTTCCTGCGCGACAGATCAAAGCATCTGGTGATCATGTGATT…
CL2.Contig156_All	GAGAGAGAGAGAGAGAGAGAGATACTACAAGACGTAAATTATAATGAATCGCAGATCTTTTGTTCCAAAATCATTTTCTTTTCTGTTGTGAAAGATAGTGAGGTATTCCCAAACTATTTTCATGTTTCAATATAAGATATTTTGATCATTTACGTTTGATGAAAAAATGGTGATCTTTCTGCATTTCGCATTCATATGTTTGTGATATAAAATTCTTAAAAAAAACACAACCCATTAATATATGCCTATTGTTTACTTAATATATGTGCTAGTATGCTTGCTTACATCAGTTAGTATACATGAGCACACGGAACGTGTGATAAACTCTAAGTATTCATTCATAATCCTTTTTATTAGTTTTGCAATATTACTCTTATTAAACAACCTAATATTTCATTA…
CL2.Contig157_All	TTAGACTTATTTTACGTGGCTAAGTGGTGTTGGCCTGATTCAGTTGCTTACCAAAGTTCATAAGGCACGATTTGACGAAAGGGGACTTCCGAAGGAATGGTTGAAAGAATAATTGTTATTTTATTATATAAAGTTAATCCTTTCATGTCACTACTTCGTATAATTTACGAAATTTTTCATACTTAAACCGCAAAAGGCCAATAATGAAATAAGACTTGCAGTATGATTTTACGGCTTATGTGAAACCGTGTTTTGACCAAAATGACCAAGCACTTTCCGCATATCTCTCATGATAGCCTACTGTCCCTTATATTTACAAATTATATAGTTTTAATATATATTCTCACATCTTTTATGTTTAAAATTTCCAGTCAAATGACATAGCATTTAAAAATTTTT…
CL2.Contig158_All	ACTGTAAAGGGAATGAAAGGGGTTGCAACTAGGCGCCTAAGGGAGGGACGCTGGAAAGAACCTTGAGTAATGCCTACCGTGCACCGCGTGTGGTGCACTGACGGCACTACCCAATTACGGGGGTCAAGTTCTTAATAAACGAGTTATAAAAAGACAACAGCTATATTACTCATTCAGTGTTAGCTATAACAAAACGTTCAATGTGACATTCCTTCTGCATTACATTTAATATTCAAGGACAAATCATATTGATTTTCTTAACCAAACTCTCTCCTATGCATTCCTCTGTGAAACTCACGCACTCTTCTAATACCTCATCCTCTCTCAAATTAACAGAGTATGTTTGCAATCGCCTAATTGCCTTGATTACGTAAGTGCATACACATTACGACCATATAA…
CL2.Contig159_All	ATATCACAGTCCAGACTTTCCATTACAAAGATTAGCAATCACATGATCACCAGATGCTTTGATCTGTCGCGCAGGAAAGTCTACAGCACAAATCAAATCACTGAGATGTGGCAAGGCTTGTGCAATTTCCCAGCTGAATTTGTCATTTTCTGATGATATCAAAAGGTTCAAGAGAATCTGAGGTGCAAGAGCTATAAAACATTGCACAATAGGTGGGTTAAATCTGTAGCGTTAACAAGGAACCCAACATGGACAGGCCGGTGAATCAGAGATAGTAGAACTGTGGAGATTACGGTAAAATTTGGTTGAGCTATGGCTGCGTATTTGGTTCAAAGAGGCTTACTGTAAAACTTACCCACAGTAGATTAGAAATGTGTAAGACAAGTTTCTTCACGACTT…
CL2.Contig160_All	CACTGGGACCTACGAGGTCATTCACAGCTGAAAGGGAAATGGTGAGTAACAGGGTGTTAAAGGTGTGACAGGAGAAAAACCTCGCAGCTGCAATGTGAAACAATTGTTGGGAGGGGGTAGAAATTAAGATGGAAGAGAGTGAATATGAATAAGGGTACAGTAAAAGGAAAAAAAGGGGTAGGGGCTGAAGGGATGCTGCAA
CL2.Contig161_All	GTTTTTCTCCCTCAAGACGTCGTGTGCCGCCGCTCTTTCTACAGGCACCGTCCCGTCAAAATGGGTAAGGTAAAATGCAGCGATTTAAGGACCAAGAAGAAAGAGGAGCTGCTCAAGCAGCTCGAGGAGCTGAAGCTCGAGCTATCCGGTCTTAGGGTAGCGAAGGTAACAGGTGGAGCAGCCTCTAAGCTTTCAAAAATCCGTGTCGTGAGGAAGTCCATTGCTCGCGTGTCTGTTGTCATCAACCAGAAGACGAAGGAGAATCTTAGGAAATTTTACAAGAATAAGAAGTACAAGCCCCTTGACTTGCGCCCAAAGAAGACCCGCGCCATCAGACGCAGGCTAAAGAAGAGTGAAGCTAATGCCAAGACTCAAAAGCAAATTAAAAGATTGTATTCC…
CL2.Contig162_All	TTTTTTTTTTCCACCCTCTCCTAACAACTGACTCATACTGCAACTCCGAGGTTTCCCTAATGTTGAACTTTAAAACCTTTCTGCTCTCAATTTCCCTTTCAGATCGGAATGACCTTATCTCAGGTTCCAGCGCTTGGCGTTTGTCCTGAATTCTATATTTGATTCCATTCCAATACTTACTAAAAACAAATCCAGGTTGATGG
CL2.Contig163_All	GGTTGCAGCTAGGGGCTGAGGGGATGCTGAAAAGAACCTTTAGTAGGCATTACAGTGGACCTCATGAAGTGCACTGACGGCACTATCCCCCTTTGGGGGCTTTGTTAAATTTCAGACCCATAATGGAATATCTGAAGAATGAGAAAACAGAAGTTTCTGGAAACTTCTCTGAGTTATTTATGTAGTAACTGTTGCTGCTGGCCACAGTTTCAACAGTTACAGTAACCTTCTCTCACTTATTCATACTAACAAAGCCACAGAAGTGGCACAAAAGGGGAAAATGCAGTATAAAGGACTGTCTCTCTAGCATAAC
CL3.Contig1_All	AGAAGAAGAAGAAGAAGAAGAGAAAGAAATAAGGACAGAGAAGCAATGCTGGAGTTCTGCCAGAGCTTATGATTGAAGTTGCTAAATACATTGCTTAATCCAGAAACCTGAGAGAAGCTGGTATTGTTCAGTAATGCAGGAACAGAAACAGACTGGTTTCATGATGATGAAAAGCAGATGGTTTGAAAGAAGATTGCATTTATGCCAGGTGAGTTGTTTTTAGCAGTACAGTACATTGATTTCTGCAAGTTTCTTTGATCGCGAGAAATAAAAAGATGAAAAAGCTAGAAAGAAGAATAAAATCATGGAAACTAAAGGCAGAAGTCATGATGGAATATGAAGGTTAAGTGTTTGTAAATGTGTATAGCATCAGAAGGTGGTTGATGGAAACTGCTGAAA…
CL3.Contig2_All	AGAAGAAGAAGAAGAAGAAGAGAAAGAAATAAGGACAGAGAAGCAGTGCTGGAGTTCTGCCAGAGCTTATGATTGAAGTTGCTAAATACATTGCTTAATCCAGAAACCTGAGAGAAGCTGGTATTGTTCAGTAATGCAGGAACAGAAACAGACTGGTTTCATGATGATGAAAAGCAGATGGTTTGAAAGAAGATTGCATTTATGCCAGGTGAGTTGTTTTTAGCAGTACAGTACATTGATTTCTGCAAGTTTCTTTGATCGCGAGAAATAAAAAGATGAAAAAGCTAGAAAGAAGAATAAAATCATGGAAACTAAAGGCAGAAGTCATGATGGAATATGAAGGTTAAGTGTTTGTAAATATGTATAGCATCAGAATGTGGTTGATAGAAACTGCTGAAA…
CL3.Contig3_All	CAGCAAAAATATGAGGAAGGGATATTAGAGATACGTTGAAAGCAAGAGCACCATAAGCAAAACAAGGTTTATGGTGACTGGAAAGGAAGCAAAGGAAGAAGCACCATCAATAAAGTGGCCATGTGGCTTTTGTGGGAAATTTCTAGAGGTGAACTCATTGGTGGGTACCCAGTGCAACAGATGGTGTCACAAGAGATACTCAGATTTACAAAATATACATGGAGTAAGAAATTTTTGTGCCTTAAATGCATTACAAGATGAAATGGAGAAGAAATGGGGGGAATGACAACCCTATTTTGAAGACTGGCAGGTCTTGAAAGAGATAGACCATTTCTTTTACTTTTAGGATGCCCACTGGACTGTGGAGTAGCTGTTGAGAGAGAATGAGAAAGTGGGAAA…
CL4.Contig1_All	GGCTGTGACGGTGGTGTGTGTTGGGCGCTCCTACTCACTCCTCCTCCTCCTCGTCCTTCCCCACTCGAAGAACAACTCTAGAGGTGGCGCTTCTGAGCGCCGCTGCCCTAATTTATAAAATACGGGCCGCTACGGCTGTTGTACCTATTGTTGCTGCTGCTTGCTGAAGTGTTTTTTTGTGTTTTAAGTGATTGAATAGTTGTAGTGGCGGACAGCATGGATGATCAGTCTCGGGGCATGATGCACCCAACATCCCAGACGGGCATGCTCATGCCCCAGCATTATGGTATGAGTGGTTCAGTAGACCCTGGTCAGGGCACCACCACGCCTGACAGTGAAGGCCGAAAACAGGACATTAATACGATTTTGGAGCAGATTATGAACATCACGGACCAATCG…
CL4.Contig2_All	TGGTTGGTTGTTTGCCTTGCTCTCTGCTACGGCGGGGGATTGGAGAGTTCACTAGCAACCGTTTTCTGAAGGGCAGGCAACACACACACAGGAGTCTAGCAAGCTGTCATGGCGGCTGGCCTGCCGCAGGGTGCTCCCGCCGGTGTGTGGTGCTGCTGCTGCTGCTGCTGCCGTCCAGAGTACGTATACTTGGTTGGATGGGGCCCCACTGGGCATAACAGCCCTACGGCCGTGCCAAAATATGGTGGGCCACCCAGTGGAACGTGTGCAGGGCCGGGGGGGCAGCCAGGCCTCCATGGCCACACACTCCTATGCTACATGGATACAGAGGCTTGTACGGGTCACTGCGATCCTCCTACACTGAACCACAACAACCATAGGGGTTGCATGCGGGGGGCG…
CL4.Contig3_All	GCTGCTGCTGCTGCTGCTGCCGTCCAGAGTACGTATACTTGGTTGGATGGGGCCCCACTGGGCATAACAGCCCTACGGCCGTGCCAAAATATGGTGGGCCACCCAGTGGAACGTGTGCAGGGCCGGGGGGGCAGCCAGGCCTCCATGGCCACACACTCCTATGCTACATGGATACAGAGGCTTGTACGGGTCACTGCGATCCTCCTACACTGAACCACAACAACCATAGGGGTTGCATGCGGGGGGCGGGAGAGCCGCGAGTCACGCTGCAGCCCACTTCGCCGAGGGTGACACAAAGTACATCTGGCTCACTTGCCAATGAGGAACGTGTATTTTTAAAAAGAATTCAAACAGCAGAAACTTTATTAAAAGCCTACACATATAAGCAACACGAGTGTG…
CL4.Contig4_All	GCTGCTGCTGCTGCTGCTGCCGTCCAGAGTACGTATACTTGGTTGGATGGGGCCCCACTGGGCATAACAGCCCTACGGCCGTGCCAAAATATGGTGGGCCACCCAGTGGAACGTGTGCAGGGCCGGGGGGGCAGCCAGGCCTCCATGGCCACACACTCCTATGCTACATGGATACAGAGGCTTGTACGGGTCACTGCGATCCTCCTACACTGAACCACAACAACCATAGGGGTTGCATGCGGGGGGCGGGAGAGCCGCGAGTCACGCTGCAGCCCACTTCGCCGAGGGTGACACAAAGTACATCTGGCTCACTTGCCAATGAGGAACGTGTATTTTTAAAAAGAATTCAAACAGCAGAAACTTTATTAAAAGCCTACACATATAAGCAACACGAGTGTG…
CL4.Contig5_All	TGGTTGGTTGTTTGCCTTGCTCTCTGCTACGGCGGGGGATTGGAGAGTTCACTAGCAACCGTTTTCTGAAGGGCAGGCAACACACACACAGGAGTCTAGCAAGCTGTCATGGCGGCTGGCCTGCCGCAGGGTGCTCCCGCCGGTGTGTGGTGCTGCTGCTGCTGCTGCTGCCGTCCAGAGTACGTATACTTGGTTGGATGGGGCCCCACTGGGCATAACAGCCCTACGGCCGTGCCAAAATATGGTGGGCCACCCAGTGGAACGTGTGCAGGGCCGGGGGGGCAGCCAGGCCTCCATGGCCACACACTCCTATGCTACATGGATACAGAGGCTTGTACGGGTCACTGCGATCCTCCTACACTGAACCACAACAACCATAGGGGTTGCATGCGGGGGGCG…
CL4.Contig6_All	TGGTTGGTTGTTTGCCTTGCTCTCTGCTACGGCGGGGGATTGGAGAGTTCACTAGCAACCGTTTTCTGAAGGGCAGGCAACACACACACAGGAGTCTAGCAAGCTGTCATGGCGGCTGGCCTGCCGCAGGGTGCTCCCGCCGGTGTGTGGTGCTGCTGCTGCTGCTGCTGCCGTCCAGAGTACGTATACTTGGTTGGATGGGGCCCCACTGGGCATAACAGCCCTACGGCCGTGCCAAAATATGGTGGGCCACCCAGTGGAACGTGTGCAGGGCCGGGGGGGCAGCCAGGCCTCCATGGCCACACACTCCTATGCTACATGGATACAGAGGCTTGTACGGGTCACTGCGATCCTCCTACACTGAACCACAACAACCATAGGGGTTGCATGCGGGGGGCG…
CL5.Contig1_All	GAGACTGCATGCAAGACCTTTGCAATTCTTCCTAAAAGCTAGTTGGAACAGGAAGACTCTACCAGACTCGTTCATCTTTCCCATCACTCCGGAAATAAAAGAATACCTTCAGTGGTGGCTCAAAGAATGGAGATTCCTTGTAGGAAAGTCACTGAAGGCAATTCACTTGGCTCTTCAGCATTTTGCTTCGGTGACACGTGACTCAGTGATAGTGGTTCACTTAGACAACCCGTCCACACTGGCATACATACGGAATCAGGGAGGAACACACACTTTTTCTCTGTGTGAAGCAGCCAGAGATCTCCTCCTCGGGGCCCAAAGCAACAACCCCCAGATTCTCACCTGCTTTGTTCAGGGCAACTTAAACATTCTGGCGGACGAGCTGAGCCATTGCAAACA…
CL5.Contig2_All	CCACAGGTTGGTGCACACCTGTGGTTTCAGTGACCTGTTTGCAACGGCTCAATTTGTCCGCTAGAACGTTCAACTTGTCCTGAATGAAGCAGGTGAGGATCTGGGTGATGCTGCTGTAAGCCCAGAGGAGGAGACCTCCGGCTGCTTCACACAGAGAAAAAGAGTGCATTCTTTCCTGATTCCGAAAGTATGCTAGAGTGGATGTGTTCTCCAAGTGAACTGCTACCACTGAGTCGCGAGTCACTGAAGCAAAATGCTAAAGCGCAAAGTGAATCGCCTTCAGTTCCTTCAGGTTTATATGGAGCTTTCTCTCCTGTAGAGACCATGTCCCTGCCGCTTCCAAGTCTCCTAAGATCGAATGACCCCCAACCCAGATCTGATGCGTTGGAGAACAATGTT…
CL5.Contig3_All	TACAAGAGAGGAGGCTACACGTAAACCTGAAGGAACCGAAGGCAATTCACCTGGTGCTTCAGCATTTTGCTTCAGTGACTCACAATACATTGGTAGCCGTTCATTCGGACAATACATCTGCTCTAGCATATATTTGGAACCAGGGAGGAACCCATTCCTTTTCGCTGTGCGAAACAGCCAGAGATCTCCTTCCTTAGGCTCAAAGCAACAACACCCAGATCCTCACCCGCTTTGTTCAGGGGAAGTTGAACGTATTAGCGGACGAGTTGAGCTGTTGCAAACAGGTTCTACCCATGGAATGGTTGCTGAATCCACAGATGTGCTCCGACCTGTGGAAACAATGGGGAAAGCCGTTGGTAGACTTGTTTGCAACGTCCAGGA
CL5.Contig4_All	TCCTGGACGTTGCAAACAAGTCTACCAACGGCTTTCCCCATTGTTTCCACAGGTCGGAGCACATCTGTGGATTCAGCAACCATTCCATGGGTAGAACCTGTTTGCAACAGCTCAACTCGTCCACTAATAGAGGTTTAGACCTGAACAAAACGGGTGAGGATCTGGGTGTTGTTGCTGTGAGCCCAAAGAAGGAGATCTCTGGCTACTTCGCACAGCAAAAAGGGGTGTTCCTCCCTGGTTCCGAATATATGCTAGAGTAGATGTGTTGCTCGAATGAACTGCTACCACTGCATCATGAGTCACTGAAGCAAAATGCTGAAGCACCAGGTGAATTGCCTTCGGTTCCTTCAGGTTTACGTGTAGCCTCCTCTCTTGTA
CL5.Contig5_All	GCCCCTGTAATGCAATGGCTTCACCTAATGGGCGTCACAGTATGCCTTTACCTGGACGATTCGCTCCTGCGATTGTCATCCAAGAAGAAATGTACGGAGGACTTTCTGAAAACTCTTCAGCTAGCCCAGGATTTGGGCATTCTAATCAACCAAGAAGAGTCCCAGGTAGTCCCTACTCAGTCGAGCCTACTTAGGGGTGAAGATAGACTTTCGGAATTTTCGGGTTTTTCTGTCCGACAAGAGAAT
CL5.Contig6_All	GGCTCCTACGATCATCATCCCAGAGGAAACGTACGGAGGACCTTCTCAAAACACTTCAGTTAGCCCAAACTTTGGGCATTCTAATCAATCAAGAGAAATCCCAATTAGTCCTTTCTCAGTCGATAGTTAATTTAGGGATGAAGATAGACTCATTATTTTCGGGCTTTTCTGTCTGATAAGAGAATACAGTCGTGCACTCAGAAAATCTGTCACTTCCTAAATCTACT
CL5.Contig7_All	GGCTCCTACAATTGTCATCCCAGAAGAAATGTATGGAGGACCTTCATAAAACTCTTCAGTTAGCCCAAAATTTGGGCATCCTAATCAATCAAGAGAAATCCGAATTAGTCCCTTCTCAGTCGGTAGTTTATTTAGGGATGAAGATAGACTCTCGGATTTTTCGGGCTTTTCCGTCTGACAAGAGAGTACAGTTGTGCTCCCAGAAAATCCATCACTTCTTAAATCTGCAGTCCTGCCCTGCCAACGATTGGATGAGTCTGTTGGGAACCCTCTCCTCCATCGAGATGTTCATACCGTTAGGGAGACTGCATGAGAGGCCTTTACAGTTCTTCCTAAAGGCCAATTAGAGCAGCAAGACTGCCAGACTCCTTTGTATTCCCCATCATACTGGGAATAAAG…
CL5.Contig8_All	CTCCTCTAGCAAGTGAGGATCCGGTCCTCTGTATCCCAGTGGGCACCAGACTACTTCAGTTTTGGAAAAGATGGGAAGCAAGATCTGTGGAGCCGTGGTTGCTGAAAGTGCTCAGAGAAGGGTATTTAATCCCATTCTAGGAGAAACCCCCTTAGACGTCTTCTCCCATCGCCTTGAATGCTTATTCATAAGACTCTGAGAGATTTTCGGCCCTCTCAAAGGAGGTTTCGGCTTTTCTAATGAAAAAAGCAATAGAGGTGGTAGAGGACTTATCCTCAGAGGGGTTATACAACCGTCTATTCATCATTCTGAAGTCATTGGTAGGCTGGAGACCTTTCCTGGATGTAAACGCTCTGAACTTCTCAGTGCAGACAATGAAGTTCCAAATGCAGACGAACT…
CL6.Contig1_All	TACACCAGCCATTTTTTTTCTAGTTTTGCATCTAATCTTGAGTAAAGAAATATCAAGGACGAGTTTTTTTTTATCACTAAAAAGGGAAAAAAACTCCAATGACAAACTATAGTATGGGGTACACCAGGCAGATGTTTTTTCGAGTTTTACTTCTAAACTCAATAAGTTTTACGTCTATGCTCATGAGTTTTGAAAATCATGAACAATTTTTTTTTTAAGTTTTGAGGGCACTTTTGCCACCTTTCAAGAAAAAAACTCCTTTGCATTAGTACAAACTAGGTATGGGGTTATACCCGACACATTTTTGAGAGTTTTAAGTGTAAAATGATGATGAGTTTTATCTCTAATTTTAGAGAGTTTTACCACTGCATAATAACACACTGCATGTGTTTTCCAAGT…
CL6.Contig2_All	CTATATTATGGGGGGGTACACCAGCCATTTTTTTTCTAGTTTTGCATCTAATCTTGAGTAAAGAAATATCAAGGACGAGTTTTTTTTTTATCACTAAAAAGGGAAAAAAACTCCAATGACAAACTATAGTATGGGGTACACGAGGCAGATTTTTTTAGTTTTACTTCTGAACTCTGAGTTTTAAGAATTATCAAGGACGAGTTTGAGTTTTAAGAATTATCAGGGACG
CL6.Contig3_All	TATTTATTTATTTTTTTTTTTTACACTTAAAAAGTAGGAAAAACTCCAATGACAAACTATATTATGGGGGGGTACACCAGCCATTTTTTTTCTAGTTTTGCATCTAATCTTGAGTAAAGAAATATCAAGGACGAGTTTTTTTTTATCACTAAAAAGGGAAAAAAACTCCAATGACAAACTATAGTATGGGGTACACCAGGCAGATGTTTTTTCGAGTTTTACTTCTAAACTCAATAAGTTTTACGTCTATGCTCATGAGTTTTGAAAATCATGAACAATTTTTTTTTTAAGTTTTGAGGGCACTTTTGCCACCTTTCAAGAAAAAAACTCCTTTGCATTAGTACAAACTAGGTATGGGGTTATACCCGACACATTTTTGAGAGTTTTAAGTGTAAAATG…
CL7.Contig1_All	GCAACGAAAATCGGCAATTTTCGGGGCCGAAAATCGCCGATTTCCACTTATCGGCACCGATAACTGGGTATTGGTGCTGGTATGTATCTAACAGAGGTGCCAGTAACCGAAAATCAGTGCTTTTTGGCACCAATAAGCCCCGAAAAGCTCCAAAAACCACTGATTTTTGGTTAGCGGCGATTTTCGGTTATCGTCACACCCTCAAAACGGAACCCCGCCGATAACCGA
CL7.Contig2_All	AGAGAGAGAGAGAGAGAGAGAAGCTTCAACAGGGATACTTAACACCTTACAATACAAACATAATACTAAACAAATAAATGCATAATAAAAGGAAAATGAAATATTTGGAGCCACTGTCATGAAATTCAGTACAGCCAAAATGGATATGTCAGACTTAGCAAAACATATAAGTAAACCACTTCCTTTACCTTACCTATTAGCTTCATTAACTTGAAGGGTAGCCCAAATGGAATTTACAGAAGTTACAAAATATAAATTCCTGTGAGAAAGGATACATTACAAATGAAGTAATGAATACACTGTACACCAATCTGTCTCATATTTCTGAGTTATGCTTTATATTCCATTAATTTTGGAAAATAGTTTTATTTTATATATGGGATATATACCTTTTATATT…
CL7.Contig3_All	ACGGATAGAGGTGGCGATGCTGAGGTAAGTGCTCTTCAGTGAAAAGTGGATGACACTTCATTTACTTAGAAATTTGATAAGGGAATTTAGTTAGGCTCCATCATTTTCACTTTAAATAGTTATGATACTTTAGTTGGTTGTAACTTGTAAGGCAATAGCACAACAGCGAATATCAAGTCTGAAATTCTGTGTAGTAGGTAAAAACTGTCACTACCAGTGAGTGACATTATTCACCTGGTGGTCCAGGTAGCACGCCAAGACCAAAATTACTTGATGGTAATGATGATACACAGTGATGATAATCTATATAGTAAAGTGTTGTATTGTAAATATTTTTTCAGGAGCTAGAGTATTTTCATAACCAAAAAGCTCAGATAAGTACTGTACACTTGATGCCTG…
CL7.Contig4_All	TATATATATATATATATATACTTAGGATAAAGCCATTTATAATCTTAAAAATAGAAGTAACATGGCCCTTGTACATGATATTTGGTTGTAGTAGTTCCAGTATTTAGCCGCATGGCAGTACTAGTTGAAGGTGCTGGGCAGCAAATTCAAACTTGAGCTTGCATATGTGTTATTTGTAGTGTCATGTTTGCACTACATCTCTCTTTAATCATTAGTCCTGCGGCTCCAAAGAAAGCTCCCAACGCTAGATTGCAAAATGAGATGGCTATGATAAAACACTACAAAAATGGTGAAATGATTGCCATCATAGCTTGTTGCTTACGTAGGAAGATGGTATTGTGAATCATTCACAGTAAGACAGAGCACATCACCCTTCAGGTAGATACAGTACAGTACATA…
CL7.Contig5_All	CCTGAATCTTAGGTACTTACAGTATTTAATACAGGTACAAAATTTATAGTATGAAAAAAAAAATCCAGAGCCGGCGTCCAATTGAAGAACATAACTGTAAGCAACAGATGTTGAAATAAAAAGACTCAAGCAGCAAAATGGCGGAGAACGTAATCTACAGACAGAGTAAATAAGTCATCCATCACCTACAGAAAAATGAAAGACTTAACGATGTAAAAACAAAAGACTGAAGCTTGTGCATAATTCAATTTCTTATCTGCTTAAAAAGCTTGCAAAATCACTGAGCCCCTAAAACTAGAGTATGTACACTCTATCTACATTTTTACTGCATAAACCATTAAATGTAAGAATTAAAACCTCGTTTGATGATGGCAAGGCATCCAATACTTGTCCCTAAAA…
CL7.Contig6_All	CCCTGTGTGAACAGAACCCTTCCCAACTGTACAGTGCAAATTTCTACAATCATGACATCTCAATCATGCGTGCGCCCCCTTCCCGGCTCCATGCATTCCCAGGTTCACCAGTCTTGTTCTCAAGAGCAGCAGCTATGGCTGCAAGTAGTAGTCAGGAAACATCCTGCAGGTACTCAATCTCTTTAATGGATTAGTTAAAAGTTTTGTAAGTTCAAGATGGCTTAGGGTTGAAAGATACTGAGAATCTTTTTAGGTGAGGATGTTGGTATTATGTTTGGCCTCCTCCCTAATATCATATTTTGTCTGCTTCCAGGAAAGAGAAAAAACTGAAGCGAAAACATGAAAAACAGTCTAGTTCTATGGAACTATAAGTAATCTGGAGTGGCTTCACCCATGCAA…
CL7.Contig7_All	CGGCGCCTCTGTTAGGTATGTATCGGCACCAATACCCAATTATCGGCGCCAATAAGCAGAAATAGGTGATTTTCAGCCCCGAAAATTGCCAATTTTTGTTGCTAGACAAGCACCGAAAACTGAATTGCCAGTAACCGAGCCCGCCGATAACCAGAGACTGCCTGTACTTTAGTAGAGATAGTGTAATAAAGATTCTTTGAGGAAGCAATACTAGGTAATTTATTATTTTTAATACTATAGAAACCAATTATTTTCTTGAATTAATAATGCTATTAAGATTGCTTTTAGTGAAGGAAAGTGTACAAGAAAACAGCTTAATGAAACTCCCTGCCAGGGCACAGTTTTTCCAATTACATCAAGAGTGGTTAGAAATATAAACCATGGAGAACCTTTGATATG…
CL7.Contig8_All	CAACATCAACGCATCAACTACGTTTTCTCCTGTTATAACCGAGTTTTCAGTCAGTTTTGAGTTAAAATATGAGTGCATAAAAGGCATGATATGTGAAAGACCGGAATGGTGCAAGAATGCATATCCAAGGATTTAAATGACAAACAACCTGGTACTGAGTTAGAAGGTCTGCCTTTTCAAGCTGAATATAAACTTGAACAGAACAATAAAGTCGAAGTCACAAACTCGAACGTCGTATCCTCTGCTGAATAATGAAAGGTTTGTGGTCGATTCCCAAGCACCAGTGCTCCCGTGTGTAGACCCAACCTTACTAAGAGTCGACTGGAATGCAGGATTTGAGCTTCTGAAAATCATAATTGTTGATTTTGATCGTGGCTGCCCCCAATCCATGATGATAGC…
CL7.Contig9_All	TACATGACAAAACTTCTTTATTGTTGTCTTAAGTATCCAAATCATCTACTCTAGGGTAAACCAAAATACAGTACTCTTAGAAAAGATAAAATTGAGACACTATTTCTGACTGAAATACTTACAACTATGGAATATTTGATTTCTACGAACTATCACTCTTCAAAAGTATAGTTTGGCAAAAACTTAATAGCTCCTTTTAACATTTCACAAACTAAAAATGTATTAAGGTGAGGAAAAAATAGTACAGGCAGTCCCCGTTTATCGGTGGGGTTCCGTTTCTGAGTGTGTGATGATAACCGACGGCGATTTTCGGCGCTTTTTGGGAGTTATCGGCGCTGAAAAGCACCGATTGTCGGTTATTGGCACTGATAAGTGGAAATTGGCAATTTTCGGCGCCGA…
CL7.Contig10_All	ATTTGTACATTTTTTTTTTTTTTTGATTCATCGCTCGACATGAATTAGCGATGACTCCGAAATCTAGCTTACAGCAGAAGATTTACAATACAGTGCAAGACTGAAGTTACTCCATCTCTTATATCTCATAAATCCCAGACTAAAGAAATATCACTGACTAGGATGCCTGAGTGTAATATCCCATATAAAAAGCTTTGGAGCTCAATGGTACTACTAAAAGAGGAAATAACAAATAAAAACGCTTCCTTGAAAGTGATAGTAGTACACTTTCTCTTCAAATTTTTACTTATGCATCTCTTACTGACTTTACTGGACAGTTTTTAAAGCAAGGTATAAATTTACTGGACAGTTTTTAAAGCAAGGTATAAATTTAAAATGTGCAAAAATTAACAGTGAGTT…
CL7.Contig11_All	GTTAACTGGAACATCACAATAATTATAGTAATAAATGGCGTTTACAATGCTATAAGCGCTGATAAACAGCTTAACGGCGCCATTATCTGGCTATCAGCACCGATAAACCACTTACCGACGCCGATTAACCGCTTACCAGCACTGAAAATTGCTTACCAGCTCAAAAAATCTGGTTAACGATGTCATTAGCAAAGCGGCATAAAACTGAAACGTCGTGAACCAATCCCCGCTGGTAAGCTGGGACTGCCTGTAATAGGAAAAAATAGCTTGCCTGCATTGGTTTACTTAGTTTTACATTGGAACACTGCCCAAAAACCAATAAACTGTACAAAATCACAAAATTTAATAAGGCAGTCCCTGGTTAACGATGGGCTTGGTTAACGGCGATCCGGTTTTACA…
CL7.Contig12_All	TTTCAGTAATTTAGATTGTTATCCAGCAAGTTCATTGCTTAGAGTCTGTTGCAAGTTACTACCATGTCTTGACATATTCATAACTGTAGTTGTTGAAAGTTGAGGAATTTCCACAAAATAAAAGACTTTTCATCTAACCAGTAATACAGATATTAATTCTAACATGGATTTATTATCTTGTGAGGGTTCCTCTTTGCATGTTCTGTTAGGTTACTTCAGGCAATTCTGTGAGAGGTTTTTGACTATATGTAGTACCACTAATTACTTGGTTACATTGTGCAGGTCAAGGTTTGTAATCCCATAGAATGACCTCAAAAGTAAACCATTTTTTAAGAACTCTGCCTTCCTGTCCATCTCAAATAAATTATAAGCTCCTAATTTTTTAGAGGGTGCTGATTT…
CL7.Contig13_All	CACTATGCTAAAAAGCCAATACCTGAGGAAGAAAAAGGAACATGGGTTATGGACTGGAATACAGGTACAGGCAGTCCCCGTTTATCGGTGGGGTTCCGTTTCTGAGTGTGTGATGATAACCGACGGCGATTTTCGGCGCTTTTTGGGAGTTATCGGCGCTGAAAAGCACCGATTGTCGGTTATTGGCACTGATAAGTGGAAATTGGCAATTTTCGGCGCCGAAAATTG
CL7.Contig14_All	GTCCATTTTACATTAAAACAACTCCATTAGGAAAATATTTTCATTATTGGTTCTAATTATCAAAACATTCCCAAAAACAATCCTTACATGTGAACTAATAGTGTCTTTTTTTTGTATGAATACACACACAAATTAAATAATCAGTATGGAAAATTCATAGTGTGTGTGAAACAAAAAAACTCCAATCAAAGCATTTAAGCGGTGCAAAAGGGGCTTATGTAGCTATGTCAGAGGTCAAACTGTACCAAAATTAAAAGGATTAATTCTGTAGCAAACCTTGCAATTAATATAACCAGATTCATCAAACTCCAAATACAGTGCTTGAAAGCTAGATATAATTCAATCGTGTTTAATAAGATAGAAAAAGTTACCTGAAAAAATAAGGGCATTACCATCAAT…
CL7.Contig15_All	GGGCAATCTTTAAGTTGATCTTGATTGTATTGTAGAGGTAGCATCATTAGATGAAACACCACTTTCTAATTGTGCTGAGGTTAAAGGCAGTGGCTCTGTAATACCTGCCACAATGCCTTTCAGTCCTTTGCCCCCTCCCCCCGCCGCAGCCGCACCGCTGCTCGTCATCCACGGCCTGCCAAAAGGCGACCTAAACGCTGGAGAGGGGCGCTCCATATCCTTCTCTTCGCTCGTACCGTTTCTCTGCGACCGCCAGCAGGCAACACCCACCACTGTCAGCGACAGACTAGCCACTAGCGACACTGTCACTGACAGACAGTCAGACACTTTACACTTGTGCTGCCACGGACGGTGACGGC
CL7.Contig16_All	TGAAAGGTGTAACAGGAGGAAAATCTCACAGTTACACAAAGAAATAATTGTTAGGAGACGGTGGATAGCAAGATGGAAGAAAGTGAATATGAATGGAGGTATAGTAGAGGCCCCCCGGGAATAATCAGAGCAGTTTCTCTTCTGACAGCAACCTTCTTGGATCTATATTTGATAACTTAGAAATAAAAACGACATTTAGATAAATAAAAAATAGCCTCAGTTTGTGCCTATCATTTGCATTGCTGTGGTACAGGTGAATTACTAGTACTGTATTCTGTAATCAAGTTTTTGGTACTACAGGCAGTCCTAAGTTATCGGTGGGGGTTCCGTTCTGGGGGTGTGATGATAACCGAAAATCGGCGATTTCGGCACTTTTTCGGTGATTTTCGGGGGTTATCG…
CL7.Contig17_All	CCGATTTCCGCTTATTGGTGCCGACACACACCTAACAGAGGCGCCGATGACTGAAAATTGGCGCTTTTCGGCGCCGATAAGCCCCGAAAACCGCCAAAATAGCGCCGAAAATCACCGATTTTCGGTTAGTGGCGATTTACAGGTATGATCACACCCTCAGAATGGAACCCCCGCCGATAACTGGGGACCGCCTGTATTAAAGTTAATACTTCTTGAACAAGTTTACG
CL7.Contig18_All	TATCGGCAGGGGTTCCGTTCTGGGAGTGTAATGATAACCGAAAATTGCCACTAACCAAAAATCGGCAATTTCCATTGCTTTTTCAGCAATTTTCGGGCTTATTGGCGCTGAAAAGTGCCGATTTTCGATTATCGCCATCTCTGTTAGGTATGTATTGGCACCAATACCCGATTATTGGTGCCAATAAGTGGAAATTGGCACATATCGGCGCCGAAAATTTCCGATTTCCGTCACTAGACAAGTGCTGCAAAACCAGATTGCCAATAACCGAGCCCGCTGATAACTGTGTACTGCCTGTATTAGATTTTGTAGTGAAATGTAAAGTTTGCTACTAATTTAGTTTGGTAGTCTTACTAACTAATGTACCTGGTGTAGTGTCATTGTATAATGAGTTTGTAA…
CL7.Contig19_All	TACATGACAAAACTTCTTTATTGTTGTCTTAAGTATCCAAATCATCTACTCTAGGGTAAACCAAAATACAGTACTCTTAGAAAAGATAAAATTGAGACACTATTTCTGACTGAAATACTTACAACTATGGAATATTTGATTTCTACGAACTATCACTCTTCAAAAGTATAGTTTGGCAAAAACTTAATAGCTCCTTTTAACATTTCACAAACTAAAAATGTATTAAGGTGAGGAAAAAATAGTACAGGCAGTCCCCGTTTATCGGTGGGGTTCCGTTTCTGAGGGTGAGATGATAACCAAAAATCACCGCTAATCGAAATTTGGTGATTTTCGGGGGACTTTTCGGGGTTATCGGTGCCAAAAAGCACCGATTTTCGGTTATCAGCACCTGTTAGGTAT…
CL7.Contig20_All	AAATCAGCGATTTTCGGCGCCAATATGCACCGATTTTCGCTTATCAGCGCTGATAATTGTGTATTGGTGCCGATACATACCTAAAGAGGCGCCGATAACCGAAAATTGGCACTTTTCAGCACCGATAAGCCCGAAAATCGCCAAAAAAGCGCCGGAAATCGCCAATTTTCGGTTAGTGTCAATCTTCGGTTATCATCACACCCCTAGAACGGAACCCCCGCCAATAACCGAGGACTGCCTGTATTTACTTTTCCCAGCATGCCAGTCAATGAACCTGATAGGTAAGCCAGAGGGTGCCCACTAGTGACAAGCAGTACCTAACTAATGGAAAGCTTTGACTGCCATTTAGCAGAAACAGCACTCACCTAATTTCCAATTATTTGTCAGTCAAACATCCTG…
CL7.Contig21_All	ACTCATGAAAACATAAGTGAGGGGTATCCATGATCATGCCAAATCCTTACTAGAAGATGAAACTTCTACATTTAAGAAAGGAAGAAAGGGGAAATGACCCATTACAGGCAGTCTCCGGTTATCGGCGGGGATTCCGTTCCGATGGTGTGACAATAAGTGAAAATCGCCGATAACCGAAAATCGGCAATTTTCGGCGCCAAAAATTGACAATTTTCGTCGCTAGAAAAGCGCCATAAAACTGGATCGCTGTTAACCAAGCCGCCGTTAACCAGGGACTGCCTGTACTTAGACCGACAAATGAAGGGATAAGAAATTCAG
CL7.Contig22_All	TACATGACAAAACTTCTTTATTGTTGTCTTAAGTATCCAAATCATCTACTCTAGGGTAAACCAAAATACAGTACTCTTAGAAAAGATAAAATTGAGACACTATTTCTGACTGAAATACTTACAACTATGGAATATTTGATTTCTACGAACTATCACTCTTCAAAAGTATAGTTTGGCAAAAACTTAATAGCTCCTTTTAACATTTCACAAACTAAAAATGTATTAAGGTGAGGAAAAAATAGTACAGGCAGTCCCCGTTTATCGGTGGGGTTCTGTTTCTGAGGGTGTGATGATAACCAAAAATCACCGCTAATCGAAATTTGGTGATTTTCGGGGGACTTTTCGGGGTTATAGGCGCCAAAAAGCACCGATTTTCGGTTATCAGCACCTGTTAGGTAT…
CL7.Contig23_All	GATTTTCGGTTAGCGGCGATTTTTGGTTGTCGTCACGGTCGGAAATGGAACCCCGCTGATAACCGGGGACTGCCTGTATTTTCTCGTAGATTTCGCTCTACATTTGTTGATAAAGTTAGTGCCTTAAGAAGGAGTCAGGATGCTTTGAATGTGTCAGTTAATTTTACATGTATTTACAAATTTATCTCTGTTTATCTTTTTTCTTATATAC
CL7.Contig24_All	CATTAAAATTTTGTCCAAAAACATAATTTCATCACATAATCGTGTTTAGTGCAAGATATATTTTCAGTAGATTACACTATGCTATTCTTTCTATGCCTGTCTCAGTTTGGTAGATACCATTGATAATGCATATTATATCTGAGTTAGCTAGAAGAAAAAGTTATTAGGTTAAATGTGAATCTTTATGCATTAAATCAGGCTTACCAACCTTGTGACTTGTTTAAGAATTCATTACTATATCTTATAATTTAACAACCACTTACTGTTGCGTGCAAAACACTGGCATAAACAGCA
CL7.Contig25_All	GCTAAACACAAGTTTTATTATACTTTATAAGATATACAGTAGCAAATAATTTTGCAATTTTAATAAATCAGTTACATTATTTTACTTTATACATCTCATGGTTACCAGTCAACTAACCTTGCAGAGCACTTGCCATCATCATCTTTGATAATGTAAAATTAATAACAAAACATGAGTGAGCCCCCAGATCATTTAGAAAAAAGTATGCGTAAACCAAGTCAATGAGCATACATGGGGATGCACTTCAACAACCTACTGGTATTCAAGAAAACAAGATTGTAGACAAGCAACCAGCTAAAATGGATAAGAAAAGTGTTTAGTGGACTAAAAAAAAAAAAAGTATTACTGCATTGCCCTTTTGGAAATGGGACTATTCCTGAATTAAATAGGATAATACAA…
CL7.Contig26_All	TGAAAGGTGTAACAGGAGGAAAATCTCACAGTTACACAAAGAAATAATTGTTAGGAGACGGTGGATAGCAAGATGGAAGAAAGTGAATATGAATGGAGGTATAGTAGAGGCCCCCCGGGAATAATCAGAGCAGTTTCTCTTCTGACAGCAACCTTCTTGGATCTATATTTGATAACTTAGAAATAAAAACGACATTTAGATAAATAAAAAATAGCCTCAGTTTGTGCCTATCATTTGCATTGCTGTGGTACAGGTGAATTACTAGTACTGTATTCTGTAATCAAGTTTTTGGTACTACAGGCAGTCCTAAGTTATCGGTGGGGGTTCCGTTCTGGGGGTGTGATGATAACCGAAAATCACCGCTAACCGAAAATCATTTATTTTCGGGGCTTTTTAAGT…
CL7.Contig27_All	AAAGGTGTAACAGGGGAAAACCTCGCAGTTGCACCAAGAAACAATTGTTAGGAGAGGGTGGATAGCAAGATGGAAGAAAGTGAATATGAATGGAGGTATAGTAGAGGCCCCCCGGGAATAATCAGAGCAGTTTCTCTTCTGACAGCAACCTTCTTGGATCTATATTTGATAACTTAGAAATAAAAACGACATTTAGATAAATAAAAAATAGCCTCAGTTTGTGCCTATCATTTGCATTGCTGTGGTACAGGTGAATTACTAGTACTGTATTCTGTAATCAAGTTTTTGGTACTACAGGCAGTCCTAAGTTATCGGTGGGGGTTCCGTTCTGGGGGTGTGATGATAACCGAAAATCGCCACTAACCGAAAATCGGCGATTTCTGGCACTTTTTCAGCAAT…
CL7.Contig28_All	GCTAAACACAAGTTTTATTATACTTTATAAGATATACAGTAGCAAATAATTTTGCAATTTTAATAAATCAGTTACATTATTTTACTTTATACATCTCATGGTTACCAGTCAACTAACCTTGCAGAGCACTTGCCATCATCATCTTTGATAATGTAAAATTAATAACAAAACATGAGTGAGCCCCCAGATCATTTAGAAAAAAGTATGCGTAAACCAAGTCAATGAGCATACATGGGGATGCACTTCAACAACCTACTGGTATTCAAGAAAACAAGATTGTAGACAAGCAACCAGCTAAAATGGATAAGAAAAGTGTTTAGTGGACTAAAAAAAAAAAAAAGTATTACTGCATTGCCCTTTTGGAAATGGGACTATTCCTGAATTAAATAGGATAATACA…
CL7.Contig29_All	CTCAGGGAAGCAGCAGAGGTGTAGCGAGAGTTCTTTGCAAATTAAAGTCCTCCGTAGAGGAAGGCAGGTATTATGAGGCGCATCAAATGTACAGGACGTTGTATTTTAGATATTGTGGTCAACAGAAATATGATGAAGTCCTCGATTTGTTGTATGATGGAGCATCTCTTCTTTTGCAGCATGATCAACAAACAAGTGGTGCTGATCTTGCTTTACTAATGCTTGATGTATTAGAGAAATCAAAAACTAAAGCTACAGAACATCATATAACAAGAATAGCAAACTTATTTGAACTATTGAATAATGGAACACCAGAACGACATCAATATCTAGTTCGTGCTGTTAAATGGTCGTGTGCAGAAACTCATAAACTCGGCCATCCAAGATTACACCAACTGC…
CL7.Contig30_All	AAAAAACCCACTATTTTTTAAAAGAGATGTTTGAAAGATGAGCAGGCCCACAATGCTGGAACAAAGGGACACCTGCCATAAGGTCTATCCAGGATATCCATACAAAAACAAACAAGGGCTTTAAAACACATTTCCTCAGTCAACAAACATCTTTATTTACATTCATAAAAACTTGTGAGCCTGAATCTTAGGTACTTACAGTATTTAATACAGGTACAAAATTTATAGTATGAAAAAAAAAATCCAGAGCCGGCGTCCAATTGAAGAACATAACTGTAAGCAACAGATGTTGAAATAAAAAGACTCAAGCAGCAAAATGGCGGAGAACGTAATCTACAGACAGAGTAAATAAGTCATCCATCACCTACAGAAAAATGAAAGACTTAACGATGTAAAAAC…
CL7.Contig31_All	AAGTGGTTGTTAATTATAAGAAATTGTAATGAATTCTTAGAAATGTCACAAGGTTGGTAAACCTGATTTAATGTATAAAGATTTGCAATTAACCTAATGAACTTTTGCTTCTAGGCTTATTTCTTAGTTAAAAGCTAACCCATGTGATAGCCTATGCATTATCAGTGGTATCTATCGAAACTGAGACAGGCATAGAAGCTTAGCCTAGTGTAATATACTGAAAATACATATTGCACTATACACGACGTTTATGAGGAAATCATGTTTTTGGACAAAATT
CL7.Contig32_All	GATAACCGAAAATCGCTGCTAACCAAAAATCGGCGATTTCCAGTGCTTTTTCACCGATTTTCGGTTATCAGCGCCTATGTTAGGTGTGTATCGGTGCCAATACCCAATTATCGGCACCGATAAGCGGAAATTGGCAATTTTCCACGCCGAAAATTGCCGATTTTTGTCACTAGACAAGCCCCAAAAAACCAGATCGCCAATAACTGGGGACCGCCTACACTTACGCAGAAGTGGTGTAACGCATTTGTGGGTACAACGACTTAACAGAAGAGACTGTGGCCACCAGTTCAGATTTTCCTTCGGGTCTCGAAGCCCTTGTGGAGACCAAGAAGATGAAGGCATCATTGGGATTGCCATGTTCTAACCATGCTGACTGTGTCATTATCCAAGTGAATTCTC…
CL7.Contig33_All	TGTCAACATGGCTCAGGGAAGCAGCAGAGGTGTAGCGAGAGTTCTTTGCAAATTAAAGTCCTCCGTAGAGGAAGGCAGGTATTATGAGGCGCATCAAATGTACAGGACGTTGTATTTTAGATATTGTGGTCAACAGAAATATGATGAAGTCCTCGATTTGTTGTATGATGGAGCATCTCTTCTTTTGCAGCATGATCAACAAACAAGTGGTGCTGATCTTGCTTTACTAATGCTTGATGTATTAGAGAAATCAAAAACTAAAGCTACAGAACATCATATAACAAGAATAGCAAACTTATTTGAACTATTGAATAATGGAACACCAGAACGACATCAATATCTAGTTCGTGCTGTTAAATGGTCGTGTGCAGAAACTCATAAACTCGGCCATCCAAGATT…
CL7.Contig34_All	TCGGTTATCGGCGGGGTTCCGTTTTGAGGGTGTGACGATAACCGAAAATCGCCGCTAACCAAAAATCAGTGGTTTTTGGAGCTTTTCGGGGCTTATTGGTGCCAAAAAGCACTGATTTTCGGTTATTGGCACCTCTGTTAGGTATGTAAAGGTGCCAATGCCCGATTATTGGTGCCAATACGTGGAAATTGGCACATATTGGCACCAAAAATCACCGATTTTCATTGCT
CL7.Contig35_All	AATTGGGTATTGGCGCCGATACATGCCCAACAGAGGTGTTGATAACGAAAATCGGCACTTTTTGGTGCCGATAAGCCCCAATTTTCAGTTAGCGGCAATTTTCGGTTATCATCACACCCTCGGAAACGGAACCCCGCCGACAACCAGGGACCGCCTGTAGGTGTAGTATTAGCATCGTGAAATCCCTGGTTTTGTTAAATTTTAAGAGGACTGTACTGTATAACTTAATTACTAAGTGAACCTTGCTTGTATCTGAAGGTTTTTCTGTGCAGTGGATTTTAACTCGGTTGTCTGTTGAAACTACGTCATGATAATGGTGTGCAATGTGTGATTGAAATCTTGAATTGTTGTATTATGTGGAGTACATATTGCGCAGATTTTTGTACTTTTCAAACACTG…
CL7.Contig36_All	AGCCCGGCAACCATTTTAGATATCATGTTTAAATAAATTTCTTAAATTGAATGTTGGGTGTAAAGTACTGTACAAATAAATTTCCAAAATTGAATGATAAGTGTAAAGTATGGTTAGTTAGGTTAAGATGTGGAATTGCTGTCAGCAGTAAGATATCTAGAAAATATTCAAATGCAAGCTATACCATAGGGTCTTAATGGACTTTGTTACTTATCAGAAGGGCTAGATCCCCAAAACGTCTGTTAAGTTGAGGTGCTATCGTATTTAATGAAATAAGAGCTTCCTACACTTTGTAATGGTTATGATATAGTATACAGTATATAAGAAAAAAGATAAACAGAGATAAATTTGTAAATACATGTAAAATTAACTGACACATTCAAAGCATCCTGACTCCTT…
CL7.Contig37_All	TATAAAAATTATATATATTTGTAAGTTGTTAATCTTATATAAGAAACAGAATTGATGGAAATTTGATAATCGGAAGTTCTAAGGCATTTAGTAGATTATTGTATGAATTTCTCTCTCCAGATATTCACATAACTGGTGGGATAGCTGTGGAATGTCTTCCAGATTTACCTGAGAAGTTATTTCATATAGACCTTTGGTTTTCTGGCATTGATGATGCCTCTGCTAACTGGGTGGCAAATGCTGTGGAGAAACTGGCTCGTAGATATAGGCCATTCTGGAGCATAAGATTTCCCCGGAGTACCCTGACAACTGATGGGTGTATAAAGTTGGCCAAACTCTTAAAAGGAAGAACTGCTGTTGGGAAAGATGGAGTCATCATCTCCTCCAAGCACATATCTC…
CL7.Contig38_All	AAAAAACCCACTATTTTTTAAAAGAGATGTTTGAAAGATGAGCAGGCCCACAATGCTGGAACAAAGGGACACCTGCCATAAGGTCTATCCAGGATATCCATACAAAAACAAACAAGGGCTTTAAAACACATTTCCTCAGTCAACAAACATCTTTATTTACATTCATAAAAACTTGTGAGCCTGAATCTTAGGTACTTACAGTATTTAATACAGGTACAAAATTTATAGTATGAAAAAAAAAATCCAGAGCCGGCGTCCAATTGAAGAACATAACTGTAAGCAACAGATGTTGAAATAAAAAGACTCAAGCAGCAAAATGGCGGAGAACGTAATCTACAGACAGAGTAAATAAGTCATCCATCACCTACAGAAAAATGAAAGACTTAACGATGTAAAAAC…
CL7.Contig39_All	GATAAGCGGAAATCAGCGATTTTCAGCACCGAAAATTGCCAATTTTCGTCGTTAGACACGTATCATAAAACCGGATCGCCATTAACCGAGCCCACCGTTAACCAGGGACTGCCTGTACACCCAGCCACGAATTATCATAAAATCAGCCACTGTTAACTTTTTTTTATACCCCATTTCCAACACCTCCCAAACTTTCATACTACACTCCAACAAACTCTTCCCTATACTATTCAGATGTCTCACATTTTTCTATTATCATACTCT
CL7.Contig40_All	GTCCCCGGTTATCGGCAGGGGTTCCGTTTTGAGGGTGTAATGATAACTGAAAATCGTCGCTAACAGAAAATTGGCGATTTTCGAGGCTCATCGGCGCCAAAAAACGCTGATTTTTGGTTATTGGTCCCTTTGTTAGGCATGTTTCGGTGCCAATACCCAATTATCGGAGCCGATAAGCGGAAATCTGCATTTTTCAGTGCCAAAAATCGCTGATTTTCATCGCTAGACAAGCCCCGTAAAACCGGACCACCGATAACCGGGGATTGCCCAGGCAGTCCTTGGTTATTGGCGGGGGTTCCGTTCTGAGGGTGTGATAATA
CL7.Contig41_All	CCGATTTCCGCTTATTGGTGCCGACACACACCTAACAGAGGCGCCGATGACTGAAAATTGGCGCTTTTCGGCGCCGATAAGCCCCGAAAACCGCCAAAATAGCGCCGAAAATCACCGATTTTCGGTTAGTGGCGATTTACAGGTATGATCACACCCTCAGAATGGAACCCCCGCCGATAACCAAGGACTGCCTGTAGGTGCAAAATCTGTTGCAGTATTACCAACAGTAGTATAGTAACATTAAAAGATGGCTGGGTAATTGTACCCAGAGATTGTAGGGTCGTTCATTCAGTTTATATTACTCCAGTACCTTTTTTTTTATGGAGTAAAGCTTTCAAGCTGACTTTAATCACCAGAAATAATTTCTCCACCACATGCTTAAAGACCATGGTTTTAGGT…
CL7.Contig42_All	TTTTTTTTTTTTTTTTTTTACATGACAAAACTTCTTTATTGTTGTCTTAAGTATCCAAATCATCTACTCTAGGGTAAACCAAAATACAGTACTCTTAGAAAAGATAAAATTGAGACACTATTTCTGACTGAAATACTTACAACTATGGAATATTTGATTTCTACAAACTATCACTCTTCAAAAGTGTAGTTTGGCAAAAACTTAATAGCTCCTTTTAACATTTCACAAACTAAAAATGTATTAAGGTGAGGAAAAAATAGTACAGGCAGTCCCCGTTTATCGGTGGGGTTCCGTTTCTGAGGGTGTGATGATAACCGAAAATCGTTGCTAACTGAAAATCGGCAATTTTCGGGGTTATCGGCGCCGAAAAGTGCCGATTTTCGGTTATCGGCGCCTCTG…
CL7.Contig43_All	TTGAAATGATATTAAAGTGTTTTATATGATAGTTTAGGGTATATTTGGTATAGGATGATAGTTTAAGGTGTACATTTGGTATTTGAACTATTAAAAAGCAAAAGCAAAAAGTGAAAACATTTATATTAATGCATATATTTTGTCCATAAATTGCTCAGGGATTGTTGCTAATTTTAGTTCAAGAACAGAAATACAGGCAGTTCCCAGTTATTGGCGGGCTTGGTTATCAGTGATCCGGTTTTTCGGCACTTGACTAGCGACGAAAATTGGCAATTTTTGGTGCCGAATATCGCCGATTTCCGCTTATCGGCGACGATAATTGAGTACTGGCGCCGATACATACCTAA
CL7.Contig44_All	ACAGGCAGTCCCCGGTTATCAGCGCAGTTCCGTTTCTGAGAGTGTGATAATAACCGAAAATCGCTGCTAACCGAAAATCGGCGATTTCCGGGCTTTTTCAGTGATTTTCGAGGGTTATCTGCGCCGAAAAGTGCCGATTTTCGGTTATCAGCGCCTCTGATAGGTATGTATCAGTGCTGATATGCGATTATTGGTGCTGATAAGCAGAAATTGGCACAAATCGGCGCCGAAAATCACCAATTTTCGTTGCTAG
CL7.Contig45_All	AATACTGTGAAATTAAAGGTACTTACATTACTTTGTTGATTACATTCACAGGCAGTCCCTGATTATCGGCAGGGGTTCCATTCTGAGGGTGTGATCATACCTGTAAATCGCCACTAACCGAAAATCGGTGATTTTCGGCGCTATTTTGGCGGTTTTCGGGGCTTATCGGCGCCGAAAAGCGCCAATTTTCAGTCATCGGCGCCTCTGTTAGGTGTGTGTCAGCACCAATAAGCGGAAATCGGCGA
CL7.Contig46_All	GGCTGATAAATACACAAGTCTGTTAAGTTGAGGTGTTGCTATCGAAACTATAATTTTAAGTCTATTAAAGTTATTTGACAGCTATATTGTCATTCAAGTGACGTTAAACAAAAACCTGGCCACCATTACACCATGCTGAACATATGCAATTGTTGGGGGCAGGCTGAGAGAGTAGTAGAGGCAAAAGGGAGAAATTGGTGAAAGGCTACAAAACACACTGCTCAGCAGAGGCATGAAGCTTCAGCATTTTACAAATGCTGAAGCTAGTTGCCTACTGCATAAGGAATACATAAAAACCTGACGTTTAGATGTTTGTATGAAGCAAAGATAACTGGTATGTGCTGTCACTTTAGATAACAAAAGGTAACCATCATTATTGCATAATCAAAATGACTGATA…
CL7.Contig47_All	GAATCCGATCTGTCAAATGGTCGTCGACTGGTAGGAGTAAGATGTACAAAATTCGCCTTTCGAGCCAAGACCTGGGAAGATGGGAGGGTGTATAGGAACAGCAAGAGAAGGATCGGGATCCAGTAGGACTTCTTCAGGCGAAGGATCCACCTCTCTTAGAGGGGGTCCTTCAATAGGGAAAAATGTACCTCTCCGTCATGAGAAGATACGCTGGAAGTCTGATATGCCACTGACAGAGGGCCAGGTCCGGAGCAAGCGAGATGAATTTTGGGACACAGCTCCGGCCTTTGAAGGGCGACGGGAAATTTGGGATGCGCTCAAAGCAGCAGCGTTAGCTGTGGAGAATACAGAATATGAATTAGCTCAAGCCATCATCGACGGGGCAAATATTATGTTGCC…
CL7.Contig48_All	TATATATATACATACACATATATAAATTGCATATACTGTACAGGCAGTCCTCGGTTATCGGTGGGGGTTCTGTTCTAGGGGTGTGGTGATAACCGAAAATCAGCGTTTTCCCGCACTTTTTTGGCGATTTTTGGGGCTTATCAGCGCCGAAAAGTACTGATTTTCAGTTATCGGTGCCTCTGCTAGGTATGTATTGGCGCCAATACCAAATTATCGGTGCCGATAAGCGGAAATCAGCAATTTTCAGTGTTAAAAATTGCCAATTTTCATCGCTAGACAAGCCGCGTAAAATTGGATCACCGACAACCGGGGACTGCCTGTATTGATAATACTACACAAAGTAGACTGGGCTCTCTAGCATCTTTGTTTTCCACCTAGATAGTGGATCAGGCACATAAA…
CL7.Contig49_All	CAGGCAGTCCCCGGTTATCGGCAGCGGTTCTGTTCTGAGGTTGTGATAACCAAAAATTGGCGATTTTTGCTTATCGGAGCCTCTGTTAGGTATGTATCAGTGCCAATACCCAATTATCAGTGCCGATAAGTGGAAATCAGCGATTTTCAACGCCGAAAATTGCCGATTTTCGTCGCTAGACAAGCCCCATAAAACCGGATCGCTGTTAACTGAGCCCGCCGTTAACCGGGGACTGACTGTAATGTTACTGAAGTGAATGCATGGACTATGTTCTGATGAGCCAAGGTGCTCATTCCTGGATTAACACCATTTGACCAAAGGATATGCTCAAACTACTAAACAAGATGAAAATCTCTCATCCAAAAATAACTTGAGTGATGAGGAGGACCAGAAGTTGAG…
CL7.Contig50_All	AAGAACCTTAAGTAATGCCTACATTGCACCGCATGAGGTGTACTGATGGCACTACCCCCCTAGTGGGCTCTCCCGAGAGATCTCTGCACCACTGTCAGGAATAACTCTCTCCTCTTGAGGATGACATTGGCCCATACAAGTCCAACCTGTCTTACTAAGTATCAAAGCACTCTCCGTTAAGGTCCTAGGTAGCTCCTGATGGCAGGCCACTTCTCTGGCGGGATGACGTCCTTTATCTCCTTGAACCAAGCCCCTTGGCATCTGTCTAACCAGGAGATGGCTCTGAGGGCCCTTTCTAACATAAGCTTGAGGCTACATACTTCGGACCAGTTGGAGTTGGATGCCCTGTTGCCAGAAATGCTCCAGAGATGTATTGTTGGCCAACCTACAAATGTTGGA…
CL7.Contig51_All	CCAGCTCTAATGTAAAAATTCAAGTTATGAAACACTTAAGCTTTTGGAGACAGTCCAGCCTCTACAATTTGGTTTTGACAACTTTAAACCAGCCAGCTCTGATATCAACAATTCAAGTTGTAAAAAATTTCAGCATTTGGAGACATATTCCAGCCACTACAATTTGCTACAGGTGAAAAATGCAGTCCACAATTTTTATTTTTAAGCTTCAGTGGTAGGCTAACCCTAAATACTGGCTCGAAAGTATTATGACTACTGGTAGCACCTCGCGTTATGGGCATGTCTTCGCCATCGATATTTCAGTTGAATTTTGTAGAATCCTAGAACTCTCTACTGTACATCATTCTGGGAGACAGACATTCCTGTCAAGACTTCTAAATGTGACTTCACCTATACACA…
CL7.Contig52_All	CCCTGTTAGGTATGTATCGGCACCAAAACCCAGTTATTGGCCCTGATAAGCAGAAATTGTCGATTTTCGGCGCTGAAAGTTGCCAAAAATCACCAATTTTCGTTGCTAGACAAGCCCCGTAAAATCGGATCGCTGACAGCAGAGTCCGCTGATAACCGGGGACTGCCTGTATTTTCTCGTAGATTTCGCTCTACATTTGTTGATAAAGTTAGTGCCTTAAGAAGGAGTCAGGATGCTTTGAATGTGTCAGTTAATTTTACATGTATTTACAAATTTATCTCTGTTTATCTTTTTTCTTATATACTGTATACTATATCATAACCATTACAAAGTGTAGGAAGCTCTTATTTCATTAAATACGATAGCACCTCAACTTAACAGACGTTTTGGGGATCTAGC…
CL7.Contig53_All	TGGCCATCGGAGTGTGAATGTCTGTCGCTCTACGTGCTGATGACACGTGCAAGGATCTATTAAAATCTTCGCTGTGACGTCATTCGTTGGCCTGATGACTGACGCTGAGGGCGCCGCTGACAAGGTCTTGTTGTAGGCTGTGAGGAATTAGCGGCGATCTCCCGACGATCTTTCGACGATCTCTTGACGATCTTTCGACGATATCCTGGCGATCTTTCAACGATATCCTGACGGTCTCACGACGATCTCCTGACGATCTCGTGACGATATTTCGACGATCTCCTGACGATCTTTCCATGATTTCCTGACGATCTTTCGACGGTCTTTCGACGATCTCCTGACGGTCTTTCGACGATCTTTCCACGATCTCCCGACGATCTTTCTACGATCTCCGGACGA…
CL7.Contig54_All	GGCCATCGGAGTGTGAGTGTCGGTCGCTCTACGTGCTAATGACACGTGCAAGGATCTATTAAAATCTTCGCTGTGACGTCATTCGTTGGCCTGATGACTGACGCTGAGGGCGCCGCTGACAAGGTCTTGTTGTAGGCTGTGAGGAATTAGCGGCGATCTCCCGACGATCTTTCGACGATCTCTTGACGATCTTTCGACGATATCCTGGCGATCTTTCAACGATATCCTGACGGTCTCACGACGATCTCCTGACGATCTCGTGACGATATTTCGACGATCTCCTGACGATCTTTCCATGATTTCCTGACGATCTTTTGACCGTCTTTCGACGATCTCCTGACGGTCTTTCGACGATCTTTCCACGATCTCCCGACGATCTTTCTACGATCTCCGGACGAT…
CL7.Contig55_All	ATTTGTACATTTTTTTTTTTTTTTGATTCATCGCTCGACATGAATTAGCGATGACTCCGAAATCTAGCTTACAGCAGAAGATTTACAATACAGTGCAAGACTGAAGTTACTCCATCTCTTATATCTCATAAATCCCAGACTAAAGAAATATCACTGACTAGGATGCCTGAGTGTAATATCCCATATAAAAAGCTTTGGAGCTCAATGGTACTACTAAAAGAGGAAATAACAAATAAAAACGCTTCCTTGAAAGTGATAGTAGTACACTTTCTCTTCAAATTTTTACTTATGCATCTCTTACTGACTTTACTGGACAGTTTTTAAAGCAAGGTATAAATTTACTGGACAGTTTTTAAAGCAAGGTATAAATTTAAAATGTGCAAAAATTAACAGTGAGTT…
CL7.Contig56_All	TATTATTATTATTATTATCATCATAGAGCATAAGCACACATTTATTTGTATCAGCCCATAAATGCCATTAATTTGCTAAGCAAGCTTTCAGAGATAGGAATGCCCATATGTAAAAAAAAGTTGGGTATATCATGAAGAGAAGCAAGTTGATATACAGACAGAATGATGCACAAGTAGATAAAATCAAGTAATCAACAACAATACTTATAAGTAGTAGAGAATATAAAAAAAAAGTTCAGGCAGTGGTGCACAACACTCTTGAGTAACAATACAACCTCGCTTAAACTCAGGAGACATCAACATCCACAACACTGCCAGGAAAACTGTTCACAGGTTTGCAGTAATAGAAATGAAAGACTTATGGTACCGGAACAGATTTGAATCCCTAAATCACTTCTG…
CL7.Contig57_All	TTTTTTTTTTTTTTTTTTTACATGACAAAACTTCTTTATTGTTGTCTTAAGTATCCAAATCATCTACTCTAGGGTAAACCAAAATACAGTACTCTTAGAAAAGATAAAATTGAGACACTATTTCTGACTGAAATACTTACAACTATGGAATATTTGATTTCTACAAACTATCACTCTTCAAAAGTGTAGTTTGGCAAAAACTTAATAGCTCCTTTTAACATTTCACAAACTAAAAATGTATTAAGGTGAGGAAAAAATAGTACAGGCAGTCCCCGTTTATCGGTGGGGTTCCGTTTCTGAGGGTGTGATGATAACCGAAAATCACCGCTAACCGAAAATCATTTATTTTCGGGGCTTTTTAAGTGACTTTTGGGGCTTATCGGCGTCGAAAAGTGCCGA…
CL7.Contig58_All	TTTTTTTTTTTTTTTTTTTACATGACAAAACTTCTTTATTGTTGTCTTAAGTATCCAAATCATCTACTCTAGGGTAAACCAAAATACAGTACTCTTAGAAAAGATAAAATTGAGACACTATTTCTGACTGAAATACTTACAACTATGGAATATTTGATTTCTACAAACTATCACTCTTCAAAAGTGTAGTTTGGCAAAAACTTAATAGCTCCTTTTAACATTTCACAAACTAAAAATGTATTAAGGTGAGGAAAAAATAGTACAGGCAGTCCCCGTTTATCGGTGGGGTTCCGTTTCTGAGGGTGTGATGATAACCGAAAATCGTTGCTAACTGAAAATCGGCAATTTTCGGGGTTATCGGCGCCGAAAAGTGCCGATTTTCGGTTATCGGCGCCTCTG…
CL7.Contig59_All	TACAAACCTGAGGTCTTTACATAAGAGCCCACCTCTTACCCCCCCCCCCCAATATTCTTTTACCTGGGGCAAAAGGTAAACTGAGGAGATTGAATGCATACCGGTTGGGTGGGGGGGGTACTTCCACCCCCTATCATAGGTAACTGGTTCCATAGCTGCCTTGCAAAAGTTTAATGGGCGGGCTTTCTATTTAAAGATTTGTCATTTCAGAGCAGCATTGCAGTTTACGAAAATCTCCTTGTGGATTATCTAAAAGGATTTTTCAGATTAATGCATACTAGCTAAAAGTGAAACTAAACCTGCGTTAGTCATGATAAAGTAACAAGAGCTTTTAGTTGCATTGAGTTGCAATATATGCATACTTTTAGCTTGGTTTGTAATAATTTTCCTTGGGTTTTT…
CL7.Contig60_All	GAAAAGTCTGTTACATAAACTATTTATTTAAATTTAGTCCATTTTACATTAAAACAACTCCATTAGGAAAATATTTTCATTATTGGTTCTAATTATCAAAACATTCCCAAAAACAATCCTTACATGTGAACTAATAGTGTCTTTTTTTTGTATGAATACACACACAAATTAAATAATCAGTATGGAAAATTCATAGTGTGTGTGAAACAAAAAAACTCCAATCAAAGCATTTAAGCGGTGCAAAAGGGGCTTATGTAGCTATGTCAGAGGTCAAACTGTACCAAAATTAAAAGGATTAATTCTGTAGCAAACCTTGCAATTAATATAACCAGATTCATCAAACTCCAAATACAGTGCTTGAAAGCTAGATATAATTCAATCGTGTTTAATAAGATAGAA…
CL7.Contig61_All	GATCTTCAACACCAATTCCCGGTTATCGTCGCTGATAACTGGTTATCAGTGCTGATAACCAAGGATCAGTGCTATTATCGTCGATTTTCAGTTAGTGGCGATTTTTGGTTACCATCACACCCCTAGAATGGAACCCCCGCCGATAACCGAGGACTGCCTGTATATACAAATAATTTGAAATGGCAGCACAGTAGTTCAGATAATACATTTTGGCCCTTTGGATCACTTAGTCTGAAAGTTTTTATTATCTTTTATCACTTTGATTAGCTTGTTGGACTTACTTTTAACACAGCACAATGAAGTACAAGAATTCATCTTTAAATTGACACCAAAATGACGAGTGTTAGAACAGTGAACAACGTGAAATATCATTATCACACTATGACTTGCTTGCGTTCT…
CL8.Contig1_All	GCGAGGTCTTTCCTAGGAGGTCAGCCAAACCTGGTCCAACTGGTGCTACAAAAAGTCTTGTGTCTTGCAACGGTGGATCAACACCTTGGAGTGCAAGGAGTTCGAGGACTTACTAAATCAACTCCAACTTGAGGACTTCTTCCATTATGCTCCCAGCCCCTTGGCTCTTCACATTAATGAGAAACAGCCAAGACTATTCATGGACTGCTGCCGCCTGCCCGATGTGTTCAAGATGCA
CL8.Contig2_All	GCGAGGTCTTTCCTAGGAGGTCAGCCAAACCTGGTCCAACTGGTGCTACAAAAAGTCTTGTGTCTTGCAACGGTGGATCAACACCTTGGAGTGCAAGGAGTTCGAGGACTTATTAAGTCAGCTCCAACTTGAGGACTTCCTCCATTATGCACCTGGCCCCTTGGCTTTATACATTAACAGGAAGCAGCTAAGATTATTCAATGACTGATGCTGCCTGGCTGATGATTACAAGATGTACCACCCATCCTCCAGCACCTCCCATATGTGCATAGTCCCTCCTGACCCCACTGC
CL9.Contig1_All	TTGAAGAGGAATGTTAAGGATTTCCTGTTTAGAGATTTTGTACTTGAGGATAAGTCATGTTATTTATGTACAGTAATAGGATTTTGAATGGGAATGTTAAGGATTTCTTGTTTAGTGATTTTATACTCGAGGATAAGTCCTATTACTTACGTAGTAAGGATTTTGAATAGGAATGTTAAGAATTTCTTGTTTAGAGATTTTGTACTTGCGGATAAGTCCTGTTAATTGCGTAATATGGTTTTTGAAGAGGAATGTTAAGGGTTTCTTGTTTAGTGATTTTGTACTTGCGTATAAGTCCTGTTAATTACGTAATATGGTTTTTGAAGAGGAATGTTAAGGGTTTCTTGTTTAGTGATTTTGTACTTGCGTATAAGTCCTGTTAATTACGTAATATGGTTT…
CL9.Contig2_All	GTAACATGGTTTTTGAAGAGAAATGTTAAGGATTTCTTGTTTAGAGGTTTTGTACTTGCGAATAAGTCCTGTTAGTTATGTAATAAGGTTTTGAATAGGAATGGTAAGGATTTCTTATTTAGGTATTTTGTACTTGAGGATAAGTCCTGTTATTTCCATAATAACATTTTTTTAATAGGAATATTAAGGATTTCTTGTTTAGAG
CL9.Contig3_All	TTAAGGATTTCTTGTTTAGAGATTTTGTACATGAGGATAAGTCCTGTTATTTGCGTAACATGGTTTTTGAAGAGAAATGTTAAGGATTTCTTGTTTAGAGGTTTTGTACTTGCGAATAAGTCCTGTTAGTTATGTAATAAGGTTTTGAATAGGAATGGTAAGGATTTCTTATTTAGGTATTTTGTACTTGAGGATAAGTCCTGTTATTTACGTACATTAAACCCCTGTATTTGCGGGGGATGCTAACCCCCCCCTATTTTGATAATTTAAACACAAGAAAAACCTCTAAAAATGCTTAAATCTGAGTATTTTAATAGTTTTGTCAAAAAAAGTGCATCTAGTCATGTGAATATGAAAATACAGTAATTAGAGCACATTTCTCAGTGAAAAATATTGCGA…
CL10.Contig1_All	GACAAATTCGACAAATTCATAATTAGCCACGCGTTACAAATCATGGTGAAGATGGGTTGATATCGATTCTAAGTACAAAACCTGAATTTGACAGGCATGTACAGCAGAGTCGATGTCAACTCAATTGATGGCTAGGTGGTCAAAGTCACTGTCCATCGTTGTTGCTGAACCGGGCATCTGTTTGAATCCTGTCGAGAACGAACCATTTATCTTTT
CL10.Contig2_All	GCCATCAAGAGAGATATAAGTTGAATCGATTCTGCCAAGTGTTACAAACTTACCAGTCAGTTATCATGGTGGGGATGGGTTGATATCGATTCTAACTAGAGAACCTGATTTCAATAGGAATATGTACAGCAGAGTCGATGTCAACTCAATTGATGGCTAGGTGGTCAAAGTCACTGTCCATCGTTGTTGCTGAACCGGGCATCTGTTTGAATCCTGTCGAGAACGAACCATTTATCTTTT
CL11.Contig1_All	TTTCCTTTAGAATAATTTATTGAGTTTCATTATTTTTTTTCCAATGAAATGGCACTTTAAAGCATGGTACCACGGGACCAATTAGTACAAAGCAAGTTGACACACACCGCCTGACACTTGGCTGCACCTGATCTTTTTTCTCATCAACGCATGGAACATATCTCAAAATTAATACAAAACTATACTAGTTGTTAAGTAGCTCACATGAAACATTAACGCCGTTCACAACACCAAGAAGCCACAGTAATGAAAGTAGCTTCCAGTTATAAAAAAAAAAATAAAAAATGAACGACATGATGGTAATGGCACAATTTGCGGTCGTAGTCCAGAGACTAATTGGGTGATAAGGTAAATCGAAAGATACCAGATATTCAAAAGGTCCAAGACTTCTAATGATGG…
CL11.Contig2_All	TGACAGATCAGTGTCGTGGAGGAAGGACGATAAAGCTCCTCTCCGTGAACTCTCCCTCACTCGCGCACACACATCCCCACCAACAAAATGAGAGAAATTGTCCACGTACAGACTGGCCAGTGTGGCAACCAGATTGGTACAAAGTTCTGGGAAATCATCAGTGACGAACATGGCCTCACCCCTGCCGGTACCCTCAGGGAGAACGTGCCCCACGACGTTAGAGAACTGCAGCTAGAAAGAATTAATGTATACTACAGTGAGGGTGCCCCTGGGAAATATGTGCCCAGGGCTATATTGGTGGATCTTGAACCCGGCACAATGGACTCTGTCAAAGCAGGACCTCTGGGAGAACTCTTCAAACCAAGCCACTTTGTTTTTGGTCAGTCTGGTGCTGGTAAC…
CL11.Contig3_All	AGACGAAACCTACTGTATTGACAATGAAGCTTTGTATGACATTTGCTTTAGGACACTGAAACTCTCCACCCCCACTTATGGCGACCTGAATCATCTAGTCTCTCTTACAATGTCTGGTGTTACGACATGCTTGCGATTCCCCGGCCAGCTCAACGCCGATCTCAGAAAGCTAGCTGTGAACATGGTCCCCTTCCCTCGACTCCACTTCTTCATGCCTGGATTTGCACCCTTGACCTCTCGTGGCTCTCAGATGTACCGTGCTTTGACTGTGCCCGAGCTCACCCAACAGATGTTTGACGCCAAGAACATGATG
CL11.Contig4_All	TGACGCCAAGAACATGATGGCTGCTTGTGATCCCCGCCATGGTCGCTACCTAACCGTTGCTGCCGTCTTCCGTGGACGCATGTCCATGAAGGAGGTGGACGAGCAGATGCTTAACATCCAGAACAAGAACTCCTCTTACTTCGTCGAATGGATTCCTAACAACGTCAAGACTGCAGTTTGTGATATTCCACCAAGAGGTATTAAGATGGCTTCCACATTCATCGGCAATTCCACTGCTATCCAAGAGCTATTCCGTCGCATTTCTGAGCAGTTCACTGCCATGTTCCGGAGAAAGGCTTTCCTTCACTGGTACA
CL11.Contig5_All	ACAGTAGGTTTCGTCTGTGTTCTCAACGAGCTGGTGGACTGAGAGGGTGGCATTGTAGGGTTCAACAACGGTGTCGGATACTTTTGGGCTGGGTACGACGGAGAAGGTGTTCATGATACGGTCTGGGTATTCTTCACGGATCTTGGAGATGAGAAGTGTGCCCATTCCTGACCCAGTGCCACCGCCGAGGGAGTGTGTGAGCTGGAAGCCCTGAAGGCAATCACAACCTTCGGATTCCTTACGTACTACATCGAGGACAGAGTCAACCAATTCAGCGCCCTCTGTGTAG
CL11.Contig6_All	AGGAAGGACGATAAAGCTCCTCTCCGTGAACTCTCCCTCACTCGCGCACACACATCCCCACCAACAAAATGAGAGAAATTGTCCACGTACAGACTGGCCAGTGTGGCAACCAGATTGGTACAAAGTTCTGGGAAATCATCAGTGACGAACATGGCCTCACCCCTGCCGGTACCCTCAGGGAGAACGTGCCCCACGACGTTAGAGAACTGCAGCTAGAAAGAATTAATGTATACTACAGCGAAGGGAACAAGGGCAAGTTCGTGCCCCGCGCTGTCCTGGTAGACCTGGAACCTGGCACCATGGACTCCATCAGAT
CL11.Contig7_All	GGTCACTACACAGAGGGCGCCGAGTTGGTCGATTCTGTGATCGAAATGGTGCGAAAAGAGGCCGAAAACTGCGACTGCCTCCAGGGATTCCAGCTGACCCACTCTCTCGGAGGGGGTACCGGCTCTGGCATGGGCACGCTCCTCATTTCCAAGATCCGAGAGGAATACCCAGACAGAATCATGAACACTTTCTCCGTCATGCCCAGCCCAAAGGTTTCCGACACAGTCGTCGAGCCCTACAATGCGACCCTCTCCGTCCACCAACTTGTCGAAA
CL11.Contig8_All	CCTCTCACCTCCAGAGGGTCACAGAGCTACCGGGCACTCACAGTCCCCGAACTGACCCAGCAAATGTTCGACAGCAAAAACATGATGACGGCGTGTGACCCCCGCCATGGCAGGTACCTGACAGTGGCGGCCATCTTCAGGGGGAAAATGTCCATGAAGGAGGTCGATGAGCAGATGCTCTCGGTCCAGAACAAAAATTCAAGTTACTTTGTCGAATGGATCCCAAACAACGTCAAAGTGGCTGTCTGCGATATTCCTCCAAAGGGTCTCAAAATGTCGGCCACATTCATTGGCAACTCGACAGCCATTCAGGAGATCTTCAAGCGCATTTCAGAGCAGTTCACAGCCATGTTCCGGCGCAAGGCTTTCCTCCACTGGTACACGGGGGAGGGCATGGAC…
CL11.Contig9_All	TCTGGCAGCCCATCCCTGAGCCCGCTCACCTCACCGCGCGGCGATCCAGCTCCAGCAGCATCGCAGTCGGCAGAACCAGTCGTCACTCGGCATCAAGAAGACACACACGTACTCGTCCACCATGAGGGAAATTGTACACATCCAGACCGGGCAGTGCGGAAACCAAATCGGTACCAAGTTTTGGGAAATCATCAGCGATGAGCACGGTATCCAGGCCACCGGAGAGTACACGGGAACAGATAAAGACTTGATGGACCTCCAGTTGGAGAGAATCAACGTCTATTACAATGAAGGTAACCAGGGGAAATACGTACCTCGCGCAATCTTGGTCGATTTAGAACCCGGTACTATGGACAGTGTGAGAGCAGGCCCCCACGGACAACTCTTCAAGCCAGACAG…
CL11.Contig10_All	GAAGAAGTGAAGACGTGGGAAGGGCACCATATTTACTGCCAATTTTCTAAGATCAGCATTTAGCTGACCTGGGAATCTCAAACAGGTTGTCACACCAGACATTGTGAGAGACACCAAATGATTTAGATCTCCATATGTTGGATTTGAAAGCTTCAACGTTCTGAAGCAAATGTCATATAAGGCTTCATTATCAATACAGTATGTCTCATCAGTATTTTCAACCAATTGATGAATGGAGAGGGTGGCATTGTATGGCTCAACAACTGTGTCTGATACCTTCGGGGATGGAACAACTGAGAAAGTGACCATAATGCGATCGGGAAATTCTTCTCGAATTTTTGACACCAGAAGAGTTCCCATTCCAGAGCCAGTACCACCACCAAGAGAATGTGTAAGCTG…
CL11.Contig11_All	TGGCCAGTGCGGCAACCAGATTGGTTCCAAGTTCTGGGAAATCATCAGTGACGAACATGGCATCGATCCTATGGGCGTCTACCAGGGGGTCAACAGAGACATCGAGGAACTGCAGCTGGAAAGAATCAACGTTTATTTCAACGAGGGATCCAGTTACCACCACTATGTGCCCCGCGCCATTCTCGTTGACCTGGAACCTGGAACCATGGACTCTGTGAAAGCTGGACCTTACGGACAGCTTTTCAAACCTGACAACTTCGTCTTTGGTCAGAGCGGTGCTGGTAACAACTGGGCAAAGGGACATTACACTGAAGGAGCTGAACTGGTGGACTCCGTCCTAGACGTCGTCAGAAAGGAAGCGGAAAATTGCGATTGCCTGCAAGGATTTCAGTTGGCCCA…
CL11.Contig12_All	ATGAAAATCAGTTTAATAAAACTTAGTTCTACCAAATACAAAAAGTTTAACCAAAGTGGAGCAAAGGAATGTAAAGTTTGGAAACTACATAAAAGTTCCTAGAACATATGGAAAGCCTGGTCATTGAAAGAAAAAATACAGTATACTGTAATGCGCTTCAATAAATACTTTAATCGTATTCTCCTTCAACTTCCCCTTCCTCTTCGAATTCTGCTTCGTCATCAGCAGTAGCTTCTTGGTACTGCTGATATTCAGAAACAAGATCATTCATATTGCTCTCAGCCTCTGTGAATTCCATTTCATCCATACCTTCACCAGTGTACCAATGAAGGAAAGCTTTGCGCCTAAACATTGCAGTAAACTGTTCACTGACTCTCTTGAACAGTTCTTGGATAGCAG…
CL11.Contig13_All	GGCGGGGGAAAGGTACCATGTTGACAGCGAGTTTTCTGAGATCTGCATTCAACTGTCCTGGGAATCTGAGACACGTAGTCACTCCAGACATTGTCACCGAAACGAGGTGGTTCAAATCTCCATATGAGGGTGAGGTGAGCTTGAGCGTTCTGAAGCAGATGTCGTAGAGAGCCTCGTTATCAATACAGAAAGTTTCGTCTGTATTCTCGACAAGTTGGTGGACGGATAGAGTGGCATTGTAAGGCTCCACGACAGTGTCGGACACCTTTGGACTAGGAATGACGGAGAATGTGTTCATGATTCTGTCCGGGTATTCCTCCCTGATCTTGGAGATGAGCAGGGTACCCATGCCAGAGCCGGTGCCCCCTCCGAGGGAATGTGTGAGCTGGAAGCCCTGGA…
CL11.Contig14_All	CAGAGAGACCGTTGAGAAACCATTGAGAGAGGAGGTCCGTCTTGCCCTTCCGTCACCATGCGCGAAATTGTACACATACAAACTGGCCAGTGCGGCAACCAGATTGGCACGAAATTCTGGGAAATCATCAGTGATGAGCATGGTATCGAGCCAACTGGAGAGTACACTGGAACTGACAAAGATCTTCAGGACCTTCAGCTGGAGCGAATCAACGTGTACTACAATGAAGGCAACCAGGGAAAATACGTCCCCAGGTGCATATTGGTGGACTTGGAGCCTGGTACGATGGATTCTGTAAGAGCTGGACCTTTAGGATCTCTCTTCAGACCAGATAGCTTCGTTTTTGGTCAGAGTGGAGCTGGTAATAACTGGGCCAAAGGTCACTATACTGAAGGTGCT…
CL12.Contig1_All	CTTTTTTTATTCTTATAGGAATGAATCCATATTATCCTTTCAACAAAACTATAAATTACAAAACATTGATAACATCTTAGTATTTCAACTGTGAGGCAATGGACAATTGCATTTTTCTATTCACTTCACTGGCATGCCAGTGGATACCCAAAACAAAATAGGCAATTCTATGCAACAATAAACTAATATTCAGGAAAGCTTTTTAAATGCTTATTCTATTTCTTTATAAAGAATATTCATAAAAAATCACAAAATATAACGCAAGGGATGATGTTTCTGAAACGAAGACTGGTCAAATGGCTGAAATGTAAATATATTTCAGCCAAGATGATGAACTTTTTTGTCAATAAATACTAAATTCAACAAATGGGGAAAGACACCTAATTCCCTGTCTTAACT…
CL12.Contig2_All	GGACTTCTTTTTTTATTCTTATAGGAATGAATCCATATTATCCTTTCAACAAAACTATAAATTACAAAACATTGATAACATCTTAGTATTTCAACTGTGAGGCAATGGACAATTGCATTTTTCTATTCACTTCACTGGCATGCCAGTGGATACCCAAAACAAAATAGGCAATTCTATGCAACAATAAACTAATATTCAGGAAAGCTTTTTAAATGCTTATTCTATTTCTTTATAAAGAATATTCATAAAAAATCACAAAATATAACGCAAGGGATGATGTTTCTGAAACGAAGACTGGTCAAATGGCTGAAATGTAAATATATTTCAGCCAAGATGATGAACTTTTTTGTCAATAAATACTAAATTCAACAAATGGGGAAAGACACCTAATTCCCTGTC…
CL13.Contig1_All	TATATATATATATATATATATGGACCTAAGCAGGTCTAGTAGGATTCTCCCGTATATCTTTTGAAATCCTATGAAAATCCTTCATCCAGTGCTCCATAGCATAGGCCTACAAAATATCCTGTCAAAATCCACTATTTACTAATCCATAAAAATCCTATGAAAATCCTTCATTTACTGATCCACAGCATAGGCCTACCCTTGAGTTAACAAATCCCTAAGAAAATCCTTCGTTTAATGGTACATAATATAGGCCTACCCTTGAATTAACAAAATCCTTCATCCAGTGATCCACAACATAGGCCTACCCTTGAAATAAGAAAATCCTAAGAAATCCCTCATCTACTGATCCACTAGTACATAGGCCTACCCTTGAAATAACAAAATCCCAAGAAATTCCTT…
CL14.Contig1_All	AGAGCTGCTTGCAAGCATTTAAGGATTCTACAGTGTCACTCAGGATCACTGGAGATGGGTAATATGGTAGCTTTAATACCCACAGGATATTCTATTAAAAAAAATTATTTATTTATTAAAAAAAAGTTGTATATTTCCAAAAATGTAGTACAACATAAATATATCACATAAGCTTAAAAATACATGTTTGTTATACTATGCAGCTATATTTACAAGTGGACTAAAATTGTTAAGCAAAGGGCCAATGTTAAAAAACAGTTTTTAATTAAAGTATCCTTTTCCATTAATTTACGTAAAGCACTTTTAATACAAAAATTAAGCTGGCTGGATTAACTGATGCAAAATTATGATAAGCATTTGATTTTTTATAACTGTACACATTATCAGTCAAACTAAACA…
CL14.Contig2_All	AGAGCTGCTTGCAAGCATTTAAGGATTCTACAGTGTCACTCAGGATCACTGGAGATGGGTAATATGGTAGCTTTAATACCCACAGGATATTCTATTAAAAAAAATTATTTATTTATTAAAAAAAAGTTGTATATTTCCAAAAATGTAGTACAACATAAATATATCACATAAGCTTAAAAATACATGTTTGTTATACTATGCAGCTATATTTACAAGTGGACTAAAATTGTTAAGCAAAGGGCCAATGTTAAAAAACAGTTTTTAATTAAAGTATCCTTTTCCATTAATTTACGTAAAGCACTTTTAATACAAAAATTAAGCTGGCTGGATTAACTGATGCAAAATTATGATAAGCATTTGATTTTTTATAACTGTACACATTATCAGTCAAACTAAACA…
CL15.Contig1_All	TGATAGCCAGGGACTGCCTGTATTGTCCTGTTGGAGAATTGGGCATATCTCTTTAATGCAGTTAATCAATGGGCATCCATTGTGATCTAGTTCCTATATTTTTAAGTGGGATAAGTTAACAGTAAAGTATTTTTTATGTGAGTGGCCTAATTTCAGTCAACAGCAAATTGTAGTTGGTATGAAACTTTAGTTGCTATTCAGAAGATGAGTCCTGTTCATATGGAAGAATCCTACCACAGGGGCGATTGACTTGTAACTCGAAGCTTCCAAATAATATTATGGTGTTCATTTGAAAGAAGTAGCAGAAGGTAATAGTTCATCAGATAAGACCTAATTTTATTCCTTTTATAAGAGCGAACACTGAAGGCCAGCCCTGTGAGTTAAGGATTTTAGTTACAG…
CL15.Contig2_All	ACAAACAGAAGCACACTTCCTTTGTAAAATAAGGGTGATTTTAGTGTTGATCTTAAATTTCTCTTTTCTGTGAATTTTCTTGCTAAAGTTTCAGAGTACTTGAGCCCCAGTTCACATTACTACTTACGATATGGGAAACTTAAAGCTCTTTGCTTGCATGTAGAAGAACACACATTTTTGCATTTTAAACAGCTCATACTGATAAACGTCCATGTATTGACACAGATTCATTCATGTGACTGAGATGCAGACTGGGTTTTGAGCCACAATAGCTTACTGTTAGGGAAACAAGGGTTGGTTAGTTATAAAGCAAGTTCAACCAGATCTGTAAGTAAAATCCTTAATTCACACGGCTGGCCTTCAGTGTTCGTTCTTATAAAAGGATGAACTATTACCTTC…
CL16.Contig1_All	TTTTTTTTTTTTTTTTTAAACTTTAGATCTTTATTACAAATTAAAAGACAGGTTAACATGATAAACTGCAGCGAATGACAGATTGAACGATGGGAAAGCTTTCAAATCCAAGATGGCGTCCAAAATGGCCACCAAAACATAAAAATTAGTCCGTCATTCATTTTCCACCCTAAAGCAATAGAGCTGGCACCTAGTCCCCTCTCTATTTTAGAGATATTATCCCCTATTTTTATTTTTTGTGGGGGGGTATCGCCAGACGCCACCTGGTTCATTATTGCTAGGTTTATTTTTTTTTTGCTGCTACCAATGAGCACTGGGGGCGTAATCTTCAGTGCCAGTACCAACGGTCACGGTCCCTCCTAAAGAGTAGGCAAAATCATACTGGATTTGAAACTGCTT…
CL16.Contig2_All	GTTGCAAGTCCAAGTGCAAGACTGCGTCTTGTAAATGCAGCAGAAGTGCTCAAAGGTGCATTCCTGCATGCACTTGTAATGCTGAAAACTAGAAACCCATCAGGACTAGACCAATTAAGACACTACATGAATATACTGTATATCAACTAAACCCTGAAACACATGTTAAACGATTTTAAGTCCAGTATGGTTTTTGTTGACTTTTTAGGAGGGTCCATGACCGTTGGTACTGGCACAGAGGAGTATGCCCTCAGTGCTCATTACTAGCAGCAAAAAAAAAAAAAAAAAA
CL16.Contig3_All	CAGGTTAACATGATAAACTGCAGCGAATGACAGATTGAACGATGGGAAAGCTTTCAAATCCAAGATGGCGTCCAAAATGGCCACCAAAACATAAAAATTAGTCCGTCATTCATTTTCCACCCTAAAGCAATAGAGCTGGCACCTAGTCCCCTCTCTATTTTAGAGATATTATCCCCTATTTTTATTTTTTGTGGGGGGGGGTATCGCCAGACGCCACCTGGTTCATTATTGCTAGGTTTATTTTTTTTTTTTGCTGCTACCAATGAGCACTGGGGGCGTAATCTTCAGTGCCAGTACCAACGGTCACGGTCCCTCCTAAAGAGTAGGCAAAATCATACTGGATTTGAAACTGCTTCTTAACATATGTTTGAGGGTTTACTTGATACGCAGTATATTCAT…
CL17.Contig1_All	TTGGCCTTCTCTCATAAGCAGCCTCCGGCCACACAGAACTTTGTCCTTTTGCAAGATGGCTGGCAGGTTTTCAAAGTGGCTTCCTATGGACATATGAATATTGACATTTAATTGCTTAATCATAATGGAATTCCTCAATCACTCATTTTACGTTAAAATATTGAAAGTAAGCCTTTAAGTACTGAGATATATAATTCTGTTACCTAGAAACATCCAAGTTGACTGTTACTATAAACAACACGGCCGCCAAAAAAACAAATATTTGTAATTATGTTCATATAGGAGGTAAAAAGTAAGGTAATACATGGATTTGGGGTAAATTGAGTTTGATCAGTTTATTTTTGTAGGTTAGAAATGG
CL17.Contig2_All	GGGGCTAGCTATACAGCATTTGGGAAACTGGTGACAGATGTCTGTCATTAGCTAGCATTGAACCCCATGTTAAGTTTCTCAGCTATAGTTCAATCAGTGTGCCCTGGTAGTCTAGGGACACTACACTTGCACTGTTACTTTGTGTTAATTAACCGATTTTTTAAAATGAGGATGAAAATGCGTTAAGAAGGGCTAAAGGCCCCAAATCCATGTATTACCTGACTTTTTACCTCTTATATGAACAAAAGTACAAATATTTGACTTTTTGATGGCCGTTTTGGATGTAGTGATAGCCATCTTAGATTTTTATGGGCAACATATTTACATATCTCAGTACTTGAAGGTTTGCTTTCAATACTTTAGCATAGACTGAATGGTTGAGGAATTCTATTATGATTA…
CL18.Contig1_All	GCGACCTGATCTGTCAAATTAAGTGACTGTGAAGTGCTACTGACACTTAAAAGATGAAATAGTGATCAAATTGGATTTATGTACAAATTTGAAGGTCAATAAGGAGCCGAAACTAAATCAGAACAACCTAACTTATTGTAGTGATCAAAAATAATTTACTGGTAGTTATACGAGACCAGGCTACTCAAGGAAGTGACGTTAAACCTGGGTTAGGCAAGGCCCAGTCTGCATTAATAAAGCTAGAACTTTTATGTATAGTCATAAAGAGGAATTTCTGCAATGAAGCACTGTGTAGTGCAGTGGGTCAATGTTGGTGAAGAGTAGCAAGATGACTTTTCGGAAAAGAAAGAGTTGGAGTGACAATCTTGACAGAATGGGGGAGACAGAACCTCTCATTGA…
CL18.Contig2_All	GCTTAAGCGACCTGATCTGTCAAATTAAGTGACTGTGAAGTGCTACTGACACTTAAAAGATGAAATAGTGATCAAATTGGATTTATGTACAAATTTGAAGGTCAATAAGGAGCCGAAACTAAATCAGAACAACCTAACTTATTGTAGTGATCAAAAATAATTTACTGGTAGTTATACGAGACCAGGCTACTCAAGGAAGTGACGTTAAACCTGGGTTAGGCAAGGCCCAGTCTGCATTATATATCATAGGTAGAAGTCTTTGTGTCATTGGACATACAGTACAGTGATACATTTTTAAAGCTATTAACAGTGATCCAAGCAGGTTGAAATTATACAAGTCTGTAAGAGTATAGTGTCTTTTATGAAATGCAGATAAAGCTAGAACTTTTATGTATAGTC…
CL19.Contig1_All	GGAAGGGGGGGGGGGGAGCGTAGAAAGGGCCCCCTGGAGACGGAGTAAGAACCGTGGACAGAACTGGTCTTGGAAAACAACTTGCTGGAACCAGTAAACTCTGTCTAAGGGTCCTGCAACATCAACTTCCACTTCCTCCTTGTACCGAGGGAGAGGGGATTCCATGCCCGAAGGCAAGCAGTGGCTCTCGTAAGATGGGTTACGACACCACTACACTGTAGTAACAGAACCCACCTCTGTCTCATGCCTCTCAAGCTCTACAACATCTGAATGACTAAAATATTACAACATTCCAAGCACTTGTGTAG
CL19.Contig2_All	CAATGGTGTGTTGTCTTCCTTACAGTCACTGTGTAAGCTTCCTCAGGGCAGTGGCCTATCCGACATTTCTTGAAAGGACAAGGAAGAAGATGAAGAGACTGTGATACAGCATATGACAACAAATAATGTAAAGGTAGTAATAAAAAAAAAAAAAAGACAAATTTAAGGTAATTTTTATTTCCCCTTACATACAAACTTCAAGAATAGCTGTCACGGGACTTATCATCCAGAACAGGAACGAGGGGAGGGGGACGGAGTGTGGGAACAACACCCCCCAGAATGGAGTAAGAACGCAGACAGGTACACCTATTGGTCTTGGACCAGAAAACTCTGTCTAAGGGACCTGCAACATCATTCACTGCTTCCTCCTCGTTGCAAAGGGAGAGGGGGATTACATGC…
CL20.Contig1_All	GAGGATTCTTGGCTGTCCCGTTGCAATCCTGCTGAGGATAGGGAGGCTTCTCGTCGAATCCTATCTGGTACTCCAGATTTGGTTTGATCGATTTCAAGGTGACGCCGACGGCTCCGTCCGTCGCGTCCTCCTGAAAATTCGGGTTCTGGCGCCCGGTCATGGCTCTGAAGGGGGGACCTGTTCATAGTAAATGCAATCTGCAACGAGAATCACTTTGGGTTTATCGATGGCATCGATGTGTTCTTTATTGCCCCACTCCAAAACCTTAGCTTTCACCTGGTCTTGTACGATGTGGCGATTCTCCTTGATGTTTTTCTCCATCAAGTGGACAAATTCTGGAAGATCAGTAATGGTTACCTGTGATGCCCCTAAAAGAGCCGCAGCTAAACCAAGGAATCC…
CL20.Contig2_All	TCGGAAAATGCTCCAAAGGCGCGAGATAACTATAAAAACGTAAACAATTATGAGGTATTCAAGCCTAGAGAATGCAACCATTACTTCAGGCAAAACTTATACAGGTGAATTTCATCGCTGCTATACACTTCGTGATGGTCTTCAATGGGTATTTTCGTTTTTGTGAAATACTGGTCCATCAGTTCGAAAAACTTTTTCTGCAGGTGCAGTTTGTTTCCCGAGGTCCGTTCCTCGTAGCTCAGCAGGATGGTTGTGTGCGAGCCAGATATACTCCTCAGCGTTGAAATGAGGGGTTCCAGAGACTGTTCATAGTAAATGCAATCTGCAACGAGAATCACTTTGGGTTTATCGATGGCATCGATGTGTTCTTTATTGCCCCACTCCAAAACCTTAGCTTTC…
CL21.Contig1_All	TTATGAGAAAACACAGATGCAATGCACCACTTATTTAAAATGATCATATATTTCTAAAGCATACATCGAAACATCATGAACTTGCCCATCAAGCTTCCTTATAAAATATCCCTGCATGATAAAAAGGACAACAAGAAAACATGAAAGTAATATTGGAATATACGTGTGCTGTATATAATTAATAAAAATTAACAATCCAAGGCAGAAAGAAATGCAGCTGGGGCTGAAGGGACACTGCAAAGA
CL21.Contig2_All	TGAGTGTAATAAATACAGTGACATAAAACTGCTTAGTTAGCCTTGGAAGAGCATGTGATACAGTAATGATTATACCCACTGAGAAAACTGGAAAAGAAAATAAGTAAAAATCCATGTGTATTTAAGTAAAAATCCATGTGTATTTAGAGGAAATGTACTATTTATGTGTAGATTATAAGTCTTCATTATAAAACATATTTCCAAGAAGTCAGAAAGAATAAACCTGTATAATGCTTATGAGAAAACACAGATGCAATGCACCACTTATTTAAAATGATCATATATTTCTACAGCATAAATCAAAACACCATGAACTTGCCTTCCTTATAAAATATCCCTGCATGATAAAAAGGACAGAACAAGAAAACATGAAAGTAACATGGAATACACGTGTACTGT…
CL22.Contig1_All	GAAGAAATAAGAGATTTAGCCAGACAGCCGCTAATAAATGACTATAAGATCGCAGAGGATACGTTGGGCAGGACAAGTGGTTGGAATGGAAGAGGCAGAATGCCTCAAGTGGTGATGGAAGGACCAACAGAAGGGAGAAGACCAGTTGGGAGACCGAGGATGAGATGGAAAGAGAATGTGTTCAGCGATCAAAGAGAATTGGGAGTGGAGGAGGAGGAGGAGGAGGA
CL22.Contig2_All	GTCTACAACATCTTTTAAAGAGAATAAACATCACAAGGTCTACCAGTAGTACTATACGGTTGTGATACCTGGACACTTACTAATGTCAGGATCTGAGACTACCAGTTTTTTAAAACAATGTTTTGTGTAGAATAACAGGTCCCATTTACGATATAAATGAAGGTGTTTGGAGAAGACGTTACAATGAAGAAATAAGAGATTTAACCAGACAACTGCTAATAACTGGATATATAAGATCGCAAATGATACGTTGGGCAGGACATGTAGTTACAATGGAAGAGGGCAGAATGCCTAAAGTGGTTATGGAAGGATCATTGGAAGGGAGGAGACCAAGGATGAGATGGAAAGATAATGTGTTTAGAGATCTAAGAGAACTGGGAGTGGAGGATCATGGTAATA…
CL23.Contig1_All	CATATGGCAGATTTTTCAGAAAAGCTAAATACTTGGTTAATAATGAAGGACCTGAAAATAAAATCATGGACTTTGAAAAAGTTGTGCAAATACGTTTTTTGATACTTTCCCGAAAACAAATTTGCTGTGCTGTTTGTGAGGGGAAGAGGTGACAGAAGAATGAGACTAGATTCTAAATTTTTTATAGAATCATGGAACGTACATGAACGTTGCATGAGAGAAGAACCGTGTACTATCAATAGTTTGGAAGCATTTCACAGTACGTTAATCAAAGCAGTCTCCAGTAACCATCCCACTGATACCTTAAAAAAGAAGACATATTGGCCAAAAAAAAAAAA
CL23.Contig2_All	GCAATTTTGTAAATTCGGAAAAGGGAAGAAAGAAATTGGTCGATAACGAAAACTACGTTTACCATAAACATAAAGAAAATTCTGATGGTTCAAAAATATACTGGTGTTGTGAAAATCGCTCGTGCAAAGCTCGACTTCAGACAGATGAACATTATGAAATACTGAAGACGAATGGAAATCATGATCACAGTGCTACTGCAGCATAAGTTAATGCAAAGTCTGTTATCTCAAATATAAAGCAGAAGCCAGTTTCAAGTCTAACTCTCCCTCGTTCAGTTATAATGGAAGAACTTGGAAAATTAAACGAGTGTGCATTGGCTGAAGTGCCAAGAGTTTCACATGTCAATCAAATTGTTAGATGTTGGAGATCTGTTGAACCCAATCATCCACCAATTACTC…
CL24.Contig1_All	CACGGTGAACATTAAGCCTTAAAGAAAAAGAGTTTGAAGTGTGTGTGTGTGCATGTGCAGTGTGGATGAAAAGTGAACCTAAATCCTGAATAGTTGAGCAATCCTGAAACAACTGCTCTGAAGTGACATCCACACCAAAAAGGAAATTTCATTTTTGTGCACTTATAGCAAGGATTTAAATTTACCTGGCTCTGAATTATTTTGAAACGATACCAGAAACAGTTTGACAAAAATGTCTGGAGTTCATATCAGTACCGTCAAGATGTACGGAGCATTTACTGCAACACTACTAACTTTATTCTGGACACCTTTACAAGCTATTCCAAGCAAAGTAACCAGCAATGATGTATACCCTGAGACAATTGATCCCAGCACTTCGTATCTGCTGCCAACAGGTGA…
CL24.Contig2_All	CACGGTGAACATTAAGCCTTAAAGAAAAAGAGTTTGAAGTGTGTGTGTGTGCATGTGCAGTGTGGATGAAAAGTGAACCTAAATCCTGAATAGTTGAGCAATCCTGAAACAACTGCTCTGAAGTGACATCCACACCAAAAAGGAAATTTCATTTTTGTGCACTTATAGCAAGGATTTAAATTTACCTGGCTCTGAATTATTTTGAAACGATACCAGAAACAGTTTGACAAAAATGTCTGGAGTTCATATCAGTACCGTCAAGTCTTGGAACTGAGGAAAATGGAAAAACCAGGTGCTCTTGAATTTTCAAACAGGCAGGTCCTCAAGACTATCAAGGTCACTGAACATACATCATGCCAGTGTGAATGCAAGGAACGAGAAGAACATTGCAGTCCAAAT…
CL24.Contig3_All	CACGGTGAACATTAAGCCTTAAAGAAAAAGAGTTTGAAGTGTGTGTGTGTGCATGTGCAGTGTGGATGAAAAGTGAACCTAAATCCTGAATAGTTGAGCAATCCTGAAACAACTGCTCTGAAGTGACATCCACACCAAAAAGGAAATTTCATTTTTGTGCACTTATAGCAAGGATTTAAATTTACCTGGCTCTGAATTATTTTGAAACGATACCAGAAACAGTTTGACAAAAATGTCTGGAGTTCATATCAGTACCGTCAAGATGTACGGAGCATTTACTGCAACACTACTAACTTTATTCTGGACACCTTTACAAGCTATTCCAAGCAAAGTAACCAGCAATGATGTATACCCTGAGACAATTGATCCCAGCACTTCGTATCTGCTGCCAACAGGTGA…
CL24.Contig4_All	GATGTACGGAGCATTTACTGCAACACTACTAACTTTATTCTGGACACCTTTACAAGCTATTCCAAGCAAAGTAACCAGCAATGATGTATACCCTGAGACAATTGATCCCAGCACTTCGTATCTGCTGCCAACAGGTGAACTTCCTCCAAAAGTCCAATCGTTCTCCTTAGATGTAGCAAGAAATATGGGTCAGGTGACAGATTTAAGGGAGTTCATCATGAAGTATGTACAAGATCAAAGGATATGCCATTCGAAGAGTATGCGCAGCCTCATCCTTGGCGATGGAGAGAGTGACCCAGAAGCAAACATTTGGTGGGCTCGGCGATGTGGCCGCCGCACCTCCTCTTTCAAGCAAACCAACAGAAACTTGCCAGAAATATCAAAAAAAGATCAAAAGAA…
CL24.Contig5_All	GAAAACGTGAAGCTTCCTTAGGGACATACCTTGCCGACAGAGCAGTTTCTGTCAATCTCAGGGGAGCAGTAACACCTACAAGAGTCTGGATCATACTTTTGATTTGGACTGCAATGTTCTTCTCGTTCCTTGCATTCACACTGGCATGATGTATGTTCAGTGACCTTGATAGTCTTGAGGACCTGCCTGTTTGAAAATTCAAGAGCACCTGGTTTTTCCATTTTCCTCAGTTCCAAGACCTTAAACTTCCTGGTCTTGTTTCCTGTTGGACGACATTCCAGATGAGGAGAATCACAGCATCCACCACACTGCTTGATATAGACGCAGGAGGGTTTTAATATTGTAAGGTGAGATTCTTCATTTGGAAGTTCTACCACAGCCTTCTTTGGGTTGCACTTA…
CL24.Contig6_All	GAAAACGTGAAGCTTCCTTAGGGACATACCTTGCCGACAGAGCAGTTTCTGTCAATCTCAGGGGAGCAGTAACACCTACAAGAGTCTGGATCATACTTTTGATTTGGACTGCAATGTTCTTCTCGTTCCTTGCATTCACACTGGCATGATGTATGTTCAGTGACCTTGATAGTCTTGAGGACCTGCCTGTTTGAAAATTCAAGAGCACCTGGTTTTTCCATTTTCCTCAGTTCCAAGACCTTAAACTTCCTGGTCTTGTTTCCTGTTGGACGACATTCCAGATGAGGAGAATCACAGCATCCACCACACTGCTTGATATAGACGCAGGAGGGTTTTAATATTGTAAGGTGAGATTCTTCATTTGGAAGTTCTACCACAGCCTTCTTTGGGTTGCACTTA…
CL24.Contig7_All	TGCACGGTGAACATTAAGCCTTAAAGAAAAAGAGTTTGAAGTGTGTGTGTGCATGTGCAGTGTGGATGAAAAGTGAACCTAAATCCTGAATAGTTGAGCAATCCTGAAACAACTGCTCTGAAGTGACATCCACACCAAAAAGGAAATTTCATTTTTGTGCACTTATAGCAAGGATTTAAATTTACCTGGCTCTGAATTATTTTGAAACGATACCAGAAACAGTTTGACAAAAATGTCTGGAGTTCATATCAGTACCGTCAAGATGTACGGAGCATTTACTGCAACACTACTAACTTTATTCTGGACACCTTTACAAGCTATTCCAAGCAAAGTAACCAGCAATGATGTATACCCTGAGACAATTGATCCCAGCACTTCGTATCTGCTGCCAACAGGTGA…
CL24.Contig8_All	TGCACGGTGAACATTAAGCCTTAAAGAAAAAGAGTTTGAAGTGTGTGTGTGCATGTGCAGTGTGGATGAAAAGTGAACCTAAATCCTGAATAGTTGAGCAATCCTGAAACAACTGCTCTGAAGTGACATCCACACCAAAAAGGAAATTTCATTTTTGTGCACTTATAGCAAGGATTTAAATTTACCTGGCTCTGAATTATTTTGAAACGATACCAGAAACAGTTTGACAAAAATGTCTGGAGTTCATATCAGTACCGTCAAGATGTACGGAGCATTTACTGCAACACTACTAACTTTATTCTGGACACCTTTACAAGCTATTCCAAGCAAAGTAACCAGCAATGATGTATACCCTGAGACAATTGATCCCAGCACTTCGTATCTGCTGCCAACAGGTGA…
CL24.Contig9_All	TGCACGGTGAACATTAAGCCTTAAAGAAAAAGAGTTTGAAGTGTGTGTGTGCATGTGCAGTGTGGATGAAAAGTGAACCTAAATCCTGAATAGTTGAGCAATCCTGAAACAACTGCTCTGAAGTGACATCCACACCAAAAAGGAAATTTCATTTTTGTGCACTTATAGCAAGGATTTAAATTTACCTGGCTCTGAATTATTTTGAAACGATACCAGAAACAGTTTGACAAAAATGTCTGGAGTTCATATCAGTACCGTCAAGATGTACGGAGCATTTACTGCAACACTACTAACTTTATTCTGGACACCTTTACAAGCTATTCCAAGCAAAGTAACCAGCAATGATGTATACCCTGAGACAATTGATCCCAGCACTTCGTATCTGCTGCCAACAGGTGA…
CL25.Contig1_All	CGTCATCTTCAATAACTAACAAAGTAAGTGATTAATGTTTAAGGAATTCGGGTGGTTCTTGTGATAGTGAATTGACTGTGACGTATGTTGCGGGAAGACGCAGTTGTGGTTAATGTTTCTTTAGTGTTTTTTTTTTTTTGAGCGTATTTACTAATTTTGGAACCTGAGAACTTTTTCTTTATATATGGTTACGTCACGTAAGAAGGCTGTGTGACCGTGTTTTGTTTTTAATGTAAATGGCTTATGCTTTGTAACGCGTTTTACACATTTCACAAGTTGTTATAATATGATGTTAATTATATAAATTTACCGGTTAGGCTCAAATTCAAGGCTTTTGAACTAACGATAAGCAACTACCCGACCGCAGTGACGTAAGTTACTATAAAGAATCTCGTTCTT…
CL25.Contig2_All	GACGTAACCATTTTCAGACATGAACAGGTCTTTTTTTTTCAAGTACCTATCGATATATAAAGAAAAAGTTCTCAGGTTCCAAAATTAGTAAATACGCTCAAAAAAAAACACTAAAGAAACATTAACCACAACTGCGTCTTCCCGCAACATACGTCACAGTCAATTCACAATCACAAGATCCACCCAAATTCCTTAAACATTAATCACTTACTTTGTTAGTTATTGAAGATGACG
CL26.Contig1_All	ATGGGTAGTTTTAGTAGGACACTGAAGTAAATTTCTCACTTTCTACTCTCCAGAATTGGCAAGTCATACAGATATTGTACGACAATTTGTCGCACAATGTTGCTCACAGGGCGATATCGAGATACATATTGACTCTGATATTATATTTTTTGATAGAGAGAGCCAGTTTTTATCGTAGATAATGTATATTCTAGTAGGAACGCAAAGTATATTTCTCACTTCCACCTAAAAAGTCATACTGAAATTTTGCAACAATTTTTCGCTATACACTGCTCAAATGCCGGTAAAAGCGATGAACAAAAATGTAAAAAATATACCATATAAAAAAAAA
CL26.Contig2_All	ACTGTATATATTTATCAGTGCAAAGTTTTTTCATAAAAATCCATTTATTTATGCTATCAATATAATGTTTTCTCCATAACCTATAAAAAATAGTAGGCTATATGCTATCACTGCGAATTTTTTTCGTAATAAATTTTCTACATAACCGATATACGCTACCACTGTTGTACATGTTTTCCGTTCAGATATTTTGGAGGCAAATAAACAAACAACTGCGAGGATATAAAGTAAATAAACGCTGGACAACCAAGCCTACACAATTCACCAGTCAGACGACAACTCACTGCAGTTAAAATCAAGCTTTGTGGTCTTTTATAATTATATAATATATTATGAAATATAGTAATCACTAATTAGAATGCCACTAACGTGAATATCACTAATACAGGAAAACAAATC…
CL26.Contig3_All	GAATGTTAACTTCTTGTAGTAACTTATTAGACTTCAGTACAGGGTACTATTCCAAAACAAACTTAGGTCAATGTCCAGAACAACTCCGCGGTGAGATATAAGAAAATAGGTCACACTATAATTTTCACAATATAAAATAATAAAACTTTGTCTCTGAACACTTTTTGAGGAGATTCACCATATCCGAGATATTAATGATTATCTAATCGGCATCCTCGAAAATTTTCTAAGTCGTTTGTTTACATCCAGTAGGGAGTTGGTTCGAAAATGAGGGTTTTTACTGTAATGTTTCTCAGAAAGAGTGTAATGTTTCTCAGAAAAACTAGTTCCCCATCGAATGATTTTCGATTTTTGACTTATAAGGTTAGACAATACCTGTCCCCCAACCCCCTCCATAGC…
CL26.Contig4_All	GGTAAAACCCGACGCTCTGTTTGGTGCTGTTATGTACTTATATAATTTCATATTTCCGAAAATACGCAGTAAAAATATGTCAATAAATATAAAATGTTATATATATACTAGTTGGCAAAGTACATCTGTGATAACGGGTCCAAAATATCGAGATACATAGATGTATATTTCCTTTTTTTGATATTTTGTTTGATATTTTTCTAGAGAACGAACAAGCTCTTATCG
CL26.Contig5_All	GTTTTTTCATAAAAAGTCATTAATTTATGCTATCAATATAATGTTTTCTCAATAACCTATAAAAAATAGTAGGCTATGTGCTATCACTGCGAATTTTTTTTTTCGTAATAATAAATTATAAAAATAAATGCCCTAATGAGGTTAGGCCAGGACATGGTAGTCTTGGAAAGGTTTGTTCTCATCGTTTTACACTCACCCTAAAGTTTTCCTCATATCCTATAAAGATATATGCTATCAATATAAATTTTCTACATAACCTATATACGCTACCACTGTGCATGTTTTCCCTTCAGATATTGGAGAGGCCAATAAACAAACAAATGCGAGGAAAAAGTAAACAAACGCTGATCAACCAAGCCTACACAAGTCACGAGTCAGACGACAACTCACTGCAGACGA…
CL26.Contig6_All	ACTGTATATATTTATCAGTGCAAAGTTTTTTCATAAAAATCCATTTATTTATGCTATCAATATAATGTTTTCTCCATAACCTAAACGAAATAGTAGGCTATATGCTATCAGTGCGAATTTTTTTTTTCGTAATAATAAATTATAAAAATAAATGCCCTAATGAGGTTAGGCCAGGACATGGTAGTCTTGGAAAGGTTTGTTCTCATCGTTTTACACTCGCCCTAAAGTTTTCCTCATATCCTGTAAAAATATAAGCTATCAATATAAATTTTCTACATAACCTATATACGCTACCACTGTGCATGTTTTCCCTTCAGATATTGGAGAGGCAAATAAACAAACACCTGCGAGGAGAAAGTAAACAAACGCTGATCAACCAAGCCTACACAAGTCACGAGT…
CL26.Contig7_All	ATCACAACGATGACACTTCAGCTGGGTCAATGTCCAGAACAACTCCGCGGTGAGATATAAGAAAATAGGTCACACTATAATTTTCACAATATAAAATAATAAAACTTTGTCTCTGAACACTTTTTGAGGAGATTCACCATATCCGAGATATTAATGATTATCTAATCGGCATCCTCGAAAATTTTCTAAGTCGTTTGTTTACATCCAGTAGCACTTCGTGTACTTGATCTTACTGGAGTTAGTTCGAAAATGAGGTTTTTTACTGTAATGTTTCTCAGAAAGAGTGTAATGTTTCTCAGAAAAACTAGTTCCCCATCGAATGATTTTCGATTTTTGACTTATAAGGTTAGACAATACCTGTCCCCCAACCCCCTCCATAGCTAATATGGCAAAATTGTG…
CL26.Contig8_All	GCATTTACTGGCATTTGAGGAGCATTGAGTGAAAAATTGTCGCAAAATTTCTGTATGACTTTCTAGGTGGAAGTGAGAAATTACTTTACTTTCCTACTGTAATACACATTAGCTACGATAAAAACTAGCTTTCTCTCTCAAAAAATACAATATCAGAGTAAATATGTATCTATGTATCTCGATATCGCCCTGTGTGCGACATTGAGCGACAAACTGCCGTACAG
CL26.Contig9_All	ACTGTATATATTTATCAGTGCAAAGTTTTTTCATAAAAATCCATTTATTTATGCTATCAGTATAATGTTTTCTCCATAACCTAAACGAAATAGTAGGCTATATGCTATCAGTGCGAATTTTTTTCGTGACAATAAATTATAAAAATAAATGCCCTAATGAGGTTAGGCCAGGACATGGTAGTCTTGGAAAGGTTTGTTCTCATCGTTTTACACTCACGCTAGTTTTCCTCATATCCTATAAACATGTATGCTATCAATATAAATTTTCTACATAACCTATATACGCTACCAATGTGCATGTTTTCCCTTCAGATACTGGAGAGGCAAAGAAACAAACAAATGCGAGGAAAAAGTAAACAAACGCTGATCAACCAAGCCTACACAAGCCACGAGTCAGAC…
CL26.Contig10_All	CAGGCTGACAAAGTACAACTTACGGTGAATGTCCAGAAGAACTCCGCATGCATAAAGTACCAAAATTAAAAGTAAAATGTAATATTTTTCATATTTAAAGCGTTTTAGACCACTTCTTATGATGAGGAAACACCCACAATTTTGCCATATTAGCTATGGAGGGGGTTGGGGGACAGGTATTGTCTAACCTTATGTCAAAAATCGAAAATCATTCGATGGGGAACTAGTTTTTCTGAGAACCATTACACTCTTCCTGAGAAACATTACAGTAAAAAACCTCATTTTCGAACCAACTCCCTACTGGATGTAAACAAACGACTTAGAAAATTTTCGAGGATGCCGATTAGATAATCATTAATATCTCGGATATGGTGAATCTCCTCAAAAAGTGTTCAGAGA…
CL27.Contig1_All	GAGGTATCAAACAATTATTAAGGCTTTGCAAATACTAAAATTATAATAGCAGACTGGCATAGGGTATTGCACACCTCTATATGCACTTGCAGCCTGAAATGACCTCAAAACTTTTAAATAATTAAAGAACTATCCAGTCACAACTATACATAATTTTTATTGAATGGCTAAGCACTTCATCACCAACCTGGTACTCCTTGAAATAAGTAAATAAGCACCAGAGAACCTTATAATAATTATCCACAGAAAACCTTTGGATCAAATAAATACCATCACAACTTTAAGATACTCTAAAGCTTATTTCAACATAAAAGATCTTATAAAAGAAGATGCTCAGGCTTGGTTATTTTCCTTAGATTGTCTACTCCACTGTCTTCCTCTAGCAGAAAAGATTAAAAC…
CL27.Contig2_All	AACAATTATTAAGGCTTTGCAAATACTAAAATTATAATAGCAGACTGGCATAGGGTATTGCACACCTCTATATGCACTTGCAGCCTGAAATGACCTCAAAACTTTTAAATAATTAAAGAACTATCCAGTCACAACTATACATCATTTTTATTGAATGGCTAAGCATTTCATCACCAACCTGGTACTCCTTGAAATAAGTAAATAAGCACCAGAGAACCTTATAATAATTATCCACAGAAAACCTTTGGATCAAATAAATACCATCACAACTTTAAGATACTCTAAAGCTTATTTCAACATAAAAGATCTTATAAAAGAAGATGCTCAGGCTTGGTTATTTTCCTTAGATTGTCTACTCCACTGTCTTCCTCTAGCAGAAAAGATTAAAACTTAAATAAC…
CL27.Contig3_All	AACAATTATTAAGGCTTTGCAAATACTAAAATTATAATAGCAGACTGGCATAGGGTATTGCACACCTCTATATGCACTTGCAGCCTGAAATGACCTCAAAACTTTTAAATAATTAAAGAACTATCCAGTCACAACTATACATAATTTTTATTGAATGGCTAAGCACTTCATCACCAACCTGGTACTCCTTGAAATAAGTAAATAAGCACCAGAGAACCTTATAATAATTATCCACAGAAAACCTTTGGATCAAATAAATACCATCACAACTTTAAGATACTCTAAAGCTTATTTCAACATAAAAGATCTTATAAAAGAAGATGCTCAGGCTTGGTTATTTTCCTTAGATTGTCTACTCCACTGTCTTCCTCTAGCAGAAAAGATTAAAACTTAAATAAC…
CL28.Contig1_All	GGATGTAAACATTCCAGCTTGCTTTCACCTGTCATGCGTTGCAGACGTGTTTTCGGATCTCTTTGCCTGACTGTCGTTAAGCTCTTTATTATCCCAGCAGGATCTTTCTGTATTTTTGTGTTTATATTGCGTGTGTTTGATATTTATTAATACAAACCCATGATTTGTGATGGTCTTGGGTTTGACGGCCAAGGGCGTATTTAGAGGGGCGTAACCGAGTGGTAATGCTTCTCTTCCAGTAGCCCTTTATTTAGATACTGAAGGCGTTCCCCTGTACATTCGGAGATATTAGACTGGGATGTAATATCTTCGCTCCCCTACATTGATCGGGACGTAAGAGTTCGCTTCCCTTCTTGGGCTCCCGCCCTCCGTGTACAAGGGCATGACTACTTCCTTCCT…
CL28.Contig2_All	CATCCTGTAGAAGATGTGGGAGTGAAGGTGAAGGAAGTTGCCCTGTGGAAGTAGCCACTGTCTTCTTCAACTTAACTTTGATTTCGTCCTCTGCTGCCTCTTCCCTTCATCTCCCGAAGTTCGAGGGTGTCCCAGGAACCGGATAGACCTCCATCAGCCAAAGGAGAGGAAGGCTACTTCTTTCCCCTTTATGCCCTTGGACATCTAGGGACTGACTCCTTCCAAGTTGGCTTTGGGTCTCTTGTTGGCTCTTCCCAACCTTCGGGTTAGGGAACCGATTCACATACCCCAGGGTTTTGTGTTTTGGGAGCCACGGACACACAGACCTCGGTTTGCGATCCTGTTCCCAGTCCTAGAGGTTCTGCCTCGTAAGACGGGGGCTGCTTCAGGCGCTCATTT…
CL28.Contig3_All	ACAGCCGATGCAGGAGCTACGGCAAAGGTTCGGAGAGCAGGAGCTATGCAACGGCCAGGAACGTCACTTCCACAAGGCGACTTCCTTCCCTTCACGCCCACGTCTTCTACAGGATGGCAGCAGGCAGGAACACAACGGAAGTGGCCCCGGGCACGACCACTAGGAGAAGAAGCGGGCACGATCAGGACATTCGATGCAGGAGCTACGTTAGCTGTTCGGAAGGCAGGAGCTACTGCAACGGACAGAAATGTCACATGAAAGTCACCAGCAGCGACAGGAACGATCAGGGCGGCTGCAGCAGGAGACCAGGAATAGCAGCCCACAGACTGTCGTCGAGTTGACAAGAGCATAACACAGGGAACAGCAGGAGCAGATGGACCACAGATACGCAGGAAGCAT…
CL28.Contig4_All	CAAAGATGATTAGTAGAGGGAGACTCTTTTGGTACGAGGGAAACTGCCCTACACAGCGAGAGGAGGTACCCAACAAGAGGTCGCCCGACAGCCTGCGTCCCCACCCCTGCTCGCAGTCTTCGCCTGACGAGCGAGCTAAGAGGGTGAAGGAGAGCGATCTCTACCGAAGGAGAGCTATGAAAGAATCTACAGGGAGAGAGAAGGAAGGAGAGGAGGCCACCAAGGGCGCCATGGAAGTGAAACTTACCAATGACGCCCGCAACCTCCCCACCCCCGCAACTCTCTATAGCACAGGAGGCAAAAACAACACTCAGCACAAGTAGAAAGGAAGTAGTCATGCCCTTGTACACGGAGGGCGGGAGCCCAAGAAAAGGAGTGAACTCTTACATCCCTATCAAT…
CL28.Contig5_All	TACCTGGTTGTACTACGAGACAATGGGGGACCAACACCCTAAGCACACCAGGAAGCCGAACTCCAAAGAGCTCTCTCTGTCCATCTCGCGCCTCTCGGAACAACCGAGAGGAGAAGAGAACAGGTGAGGAGAAAAGAGTATCCCTACCTGTCCTGCCAGTATGATAAGCAGGAGAGGCGGACCGTGAGCGATAATCAACCGAAGGAGATTACTGCCACACGGGGAAAGAAGAGCACTTGTGCCGTGGCAAAGCGCTTTCCTGGGAAGAGCAAAAAAGTTCACTCGAACAGAGCAGAGAACCCGATTCGGAAAAAACCGAGTGGGGATGAGCAGATCGCACTACACTGGGAGGTATGCAGTGGACGGGAGGCGGGAGGGGCAAGCCGAGCCAAGCTGAGC…
CL28.Contig6_All	CCCCGACACTCTCGGCCCCTCGGGAACTGCAAGGGTTGCGAGTGATGAAGATTATTCATTGGGGGAGTCGTGGTCCTGTCCCGGGGATCCTCGCGCTGACGAATTGGCACGAAGTTCTCCGAAAAATGAGGGCGATCGCAACTTGAAGAGGAAGACCCTCGCTGTTTCCGACACGTGAAACTCCTGTACCTCTCCCCTTGGAGGGAGACCTTGACAGATCCCATGAAACCCTTCTCAGCTACCTGGTTATAATACGAGAGAATCGGGGGACCGATACCCAAAGCACGCCAGGCAGCCGAACTCCGAAAGAAAATTTCGTCGGAGCTCTCTCTGTCCGTCTCGCGCCTCTCGGAACAACCGAGAGGAGAAGAGAACAGGTGAGGAGAAAAGAGTAGCCCT…
CL28.Contig7_All	CTTAGAGGCGGAACCTCTAGGACTCAGAACGGGATCGCAGACCGAGGTCTGCTCGCCCGCGGCTCCCAAAACACAAAACCTAGGGCTATGTGAATCGGTTTCCTAACCCAAAGGCCAGGAAGAGCCAACGAGAGACCCACTGCCTCCTCGGAAGGAGGCAGTCCCTAGATGTCCAAGGGCATCAAGGGGAAGAAGCAGCATCCTTCCTTCGGCCGATGGAGGTCTGTCCGATTCTCGGGACCCCCTTGGACCTCGGGAGAGGAAGGGAAGACGCAGCAGAAGACGAAATCGAAGATAAGATGAAGAAGACGGCGGCTACTTCCACAGGACAGCTTCCTTCACCTCCACTCCGACATCTTCTACAGGATGGTGGACACAAAAGCATCGTAACCTCCAGGG…
CL28.Contig8_All	GAGTTTAGAGTTCGGGAAACTAGCGCTAGTTCATGGCAGACGAGTTCCACCCTGTCCAGTTCCAATTGTGTTCCCTCAATCGGCTCTCTCAGCTTGCTCGCCCCGCCCATCCCCTGGTCGCATTTGTGAGACTGACTCGGCTCAGCTCGCCCCACCTGCCTCCCAGTCCATCATATACCACCCAGTCTGGATTGTGTTTGCATGATTGGCTCGGCCCTGCTCGGTTTTTCCGAATAGGATTTTCGGCTCTGTCGAGTGAACTCTGCCCTTCCCAGGAAAGCGCTTTGCCACGGCACAAGTGCTCTTCTTTCCCCGTGTGGCAGTAATCTCCTTCGGTTGATTATTGCTCACGGTCCGCCTCTCCTGCTTATCTTACTGGCAGGACAGGTAGGGATACTC…
CL28.Contig9_All	TCGAGTGCGCTATAGAACACTCGAGTACCTACAAATGTCGAGGTGAAACAGGAGGAAAAAACGATTACCTCTTGTTTGTCGACAAATGCCACTACTGTGGTTTTGTTGTTCAACGAAACCAGTGAGTGCCGCAAAACCCATCCTGGATTCTCGGACGGCCAAAAGGCTGCCCTGAGCCCAGGACGGTGACGGGAAGGTACTAATCATCTCGGTCGCACAAATTCAAGACAAGGTCTTTACCAGTGTGCGCCTATTCCTCAATCTGTGAATCCGTAAGTAGACACAAGATGTGAGGGGAATATGCAAGCATATTCGAAGGTTCCTTCAATCAAGCATTAGCCTAACTCTTTCCTCATACTTCGAAGAGGAAAGAAGGACGGAGGAATGGAAGCAGACCAC…
CL28.Contig10_All	GGGAAGCTTCTGCAAGATGACAGGGAACCGAGACAATTAGCTCTAGCCGGCTGGCATTTCCCGAATCGGGAGCACGGGAGAGGTGGTGGGATGAAAGTTCGATGGAAAGAATTGCCGAGACCTAAGGGAAATAGATACTTCTCCTGAAGGAATCCATTCCCAGGTCTCGGCAATGTTGCTGCCAGCTCCAGAGACTCGATAAGCATCATTTTGTCCAGGCATCAGCAGTTGCAATCTTCTTCTGAAGCCTAGGACTTCTTAGCTAAGGAGTTGAGGTGGGCTGGCTTGAACCCAAGGTCGAGTTGAAATGACTAAGACCCAAAATTCTTGGCCATTGTCCAAAGGACAAGGCAGTGCCCTGGTGGGAACCTTGATTACCAGGGTATCTGGCAAATCTCT…
CL28.Contig11_All	AGACGTCCAAGGGCATCAAGGGGATAAAAGCAGCCTTCCTCCCCTATGGCCAACAGAGGTTTATCAGGTTCCCGGGACCCCCCTCGAACCTCAGGAGAGGAAGGGAAGAGGCAGCAGAAGATGAAATCGAAGACAAGTTGAAGAAGACAGCAGCTACTTCCACAGGGCTACTTCTTTCACTTTCACTCTGACATCTTCTACAGGATGGTGGACACGAAACATCGTAACCTCC
CL28.Contig12_All	TGCTTCTCCTGCGTCCGTTGTGTTCCTGCCGGACTACCCTGGAGGTTACGATGTTTCGTGTCGACCATCCTGTAGAAGATGTGGGAGTGGAGATGAAGGAAGCTGTCCTGTGGAAGTAGCCGCCGTCTTCTTCATCTTATCTTCGATTTCGTCTTCTGCTGCGTCTTCCCTTCCTCTCCCGAGGTCCAAGGGGGTCCCGAGAATCGGACAGACCTCCGTCAGCAGAAGGAGAGGAAGGCTGCTTCTTCCCCTTGATGCCCTTGGACGTCTAGGGACTGCCTCCTTCCGAGGAGGCAGTGGGTCTCTCGTTGGCTCTTCCCGACCTTCGGGTTAGGAAACCGATTCGCATAGCCCTGGGTTTTGTGTTTCGGAAGCCGCGGGCGCGCAGACCTCAGTTTG…
CL28.Contig13_All	CCCAATTATCAGTGCCGATAAGCGAAAATCGGTGATTTTTGGCGCTGACCAGGAAGAGCCACCCAGAGACTGCCTTCGAGTTAACAGAAGCATAACACAGGAAACAGCAAGAGCAGATGGACCACAGATACGCCAGAGGCAGTGCCACGGCATACAAGAAGGCAAGCAATGACAGCGATCGATCCACACCGGTGGGAACAGAGTTAGAACGATCCTGATGTGGAACTATGCCATTCCAACCAGGTACTGTGGTCGATCCCGAAGCAACACTAAATGAGCGTCGGGACTGCTTCATGCGTGATATCCTCTGAGATATCC
CL28.Contig14_All	AGTGACATTAAGGCAAATACAAGCTTTGGGGTTTGTCTTATAGTCATAATGTGAGGGAAATATGCAAGTATATTAAGAGGTTCCTTCAATCAAGCATTAGCCTAACTCTTTCCTCATATTTCGAAGAGGAAAGAAAGATGGAGGAATGGAAGCAGACCTCCATTCTCCACCATGGGGAAGCTTCTGCAAGATGAGACAATACCGAGATGATTAGCTCTAGCTGGGATAGCATTTCCCGAATAGGGAGCATGGGAGAGGAAGCAGGATGGAAGTTGATGAAAAGAATTGCCGAGACCCAAGGGAAATAGATACTTATCCTGAAGGAATCCATTCCAAGATCTCGGCAATGTCACTGCCACTCCAGAGAATCAACAAGTATCATTTCATCCAGGCATCTGC…
CL28.Contig15_All	CGGGAAAAAAGCGCTAGTTCACAGCAGACAAGTTCCGCCCTGTCCAGTTCCGATTGTGTTCACGTGATCGGCTAGGCTCGACTTGGCTCGACTTGGCTTGCTCGCCCTGCCCAGCCCTGGGTCACGTTTGCAAGACTGGCTCAGCTTGCCCTGCCTACCTCCCAGTCCACCGCATACGTGTTCGCTTGATTGGCTCGGTTCGGTGCTGCTCGGCTCAGCCCTACTCGGTTTTTCCGAATCAGGTTCTCGGCTCTGTTCGAGTGAACTTTCTGCTCTTCCCAGGAAAGCGCTTTGCCACGGCACAAGTGCTCTTCTTTCCCCGTGTGGCAGTAATCTCCTTCGGTTGATTATCGCTCACGGTCCGCCTCTCCTGCTTATCATACTGGCAGGACAGGTAGG…
CL28.Contig16_All	GAAGAATTGGTACTCTGTCAAGGCAGGGGAGGAGCTTGGTGTCTCGACCGGAATGAACTCCTTGTCTGAAGAAAAGTATTCATCTGGTCGAGAAGGCTCTCGCAAGTAAGGACCGTGGTGGTCCCCGAAACTCTTGGCCCCTTTGGGAACTGCAAGGGTTGCAAGTGATGAAGATTATTTATTGGGGGAGCCGCGGTCCTGTACTGGGGATCCTTGTGCTGACGAATTGGAGCGAAGTTCTCCGAGAAATGAGGGAAATCACAACTTGAAGAAGACCCTCGCTGCTTCTGAAGCGTGAAACTCCTGTACCTCTCTCCTTGGAGGGAGACCTTGACAGATCCCATGAAACCCTCCTCGGCTACCTGGTTGTACTACGAGACAATTGGGGAACTGACACCA…
CL28.Contig17_All	GCAGTGGGTCTCTCGTTGGCTCTTTCTGACCTTCGGGTCAGGAAACCGATTCGCAAGCCCCTGGGTTTTGTGTTCCAGGAGCTGCGGGCACGCGGACCTTGGTTTGCTATCCCATTCCCAGTCCTAGAGGTTCTGCCTGTAAGATGGGTGCTGCCTCGGGCACTTGTTTGTGAGCCGCTCCGAGTACTCAAGATTCTGTGGAATATCGAG
CL28.Contig18_All	GGCTCTCGCAAGTAAGGACCGTGGTGGTCCCCGAAACTCTTGGCCCCTTTGGGAACTGCAAGGGTTGCAAGTGATGAAGATTATTCACTGAGGGAGCCGCGGTCCTGTCCTGGGGATCCTCGCACTGACAAATCGGCGCAAAGTTCTCTGAAAAATGAGGGCGATCGCAACTTGAAAGACCCTCGCTGCTTCCGAAGCGTGAAACTCCTGTGCCTCTGCCCTTGGAGGGAG
CL28.Contig19_All	CCCGAGAACACGGGGGCGATCGTAACTTGAAGAGGAAGACCCTCGCTGTTTCCGATGCGTGAAACTCCTGTACCTCTCCCCTTGGAGGGAGACCTTGACAGATCCCATGAAACCCTCCTCGGCTACCTGGTTATACTACGAGAGAATCGGGGGACCGACACCCAAAGCATGCCAGGCAGCCGAACTCCAAAGAAAGACAAATTTGTCAGAGCTCTCTTTGTCTGTCTCACGCCTCTTGGAACAACCGAGAGGAAAAGAGAACAGGTGAGGAGAAAGAGTACCCCTACCTGTCCTGCCAGTAAGACCAGCAGGAGAGGCGGACCGTGCGT
CL28.Contig20_All	TCACATGAAAGTCACCAGCAGTGACAGGAACGATCAGGACGGCTGCGGCAGGAGACCAGGAAGAGCAGCCCAGAGACTGTCGTCGAGTTGACAAGAGCATAACACAGGGAACAACAGGAGCTACTGCAACGGACAGAAGTGTCACATGAAAGTCACCAACAGCGACAGGAACGATCAGGGCGGCTGCGGCAGGAGGCCAGGAAGAGCAGCC
CL28.Contig21_All	GACAGGAACGATCAGGACAGCTGCGGCAGGAGACCAGGAAGAGACGTCCAGAGACTGTTGTCGAGTTAACAGGAGCGTAAGACAGGGAACAGCAGGAGCAGATGGACCACAGATATGCCAGAGGCAGTGCCACAGCATACATGAAGGCCAGCAATGACAGCGATCGATCCACATCAGCGGGAACAGAGCCGGAACGATCCTGACGTGAAACTATGCCATTCCAACCCCGTACTGTGGTTGATCCCAAAGCAACACTGAATGAACGTCGG
CL28.Contig22_All	AACCAGGTACTGTGGTTGATCCCGAAGCAACACTGAATGAACGTCGGGATTCCTTCATGCAAGATATCCCCTGAGATATCCAGCCAACTACTGCTGTGCCTGCGATGCTCACTGTCAACCTGAGAGAAAAAGCAAAGATGATTAGTTGAGGGAGACGACTCTCGCTCCGAGGGGGAACTGCCCTACACAGCGGGAGGAAGCCCCTTAGAAGAGGTTGCCTGCACCCCCCTCGC
CL28.Contig23_All	TCCTTCTTCTTAGCACCAGAATTGTCCACAAAACTACAGTCGGCCAGACCCTTCGAGGCAAGATAAATTCATATTCTGTCAAGGCAGGGGAGAAGCTTGGTGTCTTGACCTGAATGAACTCCTTGTCCATAGAAAAGTATTCATCTGGTCGAGAATGCTCTTGCAAGCAAGGACCACGGCGGCCCCCGAAACTCGGCCCCTTGG
CL28.Contig24_All	CTTAGCACCAGAATTGCCCACAGAACTGCAGTCGGCAAGACCCTCTGAGGCAAGAAGAATTCGTACTCTGTCGAGGCAGGGGAGAAGCTTGGTGTCTCGACCTGAATGAACTCCTTGTCCGAAGAAAAGTATTCATCTGGTCGAGAATGCTCTTGCAAGCAAGGACCACGGCGGCCCCCGAAACTCGGCCCCTTGGGAACTGCAAGGGTTGCAAGTGATGA
CL28.Contig25_All	CTTAGCACCAGAATTGCCCACAGAACTGCAGTCGGCAAGACCCTCTGAGGCAAGAAGAATTCGTACTCTGTCGAGGCAGGGGAGAAGCTTGGTGTCTCGACCTGAATGAACTCCTTGTCCGAAGAAAAGTATTTATCTGGTCAACAAGGCTCTCACAAGCAAAGACCGGGGCAGCCGCCGAAACTCTCGGCCCCTCAGGAACTGCATGGGT
CL28.Contig26_All	AATCAACCGAAGGAGATTATTGCCCACAGGGGAAGAAGAGTGCTTGTGCCGTGGCAAAGCACTTTTCTGGGAAGAGCTGAAAGTTCACTTGAACAGTGCCGAGAACCCGATTCAGAAAACCAAGCGGGGCCGAGCCGATCACACGAACGCGATCCAGACTGGGTGGTAAGCATTGGACTGGGAGGCAAGCGGGGCAAGCCAAGCCAGTCTTATGAACTCGACCAGGGGCTGGGCGGGCGAGCAAGCCGAGCCGAACCGATCGGGTGAACACAATTGGGACTGGACAGGGCGGAACTTGTCTG
CL28.Contig27_All	AGCCGATCACACGAATGCGATCCAGCTGGTTGGTATGCGGTGGACTGGGAGGCAGGCGGGGTGGGGCCAGCCGAGCCGAGCCGAGCCGAGCCAGTCTGGCAAGCCGAGTCGAGCCGAGCCAGTCTCGTAAGTGCGACCGGGGGCCGAGCCGAGCCAATTGCGCGAACACAATCATAACTGGGCAGGCCGGACTCGTCTGCTGCGAACAATTGCTAGTTTCCTGAACTCTAAACTCCTTCG
CL28.Contig28_All	TTGGAGGGAGACCTTGACAGATCCAAAGAAACCCTCCTTGGCTACCTGGTTGTACTAAGAGACAATCGGGGGACTGACATCCAAAGCATGCCAGGCAGCCGAACTCTGAAGACAAATTCGTCGGAGTTCTATCTGTCTGTCTCGCGCCTCTCAGAACAACCGAGAAGAAAAGAGTACAAGTGAGGAGAAAGAGTATCCCTATCCCTACCTGTCCTGCCAGTAAGATAAGCAGGAGAGGCGGACCGTGAGCAATAATCAACCGAAGGAGATTACTGCCACACGGGGAAAGAAGAGCACCTATGCCGTGGCAAAGTGCTTTCCTGGGAAG
CL28.Contig29_All	AGAAGGCAGGGTTCTTTCCAGGAAGGGTCATATCCAAGGAGAGAAAGCCTAAAAGTGAAGAATTGTGGATCCATCAGGAGACTGCCTGGAGGAAACCAGCAGGTGCCCTCCAAGATTGCCGCCTCTTGTTGCGGAAGATAATACCCTTCACAGCAAGGAGAAGCAGAGAGAGAACCCAGTCCGGGTGAAGCAGTCAGAACAACCTGCAGTCGGGAAGACCCTCTGAGTCAAGAAGAAGTCGTACTCTGTCAAGGCAGGGGAGAAGCCTGGTATCTTGACCTGAATGAACTCCTTGTCCATAGAAAAGTATTCATCTGGTCGAGAATGCTCTTGCAAGCAAGGACCACGGCGGCCCCCGAAACTCGGCCCCTTGG
CL28.Contig30_All	GGCGGACTGTGAGTGATAATCAACCGACGGAGATTATTGCCACATGGGGGAAGAAGAGCGCTTGTGCCATGGCAAAGTGCTTTTCTGGGAAGAGCAGAAAGCTCACTCGAACAGTGCCGAGAACACAATTCGGAAAAACCGAGCAGGGCTGAGCCGAGCCGCACCAATCATGCGAACGTGATCCAGGGTGGTAAGCAGTGTACTGGGAGGCAAGCAGGGTGAGCT
CL28.Contig31_All	GGTGGTTGGGCGGTGGCTGCCTCCAGGTGGGCGGGGGTGCCCGCCTGCCTGGATGTGAGCATTCCTGTTTGCTTTTGGCCATCATAAGTTGCAGACGTGTTTTCGGATCCCTTTGCCTGACTGTCGTTAAGCTCTTTATTATCCCAGCAGGATCTTTCTGTATTTTTGTGTTTATATTGCGTGTGTTTGATATTTATTAATACAAACCCGCGATTTATGATAGCCTTGCATAAGCTGTCGTTCCCCCTGCGTCTGTGTCTTGGGTTTGATGGCCAAGGGCATATTGAGAGGGGTGTAACCGAGTGGTAATGCTTCTCTTCCAGTAGCCCTTTATTTAGATACTGAAGGCGTTCCCCTGTACGTTCGGAGATATTAGATTGGGACGTAATATCTTCGCTC…
CL28.Contig32_All	TTGCTGCCGTAGCTCCTGCATCGGGTGTCCTGATCATGCTTCTCCTGGTGGTGGTGTCCTGGCTGCGTCCGTTGTGTTCCTGCCGGACTACCCTGGAGGTTACGATGTTTTGTGTCCACCATCCTGTAGAAGATGTCGGAGTGGAGGTGAAGGAAGCCGTCCTGTGGAAGTAGCCGCCGTCTTCTTCATCTTATCTTCGATTTCATCTTCTGCTGCCTCTTCCCTTCCTCTCCCGAGGTTCGAGGGGGTCCCGGGAACCTGATAAACCTCTGTTGGCCATAGGGGAGGAAGGCTGCTTTTTTCCCCTTGATGCCCTTGGACGT
CL28.Contig33_All	CTCCTTCCGAGGAGGCAGTCGGTCTCTCGTTGGCTCTTTCTGACCTTCGGGTCAGGAAACCGATTCGCAAGCCCCTGGGTTTTGTGTTCCAGGAGCTGCGGGCACGCGGACCTTGGTTTGCTATCCCATTCCCAGTCCTAGAGGTTCTGCCTCTAGGAAGGGGGCTGCTTCAGGCGCTCGTTTGCAAGCCACTCCGAATGCTCAAGATTCTGTGGAATATCGAGTAC
CL28.Contig34_All	AAATATCAAACACACGTAATATATGCACAAAAATACATTAAGATCCCACCAGGATAATAAGAGCTTAAAGACAGTCAGGCAAGGAGATCCGAAACCACGTCTGCAACGCATGACGGCTGAAAGCAAACTTGAATGTTTACATCTGGGCAGGCGGGTATTCCCGCCTACCTGGCGGTAGTTACTGCCTAACCACCTTGGTCAAGAGTTTAACGGCCGTTTCCAGCCTACGCTGAAAGTAATTCCTAATGTAAAGGACCTCAGGTTTGTATAGTTAGGAAAAATACAATTTACTTTAAAAATTGTTATTTCATGTTCAGGATGAACATTGGTACAAGATCTGTCTTTTGATTGTGTCTAGAATAAAAAGATTTTGACGTTATCTATCAAGTAGAAATTTCA…
CL28.Contig35_All	GGCGGCTGCGGCAGGAGACCAGGAGAGCAGCCCAGAGACTGTCGTCGAGTTGACAAGAGCATAACACAGGGAACAGCAGGAGCAGATAGACCACAGATACGCAGGAAGCATTGCAACAGCATACATGAAAACCAGCAATGACAGCGATCGATCTACATCGGCGGGAACAGAGTCAGAGCGATCCCGACGTGGAAATATGTCATCTAATCAGGTATTGTGGTCGATCCCGAAGCAACACTGAATGAATGTCGGGACTGCTTCATGCAAGATATTCTTGATATATCCAGCCAACTACTGCTGTGTCTGCAATGCTCACTGTCAACCTGAAAGAAAAAACAAATATGATTAGTAGAGGGAGGCTCCTCCCGCTACAAGGGGAACAGCCCTACGCAGCGTTAG…
CL28.Contig36_All	AGACTGCGAGGGTGTGGGAAGCGGTTGGTCGGATGACCTCTTCTAAGGGGCCTCCTCTCGCTGCGTGGGGCAGTTCCCCTCATAGCGAGAGGAGTCTCCCTCTGCTAACCATCTTTGCTTTTTCTTTCAGGTTGACAGTGAGCATCGCAGACACAGCAGTAGTTGGCTGGATATCTCAGGGGATATCTTGCATGAAGGAATCCCGACGTTCATTCAGTGTTGCTTCGGGATCGACCACAATACCTGATTAGATGACATATTACCACGTCGGGATCGCTCTGACTCTGTTCCCGCCGATGTAGATCGATCGCTGTCATTGCTGGTTTTCATGTATGCTGTTGCAATGCTTCCTGCGTATCTGTGGTCTATCTGCTCCTGCTGTTCCCTGTGTTTTGCTCG…
CL29.Contig1_All	GGGAAATGTTAAGCCCATAAAGCTGTAGCCCTTTGGGGGGGACCCATTGAAATGGTTTGGCCACCCAACTTTGTGGGTCCTGACCCTGGGGTTAAGAACCACTGCTCTACAGAATGAGTTCTTTGTGAGTCAAGAATGTAAATGGCACCGTGTTCTTGAAAAATGTACTGAATTATGAGACCAAGAATGCTTTTCACAATGTCTGACAGGTAGCTGCTGCTCTGAACACTGGTGAAGGCTGTCATAGGCCTGGGTACTTGTTTAGGTTTGCACTGCCTACATCATATAGGTGAGACTTC
CL29.Contig2_All	AAGTAGCACATCTGCGTAACAATGATCCATGAGAAAGAAACAATACATTAACTAGCATAAAGAAAACCAAAACGTTGTCTCTAATAATAATAATTATAGTAAGAGTATTGGGGAAATGCTAAACCCATAGAGTTGTAACCCTTGGGGGGGACCCATCAAAATGGTTTGGCCACCCAACTTTGTGGGTCCTGACCCTGGGGTTTAGAACCACTGCTCTACAGACTGAACTCTAGTCAAGTATGTAAATGATACCGTGTTCTTGAAAAATGTACTAAATTATGAGACTAAGAATACTTTTCACAATGTCTGACAGGCAGCTGCTTTGAACACAGATGGAAGCTGTCATAGGCTTGGGTACTTGTTTAGGTTCGCACTGCCTACAGGATATAGGTGAGACTT…
CL31.Contig1_All	GTTGAAGGCATCCTGCTGAGATTGTCTTCGACTTCGGGTAGACTTCGTCCGATTAGGGTAGGCGTCATCTTGTAGGCTTGAAGGTTAGGCGTAGCATTGTTTGCACTGGCTAGGCTACATTTGTCTACCGCGTTTGTAACCGACTTCGTTGCCACTGATGTGTTGGCATATATAACACATACTACAGTTCTTCATTCTTACCTGCATGGTAAATATGATGGTATTTAGTATTT
CL31.Contig2_All	GTAAACACAAGCTTCAAGATATCCTTTATTATCGCCCTTCGCCATTGGACCTCTGCATCGAGTATGGGATTCCACCTCAAATACTAAATACCATCATATTTAAATAACTTGCAGATAAGATTGAAGAATTGTAGTATGTGTTATATATGCCAGCACATCAGTGGTGACAAAGTCGGTTACGAACTCAGCAGACAAATGGAGCCTTGACTACACGTACGACGCTACACCTAACCTCCTAGCCTAATCGGACGAAGTCTACCAGGAGTCAAAGACAGTCTCAGTTGGATGCCTTCAACACACTCAAACCAGCATTCTTCAAGCACTGCGCCAAGTCGGGAGCTCCGAAAGGACAAATAG
CL31.Contig3_All	GAGCTGAAAGATATAAATTTATTATCGCCCTTCATCCTGATATCTGCGATGAGAATGGGACCAAACCTCAAATACTAAAGATATCATATTTACCTTGCAGGTAAGAACGAAGAATTGTAGTATGTGTTATAAATACCAACACATCAGTGGCGACGAAGTCGGTTACGAACGCAGCAGACAAATGGAGCCTAGCCTATGCATACAACGCTATGCCTAACCTTCAAGCCTACAAGACAACGCCTAGCTTTAATGGACGAAGTCTACCCTAAGTCGAAGACAATCTCAATTGGATGCCTTCAACACACTCAAGCCAGCATTCTTGCAGCACTGCGCCAAGTCGGGAGCCCCAAAATGACAAATAGGTTGGTTCAGAGTAAAAAAAGAGCTCAAGTAGGTCTA…
CL32.Contig1_All	CTGGTTTAGTGTGATCGAACGCTTTGCTAGACGAACAACTGCGTCTACGCCTGCTTTGAGATTATCATCATCATTTTAGATTTAGACCCAAGTTACTTTGTTTCATATTTTGCCGGTTTGTTTTCAGTCTTTTTCCTTTTTGACTGATTATTGCAAGAAAGTGCAGTGGATACTGATGAAGCGAGAACATGGAATGATAATGTCTAGTTCTAACGCTTTCATTTGCGAATGAACTCCGATAGAGAAATAACTAAGGAAACACCAGTACAAACCATCGTCGCAAGGCGGACGTGGAGACGCAAATATATTGGTAATAAAAATCTCTAGAAATCAGGACAAAAATTAAGAGAAGACTTCAGGTCGATGATCCCAAATAACCGATCAAGATGTGGCGTTCTA…
CL32.Contig2_All	ATTTGGAATCTGCGTGAAACGTAATTTTTACAGCGTTCGAAGGAAAATGTTAAGAGCATTTTGCATTGCCAACAAACGCGGTGAAATATTATTCATTTCAATATTTGAACCGCTGGTGACTAAAGCCATCTTTGACCCTTTCTTGTCAGAACTGTCATCATCACCACATGGAGATCCACCACCATTTTTTAGTAAAGAAGATCACAAATACGTCTATGTATTTCGGGATGACTTGTACTGGGCGTGTGTTGTCAGTCAAAATTCCCTGACAGATGAGTGTGGTCCACTGTTGATGACAGAAAGTTTAAGTCAACTTCACCAGGTTTGCTCCACTCTCTGTGGGGCATTGACTCAACATAGCATCACAGCTAATGCCACTTTGATCATGGAAATAGTACA…
CL32.Contig3_All	ATTTGGAATCTGCGTGAAACGTAATTTTTACAGCGTTCGAAGGAAAATGTTAAGAGCATTTTGCATTGCCAACAAACGCGGTGAAATATTATTCATTTCAATATTTGAACCGCTGGTGACTAAAGCCATCTTTGACCCTTTCTTGTCAGAACTGTCATCATCACCACATGGAGATCCACCACCATTTTTTAGTAAAGAAGATCACAAATACGTCTATGTATTTCGGGATGACTTGTACTGGGCGTGTGTTGTCAGTCAAAATTCCCTGACAGATGAGTGTGGTCCACTGTTGATGACAGAAAGTTTAAGTCAACTTCACCAGGTTTGCTCCACTCTCTGTGGGGCATTGACTCAACATAGCATCACAGCTAATGCCACTTTGATCATGGAAATAGTACA…
CL32.Contig4_All	ATTTGGAATCTGCGTGAAACGTAATTTTTACAGCGTTCGAAGGAAAATGTTAAGAGCATTTTGCATTGCCAACAAACGCGGTGAAATATTATTCATTTCAATATTTGAACCGCTGGTGACTAAAGCCATCTTTGACCCTTTCTTGTCAGAACTGTCATCATCACCACATGGAGATCCACCACCATTTTTTAGTAAAGAAGATCACAAATACGTCTATGTATTTCGGGATGACTTGTACTGGGCGTGTGTTGTCAGTCAAAATTCCCTGACAGATGAGTGTGGTCCACTGTTGATGACAGAAAGTTTAAGTCAACTTCACCAGGTTTGCTCCACTCTCTGTGGGGCATTGACTCAACATAGCATCACAGCTAATGCCACTTTGATCATGGAAATAGTACA…
CL32.Contig5_All	GGCCATTCCTCATTCACCAGCTTCTTTTCAAGTTTAACATGGGGAGCATGAGGCCCACATGTTTTGTGTAACCATGGAAGAATGTAATTTTCAAACAAACCATAAAGAACCCACCTCTCCCAAATGAAAGAAATGAGAAAACTGATCGAGACAATGAAGAATATCATTGCAGGAACTGTCGAATCAGGGAAAGGATAGAAATTCAGCAGGTCCATCATCCATTGTCCGGTATAAAAATTTACGAAGAGGCAGAAAACAACTGACCAGATGAGGTACCCAAACAGCATATAGTTGGTATATATGTATTTCCTATATGGCTGGGCATGGGAGTAGACAAGTACCCCAACATTGTAGGAATGAAAGTTAACCAGTGTGAGGGCTGTGTTCTCATGGTTAGGT…
CL32.Contig6_All	CTGGTTTAGTGTGATCGAACGCTTTGCTAGACGAACAACTGCGTCTACGCCTGCTTTGAGATTATCATCATCATTTTAGATTTAGACCCAAGTTACTTTGTTTCATATTTTGCCGGTTTGTTTTCAGTCTTTTTCCTTTTTGACTGATTATTGCAAGAAAGTGCAGTGGATACTGATGAAGCGAGAACATGGAATGATAATGTCTAGTTCTAACGCTTTCATTTGCGAATGAACTCCGATAGAGAAATAACTAAGGAAACACCAGTACAAACCATCGTCGCAAGGCGGACGTGGAGACGCAAATATATTGGTAATAAAAATCTCTAGAAATCAGGACAAAAATTAAGAGAAGACTTCAGGTCGATGATCCCAAATAACCGATCAAGATGTGGCGTTCTA…
CL33.Contig1_All	CAATTCCACCCAAGTATCCCCTGATCCTGATACCCTATTTATAGAACCCGTACACAAAACCCCCTTCAGCTTCTTGCTACCTTAATCCACACACATCTGTCTGGATTTATGCACTCCTTTCACTCGAACTTTCACCATAGCAACCATTCCCGGACCAAGCACCACATCATCCGTCAAACACCCCCTTATAGCACTTCTCATCCCCTGACCCATGTTCATCATTCACTCCCAGATCCTCATGCACACCCGATCTATTGTCATCCACTGCACTCATATCCGTTCCCTCATACAGCACAAAGACCCCAGGCACTCCCACAGTTATACC
CL34.Contig1_All	CTTGTTGATACCACTTTATCAGAATTACTCAAGGATACAGTATTTTTTTTTTATAAAAGTTAGGCCATTGACTGCAAACATTTCTTAGTAATTTTTCAAGATATTCAAGAAACATTGATGAACATGGAATTTTACATATATGTAATTAGGCAATGAATAGTGTATTTTTTCATTCATAACCATGAGTGCAGATAATTAAGCTTGAATATTTAGTTTCCACATATGTTGCACAAAATTTTATATCACAGTGTTGGAGTTATCACACAAAAGTACAGTACAAGAATTTATAAATGAAGTAAAAAATCAATGAAAAATATTTTACACAAATTACACAGTATTTTGAATGTGTAGTTAAGTACAGTGTAGTAAAAAGAAAATACAGCCATGCCAGCTGCTTAC…
CL34.Contig2_All	GTTTAATAAAAATCTTAAATAGTTTTCTCTGCATGTAAAATGGCCTTAAAACTTAAAGTACATCTTGATAATAACAACAAGTCCCTTCTAAAAACTCATTACCTTTACTAATCTCTGTCTCTATGACAAAATACTCTGTTCTTTAGAATTTAATTTATAAAGCAAACAGGTTCCCTCACTCCTGTAAATCAATCCCCCAAAACTAAAATGATACTAAAAAAGCTAAAATACTTTTTAAAACCCTAAGACCTCCCACTATGATCAACACCTAGGTTTATATCCCCATAGAAAACATCTAATGCATGCATCAGGTACTAAACATTGTATTATAACATGTGCTAAATTATTGAAAGAACACTTTGTGAAGGCCACAGTCATATTTTTTCATTTAAATGAAAG…
CL34.Contig3_All	GGATACAGTATTTTTTTTTTATAAAAGTTAGGCCATTGACTGCAAACATTTCTTAGTAATTTTTCAAGATATTCAAGAAACATTGATGAACATGGAATTTTACATATATGTAATTAGGCAATGAATAGTGTATTTTTTCATTCATAACCATGAGTGCAGATAAGCTTGAATATTTAGTTTCCACATATGTTGCACAAAATTTTATATCACAGTGTTGGAGTTATCACACAAAAGTACAGTACAAGAATTTATAAATGAAGTAAAAAATCAATGAAAAATATTTTACACAAATTACACAGTATTTTGAATGTGTAGTTAAGTACAGTGTAGTAAAAAGAAAATACAGCCATGCCAGCTGCTTACATATGGAATTTATTTACATCTGTCAATTTGGCACTA…
CL34.Contig4_All	GGATACAGTATTTTTTTTTTATAAAAGTTAGGCCATTGACTGCAAACATTTCTTAGTAATTTTTCAAGATATTCAAGAAACATTGATGAACATGGAATTTTACATATATGTAATTAGGCAATGAATAGTGTATTTTTTCATTCATAACCATGAGTGCAGATAAGCTTGAATATTTAGTTTCCACATATGTTGCACAAAATTTTATATCACAGTGTTGGAGTTATCACACAAAAGTACAGTACAAGAATTTATAAATGAAGTAAAAAATCAATGAAAAATATTTTACACAAATTACACAGTATTTTGAATGTGTAGTTAAGTACAGTGTAGTAAAAAGAAAATACAGCCATGCCAGCTGCTTACATATGGAATTTATTTACATCTGTCAATTTGGCACTA…
CL34.Contig5_All	CTTGTTGATACCACTTTATCAGAATTACTCAAGGATACAGTATTTTTTTTATAAAAGTTAGGCCATTGACTGCAAACATTTCTTAGTAATTTTTCAAGATATTCAAGAAACATTGATGAACATGGAATTTTACATATATGTAATTAGGCAATGAATAGTGTATTTTTTCATTCATAACCATGAGTGCAGATAATTAAGCTTGAATATTTAGTTTCCACATATGTTGCACAAAATTTTATATCACAGTGTTGGAGTTATCACACAAAAGTACAGTACAAGAATTTATAAATGAAGTAAAAAATCAATGAAAAATATTTTACACAAATTACACAGTATTTTGAATGTGTAGTTAAGTACAGTGTAGTAAAAGGAAAATACAGCCATGCCAGCTGCTTACAT…
CL35.Contig1_All	ACCAAGTGCTAGTGGTGAAGTAGATATTGATACTCCTAATGTGGAAATAAAAGCTAAAAAGCCCAAATCTAAACTAGGCTCATGCTTTGGAAAGCCCAAGAAGCCAGAGATTACAGGTGACTATAAGCCGGGCAAACTAAAAGTGGAAGGACCAGAAACTGGTGCCGAGGCTAGTTTAACAGCACCCAGTGCTAGTGGAAATTTAACTGTTGATACA
CL35.Contig2_All	GTTGAAATGCCAGATCCTAACTTGAAAGCAGATGTAGATATTTCTGGAGGAAATATTGATTTGAATCTTCCCAAGTTCTCTAAACCAGGCGTCAATATAGATTTTGAAGGAAAATCTCCCTCAATTTCTGGAGAAGTAGAAGGATTGGATGTTGAATTACCCACAGGTGAAATGAAAATTACATCACCGTCTATAGATTCTCCTAGTATTGAGATAGAAATGCCACCAGCTCCAAGTGTAGAATTGCCTAAACCAAAAGTAAAAGTAAAAGAACCAAAACTTAAATTAGGATCATGTTTTGGTAAGTCAAAAGGGCCTAAACTTGAAGGAGAAGGGGAATTGAAATCTGGTAAATTAGAAATAGAGGGTGCGGATATCAGTGCCAAGACTAGTGTAAAA…
CL35.Contig3_All	AACATTGACATCAATGTCAGTCTTTGATAAGGAACCACTAGCTTCACCAGAAACCTCTGGTCCTTTAATACCTATCTCTCTAGGTTTATATTCACCTTCAACTTCAGGACTTTTGGGTTTTCCAAAGCAAGAACCAATTTTAGACTTGGGCTTCTTACTTTTGATTTCTATATCAGGGGTGTCTACAGCTATTTCACCACTAGCACTTGGCACTTCTGGTCCTTCCACTTCTAGTG
CL35.Contig4_All	ACCAAGGCTAGCATAAGAGCACCCAGTGTTAGTGGTGAAGTAGCTGTTGACACCCCTGATGTTGAACTTAAAGGTAAAAAGCCCAAAGCTAAATTAGGATCATGCTTTGGTAAACCAAAGGGCCCAGAGATTGAAGGTGGATATAAGCCTGGTTCACTAGAAGTGGAAGGACCAGAGGCTAGTGCCAAGGCTAGTTTAAGAACACCAAGTGTAAGTGGTGAAATAGCTGTAGACACTCCTGATGTTAAAGTTAAGGGTAAGAAACCCAAATCAAAAATAGGTTCTTGCTTTGGCAAGCCTAAGAGCCCAGAGATTGAAGGTGAA
CL35.Contig5_All	ATGGTGAAGTTAGTGGTTCCTTACCAGAGACTGATGTTGATGTCAGTGTTGACGCAGGTGCTGCTGTTAGGATGGACACTCCTGATGTTGACATTGAAAGCAAAAGGCCAAAAGCTAAATTGGGTTCATGCTTTGGCAAATCAAAGAAGGCAGAATTGGAAGGTGAATATAAGCCAGGAAAATTAGATTTAGGAGGCCCTGAAGCACATGTGGAAGGTGGTATTGGAATTCCTGATACAAATGTTAAAAGTGAGAAGGGAACAGGGAAAGGTAAATTGAATTTAGGATCTTGCTTTGGTAAACCAAAAGCTCCTAAAGTTAATGTTCAATGTTCTGCTCCTGATATCAGTGTTGATAGTCCAAAATTACCGCAGCTGGAAGGAGATATTGATATAAAAC…
CL35.Contig6_All	TTGAATTTAGGATCTTGCTTTGGTAAACCAAAAGCTCCCAAAGTTAATACTGAGTATTCTGTTCCAGAAATCAGTGTTGATAATCCAAAATTACCGCAGTTGGAAGCAGATGTTGACTTAAAACCAGCTGGCATAACTGTTGACCCATCTGTTACTGTGGAACTTCCTAAGATACCAGAATTTAAAGGTCTTGATATTACCAAACCAGAAATGTCAGTAAAAGTCACTGGTGACATACCAGATATTCCAAAGGTTGAAGCAGAAA
CL35.Contig7_All	GCTAAATTAGGATCATGCTTTGGAAACCCCAAAAGTCCAGAGATTGAAGGTGAATATAAGCCTGGTAAACTAGAATTAGAAGGACCTGAAGTTAGTGCCAAGGCTAGTGTGACAACGCCTAGTGCAAGCGGTGATGTAGATTTTGATACGCCAGACATTGGAGTGAAAGCTAAAAAGCCCAAATCTAAACTAGGCTCATGCTTTGGAAAGCCCAAGAAGCCAGAGATTACAGGTGACTATAAGCCGGGCAAACTAAAAGTGGAAGGACCAGAAACTGGTGCCGAGGCTAGTTTAACAGCACCCAGTGCTAGTGGAAATTTAACTGTTGATACACCTGATGTTGAACTAAAAGCTAAA
CL35.Contig8_All	AACACCAAGTGCTAGTGGTGGAATAGCTGTAGACACTCCTGATATTGAAATCAAAAGTAAGAAGCCCAAATTAAAAATTGGTTCTTGCTTTGGAAAGCCCAAGAGCCCTGAAGTTAAAGGAGAATATAAGCATGAAGAATTAACAATTAAAGGACCAGAGGTTTATGGTGAAGTTAGTGGTTCCTTACCAAAGACTGATGTTGATGTCAGTATTGTGCAACCCTCAAGTGCAGCGGCTGCTGCTAGCATTGACACTACTGGTGTTGAAATTGAAGGCAAAGGGCCAAAAGCTAAATTAGGTTCATGCTTTGGTAAACCAAAGAGCCCCAGAATTGAAGGTGAATTGAAGCCTAGTTCAATAGAAGTGGAAGGACCAGAAGCT
CL35.Contig9_All	GGGGCAGAATTGGAAGGTGAATATAAGCCAAGAAAATTAGATTTAGAAGGCCCCGAAGCACATATCGAAGGTGGTATTGGAATCCATGATACCAATGTTAAAAGTGAAAAGGGAAAAGGGAAAGCTAATTTGAATTTAGGATCTTGCTTTGGTAAACCAAAACCTCCTAAAGTTAATGTTGAGTATTCTGCTCCTGATATCAGTGTTGATACCCCAAAATTACCACAGGTGGAAGCGGATGTTGACATAAAACCAGTTGATATTTCTGTTGAACCCTCAGTTTCTGTGGAACTTCCTGAGCTGCCAGAATTCAAAGGCAATCTTGACATTACCAAACCAGAAATGTCAGTAAAAGTCACAGGTGACATACCAGATATTCCAAAGGTTGAAGCAGAAATG…
CL35.Contig10_All	TAGGACACTTAACTTTAACTTTGGGGGATCTAGGTTTACCAAAGCAAGACCCTAAATTTAATTTTGCTTTTGCAGATCCCTTTTCACTTTTAATTTTTGCATCAGGAATTCCAATACCACCTTCCACATTTGCTTCAGAGCCTTCTATATCTAATTTACCTGGCTTATATTCACCTTCCAATTCTGCCTTCTTTGATTTGCCAAAGCATGAACCTAATTTGGCTTTTGGGGTTTTGGTTTCAATGCCAACATCAGGAGTCTCAATACTAACAGCAGCAGCTGCACCTGTAGGCTGAACATCACTGATATCAACATCAGTCTTTGGTAATGAACCACTAGCTTCACCACGAACCTTTGGTCCTTTAATACTTAATTCTTTATGTTTATATTCACCTTTAA…
CL35.Contig11_All	GAGTATAGATTTTGAAGGAAAGCCACCCTCCATTTCTGGAGAGGTAGAAGGATTGGACATTGAGTTACCTACAGGTACAGTGGAAATTAAATCACCATCCATAGATTCTCCTAGTGTGGAAATAGAAATGCCACCAGCTCCAAGTGTAGAATTGCCTAAACCAAAAGTAAAAGTAAAAGAACCAAAACTTAAATTAGGATCATGTTTTGGTAAGCCAAAACAGCCTAAACTTGAAGGGGAATTGAAGTCTAGTAAATTAGAAATGGAAGATGCTGATATCAGTACCAAAGCTAAAGTAAAAACACCTAGTGCCAGTGGTGATGTATCCGTTGATACTCCTAGTGTTCAAGTAAAAGCTAAAAAACCCAAAGCTAAATTAGGATCGTGC
CL35.Contig12_All	GCCTGAGATAGACATGGAAATGAAAATGCCAGAGCTAAAACCAGAAGTGAATATCAGTGGGGGAGAAATTGATATTGGTCTTCCTGACTTAGGAAATGTTGAAATTGAAGCCAAAGCTCCTGAATTTCCTAAAGTAGAAGTTAAAATGCCAGATCCTGAGTTGGAAGCAGATGTAGATATTTCTGGAGGAAACATTGATTTAAATCTTCCCAAATTATCAAAACCAGGTGTCAATATAGATTTTGAAGGAAAATCTACCTCCATTTCTGGAGAGGTAGAAG
CL35.Contig13_All	TGGGTGGCAAAGCCAACCTACCAGACCTAGAAATGAAAACCAAAATTCCACATGTGCCTGAGATAGACATGGAAATGAAGATGCCAGAGTTAAAACCAGAATTGAAAATAAGTGAAGGAGAAATTGATATTGGTCTTCCTGACTTGGGAAATGTTGAAATTGGAGGCAAATATCCTGAACTTCCTGAAGTGGAAGTTAAAATGCTGGATTCCAAGTTGAAAGCAGATGTAGATGTTTCTGGAGGAAACATTGATTTGAATCTTCCAAAATTCACTAAACCAGGTGTCGGTATAGATTTTGAAGGAAAGTCTCCATCAGTTTCTGGAGGAGCAGCAGAAGCATTGGATATTGAATTACCTACAGGTACAGTGGAAATTAAATCACCATCAGTAGATTCTT…
CL35.Contig14_All	TCCATAGATTCTCCTAGTGTGGAAATAGAAATGCCACCAGCTCCAAGTGTAGAATTGACTAAACCAAAATTAAAAGTAAAAGCTGTATCGCTTCCTAAAGGTAAATTAGAAGTAAAGACTCCTGACTTATCTGTGCCCACACCCTCAGGAAAAGTTCAAGGCAAGAAACCTAAAGTAAAAGTAGGGTCTTGCCTTGGTAAACCTAAAACTGCAGACATTGAGGGTGAAGGTGAATATAAAGCTAGCATGAATAAACCAAGTTCTGGCATTGATGTTAGTTGTGATGCTCCTAATGCTGAAGTCAAAACTACCAAGCCTAAAGCAAAATTAGGATCATGTTTTGGTAGAGCTAAAGGGTCAGATATTGAAGCTGAATACAAGCCAGGCAAACTGCAGATT…
CL36.Contig1_All	TACAGTAATCAGTGAATATTTCTCGGTGAAGAATACCGCGAATGGGCGAATTTTCTGCGAACAATGTGTATATAGTATGTTCCATAAAGAAATCCGCGAACAGGCGAGTCCGCAAATCGTGAGACCGCGAATACGGGGGGTTTACTGTATATTAAAATTGTAATGTAAAAGAAATAGAAGAATTGCTAGCATTGGCAAAAAGCTTGCTGGTTCCTTACCTGTTGAGAGAGCTGCTGCAGGTAGGTACTGCCTCTGGTCGGCGCTTCTCTCAACTTGTAGTGGACGTGGCAGTATAGCCAAGGGTTGACCCTATATTAGTGGGACTTTGCAGTGGAGGAAGTACACCATACGCTGACAAAGTTCAAAAAGATGCCCTTGCCCTGGGCAAAGACCAGAATA…
CL36.Contig2_All	TCACTATTTGAAAGAAGTTGAAACAGTGTTTGAAAATTGCAGTACCTTGGGGCCATTATCAGTGGCTGACATGGTATTTGGGGAGGAATCTCTGTTTTCTCGTACTATCTCTTCGCCTTAAAGTAGGGTTTAGAATTTTCGGAAGCCAGGGGGTACAGTGGATGGGTTGTGGCGTTTTCAGGGTAGGTGAAAGCATTGTCTAGTTGTTTTT
CL37.Contig1_All	GTGAAATCAGTGGGGTAACCATGTCAAGTTTAAAAGACATGAATCTGTAAGTAGGCCTAGTATAGAGATAACGTAGCCTAATGTACCCTAAGATGTTGGATTGCACCAGGCATACATCCCCCACTCACAGTGTTGGCTTAAAAACTGTACCACTGGTAATTACAGGAATGCAACCTTACATAATGTTTGTACCCCAGCCTAGGGTGCTGGGTACTACTTCCTGGAATGGTCCTTGCTCCACTCCCCCAATCCCTGACCCTGGACAGCCCTCAACTTTGGTTAAAAAATGTCAAAGTTAATTTCAGGGAGACCACTTAATCTAACCTAGGGTACCAGTCTCCTACATATATACCTAACAATGGGCCCATTTTTGCCTTAACCTTGGGTGTTTGGAGGAAG…
CL37.Contig2_All	ATTGTTAGGTATATATGTAGGAGACTGGTACCCTAGGTTAGATTAAGTGGTCTCCCTGAAATTAACTTTGACATTTTTTAACCAAAGTTGAGGGCTGTCCAGGGTCAGGAATTGGGGGAGCGGGGCAAGGACCATTCCAGGAAGTAGTACCCAGCACCCTAGCCTGGGGTACAAACATTATGTAAGGTTGCATTCCTGTAATTACCAGTGGTACAGTTTTTTTACTAGGCCTACTTACAGATTCATGTCTTTTACACTTG
CL38.Contig1_All	CTGCGATCTGTGATTGTCCGAGGAAAGATGAAAAAATAATCTATAGTTTATATAAGATTCTATACCTGGAGGAGGTTAGGAGAACACCGTTGACGGCACCAAAGGTGGAGCAGGCGACGAAAAAGGGCATGACCCAAGTGAAGTAGTTGGAAAATAACCTATTGGCAAATGTCACAGCAACAGCGCTGGACCCGAGCACTTCTGCAGGAGACAGGGTCGTGTAGAAGGCGACGTTGGCCAGGACATATACCACGGTGACCAGGGAGATGGAGATGTAGATGGCCTTGGGCAGGTTATTCACTGGATCCTTGAGTTCTTCAATGACGAAGTTCAGGTAGTTCCATCCGTTATAGGCGAAGAGACCCGAGTAGAAAGAGAGCGCTATTCTGGACATGTCAT…
CL38.Contig2_All	GCCATCGTCGTGTTCGGTCAGGTCGCCCGTCTCCGGTCGTCACCATGACTGAGGCTAAGCAAGAATACAAGGAGGTCCCCACGAAGGAAGCCGAGGAGGTCAAGGATGACACCGAGGTGGTGGGGCTCAAGCCCAAGATGACCCTGCTGAACGGCATCACCGTGATCGTGGGGTCTATCATTGGGTCTGGCATTTTCATCTCCCCGACGGGAGTCTTGAAAGATACAGGCAGTGTTGGCATGTCTTTAATAGTATGGATCATCAGCGGTCTTTTCTCCATGGTCGGTGCCTACTGCTATGCCGAACTCGGTTGCATGATCCAAAAGACGGGCGCTGACTACGCCTACATCATGGTTACATTCGGTCCCTTCCTTGCCTTCATGAGGCTGTGGGTGGAGT…
CL38.Contig3_All	TCCTCCACCCACAGGCACCTCCCCCCTTACTTGTCCCACATTTAATACATAGGATATAAATTAAGAACAACAGCAACTCTCCTTCATGGCGGCTGGTCGTTGGTCTTACAGACATTTGCTGATCGTTTGTACCGGCCAGTGGAATTCCTCATCCCAGTCTTTGTGGCTCTCTCCACCTTCGGTTCCGTCAATGGCATCCTCTTCACGTCGTCGAGGCTGTTCTACGCCGGTGCCTTGGAGGGCCAGATGCCTGAGATCCTTACCATGATCCAGATCAAGAGAATGACGCCAACTCCTGCTGTGCTCTTCATGGCCTTCCTCAGCCTGATTTACCTCGGATCTAGCAACATCTACGCCCTCATATCCTACGTCGGCTTCGCAACTTGGGTATCTATTGGC…
CL38.Contig4_All	ATTTTACTTCATTCAACATAAAACCAACAGTTTTACAATCCACTGCACATCGCACACCTGTCATTATCTGATTATCTACTTGTGTAACATAAATTCTTACTGCATAAAAATCGGCAGTAATACCTTGAAAGTCACTTCTACACTGTACATTCATGATTATGATACTTTGAATATTCATGACACAAGGACACTTTCTCTCACTACATATAAATGCACTGCTGCACAAAGTGAAATTCTGTGGAATCAAAGTAAGCAATCTCAAAGTAAAAGGGAGTATGATCGAGTTGCAGAAAATTTTTGTATAAGACAAATACTGTATGTGATTTTGCAATGCCAAGGTGAGCTTTTTACTGATTTCAGTTTCATAAAATGTATAAGGAATATGCATACAGATTTTAA…
CL38.Contig5_All	ATTTTACTTCATTCAACATAAAACCAACAGTTTTACAATCCACTGCACATCGCACACCTGTCATTATCTGATTATCTACTTGTGTAACATAAATTCTTACTGCATAAAAATCGGCAGTAATACCTTGAAAGTCACTTCTACACTGTACATTCATGATTATGATACTTTGAATATTCATGACACAAGGACACTTTCTCTCACTACATATAAATGCACTGCTGCACAAAGTGAAATTCTGTGGAATCAAAGTAAGCAATCTCAAAGTAAAAGGGAGTATGATCGAGTTGCAGAAAATTTTTGTATAAGACAAATACTGTATGTGATTTTGCAATGCCAAGGTGAGCTTTTTACTGATTTCAGTTTCATAAAATGTATAAGGAATATGCATACAGATTTTAA…
CL38.Contig6_All	GGATTTTTTAATGCTGTAGGACACAAGTTTATTTAGCTTTGCAATTTGTGATTTCAAAATGAAACTAGATCAAAAGATATTATAGATTTTCTTATTTTGTTTTCCAACTTCTATGAAAACAATAAGTGATGTTCACAAAGCGTGATTATCTGACTTTTCACGATTTAATCAAGAAATAATCTAGGCACTTTTTTCTGGAACTAATCAAGATATAAAGAAGGATGATGAGTGCTACTTACAGGATGAAAATGAAAAGTACTATGTAGATTAGCAAGAAATAAAAATTAGATCCTTCTTTCAAGGAAATTATATAGATCAACAATATTCATAAAATTTCTACAGATGAATGTGTGTGCGATGCACATCTATGGTAAAGAAGAGAAAGAAATAAGGGTCTTA…
CL38.Contig7_All	ATTTTACTTCATTCAACATAAAACCAACAGTTTTACAATCCACTGCACATCGCACACCTGTCATTATCTGATTATCTACTTGTGTAACATAAATTCTTACTGCATAAAAATCGGCAGTAATACCTTGAAAGTCACTTCTACACTGTACATTCATGATTATGATACTTTGAATATTCATGACACAAGGACACTTTCTCTCACTACATATAAATGCACTGCTGCACAAAGTGAAATTCTGTGGAATCAAAGTAAGCAATCTCAAAGTAAAAGGGAGTATGATCGAGTTGCAGAAAATTTTTGTATAAGACAAATACTGTATGTGATTTTGCAATGCCAAGGTGAGCTTTTTACTGATTTCAGTTTCATAAAATGTATAAGGAATATGCATACAGATTTTAA…
CL38.Contig8_All	TGAGTAGCCATCGTCGTGTTCGGTCAGGTCGCCCGTCTCCGGTCGTCACCATGACTGAGGCTAAGCAAGAATACAAGGAGGTCCCCACGAAGGAAGCCGAGGAGGTCAAGGATGACACCGAGGTGGTGGGGCTCAAGCCCAAGATGACCCTGCTGAACGGCATCACCGTGATCGTGGGGTCTATCATTGGGTCTGGCATTTTCATCTCCCCGACGGGAGTCTTGAAAGATACAGGCAGTGTTGGCATGTCTTTAATAGTATGGATCATCAGCGGTCTTTTCTCCATGGTCGGTGCCTACTGCTATGCCGAACTCGGTTGCATGATCCAAAAGACGGGCGCTGACTACGCCTACATCATGGTTACATTCGGTCCCTTCCTTGCCTTCATGAGGCTGTGGG…
CL39.Contig1_All	CTTATTTGGCCGTGATAGCGACGTGATTTTAATGTCCCGAAGTTTGCTGTCGACAAGCAACCCTGCAATGCATTGGGAGTACCTGGTAGTTGTTAGTTGCTGTTGTCCATCATAGTGACACACATGACAGCAATGATTACAACAAGACGACCTTTACGCCTGCAAGCAATTCCAACAGTACTAGTAACAGTAAACGGGATTATCCTTTGAAATTGCTCCAATTTGATGGAAACTACAATTTTCAAGAATCCAAGTACTATACAAAGAAGCAGAGGAAGGGTGCACACATTGAAATACTATGGAACTAAGCAAACAATCTCCCTGTGGGTTCATCTACCACCTTCCTGCAAGTGTATGAGAAATTGGAACATTTTTGCAGCCTACAATGTCTTGCTAGCT…
CL39.Contig2_All	GTCAGTCTGAAGTCTCATGCTTTCTGAGTTTTTCTTGTTCTGTTTTCATTTTAATCTTAACAGTTGTCTAAGTAAAGCTTTGAAGTCACTTGCCATTTCTCTGCTGTTGTCTAGTTTTCCTATGCATTCTTCTCGTCTAATGTTTTATTAATTGCACTCTTTTACTATATTCTGTTTGATTCTAGGTTCCTCATCTTTTGTTTTAGTGTTTCATTGCTTTTTATTCAGTCCCAACTCTTTCGCTTAATATCTGGATAATCCAGAACTTTTCGTTTAACCCTGCATGTCTCCCCTTTTGGGCTTGCTACCTCTGGTACAATACTTAACAGGCCTAATTTTTGCTTGTCACGTAGACTCCCTTCTATGTTATATTAGCTCCTAGATCCTGATGCAGAGCCA…
CL39.Contig3_All	CCGAAGTTTGCTGTCGACAAGCAACCCTGCAATGCATTGGGAGTACCTGGTAGTTGTTAGTTGCTGTTGTCCATCATAGTGACACACATGACAGCAATGATTACAACAAGACGACCTTTACGCCTGCAAGCAATTCCAACAGTACTAGTAACAGTAAACGGGATTATCCTTTGAAATTGCTCCGATTTGATGGAAACTACAATTTTCAAGAACCCAAATACATAGAAGAAGAGAAGGAATGATGCATTTATTGAAATACTATGGAACTACGCAAACAATCTCCCTGTTGGGTCATCTACCGCCATCCAGCAAGTTTATGAGAAATTGGAGCATTTTTGCAACCTACAATGTCCAGATAGTTGTAGCTTTTCAGAAGAGTAATGCCATAATGTACTCAAT…
CL39.Contig4_All	AAAGGTTTGAAGTCACTTGCCATTTCTCTGCTGTTGTCTAGTTTTCATATGCATTCTTCTAGTCTAATGTTTTACTAAATGCACTCTTTTAATATATTCTGTTTGATTCTAGGTTCCTCATCTTTTGTTTTAGTGTTTCATTGCATTTTATTCCGACCCCAACCCTTACGCTCAAGATCTGGATAATCCAGAACTTTTCGTTTAACCCTGCATATCTCCCCTTCTGGGCTTGCTATCTATGGTACATTACTTAACAGGCCTAATTTTTGCTTGTCATGTAA
CL39.Contig5_All	AATTTGAGTCATAGTCGGTTAAGTGGTTGTGCTTACTTCCTGAATACAGCGCCATTTATTTCATGACTCATTTCAGTCTGTTCTGTTCATTTGGGTAGAGGTAACTATTAGTTCTTCCTCCCTTAACCAGTAAGCTGGAGTAGTATTGGTCTACTTGGATGTCTGTGCTTAGGCCTGTCCTGCTCCACAATCCAGTCTCCTCCCTCTAGAGTAACATGTATGGTCCCCATTCTTTTCTCCACCTCTTTTTCTCCATATTTTGTGCTCTTATAAGTTACGACCATTGTATATTCCTTATTCCTTATTTTAGTTGTCCATTTTACCCCCATGATCTCTCTTGCAGAGCATCCACAGAGGCAGTGTGTATAGTTTACAAAACTAGTTCCTTGCTTTTTCACC…
CL40.Contig1_All	AAAAAAAAAAAAAAAAAAAGTTAAAGCGACATCGGTGGGCCATAGAAACTTAAAATCAAAAAGCTCTTCAGTAGTGAACTGAAAACTCAGTTCAGGTTTTCATACTCTTTCACCAAACGGGAAAAGTCCAGTCCAAGAGCTGTTGTGGTGAACAGGCGTTCTTCTGTTTATATCATAAGAGGAACACGGAGGGAATCAGTATGCACTCAACTCTTTAATGTAGGAAGAGGAGGTGAAGACTAGCTAAAACAGATAAGAAGCTTAAACTGCTTAGGACTCTTTCGCCGCTGGACACTGGAAAGTATAGAATTTTTTCTTGGACTCTGTACTCTGTGCCTGGAATCGTGAGGACGCATTCGAACATCGTTTCGGAATCGAGCTCGTAGTCCGAGACCTCGA…
CL40.Contig2_All	AAAAAAAAAAAAAAAAAAAGTTAAAGCGACATCGGTGGGCCATAGAAACTTAAAATCAAAAAGCTCTTCAGTAGTGAACTGAAAACTCAGTTCAGGTTTTCATACTCTTTCACCAAACGGGAAAAGTCCAGTCCAAGAGCTGTTGTGGTGAACAGGCGTTCTTCTGTTTATATCATAAGAGGAACACGGAGGGAATCAGTATGCACTCAACTCTTTAATGTAGGAAGAGGAGGTGAAGACTAGCTAAAACAGATAAGAAGCTTAAACTGCTTAGGACTCTTTCGCCGCTGGACACACTCTCGGCTGTATGAGGCCTACTGTTTCCGTCATCGCCCTCTTCCTCTAAACTTTGGTCGTTCTCAATATTTTCAATTTCCTCTAAAAGCTCCTCAACATCTT…
CL41.Contig1_All	TTCCCTCTCTCTCTCTCTCTCTCAATGAAATATGAATTACTGTATCATAAACTTTTATGTACAGAATTAAAAATAATTTCATTGATAAATTTGTTTCTTTTAGCAACTAAAAAATTATTTTCCTAATTCTTTCGTTAGTAGTGAGCAGCTTCAGTCAGCTGATTCTCAGAACGTAAACATTACAAATATGGGACGATCTTTTTTTTATGCATATTACTGTGATAGGAGATCAAAATAGTAATACAGTGTTTAAGTGCATAGGAAGTGTTTATAACAGTGTGGGAAAGGCTATACAGTAAAGCCTTTAAATATATACCATGTATATACAGTATATGCCTCCCTAGGGAGGGGCCAATGCTACTTCGCGGAATTTCACTTATCGCGGGGGGTTCTGGCCCC…
CL41.Contig2_All	TTCCCTCTCTCTCTCTCTCTCTCAATGAAATATGAATTACTGTATCATAAACTTTTATGTACAGAATTAAAAATAATTTCATTGATAAATTTGTTTCTTTTAGCAACTAAAAAATTATTTTCCTAATTCTTTCGTTAGTAGTGAGCAGCTTCAGTCAGCTGATTCTCAGAACGTAAACATTACAAATATGGGACGATCTTTTTTTTATGCATATTACTGTGATAGGAGATCAAAATAGTAATACAGGCACTCGGACAAGGCACGTGAGTGGTACATAAGAGAATATCTTATCACTGTTGATGTTTCATCTTAAATCACTGTAAAAATAATTAAAATCCGAATTTCATACGTAAGCAACTCAAGGATACTGTATACTCTCTCATCACCAGCTTGTCAAGA…
CL41.Contig3_All	AACAGTATACACATTACTTTAATGGAAAAAAACAGCAAAATATCAATGAAACATTATTTCACTTACAGAATCCATTTGTACTGTACAGTATTATATTGATCTGTTATCATCGTAATATGTATAATAAAAATCGATCGTCCCGACATTTGTGATGTTTACTTTCTGAGAATCAGTTGATTAAGCCTACTACCGAAAGATTTAGGCAAATAGTTTTTTAGTTGCTAAAAGAAATGGTTGTGTGGTGTTTACAAATGAAGTCTCAGCACAGTAGCTGGGGACGAGACTTGACTTGACAGGCTGGGGAGGAGAGTACGATATAAATATTTTTACGATGATTAGAGATGAAACAGCAGTGATAAAATATTCTTTTGTGCACTGTTAGGTGTGATAATCATAGAG…
CL41.Contig4_All	GGAAAATTCACTAATTTGCGAATTTTTTCACAGAGCTGTATCATAAACTTTTATGTACAAAATTAAAAATAATTCCATTAATAAATTTGTTTCTTTTAGCAACTAAAAAATTATTTTCCTAATTCTTTCAGTACTAGGTTCAATCAGCTGATTCTGAGAAGTAAACATTACAAATGTTGGGATGATCAGTTTTTTATACATATTACAA
CL41.Contig5_All	TCTCTCTCTCTCTCTCTCTCAATGAAATATGAATTACTGTATCATAAACTTTTATGTACAAAATTAAAAATAATTCCATTAATAAATTTGTTTCTTTTAGCAACTAAAAAATTATCTTCCGAATTCTCTCGGTAATAGTGAGCAGCTTCAGTCAGCCAATTCTCAGACTGTAAACATTACAAATTTAATGTGGGACAATGGTTTTTTTTTATGCATATTATGATGATAACAG
CL41.Contig6_All	TCTCTCTCTCTCTCTCTCTCAATGAAATATGAATTACTGTATCATAAACTTTTATGTACAGAATTAAAAATAATTTCATTGATAAATTTGTTTCTTTTAGCAACTAAAAAATTATTTTCCTAATTCTTTCGTTAGTAGTGAGCAGCTTCAGTCAGCTGATTCTCAGAACGTAAACATTACAAATATGGGACGATCTTTTTTTTATGCATATTACTGTGATAGGAGATCAAAATAGTAATACAGGCACTCGGACAAGGCACGTGAGTGGTACATAAGAGAATATCTTATCACTGTTGATGTTTCATCTTAAATCACTGTAAAAATAATTAAAATCCGAATTTCATACGTAAGCAACTCAAGGATACTGTATACAGTCTCGTCCCAAGCTACTGTGCTGTA…
CL42.Contig1_All	CAGCCAGGCAGGCACTCCAGTGACAGTCTCCTCTCCACTCGCTCGCACTCTCACTTACACATTCATCGCATAACACAACAACGACGAAACGGACTTGTGAAATGCGCGCCATGAAAGCTTATATTATCGACAAAGACTGGCCGTGCCTGTAGAACACATTTGTTTTAGCATTCTCTGTGGAATATTCACCATGAAGAAGCAAATCATGTACAAACATTCATTGCCTTCAATGCAAGATTGGGAAAACAAGAGACCAACTGGGCCAGCATCACTTCCAGCCTCTGCAAGTGCAAAGCCCTTGTGCGAAGGAGCCAGGGAACATGAGAGGTCCACACTGCCAAGGAACAGAGTGCCTGATGACTTTGAAGCTGTGCAGACTTTGCTGTCCTTCTCACAGCA…
CL42.Contig2_All	CTTTCACCGCTCTTCATGCTGTTGGATATTGTTAGGAAAGTCTGCTAGAACTTATGGTTTTATGCCACAGAAAAAAAGAACGAAATTGCATCATCTCATTTAACCAGAGTGTATTTAACGATTTTTGTTTTTGAAGTGACTATGGATATGTGGGAAATGGTATTATGTTCAATGATCTGTAAGTTCATGTGTTGAATACATATTGTTCTCGTATCCAGCACTGAACATTAATACGGCTGTATTTGCAGAGACCAACTGGGCCAGCATCACTTCCAGCCTCTGCAAGTGCAAAGCCCTTGTGCGAAGGAGCCAGGGAACATGAGAGGTCCACACTGCCAAGGAACAGAGTGCCTGATGACTTTGAAGCTGTGCAGACTTTGCTGTCCTTCTCACAGCAGC…
CL43.Contig1_All	CCCCCCTCAATAATCCTGAAACATATCCGACATGAATTCTGGACACTACTGTGTCACATACTCTCTAATGTTAGAGAAACCATTAAAAAAATAACCTCTCACCATAGGTCTGTACCCATTTGAAAGACCCAGCAAATCCGCATTATATTCCGCCACATCCAATTGCAGGTCCCGCAAACTACTTTTAGAAGCCGAAAGGACACACCAGAATCCACCTTACTAGACGGAGGACAGAAGACACAGAGAAGGGGGGAAACTACAGTAGGAGATTCAGAAACAGTCGGAAGTGAGTTAGGAGCAAAAGCAGAAGGATTCTGCAGCACCGTAACTGAAACATTGACTTGAGA
CL43.Contig2_All	TGTGTCACATACTCTCTAATGTTACAGAAACCATTCAAAAAACCTGTCACCAAAAGTCTGTACCCATTTGAAAGACCCAGCAAATCCGCATTATATTCTGCCACATCCAATTGCAGGTCCCGCAAACTACTTTTAGAAGCCGAAAGGACACACCAGAATCCGCCTTACTAGATGGAGGAGTAGAAAACACAGGGAAGGGGGAAACTACAGTA
CL44.Contig1_All	TGCTGAATTATTAGGACGTCCTCATGTTCTCTTTTATTTACATATATTCGCTCTTTCTTGCTGTGTAGTTTTTATAAACTCGTTTTAGCCTGTATGAGTCTTTCTCTTCACTATTCTCTACCGGCTTGTTTTGCTTTTTTTGATATTACTCAAAGCCAACTCGTCTTAGCCTTGGTGTTGGTTCTACGTCTCTTCTCTGTTTTGGTGTTTTCTCTGAA
CL44.Contig2_All	TCATTTCAGCTGCCTGCCGTTCGACTTAATTCATCATAATTCTTTTCGTAGAGTATATATAGGTAACTGTTGTTCTGAGATATTTTGCTTATTTGGAAATGCAAACTTACATGTTCTCTTTTATTTACATATTCGCTCTTTCTTGCTGTGTAGTTTTTATAAACTCGTTTTAGCCTGTATGAGCCTTTCTCTTCGCTATTCTCTATCGGCTTGTTTTGCTTTTTTTGATATGACACAAAGCCAACTCGTCTTAGCCTTGGTGTTTGTTCTACGTCTCTTCTCTGTTTTAGTGCTTTCTCTCTGAAAACATGCACATTTTATTTCTG
CL45.Contig1_All	GTAACAGACTTCTTCTCTGAAGATTGGTGCCACACTGCTGGGCTCTTGCAGGAGCAACCGAGTTGAAATTAAAAATTCGTCGTTTTGTGACAAAGTTTTGCGTTATATAATATACCGGGAACAGACAGTACTGTCAACACTATGTCGACTGTAGACACTTCCAAATTCCATCCTGTAACTCATGTCATATTTGATTTGGACGGCCTTCTCTTGGACACTGAGAGGTTGTATACAGAAGCTACACAAGTCATCTGCTCTGATTATGGCAAACAGTATACTTGGGAAATCAAGGTGCAGTGCATGGGAATGAAAGGTCATATGTCTGCCCAGCACATAATAAACTCCCTTGATCTTCCTCTGACGGTTGATGAATACTTAAAGAAAATAGTTGAACAGTAT…
CL45.Contig2_All	GTAACAGACTTCTTCTCTGAAGATTGGTGCCACACTGCTGGGCTCTTGCAGGAGCAACCGAGTTGAAATTAAAAATTCGTCGTTTTGTGACAAAGTTTTGCGTTATATAATATACCGGGAACAGACAGTACTGTCAACACTATGTCGACTGTAGACACTTCCAAATTCCATCCTGTAACTCATGTCATATTTGATTTGGACGGCCTTCTCTTGGATACAGAAACTCTTTACCGGAAAGTTGCTGAACAAGTGGCATCTGAATATGGAAAGACGTACACAACAGAAATGCACATTGAATGCATGGGGTTTACAGCAGAGGAGGATGCTCAGTATAATATTGAAACTCTTTCCTTGCCTTTAAATGTTGACGAGTATTTGGCAAAAGTCAAGTCTGGCTAT…
CL45.Contig3_All	GTAACAGACTTCTTCTCTGAAGATTGGTGCCACACTGCTGGGCTCTTGCAGGAGCAACCGAGTTGAAATTAAAAATTCGTCGTTTTGTGACAAAGTTTTGCGTTATATAATATACCGGGAACAGACAGTACTGTCAACACTATGTCGACTGTAGACACTTCCAAATTCCATCCTGTAACTCATGTCATATTTGATTTGGACGGCCTTCTCTTGGACAACATGGATATGTATTTATATTGTCATAACCAAATCCTTTCACCACATGGTCATTCTATGACCTGGGAAGAACTGATGGGGGAAATGGGCCGTACTGCCAAAGAAATTGCTGTGGACTTCTGCAGAAGGTTCAGTTTACCCTTCTCTCCCAAAATATATGTAGAGAAATTGTACTCCTTTTAT…
CL45.Contig4_All	AGACTTCTTCTCTGAAGATTGGTGCCACACTGCTGGGCTCTCGCAGGAGCAACCGAGTTGAAATTAAAAATTCGTCGTTTTGTGACAAAGTTTTGCGTTATATAATATACCGGGAACAGACAGTACTGTCAACACTATGTCGACTGTAGACACTTCCAAATTCCATCCTGTAACTCATGTCATATTTGATTTGGACGGCCTTCTCTTGGGAGCTGAGAAATTAGTTCGCCACCTCCACAACCACAAGATTCCCATTGCCATTGCGTCAGGAGGTGCACAAGATAGTTATGAATTGAAGACCACAAATCACAAGGATTTTGTGTCAATGTTCGGGCACGTAGTGCTAGCTTCAACAGATCCAGAAGTGAAGAATGGAAAACCTGCCCCAGATGTTTTCCT…
CL46.Contig1_All	GGGGAACTGAAACATCTCAGTACCCGGAGGAAAGGAAATCAACCGATACTCCGTCAGTAGCGGCGAGCGAACGCGGACCAGCCGAGCCTTGAGAGTTAGCAGAACCAGTTGGGAAGCTGGGCGACATGGGTGACAGCCCCGTATGCGACAACTCGATGGGACATATTAAGTAGGGCGGGACACGTGCAATCCTGTCTGAAGATCGGGGGACCACCCTCGAAGGCTAAGTACTCCTTGCTGACCGATAGCGAACCAGTACCGTGAGGGAAAGGTGAAAAGCACCCCGACAAGGGGAGTGAAACAGTCCCTGAAACCGGACGCCTACAAACAGTCGGAGCCTGCGGCGATCCTTCGGGATCATTGACGGGTGACGGCGTACCTTTTGTATAATGGGTCAAC…
CL46.Contig2_All	AGGCGCAGCGAAAGCGAGTCTGAACAGGGCGTTCAGTTCGTCGGATTAGACCCGAAACCGGGTGATCTAGCCATGAGCAGGTTGAAGGTAAGGTAACACTTACTGGAGGACCGAACCGGTGCCTGTTGAAAAAGTCTCGGATGACTTGTGGCTAGGGGTGAAAGGCCAATCAAACCTGGAGATAGCTGGTTCTCCGCGAAAGCTATTTAGGTAGCGCCTCGTGAATTCATCTTCGGGGGTAGAGCACTGTTTCGGCTAGGGGGTCATCCCGACTTACCAACCCGATGCAAACTGCGAATACCGAAGAATGTTATCACGGGAGACACACGGCGGGTGCTAACGTCCGTCGTGAAGAGGGAAACAACCCAGACCGCCAGCTAAGGTCCCAAAGTCATGGTT…
CL46.Contig3_All	GCGCCCTGACGGCGTACCTTTTGTATAATGGGTCATCGACTTGGTCTCACGAGCAAGCTTAAGCCGATAGGTGTAGGCGCAGCGAAAGCGAGTCTGAATAGGGCGTCGAGTTCGTGGGATCAGACCCGAAACCGAGTGATCTAGGCATGACCAGGATGAAGGCCGGGTAACACCTGCTGGAGGTCCGAACCCACACCTGTTGAAAAAGGTCGGGATGAGTTGTGCCTAGGGGTGAAAGGCCAATCAAACTCGGAGATAGCTGGTTCTCCGCGAAATCTATTTAGGTAGAGCGTCATCCGAATACCCCGGGGGGTAGAGCACTGGATGGGTAATGGG
CL46.Contig4_All	GAGGAAAGGAAATCAATTGATACTCCCCTAGTAGTGGCGAGCGAACGGGGACCAGCCGAGGCCGATAAGTGAGCAGAACCAGTTGGAAAACTGGGCGATATGGGTGACAGCCCCGTATGCGAAGCTTTGAGGCACATATCAAGTAGGGCGGGACACGTGTAATCCTGTCTGAAGATCGGGGGACCACCCTCGAAGGCTAAGTACTCCTTGCTGACCGATAGCGAACCAGTACCGTGAGGGAAAGGTGAAAAGCACCCCGACGAGGGGAGTGAAACAGTACCTGAAACCGGACGCCTACAAGCAGTCGGAGGGGCCTTGCGCCCTGACG
CL47.Contig1_All	GACTGACTGACTGACTGACAGACTGACTGACTGGGCGGAGAAGCGAGCTGCGAGCCCGCGAGATGATCATGTTGCTGGGCATCCTCAGTCCTCAGTCCTCAGTCCTCCTCAGTCAGTCCTAACGCGAACGGTGAGCCAAACAACCTCTCCTCGCGGGACGAAATTATTCAGATTACTGTTGTTGTTTCGTGTCCATTTCCCTGTGTGAGAATGGCAACGGCTGAACAGCTCATCGAAGATTTTGAGACCTACGGCATAGCCATATCAGAGAAAGAGCTCGTAGAGAAATGCCTTGAATTATGCAGTCAGTACAGTGTAGATGGTGAGGGCCTTGCCATCTGTTGGATGGCCTTTGCCACCAGCAATGGATACAGCTGCCTATCTTTAGAGCATCTTGAA…
CL47.Contig2_All	AGAACTTCAGGTTTGTATGTTTGGATAAATACAAATTCCTTTAAAAATATACTATATATTCTGGTGGTTTGGTTTAGTTTTATGAGTATGGAATTGTCCTAATTTTCATTTTTGTCCACTCACAGACATCCAAGAGGCAGATCACACCAGACAACAATGTCACCAAACGTCACGTGAACTCTGCTCGTTCCATCTCAGCTCAGTTCTCTCCAGCTACCCTATCGCGAAGTGTTGCCACTCCTTCGCAGAAGTACTCTTCACGCACCAATGCTGGTGGCGTTGTGGCCTCATATGGTGATGTTTCAAAGGCATCATGGACTTCCAGCAAGGATTTTATACCACAGTTAGAAATCATGGCCATGACTGGAGACACTCCCCTGACTGAATCGTATAAGTACA…
CL49.Contig1_All	TACGACGTCAGCAAAGTCGGGTTTGTTGTGTTGGCAACGGTGTCGAAAGGCTGCCGAGGGAGGAAGCCCCAAGTCTCCCGTCGAAATTCATGTTTTAACAGTGCACAAGGGCCGCGAGAGAAGCAAGATGTGGCGGTGGGCAGTATTATTGACTATTTTAGCGCAGAGAGCCCTCGGGTTCTACGTCCCCGGCGTGGCCCCCGTCGAGTTTTCGAAGAACTCGCCCGTCGAAGTCAAGGCTGTCAAAATGACAAGTTCGCAGACGCAGTTGCCCTACGACTATTACTCCCTGCAATTCTGCAGGCCCAGGAACGGCACCCTGTACAAGTCGGAGAACCTGGGCGAGGTGCTTAGGGGCGACAGGATCGTCAACACGCCCTATGAGGTGCACATGGACGT…
CL49.Contig2_All	GGAGTCCTTTTTAATATCACAAAGTGCAATGAAAATGAAAACAATCTTCCAAAGGAAAAAATAAATCTTCACTTAATACACCCACTCTGGTATTGCCACCAATAAATCTAAAAAGAGATGATTACAAGTACGCTACAAGATGCTAAAACTTGTTAGTTTCTGAGCCCTTCATGCTATATATAAGACATAAAAGATATGGAAACCTTTCACATCAGAAAAAAATTAATCATTACTCTATATGTTGCATAACAATAATGTTTCTCTTTTTTTTCATTCACACAGATCACCCAACATCATCTTTCCAAAAGTAACTTTCTCATAATGTTTATAGATCCTCAGAGCATGGGCATTCAGTACAGTATTTACAGACGCTTTTTTCACCTGAATGATTACATCAGT…
CL49.Contig3_All	ATATTTAATTAATAAAATTGTTAACTGATACTACCCTTTGCTACTCTATTTTATCATGAATACACTATTACAAATATACATTAAAGATGATAATTTCATGAGTGAGCAAATAAAAGTATACTTGCCAATGTCATTAGATGGTTTAACCAGATCACCCAGTCCATTGCGTGTAAGATTCATCAGAGGTATACAGTATGTCGTAGTTATGTAGCCAGAAGATATAATTATTTGCAAAGGTATAGAATTCATCACAAAGGATTGTAATAAGAAAAAATACTTGTCAAAACACTAAATATCTTTCAGGTAGTTTTATAGATGGGAATAAGATCAGGGTGTATTGGATACATTATCGTGAAAAGTTGGCTGGTTAGTTTCATGCTATCTTGATTAATGCTTTTG…
CL50.Contig1_All	GTAAGACTGGCGGTGGTGGAGGGAAAACCGAGCAAGTCAGTGAGCGAATGAGTGTTTGCGATTACCGTGAGTTAATTACAGCAGTGGCGGTCGTGTTAGTGGTCATACAAGGGTACTGCTGGGCAGCATGAATGACCTAAGAAGAGATCGGCTAGGGCAGCGCCCTTATCATGAACATACGGGCGACAACATCTGCCCCAACATGGTCAGGGGTATTGACTACCTTCGTGACCCCAGGTTGAACAAGGGTATGGCCTTTAGTTTAGAGGAACGTCAGGTTTTGGGTCTTCATGGACTGATCCCCCCCAGATTTAAAACTCAAGAGGAACAGGTCGATTTATGTCGTAAAAATATTGAACGGTATCAGGAGCCCCTCAACAAATACATCTATCTCGCTGG…
CL50.Contig2_All	GCTCTGAGTTGCACTGTGCCGCCAGGATCTTATACTCTTATTTTCATAATCTTATTTTTCTACTAGTGCTTCGCCGCTTACTCGAGGATCCGATATGCTCACCATTGCACAGAGAGTAGCCATCAGTGGCGGTCGTGTTAGTGGTCATACAAGGGTACTGCTGGGCAGCATGAATGACCTAAGAAGAGATCGGCTAGGGCAGCGCCCTTATCATGAACATACGGGCGACAACATCTGCCCCAACATGGTCAGGGGTATTGACTACCTTCGTGACCCCAGGTTGAACAAGGGTATGGCCTTTAGTTTAGAGGAACGTCAGGTTTTGGGTCTTCATGGACTGATCCCCCCCAGATTTAAAACTCAAGAGGAACAGGTCGATTTATGTCGTAAAAATATTGA…
CL50.Contig3_All	TGTGTGGAGTTGGTTTTGGTCGGTTGGGGGAAGGTCTGACGCGAGCACTCGCATTGGCTGACGCTCATCGCAAGGAACGCTTCCGGTGGTGCCCGCGATAAAACAATCCCAAGCAGTGGCGGTCGTGTTAGTGGTCATACAAGGGTACTGCTGGGCAGCATGAATGACCTAAGAAGAGATCGGCTAGGGCAGCGCCCTTATCATGAACATACGGGCGACAACATCTGCCCCAACATGGTCAGGGGTATTGACTACCTTCGTGACCCCAGGTTGAACAAGGGTATGGCCTTTAGTTTAGAGGAACGTCAGGTTTTGGGTCTTCATGGACTGATCCCCCCCAGATTTAAAACTCAAGAGGAACAGGTCGATTTATGTCGTAAAAATATTGAACGGTATCAG…
CL51.Contig1_All	TGAGTGTGTGTTGCAAATAGTGTATTTTGTTGACGCTAAGGATTGTGTTAGTCATTCTGTGTGTGTTTTTATAATGGATTTAATTTGTACATTTATAGTGTGCCTGCCAAGTCAGAAATCACTCCAATATCTGAGTGGGTTGACAAGTTGGTCCGTCATTGTAGGTTGGAGATATCTCTCAAGATAATTTCATTGTTTGTGTTGGAGTGCGTGTGTGTGTGTGCAGCCTTTTGAAAAACCAATACGATAGAGCCATCCCTGCTCTAGCCACCAGCCTTAATTAAGCCAAATCAACTAGAAGACAGACCACTGAGTAACAAGCAATCATGGGTCGCTACACTGGAAAGAAATGTCGCCTGCTGACCATGTTCACCATGACAGCATCTTTCTTCCTCGTCG…
CL51.Contig2_All	GTGAGTGTGAACGTGTCCGCGATTTTCCTGTAATATATTTGGATTTTCTTGATTAGAGACCTTGGCCAATCTTACCAAGCCCTGCCACCATCTCCCTTAACTGTATACCTGTATACAAAATCGAGTCTAGTCATCTCGTGGAATGATATTTTTATGATGTGTTATGTGTGAAAAGAAGCCTAAGCCTTCGATCTAGTCATCGACACTTTAGTCCAGATAATTTCATTGTTTGTGTTGGAGTGCGTGTGTGTGTGTGCAGCCTTTTGAAAAACCAATACGATAGAGCCATCCCTGCTCTAGCCACCAGCCTTAATTAAGCCAAATCAACTAGAAGACAGACCACTGAGTAACAAGCAATCATGGGTCGCTACACTGGAAAGAAATGTCGCCTGCTGACCA…
CL51.Contig3_All	TGGCTGCCAGGGAGAACGGACGTGTAGCGTTTCCACCCCCCTCGCTTCCCTCGCCTCCCTGTGATATGTTTTTCTTCGCGTTGGATAGCCCCAGTGCTTGAGAAATCCTCGAGGAGTGAGACCCCTTCTAGGCTCTGAAAGGAACAGAAGCAGTGAGGTTTTATCGGCTCAGTCGTCGCGCTTGCGTTCTGTGAATGTGAAGTTTCTGTGTTACTGGGTACCATCGGGGATCAGCTGTTTTGCGGATGACTGAATCGCTTCCAGCTACATATTGCTTCCACCGTCTGTTTTTGTATTTGTTTGCTTGGTGACGTGCTGGCCAGCGCTTGGAGTTCATTCTCCGCTTCGACGAAACAGATAATTTCATTGTTTGTGTTGGAGTGCGTGTGTGTGTGTGTG…
CL51.Contig4_All	AGGATAGTGAGAAGAGTGTTCTCGTTGTTTGTGTTCGTTGTGATCTAAAGCTAATATTGGTGCTCGGTGTTATTTTTAAGCCCGGATTTGTCATTTAGGATCACCAGGTTTAGCTTTGAAACATAATTTCATTGTTTGTGTTGGAGTGCGTGTGTGTGTGTGCAGCCTTTTGAAAAACCAATACGATAGAGCCATCCCTGCTCTAGCCACCAGCCTTAATTAAGCCAAATCAACTAGAAGACAGACCACTGAGTAACAAGCAATCATGGGTCGCTACACTGGAAAGAAATGTCGCCTGCTGACCATGTTCACCATGACAGCATCTTTCTTCCTCGTCGAGCTGTTGGTTGGGTACATAACCAACTCTATGGCCCTGGTGGCCGATTCTTTCCACATGTT…
CL51.Contig5_All	CCAAGGTCCACGAAGTCTCAGTTTCTGAGATTGAGTGACCTAAACTTATTGCTGCTCCATTTGTGCCTAACTTGCTGAAATTAGTTCAAGGGTCACTTGACTGGCTCGCTGGGGTATAGAGGCAATTCGGCATTGCCGAAATCCGTGCTGCACCTGTTTTCAGCGTCGAATGCAGAGAAATGATTAGAGACCTTGGCCAATCTTACCAAGCCCTGCCACCATCTCCCTTAACTGTATACCTGTATACAAAATCGAGTCTAGTCATCTCGTGGAATGATATTTTTATGATGTGTTATGTGTGAAAAGAAGCCTAAGCCTTCGATCTAGTCATCGACACTTTAGTCCAGATAATTTCATTGTTTGTGTTGGAGTGCGTGTGTGTGTGTGCAGCCTTTTGAA…
CL51.Contig6_All	TGGCTGCCAGGGAGAACGGACGTGTAGCGTTTCCACCCCCCTCGCTTCCCTCGCCTCCCTGTGATATGTTTTTCTTCGCGTTGGATAGCCCCAGTGCTTGAGAAATCCTCGAGGAGTGAGACCCCTTCTAGGCTCTGAAAGGAACAGAAGCAGTGGGTTGACAAGTTGGTCCGTCATTGTAGGTTGGAGATATCTCTCAAGATAATTTCATTGTTTGTGTTGGAGTGCGTGTGTGTGTGTGTGCAGCCTTTTGAAAAACCAATACGATAGAGCCATCCCTGCTCTAGCCACCAGCCTTAATTAAGCCAAATCAACTAGAAGACAGACCACTGAGTAACAAGCAATCATGGGTCGCTACACTGGAAAGAAATGTCGCCTGCTGACCATGTTCACCATGAC…
CL51.Contig7_All	GAGCATCGAATGCTAACACGAGCTCATTTGGTACCCGTTTGGAAGTGGCGTTTGTGTTGGCGCTAACGATTCGGTCAATAATTCTTCTCTCCTCATTTTTTTTTTTCATTTGGTGGGTTGACAAGTTGGTCCGTCATTGTAGGTTGGAGATATCTCTCAAGATAATTTCATTGTTTGTGTTGGAGTGCGTGTGTGTGTGTGTGCAGCCTTTTGAAAAACCAATACGATAGAGCCATCCCTGCTCTAGCCACCAGCCTTAATTAAGCCAAATCAACTAGAAGACAGACCACTGAGTAACAAGCAATCATGGGTCGCTACACTGGAAAGAAATGTCGCCTGCTGACCATGTTCACCATGACAGCATCTTTCTTCCTCGTCGAGCTGTTGGTTGGGTACATA…
CL51.Contig8_All	GAGCATCGAATGCTAACACGAGCTCATTTGGTACCCGTTTGGAAGTGGCGTTTGTGTTGGCGCTAACGATTCGGTCAATAATTCTTCTCTCCTCATTTTTTTTTTTCATTTGATAATTTCATTGTTTGTGTTGGAGTGCGTGTGTGTGTGTGTGCAGCCTTTTGAAAAACCAATACGATAGAGCCATCCCTGCTCTAGCCACCAGCCTTAATTAAGCCAAATCAACTAGAAGACAGACCACTGAGTAACAAGCAATCATGGGTCGCTACACTGGAAAGAAATGTCGCCTGCTGACCATGTTCACCATGACAGCATCTTTCTTCCTCGTCGAGCTGTTGGTTGGGTACATAACCAACTCTATGGCCCTGGTGGCCGATTCTTTCCACATGTTGAGTGATG…
CL52.Contig1_All	CCAAGATAAGAAAAAGGATAATCTGGGCAAAAATGATCGGAGGAGGAGCAAGACACCTTCAAAGGTTGACAGTAAAAAGGACCCAGCTACTGGATGTAGACTTCGAATTAACTTAAAGAGTGACGTCAAGAAAAGCAACACTTTCCGTCAGGTGGTAGTTTTGGCGAACTCTGTCTATGAGATTCAGTTGAAAGGCATAGAAAACTCATATGTTAAGGTGGTATATGAAGATAACCTGAGCTCTGAAACAGTGATCTGCAACGTTATACAGAAGCACAGAAAAGAATTTGGAAGGAATACTTTGTGGATACTCCTAGCAGGTGTTTATACCTTTGTTAATGATGAGAAAGTAGAAAGTTGCGGGAATTGCAAAGAAACCTTAAGGATTATCCCCAAGCC…
CL52.Contig2_All	ACTGGCAAAATGCTGTAACCAAAATGTTTCCTACTCAGCTGGAGATACTATTGAAAAGGGTACTACGGTGCTCATCACCACATTAGATGCAATGCACAAATTAGTGAGGTTAAGTAACCCGCGTCAATCCAAGTTCAATAAGCCACATCAGTACGGGAACTTGAATACTACTAGACTCAAGGCCTTAATTTTAGATGATGGA
CL52.Contig3_All	AAATATCGTAGGGATGAGAGAAGTTCAGATGTAGGTAGGAGGAGAATGAATCAGAACAAAGATGAAGATGGCCTCAGAGGAAGGACACATCAACGTAACAGAAATGAAGACAGTGATAAAGGAAGAAGGCAACAGTACAACAGAAATGAAGAATTCTCAAGGGATAGTTTTGGAAGGGGACATCAATACCTTGACCATGAGGAGAAGTCAAGTAGGGATGGTGGAATGCAGCAAAACTCTAACAAAGAGGAATTTAACAAAGGAAAAATGCAGAAGTCAAGCTTCCCTGTTGATGACACAGAAAGCAGTACTGACATGCG
CL52.Contig4_All	GGTTGACTGGGGCTGTCCAACCAGCAAAGCAGGGATCCTGGGATTGGGCCCCTTCAAACCCTTGAAAAGCAATGCCTTGTTGAGTAGGTCCTTGAAAGGCAACTGGGCCCTGAAAAGATGTAACTGGTTGAGGAGCAGTTACAACACCTGGAAGAGGCTGTGCTGGAAGTGCTGGGAACTGAGGACTAGTCAACATTTCCTGATATCCAACTGGAGCAGTACTATGAGGGAATGTTTCTGCCATCACACCAGGGGGTACCCTATTCACCTGAGTTTGGTGATCTAAAAGTACTGGACCAGC
CL52.Contig5_All	ATTGGATTTTTAAGGAGTTGCAGTGTATTGCAATACTTTCATTAAGACTTAGAATGGGTTAGGAATATTAACAACATTCTGATTAAAGTGATGTCTACAACAAGACAGGTGGAAAGTTAGGTACACCATATCCTTATGAAGTCTTCTCCATGTATGAGAGATTGTTGAAGAATATTATTATGAGGTCTAAGATTGCTTCGTACAATCTTATATACATACGATTAATGTTTGGCAAGGATTTTCTGTTGGTAATTTACTATTCAAAAGTATCACAACAGGTCCCTTCCAGCTTGAAAGATTTATGTATATTTTCTCATACTTCCTATCAGAA
CL52.Contig6_All	TAAAATAAATACAGTAAAGGTAGACACAGTAAAAGAACCAGGTACCGGAGAAGTTACAGGTAATCAAACGGAAGTTCCTAGTTGTGATATTGTTGAGAAAATGGAGGTAGATGATGTGATGGATCCACTTCACAAAGAAAAGGTGGAGGGCAGTGTTAGCACAACGTTAGAAGACAAGGAAGAAATTCCAAATGATGCAGATAAAGAACTAGAGAAGACATTTGAGACATCAGAGGAAATTAATTTTGATGATTTCATTGAGGTAGATGGTGTTGATAACTTTGACGAAATGGACAATGCAGAGGGTGTGCCTGGTGAAGAAAAAGAGCATGGTTCTACCAATGATGATGATGATGATGAGCTGGATTACGAGGTTGCAGAAGACAATATTGAAGATGA…
CL52.Contig7_All	TTTATTCTTAACTCCTATCATGCCTATGTGTGCAATCTGGTCTGGCCATGCCACTTCCCATAGTCATGAAGCTCTTCATAGGATGTACAAACGAAACCCTAATGTCCCCCATTTCACTGGGAGTTCCAGTGTTTGGATTAGGAGTGCCAAAGCCTTAGAGATGAAATGGTTAAACAAGATTATTAATAGCTTGAAGAGAGACTCATATCCCTGTGAACTTATGAAGCAGTACAAACAAGAGAAACCTCCAGTTTTAGAGTATGTGGAAGACGTTACTGTCCCTCAAGTGAAAAACGTGCAAAAGGCTTGGTCTAAAATGATGGCTAAAATGCTCCGACATTATTTGGTGGGCAGTGAAACAAAAGCTGTGTCGGAACCAGTTGTGAAACCAGTTCCTGT…
CL52.Contig8_All	TAAAATAAATACAGTAAAGGTAGACACAGTAAAAGAACCAGGTACCGGAGAAGTTACAGGTAATCAAACGGAAGTTCCTAGTTGTGATATTGTTGAGAAAATGGAGGTAGATGATGTGATGGATCCACTTCACAAAGAAAAGGTGGAGGGCAGTGTTAGCACAACGTTAGAAGACAAGGAAGAAATTCCAAATGATGCAGATAAAGAACTAGAGAAGACATTTGAGACATCAGAGGAAATTAATTTTGATGATTTCATTGAGGTAGATGGTGTTGATAACTTTGACGAAATGGACAATGCAGAGGGTGTGCCTGGTGAAGAAAAAGAGCATGGTTCTACCAATGATGATGATGATGATGAGCTGGATTACGAGGTTGCAGAAGACAATATTGAAGATGA…
CL52.Contig9_All	AAGTACAGTTCATTAAGTGATAGTATACAATTTGCATAAGGCGATTGCAAAATATTTTATGGTAGATAGGAAATCTTATTGGGTGTATGTTTTGGATGGCTTTTTTTTTATTTTATTTTGGAAAGTTCCATTGGTTTGTGGCAACTTGTAAGTTATGGAAGGTCAAGAAAATTACAGGTTATTGGAGATGATGATTTTAAGTAAACGGGTAAGGTCATTCAGCTTCTCAAGAGGTCTTGCTGAAACTTTCTTAGCTAAGAAGTTTTATTACCTTAGTGCATTAGCTAAGAGATTTTGTAATGTAAATGGAACCAAGATACCACCAACATATGGAAAAGCACTCTGTAAGATACTTCCTTCTTGTTGTAGTACTTACTTTGATGATGTAAATGCTATGAA…
CL52.Contig10_All	TAAAATAAATACAGTAAAGGTAGACACAGTAAAAGAACCAGGTACCGGAGAAGTTACAGGTAATCAAACGGAAGTTCCTAGTTGTGATATTGTTGAGAAAATGGAGGTAGATGATGTGATGGATCCACTTCACAAAGAAAAGGTGGAGGGCAGTGTTAGCACAACGTTAGAAGACAAGGAAGAAATTCCAAATGATGCAGATAAAGAACTAGAGAAGACATTTGAGACATCAGAGGAAATTAATTTTGATGATTTCATTGAGGTAGATGGTGTTGATAACTTTGACGAAATGGACAATGCAGAGGGTGTGCCTGGTGAAGAAAAAGAGCATGGTTCTACCAATGATGATGATGATGATGAGCTGGATTACGAGGTTGCAGAAGACAATATTGAAGATGA…
CL52.Contig11_All	TAAAATAAATACAGTAAAGGTAGACACAGTAAAAGAACCAGGTACCGGAGAAGTTACAGGTAATCAAACGGAAGTTCCTAGTTGTGATATTGTTGAGAAAATGGAGGTAGATGATGTGATGGATCCACTTCACAAAGAAAAGGTGGAGGGCAGTGTTAGCACAACGTTAGAAGACAAGGAAGAAATTCCAAATGATGCAGATAAAGAACTAGAGAAGACATTTGAGACATCAGAGGAAATTAATTTTGATGATTTCATTGAGGTAGATGGTGTTGATAACTTTGACGAAATGGACAATGCAGAGGGTGTGCCTGGTGAAGAAAAAGAGCATGGTTCTACCAATGATGATGATGATGATGAGCTGGATTACGAGGTTGCAGAAGACAATATTGAAGATGA…
CL52.Contig12_All	TAAAATAAATACAGTAAAGGTAGACACAGTAAAAGAACCAGGTACCGGAGAAGTTACAGGTAATCAAACGGAAGTTCCTAGTTGTGATATTGTTGAGAAAATGGAGGTAGATGATGTGATGGATCCACTTCACAAAGAAAAGGTGGAGGGCAGTGTTAGCACAACGTTAGAAGACAAGGAAGAAATTCCAAATGATGCAGATAAAGAACTAGAGAAGACATTTGAGACATCAGAGGAAATTAATTTTGATGATTTCATTGAGGTAGATGGTGTTGATAACTTTGACGAAATGGACAATGCAGAGGGTGTGCCTGGTGAAGAAAAAGAGCATGGTTCTACCAATGATGATGATGATGATGAGCTGGATTACGAGGTTGCAGAAGACAATATTGAAGATGA…
CL53.Contig1_All	ACACACACACACACACACACACAGGTCTAAAAGACCTACATAGATTGCTCAGTAATATCAATCTTGCTTTAAGACTGCTAAAATAATCTAGAGTTTGCAACAAGAATTAAAGTATTTAATTTTATATTTCTGATTTAAAAAAAAAAATATGGAGTTCTCTGAAAAAATGGCGTTGGTCTGTGTGTTTGTAAATGACTTTGTACAACGTGCGTGGGAGACAAGTTGATTTATTGATGAAAAGTCACAAAAATGCTTCTAATTAACCTTCCAAAAAGGATTTTGTTTGGCATTAATAAAATATTTGAGAGAGCGAGCTAATTTTTGTGTCTGACAATGGCGAAATTTCTTCATAAGCGTATATCAACTTGTATGTATACTTGATAGAGACGTATGTCAACT…
CL53.Contig2_All	ACACACACACACACACACACAGGTCTAAAAGACCTACATAGATTGCTCAGTAATATCAATCTTGCTTTAAGACTGCTAAAATAATCTAGAGTTTGCAACAAGAATTAAAGTATTTAATTTTATATTTCTGATTTAAAAAAAAAAATATGGAGTTCTCTGAAAAAATGGCGTTGGTCTGTGTGTTTGTAAATGACTTTGTACAACGTGCGTGGGAGACAAGTTGATTTATTGATGAAAAGTCACAAAAATGCTTCTAATTAACCTTCCAAAAAGGATTTTGTTTGGCATTAATAAAATATTTGAGAGAGCGAGCTAATTTTTGTGTCTGACAATGGCGAAATTTCTTCATAAGCGTATATCAACTTGTATGTATACTTGATAGAGACGTATGTCAACTTG…
CL54.Contig1_All	AAAATATACTCTTGGTGAAAGTACACGAACTTCATACCTAACTCTCATGCATGACTGTCATCATTGAGCACCATGAAAGCATACAAACTTAAATTTTACTTCTCACTTGGTATAATTTATTAAATTTCATAAAGTCATATTGCTTAATTATTCTTGGAGTTAAACAGTGGGCCTAGCGACACACTGGCCACGTGTCATAGGCATTGGGACATGTGCCCCCACTGGCTGTCGGCCAAAGAAACAGGAGATCAGCGCCTGCCCTATGAGCCTACAGAGGCCCAGGGCGACTTTAACTCTAACTTAACCTACAATGTGCAACAACAAGACGCTGAGGAACTCACTCACCGCAAAGTACCAATTACAAGCTATGTTTGCAGGGTAGTTCTTGGGAAAGAGGGG…
CL54.Contig2_All	TACGTACTGGACTCGGTTTTGATGAGAATTTACACACAAAATGATAATTGAGGCTGCCACGAGACTAAGGGAGTCCAGTCGTAAACAAAAAGGAAGTTAATGAAGACTTACCTCAGAGTTTTCCTGGAGTTATAATTTAAGGTGGAAGGTCGCCATATTGGAATTTAGAATTCTTTGCCAATTTACAGGGGTTTATTCAGGGAAACTTAACAACTTAACATTAATAAATTAACAGTTAGACACCATACGACATAATCACTGAGGGACAGATTCATGATAGAGCACAGTAACAATGATGACATGGATTGGCAACCAAATAAGTGGATAAAACGGCCAATCTGCAATAATCAGTCAATGATAATGATCACCTTCAATCTGCCCTGACTAAGTGGAATAGTA…
CL54.Contig3_All	TAACAATGAACACGTGATTGCACTCACACAAAGATAAAATTAACACTGATACAGCTTAACTTAAATAGCCCTTAAATTGCACTGGTGGAGGGGTAATTGATGGTTATCACGGGGTCTTTACTTGAATTCAAAGTACGTAAATGGCAAGGCAGGGGATACAGGCAAGATTTGGCCAAAGGGAAGATTGTTCGTGGAGGAATAGGTTAAAAGTTAAACAGAGAGGGAAATTAAGGAGTGTAGTACAAGGGACAGGGCTGGCTAAATGACTACTTGCAACGTACGAACCTG
CL54.Contig4_All	GAGAGAGAGAGAGAGAGAGAGAATGCACCTTACAAATGCGGACCAATGATCAATTCACTGTAACTACCGAACCAACAACAAAAGGAAACTACAGTGCAATGACCCATCTACAAATCAAGATTCTACAAACAAATGAAATATGAGAAATAAACCACTGCAAAAAAATTGCTACCAATTTACTACAAAGAAATCAGAACTCTGCCTACACGGGATCTTGGCAGAAGAGCGAGAAGCTATTTACAATTCCTTCGGCTTAGGCCACTCGTTCACACACGCTGTCTCCTCGGGGAATAGGCTCGTCCACAGGCAACATTCCTGACAGGTCATCTCGTACCTTCTCCATTTCCTTGAATGCCCGAATTAAATTTAGCCCCGCCAACTTCTTCAGGGACTCGTCGT…
CL54.Contig5_All	AATAATAATAATAATAATAATCATCTTTACCTGCATTGAGACATGTAGCCCCACTGGCTGTCGGCCAAAGAAACAGGAGATCAGCGCCTGCCCTATGAGCCTACAGAGGCCCAGGGCGACTTTAACTCTAACTTAACCTACAATGTGCAACAACAAGACGCTGAGGAACTCACTCACCGCAAAGTACCAATTACAAGCTATGTTTGCAGGGTAGTTCTTGGGAAAGAGGGGACTCGTGAAGGTTCCAGTTGGACCGTCTTCTTCGACTGTGTAGGCTCCTCCGCACAGCTTGTAACTTTCGATGATCGTGAAGAATCCTTTCGCTCTGGGGCTGTCCTCTTTGGTCACAAAATGAAACTCGAAGCTGTCTTCTATAGTCGTCCACTCAATGACGCTGTT…
CL54.Contig6_All	TATATATATATATATATATTGTTACGTACTGGACTCGGTTTTGATGAGAATTTACACACAAAATGATAATTAAGGCTGCCACGAGACTAAGGGAGTCCAGTCGTAAACAAAAAGGAAGTTAATGAAGACTTACCTCAGAGTTTTCCTGGAGTTATAATTTAAGGTGGAAGGTCGCCATATTGGAATTTAGAATTCTTTGCCAATTTACAGGGGTTTATTCAGGGAAACTTAACAACTTAACATTAATAAATTAACAGTTAGACACCATACGACATAATCACTGAGGGACAGATTCATGATAGAGCACAGTAACAATGATGACATGGATTGGCAACCAAATAAGTGGATAAAACGGCCAATCTGCAATAATCAGTCAATGATAATGATCACCTTCAATCT…
CL54.Contig7_All	AATAATAATAATAATAATAATCATCTTTACCTGCATTGAGACATGTAGCCCCACTGGCTGTCGGCCAAAGAAACAGGAGATCAGCGCCTGCCCTATGAGCCTACAGAGGCCCAGGGCGACTTTAACTCTAACTTAACCTACAATGTGCAACAACAAGACGCTGAGGAACTCACTCACCGCAAAGTACCAATTACAAGCTATGTTTGCAGGGTAGTTCTTGGGAAAGAGGGGACTCGTGAAGGTTCCAGTTGGACCGTCTTCTTCGACTGTGTAGGCTCCTCCGCACAGCTTGTAACTTTCGATGATCGTGAAGAATCCTTTCGCTCTGGGGCTGTCCTCTTTGGTCACAAAATGAAACTCGAAGCTGTCTTCTATAGTCGTCCACTCAATGACGCTGTT…
CL54.Contig8_All	TATATATATATATATATATTGTTACGTACTGGACTCGGTTTTGATGAGAATTTACACACAAAATGATAATTAAGGCTGCCACGAGACTAAGGGAGTCCAGTCGTAAACAAAAAGGAAGTTAATGAAGACTTACCTCAGAGTTTTCCTGGAGTTATAATTTAAGGTGGAAGGTCGCCATATTGGAATTTAGAATTCTTTGCCAATTTACAGGGGTTTATTCAGGGAAACTTAACAACTTAACATTAATAAATTAACAGTTAGACACCATACGACATAATCACTGAGGGACAGATTCATGATAGAGCACAGTAACAATGATGACATGGATTGGCAACCAAATAAGTGGATAAAACGGCCAATCTGCAATAATCAGTCAATGATAATGATCACCTTCAATCT…
CL54.Contig9_All	GTTCCTTTATTGATGGTATATACAAGGATGTCACCTAAAGCTATGGACATCTGCATATATTTCACTTGTCTCAAGTTTCATACAAAGAGAAATGGAGTAAAAATACAAGAGAGGGGAAAAACATTCCAAAATTATTTTACTGCTCTTCATCCATCTCTCTCTTTCCTTCATATTTTCCTTCCTCTCTTTATTCTGGTGTCTGAGCTACACACTTGATAAGGTTAAACATTATAATGCGTTTCTATGATCTGATAGCCTTAATCCATTTGAATGTGCAAGCACTTAAAATACTAACTGTCAGTTACTGATTAAGGACATTTCCTTGCATTTATTTCTGAAAGCATATTATGACATTCCAGTGTCTTCTTTATTTTACACAAGTAACACAAACAATTTCAA…
CL54.Contig10_All	TACGTACTGGACTCGGTTTTGATGAGAATTTACACACAAAATGATAATTGAGGCTGCCACGAGACTAAGGGAGTCCAGTCGTAAACAAAAAGGAAGTTAATGAAGACTTACCTCAGAGTTTTCCTGGAGTTATAATTTAAGGTGGAAGGTCGCCATATTGGAATTTAGAATTCTTTGCCAATTTACAGGGGTTTATTCAGGGAAACTTAACAACTTAACATTAATAAATTAACAGTTAGACACCATACGACATAATCACTGAGGGACAGATTCATGATAGGGCACAGTAACAATAATGACATGAATTGGCAACAAGCAAGTGGATAAAATGGGGCCAATCTGCAATAATCAGTTCAATGATAATAATCACATTCAGTCTGCCCTGATTACGTGGAATGG…
CL54.Contig11_All	GTTCCTTTATTGATGGTATATACAAGGATGTCACCTAAAGCTATGGACATCTGCATATATTTCACTTGTCTCAAGTTTCATACAAAGAGAAATGGAGTAAAAATACAAGAGAGGGGAAAAACATGCCAAAATTATTTTACTGCTCTTCATCCATCTCTCTCTTTCCTTCATATTTTCCTTCCTCTCTTTATTCTGGTGTCTGAGCTACACACTTGATAAGGTTAAACATTATAATGCGTTTCTATGATCTGATAGCCTTAATCCATTTGAATGTGCAAGCACTTAAAATACTAACTGTCAGTTACTGATTAAGGACATTTCCTTGCATTTATTTCTGAAAGCATATTATGACATTCCAGTGTCTTCTTTATTTTACACAAGTAACACAAACAATTTCAA…
CL54.Contig12_All	ACTGGTAGGAATATTTCTTTTTATGAAAATAGCTACTTGCAAGTACTTTTGTTTTATTACAATATAAACTACAAGTATAAAACCTTATACATTGTACATACTGCTTTTACAAGATATATGAGCAAAATATTTTAATACAGGTATTGTTACTATTATTGATATACATAAAGTTGTAAAATGACTGGTTGGGAATCAAAAATTTTGGAAACTACATTTGAGTACACTACAAAACTCATGGTTTATACTTGCCATTTAAACATTCTTTTATTAGAAAAAGACCTCATACAACCTAATGACAGAGAAACAACTTTCCTTTAAATTAACTTGTGAAATCAAAACTTTACTTAAAGTAACAAGGAACAGTGTACAAGGCTTATTGTGGGGCTAAGGTGTTGAGTA…
CL54.Contig13_All	TAACAATGAACACGTGATTGCACTCACACAAAGATAAAATTAACACTGATACAGCTTAACTTAAATAGCCCTTAAATTGCACTGGTGGAGGGGTAATTGATGGTTATCACGGGGTCTTTACTTGAATTCAAAGTACGTAAATGGCAAGGCATGGGATACAGGCAGGATTCTAACAAAGGGAGGATTGCTTTGTGGAGGAAGAGGTTAAAGTTTAAAGAAATGGAATTTTAAGGAGTTTAAGTAAAAGGGGGGAGGGCTGGTTTACTGACTATTTGCAATGGACAAACCTTGTCTGATAATTATGGCGCCAACAGTCATCTCAGCTGTCCGTCGATGGTAGTTCAACCAGCGTAAACGGAGAATAGGGGGAGATAGATCTGCCCAGTTCAGAGATGAGAA…
CL54.Contig14_All	CCATATTGGAATTTAGAATTCTTTTGCCAATTTACAGTGATTTATATATAGAAACTTAGCAAATTAACATTAGCAAATCAACAGTTAGACACCATACGACATATTCACTGGGGGACAGATTCTGAATAGGGCACAGTAACAACAATAATCAGTTCAATGGTAATAATTTGCATTCAGTCTGCCCGGATTACGTGAATTATTACGGCATATGATTGGTGTTCCAGGATGGAGGAATACTTCATAAGGACATTGAGCTACAACGGAACTTCTCTGACTCGACCAGGTAATGCGGCAGGCAGGGATGAGAGCACGGAATTGATCGCACTACGTGACTCGTGTCGCCTCCTGAAAGAGACGGTTGTGTTAGTCCTATTCAACCTACGGGAGAGGGAATCTTCC…
CL54.Contig15_All	TGATGGTGTTCCAGGATGGAGGAATACTTCATAGGACAGTTGGCCACAACGGAAGCTTCTAACTACGACCAGGAATTAATGGGGTGGCAGGCGAGGCATGGAAGCATGGAATTGATCGCACCACGTGTCTCCTCCTGAAAGAGACGTTTTGCGTTAGCCCTCTCAAACTAAGGGAAATGGAATCTCCCTACAGAAGATTACTGGAGACACGTTCTTAAATACAACACATAACGTAGCCTAGAAGGTGCTTTTAATGAAAGCACGTAAATATGATCTGAGAATCGGAG
CL54.Contig16_All	TTGGCTGCTTGCAGGTACAGCTGGCACCCCCCCAACACGAATGCAATCAGCTGTTCAAAAAGGACAAGAGAGAACTCCCTGACTTCATCTGGAGCGGCAGCTCCACAATTCTTCCACCCCCGCTGGTGATGACGAGCGTCGATGAACAGCCAATTCGATTGTGGGTGCCTATAACAGTTCGAACAGGTTCGTACATTGCAGTAG
CL55.Contig1_All	TATATATATATATATATATGGTTATATCAAAAAGTTTACCACATTTTTACATGTCCCAAATGCAAAGACCTATAAATTTTACTTAAAGCATACTCAAGGCAGGAGCTGGATATAAAAGTATGACAACCATCTCATTTAGGACATTATAGCTGTAGTGACACATTGAATGACTATAAATCTGAGAACAGACCTCTTAAAAGGAATTTTACATCACGCACCTCCCGCAAAATCTAATAAACGGAATTACAAGAAAACAACAGCCTCAGTTGTTATACCTTAAGTTTCTCATACATTACTGTGAGTAAGTACAATTTGCTGGTAATGAGAGTTAGTTACTTACTAGTATTTAACTCGGTGGTTGTATATTTTGTACTCAGTGTTACACGGATGTGAACCGTT…
CL55.Contig2_All	TATATATATATATATATATGGTTATATCAAAAAGTTTACCACATTTTTACATGTCCCAAATGCAAAGACCTATAAATTTTACTTAAAGCATACTCAAGGCAGGAGCTGGATATAAAAGTATGACAACCATCTCATTTAGGACATTATAGCTGTAGTGACACATTGAATGACTATAAATCTGAGAACAGACCTCTTAAAAGGAATTTTACATCACGCACCTCCCGCAAAATCTAATAAACGGAATTACAAGAAAACAACAGCCTCAGTTGTTATACCTTAAGTTTCTCATACATTACTGTGAGTAAGTACAATTTGCTGGTAATGAGAGTTAGTTACTTACTAGTATTTAACTCGGTGGTTGTATATTTTGTACTCAGTGTTACACGGATGTGAACCGTT…
CL55.Contig3_All	GGGGTTTATTTTTTCAGTGGAGGTCAACAAAATACACATCAACAGTTAGGAGCCATACAAATACTCCCAAAACTGCACTTTAAAATGGGGAACACTTCTACATGCAAGAGTGCTTTGAGATGCACTACTAATCACACTAAACAATTTTTCAAACAGCAGTGCTTAGTCTCTCAGAAAAATACTCTATTCATGAACCAAAATGTCAAATTAAAAGCCAAAGACTCCTGAACTTTACAATGATTCAAAATCCATAGATGATACTGTATCATATTTGTTACTCAAGTCTACTTATCTCCAATCTCATTATCAGTAACTAGCCTAACATCACAATTAGCAGTGGTTTTATATCTACATCTAACCCTACACAATTCTGAAAATTCTGATAACCTATTAATATTT…
CL55.Contig4_All	TCTGAACTCTTTTAGGGTTCTTCGATGGTGTAGGGTCCCACCTACATACACCCAAGGTGAACAAAGGGGAGAACCCAACCTGCTGCTCACCTGTGCACAGTATGAAGACCAAGCATGGACCTTAGAAAATGCAGACAGTGCAGGTAGAAGACTTTAGCTTTGGGAGGCAACTCTTCTAGGAGGACACTCCAAAATCCAACCAGTGGGTAGAAGGGACCCTTTAGTCTTGGTAGGCACCACTTCTAAGAGGAGGTTTCTGAATACAAAACTTGTCCTCCCACCTTAGACTGTGCCATAGCCATTGTACTGTGGCCTTCCATGGCCTTAGGTTTGAGTTCCCTTGCCTGAGGGTACAATCAGGCATTTATCCTCTTTTTTGTTCACTTTCCAGTTTTTTAG…
CL55.Contig5_All	CATCAAACCCTGGGATTAAAAACTTGACACCTTTGACTTGTTACCACTTACAAGAACCTCAGATAAAAAAAAAAATCATAGTTACGGGCACAACTCTGGAGATCAAGGAAATTTGACCTTAAGCCCCGAATATTTGAGTAAAGCACTTTACAGTTTTTCTTACTGTAATGAGTAGTAGGCCCAGGGTTCAGCTCAATGTCTCCCAAAAGAATTAAAATTAACAACAAAAAGTCAGTATCAAAACTAATAAATAGACTCATAACAACAGTAACATTGTAAAAATCAACAGAACGATAAACAATACCATTATAAACAACAGTGTTTACATTATTTACAAAATTCTGTTGAGAGTATAAGTAAACGTCACCATACGTCATTGGAAAAAGTGTCGGAAGCAAG…
CL55.Contig6_All	CCTTTAGTCTTGGTAGGCAACACTTCTAAGAGGAGGTTTCTGAATACAAAACTTGTCCTCCCACCTTAGACTGTGCCATAGCCATTGTACTGTGGCCTTCCATGGCCTTAGGTTTGAGTTCCCTTGCCTGAGGGTACAATCAGGCATTTATCCTCTTTTTTTGTTCACTTTCCTGTTTTTTCAAAAAGTGTGTAGGACAGGCTGATGAGAAAGCTTAAGTTGCTTGGTGGATATCAGGAAAGTGCTTTCGTTTATACCTAACCTTTTCCTTCTGAGTGTTTTATTTCTAAATCCATCCTAAGTGTCATCCCCCAGTTGTTGCAGCAAACCTGGCAGATTTCTTTGGCCTTACAAGGTGTGCTGGGCCCACCTTGTTGATCACTTGCTTCCGACACTTTT…
CL55.Contig7_All	TAGCCACTCACTGTGCTTTGCACTACAGTCTCCACAAGTTACAAACGAAGCTTTTGAATCCTGTGACTCAGCCATACTACAGTAATCCTCTACAAAAGACAGTCATATATAGAATCATCGATATTTGGATTACAGTAAACAGCAAATACATAAACTTTGTAGAACTTACTGAAAATTTTAAAACAAAGAACTTTATGGCAACTACACTCCAAATTTTTCTGATAAATAGGTCATCTGGGCTTAGAGTATACAGCCATACCTTGAGCGGGTGGGATGCTACGACGATAAATAAAGTCAAGGCCATCAAACCCTGGGATTAAAAACTTGACACCTTTGACTTGTTACCACTTACAAGAACCTCAGATAAAAAAAAAAATCATAGTTACGGGCACAACTCTG…
CL55.Contig8_All	GTTTGCAATCAGAGTAACCTCCTCTTAGAAGGGTCGCCTACGAAGGCTAAAGGGTCCCTTCCTCCCACTGGTTTCATTTCGGAGTGCCCTTCTCCTAGAAGAGTTGCCGACCAAAAGAGTCTCGTCTGCTCTAACTCGTGTAGCCATGGACGTCACACCTTGAGGTGAGTGTTGCTAAGAAAAGTCACATTAACTCGCTATGGGGGAAAGTCCCAACTTTTACTTCCCCTTTGCATTATTGCTTTCTTTCTGTCAGACCAGGCAAGGCCATTAGGTTGCATGTCTCATCTGAGTAAATGCAAGTTTCCTAACCGGCTGCTGAGGTATTTCTCCTCAAATATTGTCCTAAAAAATTCCAAGAGAAGTTCTTGGTTAGTTTCCGAAATACTCTCACCAATA…
CL55.Contig9_All	GGGGTGGGGGGGAGCCAGTCACGGTGGCTTTAGAAATCATGGAAAGCTTAGTAGGGAAAGATTAAGTAAAGAAGAAGGCGCTTTCCTGATAATCCACCAAGCAACTCCTGCTTGCTCATCAGCCTGTTCTACGCAATTCTCGGTAAAACAGGAAAGTGGACAAAAAAAAAGAGGAAAAATGCCTAGTTGTACACTTAAGCAAGGGAACTCAAGACCAAGGAAGGCCACGGTAAATGGCTATGGCACAGTCCAAGGT
CL55.Contig10_All	GTGGGACCCTCTCTCATCTTTTCAGTTTTTCAGGTAATGAGGGCTGGAGAATGGCATAGTCAGATCAACTTTACTTGAAACTACTTGTGGTATGTCACCCACAAGTCCCTGGACAACAGGTACCCCAAATATCCTCTGAATACATAAGCTTGGTACCTTCTTATATGAAGAGTGATTAAGGAGTGAATGGTTATTCTTTCCTTTCATCTTCCTAAGTGTACTGTATTGGGGTGCATTAGATAAGTGTACAACAAGCACCTACTCTAGTAGTTTAGAATACGCTGCCTTCTGTCCTTTTTCTTTAACAAGGGGGAGGAAAGACACAGTAGAGTTTTCTCTGAACCCATCATGTATGGATAGCCAGAAAAAGCTGCTTACCTACTTACCAACTTCTATGGG…
CL56.Contig1_All	GCAGTGCCAAACCAGCAAGGTGGGGTGTCACACCGAGTCCGGGGTAGGCGAGTTCCCGCAGCCATAGCGTCACTTCGGCCACATCCACATTGACATCGTCGGGCCCCTTCCCCCATCACGTGGGTCCAGATTCCTCCTGACGGCAGTAGACCGCTCAATGCGGTGGCCCGAAGCCACGCCAATGCAAGAAGCCACCGCCAGC
CL56.Contig2_All	GAGGGCCTCGGCGCACGCACTGGCGGTGGCTTCCTGCATGGGCGACGCCTCAGGCCACCTGGTTGAGCGGTCGATGATTGTCAAGAGATATCTGGCCATGCCTGACGGGGGAAGAGGGCCGACGATGTCGATGTGTATGTGACCAAACCGCCTCCCCGGCTGAGGAAACTCGCCTACCCCGGACTCGGTGTGACGTCCTATCTTGCTGGTTTGGCACCGAAGACACTGTCTCGCCCAAGTCCTCGCGTCCTTCCGCATTCCGTGCCAGACGAACTTCTCCATCAGC
CL56.Contig3_All	GAGGGCCTCGGCGCACGCACTGGCGGTGGCTTCCTGCATGGGCGTCGCTTTGGGCCACCTGGTTGAGTGGTCGACCATCATCAGGAGATATCTGGTCCCGCCTGACGGGGGAAGAGGGCCGACGATGTCGATGTGTATGTGGCCGAAACACCGCCCCGGCTGTGGAAACTCGCCTACCCCTCACTCGGTGTGACAACCTATCTTGCTGGTTTGGCACCGAAGACACTGTCTCGCCCAAGTCCTCGCGTCCTTCCGCATTCCGTGCCAGACGAACTTCTCCATCAGC
CL57.Contig1_All	TGTGTTTGTGTGTGTGTGTGTGTTTGTGCGTGAGAAAGACAAGACATAGAGGTAAATCCAAGAATAATTTCATTATATCTCACTCTTCATAATCCTAGCCTCACGTCAAGGCCGAGGTGTCACGGGGCATAATAATAATAATTATAATGATGATGATCAATAATGATGATGATAATGATCAATAACGAGTCATTATTGGTGATTGTTGAGAATGACGGGGAGAGATGTACACAAAATGTTATTACATTACAAAGGACCTCTGATTCACGTAGCGAAGAAAAGCCATTGGAATAAAAAAAAAAATAATAATAATAATTATTAGTATGCATTAGTAAAACCGAGCTATAACCATCCACTAGACCATTAGTACGTTAGTAAACTGCACTGATGGTGATCGCA…
CL57.Contig2_All	CGAACAAAGTCTTGTTTTCCGGTGCTACTCCTCGTGGTGATCTGTCTAGGGGCACTGTTACTGACCAGACGGACGGATACGATTTGCAGTCTGTACTGGCTTCTTGCTAGAGGAGCCCGGTGCTGAAGCTATCACTTGACCAAAGTTGCTTCTACCCCCCATGTGTTTTGTTTTGTTCTTGTATTCCTTTCAAGAGTATAATATTCACTTGCATTCAACCATCCCCTTGCATCATGAAAGAAGAAATTTCTGCCGCAGTTTGCTTCATATCTAAACTCATCCGCCGGAATTCCAATGAAGATGAGGAGAAAATAGAGAAGTTTGAGCAACGTCTGGAAGAACTGTTGAGGGATAGGTTTAGCACTCACTGGCATCCCAGTCAACCTTGGAGAGGACAAG…
CL58.Contig1_All	TTTTTTTTTTTTTTTTTTTTAAATTTAGTCCAAACTTTATTTTCAAAAGTGAAGAATTTTGGAAAAGGGTTTCCGAAATAGGAGAAAAGACAATTTTGTCAGTAAATCCTCCCTGTAGAAATCCACCCATAAGACTGACATGGACATCCGTTCACACAGTTACAGAACTACAGGAGAATTGTGTAGACTCTAGCTTTCCAATCAAGATTTTTTTATGATTTTTTTTTTTGTATTTTTCAAACTTGCTTCAATATACAGACTGCCAGGGTTCATTGCCACTGATGTAAGTTCCCAGACATCAGGAAGAGGGTCGCCTTGGTGTTTACTCAAGTGATTTGTCGAAGAGGTATTCTCCCAGACCACCTGGGCCAGCGCGTTTCAGGCGGGTGATCAGGCATC…
CL58.Contig2_All	CTCCATGTTGATCTGCTTGTTGAAGCTGCTCCGCGTCGCCAGTGTGTGAACGAGCCAAGCCAGTCTTTTAAACTCTCATTTCCTCTTTTTCCCAGTTTCGATTTTCCCTTTCCAATCCACCTGAATCCGTCCGTAGATTCGCCATGGCCAGCCAGATCCGTCAGAACTACCATGAGGACTGCGAAGCAGCCATCAACAAGCAGATCAACATGGAGCTGTACGCCAGCTACGTCTATCTAGCCATGTCTAGCTACTACGCCAGGGATGACGTTGCCCTTCCAGGACTGAAGAAGTTCTTCAAGGAATCCAGCGACGAAGAAAGGGAACACGCCGAAAAGCTCATGGAGTTCCAGAACAAGCGAGGAGGCACTATTCTCCTTCAGAGCATTGCTTGTCCTT…
CL59.Contig1_All	AACTCCCGACGACGAGAAAAATGGATACGAAGATGATTTTTCGCTAAATTTACATTTCTTTCTTTCTTTCTTTAAAATATTGATATTTTCGTGGCAATAAAGTTTCAAGATCGACTAAAAGAGATTTTCCAGAGGGGAAAAATATATCAGGAGAATGACGGACAACTCCAGTCTACAATTGTTTACCGATGAAAATATGGATTACTTCGCGGAGTAGTACGCAGTCGAGGGTCCTGGTTTCTGCGATTATGGATTTATTCAGCATCTCTACGGTTGGATCGTCGCTTTGGACGCAAGTTCTTCATTCGCAATAAGGGAGGAAATGATCAAGAAGAGAGGAAGACAGTAGCGTGGAGGAACTGAAGAATTTATACGAAATAAAAGGTAGAGAACTTGGGG…
CL60.Contig1_All	ACAGGAATAGGACACTTCGGTATTCATTTATGTATTAACACGAATAGGACAATTGGGGTATTTTTTCATGTATTAACAGGAATAGGACAAATCAGGTATTCGTTCATGTATTAACGGAAATAGGACAATTGAGGTATTCATTCATGTATTAAAAGGAATAGGATAATCAAGGTATTCGTTCATGCAATAACAGGAATAGGATACTTCGGTATTAATTTATGTTTTAAGAGGAATAGGACAACTGAGGTATTCGTTCATGTATTAACAGGAATAGGACAATTGAGGTATTCGTTCATGTATTAACAGGAATAGGACACTTCGGTATTCATTTATGTATTAACAGGAGTAGGTCAATTAATGTATTTATGTATTAACAGTAGGACAGTTAAGGTATTCAGT…
CL60.Contig2_All	TCCTGTTAATACATGAACGAACACCATAATTGTCCTATTCCTGTTAATACGTGAACAAATACCTCAAATATCCTATTCCTGTTAATACACAAATGAATTCCAAAGTGTCCTATTCCTGTTAATAAATTACTGAATACCTCAATTGTCCTATTCCCGTTAATACATAAACGAATACCGAAGTGTCCTATTCCTGTTAATACATGAACGAATACCTCAATTGTCCTATTCCTGTTAATACATTACTGAATAACGAACTGTCTTATTCCTGTTAATACATGACCGAATACCTTAATTGTCCTATTCCT
CL61.Contig1_All	TTTTTTTTTTTTTTTTTTGTTTTTGTTTTTTTGTAAGGTATGACAGTAACAAATGATTTTATGTCTGTGAATGTGTGGTCCCAACATACGTTGCAGCTAGGTCAATTCTGCCATGAAGTCACAATCCCCTCAGACCCACCCCACCCCACCCTATCCCACAAGCCTCACTACAAAAGTTGCATAAAAAATACAGTTCCCAACTGACTGATAAGAAACTCCATGACAGAAAGGAAGCAACAGCAGATCGGGTGGACGACGGCACCGTCTCCATTCGAAAGTGGCCAGGATTGGACGACAGCCAGTGCCAGTGAAAATCTTGCAGGTCATATTTATTTCTTCACTTTTTTTTTTTTTTATTTTTCATTTACTTGCATAATCTCTTGCATTTCACTACTTAGC…
CL61.Contig2_All	TTTTTTTTTTTTTTTTTTGTTTTTGTTTTTTTGTAAGGTATGACAGTAACAAATGATTTTATGTCTGTGAATGTGTGGTCCCAACATACGTTGCAGCTAGGTCAATTCTGCCATGAAGTCACAATCCCCTCAGACCCACCCCACCCCACCCTATCCCACAAGCCTCACTACAAAAGTTGCATAAAAAATACAGTTCCCAACTGACTGATAAGAAACTCCATGACAGAAAGGAAGCAACAGCAGATCGGGTGGACGACGGCACCGTCTCCATTCGAAAGTGGCCAGGATTGGACGACAGCCAGTGCCAGTGAAAATCTTGCAGGTCATATTTATTTCTTCACTTTTTTTTTTTTTTTTTTTCATTTACTTGCATAATCTCTTGCATTTCACTACTTAGCC…
CL61.Contig3_All	TTTTTTTTTTTTTTTTTTGTTTTTGTTTTTTTGTAAGGTATGACAGTAACAAATGATTTTATGTCTGTGAATGTGTGGTCCCAACATACGTTGCAGCTAGGTCAATTCTGCCATGAAGTCACAATCCCCTCAGACCCACCCCACCCCACCCTATCCCACAAGCCTCACTACAAAAGTTGCATAAAAAATACAGTTCCCAACTGACTGATAAGAAACTCCATGACAGAAAGGAAGCAACAGCAGATCGGGTGGACGACGGCACCGTCTCCATTCGAAAGTGGCCAGGATTGGACGACAGCCAGTGCCAGTGAAAATCTTGCAGGTCATATTTATTTCTTCACTTTTTTTTTTTTTTTTTTTCATTTACTTGCATAATCTCTTGCATTTCACTACTTAGCC…
CL61.Contig4_All	TTTTTTTTTTTTTTTTTTGTTTTTGTTTTTTTGTAAGGTATGACAGTAACAAATGATTTTATGTCTGTGAATGTGTGGTCCCAACATACGTTGCAGCTAGGTCAATTCTGCCATGAAGTCACAATCCCCTCAGACCCACCCCACCCCACCCTATCCCACAAGCCTCACTACAAAAGTTGCATAAAAAATACAGTTCCCAACTGACTGATAAGAAACTCCATGACAGAAAGGAAGCAACAGCAGATCGGGTGGACGACGGCACCGTCTCCATTCGAAAGTGGCCAGGATTGGACGACAGCCAGTGCCAGTGAAAATCTTGCAGGTCATATTTATTTCTTCACTTTTTTTTTTTTTTTTTTTCATTTACTTGCATAATCTCTTGCATTTCACTACTTAGCC…
CL61.Contig5_All	TTTTTTTTTTTTTTTTTTGTTTTTGTTTTTTTGTAAGGTATGACAGTAACAAATGATTTTATGTCTGTGAATGTGTGGTCCCAACATACGTTGCAGCTAGGTCAATTCTGCCATGAAGTCACAATCCCCTCAGACCCACCCCACCCCACCCTATCCCACAAGCCTCACTACAAAAGTTGCATAAAAAATACAGTTCCCAACTGACTGATAAGAAACTCCATGACAGAAAGGAAGCAACAGCAGATCGGGTGGACGACGGCACCGTCTCCATTCGAAAGTGGCCAGGATTGGACGACAGCCAGTGCCAGTGAAAATCTTGCAGGTCATATTTATTTCTTCACTTTTTTTTTTTTTTTTTTTCATTTACTTGCATAATCTCTTGCATTTCACTACTTAGCC…
CL61.Contig6_All	TTTTTTTTTTTTTTTTTTGTTTTTGTTTTTTTGTAAGGTATGACAGTAACAAATGATTTTATGTCTGTGAATGTGTGGTCCCAACATACGTTGCAGCTAGGTCAATTCTGCCATGAAGTCACAATCCCCTCAGACCCACCCCACCCCACCCTATCCCACAAGCCTCACTACAAAAGTTGCATAAAAAATACAGTTCCCAACTGACTGATAAGAAACTCCATGACAGAAAGGAAGCAACAGCAGATCGGGTGGACGACGGCACCGTCTCCATTCGAAAGTGGCCAGGATTGGACGACAGCCAGTGCCAGTGAAAATCTTGCAGGTCATATTTATTTCTTCACTTTTTTTTTTTTTTTTTTTCATTTACTTGCATAATCTCTTGCATTTCACTACTTAGCC…
CL61.Contig7_All	TTTTTTTTTTTTTTTTTTGTTTTTGTTTTTTTGTAAGGTATGACAGTAACAAATGATTTTATGTCTGTGAATGTGTGGTCCCAACATACGTTGCAGCTAGGTCAATTCTGCCATGAAGTCACAATCCCCTCAGACCCACCCCACCCCACCCTATCCCACAAGCCTCACTACAAAAGTTGCATAAAAAATACAGTTCCCAACTGACTGATAAGAAACTCCATGACAGAAAGGAAGCAACAGCAGATCGGGTGGACGACGGCACCGTCTCCATTCGAAAGTGGCCAGGATTGGACGACAGCCAGTGCCAGTGAAAATCTTGCAGGTCATATTTATTTCTTCACTTTTTTTTTTTTTTATTTTTCATTTACTTGCATAATCTCTTGCATTTCACTACTTAGC…
CL61.Contig8_All	GGGGAGGGAGCGGCACTCTCTCTCTATGTCTTGTCCTGCCCAATTCCAATTATTAATCGTTCCATGTACTTAACCCTCGTCTCCAGCTGTCAGAAAGGTATTGGCTTTTTAGCATAGTGCACAATGGACGTTTTTGTGCTTGGTGGGGTAGTGCTGGTGTTGACGGTGGTTGTCTACATCCTCGCAACCCTTGGCACAAAGGAAACTCCCTTTGAAATAGCTCTGGCAGAACAGCGTCAGAAGAGAGAGCAAGAAAATGCACCTGTTAAGACGGAAAAGCAAATCAAATACAGACCCAAGCCAAAGAAGCCGAAAGTTAGGAAAGAGACTGATACGGAGCCGTCAGTAAAGCCTGCGGTGGCCCCAGTTGTCATATCGGAACCAGAACCAGAGCCTGAA…
CL61.Contig9_All	AGGGCCGTTTGTGCTTGCGCTCTGAGTAGCAGTTTTCGTTAGCTGCTCTTGGGCATCTTGCAGCTGTTGCTGCAGTGATGCCTTTTCTTTTTCTTCTTTTTGTAGCTGCTCTTGTAATAACTTGAGCTGAGAGTCCATCTCTTCAGCCTGTCTGACTTTATCAAGAGTACCCTCAAGCTGCTTGATTTGCAACTCAAGGTTAGCCTTGTCTGCTGTCAGCTGTTTGACGTTACTCTCCTTCTCGCTTAGCTTCTTGCTCCAGTTTACTTCTTCAGATTCGACTGATGCTTGCAATGTTCTCAAGAGTTCTTCAGTATCAGCTAAAACTTTCTGGTAGTGGGCAACCTTTTCATTAACAGATTTAACTTCCTCTTCTAACTCGCTAACTCTCTTACTGTC…
CL61.Contig10_All	CTCTCTCTCTCTCTCTCTCTCTGAGACTTTCCGTTAATGGAGGCTGACTGGTCGTCCTGTGAGTCTCGTTAGTAATTACATCCCCCCGCCCTCTCTCTCTCTCTCTGTCTCTCTGTCTCCAGCCTTTCCGGAGGTATTGGCTTTTTAGCATAGTGCACAATGGACGTTTTTGTGCTTGGTGGGGTAGTGCTGGTGTTGACGGTGGTTGTCTACATCCTCGCAACCCTTGGCACAAAGGAAACTCCCTTTGAAATAGCTCTGGCAGAACAGCGTCAGAAGAGAGAGCAAGAAAATGCACCTGTTAAGACGGAAAAGCAAATCAAATACAGACCCAAGCCAAAGAAGCCGAAAGTTAGGAAAGAGACTGATACGGAGCCGTCAGTAAAGCCTGCGGTGGCC…
CL62.Contig1_All	GTTACAAACAAATATAATAAGATTCACTGAAGATAAGGAGAGGCCATCAGTTTACTGGGGATGGGAAGCCAGAAGATTACAGAGAGGAATTTAGTCTAATTGCTTAATGGGAGAGGCTAAGGGTAAGACATGTTCATGACAATGTTGTGGGAAAGTTTCTGGGTATCACATAGGAGTGGCTTCATGTATATCGAGGTAATATTCCACCACCCCTCATGCATCCTTGCAGCTTAAGGTAACCGAAGGAGTGAGCCCATTGCAAGCACCAATGAAGCTGGTCTGTAACAACACTACCTGCGTAGTTTGACATGCGGACTATGGTAACACTGTCCGGCACAATTCGGCATCATAGCAGGGCACTGGGTCCCCCCTCCTTTGGTGGCATTGTGACTTGAATAA…
CL62.Contig2_All	CATTGCTGTAAAGGCCTTGGTTACATTCTTTGCTTTAAACGTCCTGTCAGTTCCTGTTCCTTCTAGAGTCTATCTAACTTTAGCTTCACCAAAGATCCAATAAATAGAATTACAACTCGGGTATATCTGTGTCCTCTCATTTCAGCTCCCTGGGTGGATTTGGATAAATGCAAGTCAGGCCATGAATCGGCAACTGTGCGATCGTATGCCTCACTACTGTCCGGCTTGCTTCCTTTGGTTTCTTTAATCTGTAGAGATTTGAACCCAAATCAACTTGCAATCCAAAAACCTTAAAGTGCTGGTCACAATGGATGGTTTGGTGGGAGTGTTGGAGGACTGGCTAGGGGACTGTGATAGTGCTGACGACAGCAAGCAGCTCTTTGAATACCTGCAAAGCGA…
CL62.Contig3_All	GTCAATATGGCAGACGACGACATGGGAAGTTTTCAATGACACCAATTTCACATTATCTGACCTTAAAGTGCTGGTCACAATGGATGGTTTGGTGGGAGTGTTGGAGGACTGGCTAGGGGACTGTGATAGTGCTGACGACAGCAAGCAGCTCTTTGAATACCTGCAAAGCGATCACGACAGACTCGTGCATGCAATATACACGCTTTGCGATGAGCGATCAAGGTGTCCAGATCTGTTTGAGAGCGTAGTGAAACAGCTGTTTACCCTTGCACGAAGTCAGGATGAACAGCTGCGGGAATTTGTTCTTCTATTTGCTCCAAGTCTTCTTTATATTTATTTGTCTTCAATCAGCTTAGGGGATAAAAAGGGTGTAGGGAGTGTTGAAGTTGCTCTTTTAGC…
CL62.Contig4_All	CCTCATCTTGCCCAAGTGTGAACATACGTGCACTTCACTCTTCATTGATCAATATAAGTCAGAAATGCTTAGTTCGATTCTGTCTTCTTCCTAGGTCTTAGAGTGATGAGTGCGGGATGACCAGTTGGCTGCGAGCGTCCCCCTTGCGCTCGTCGCTAGGTCGACGTCGCGCTCCCTCTCCGTTACACGATGTGGACCCAGCAGCTGCATTTCAATCTTTTATCAAACATTGGCAGCAGACTCGTGAAATTATTGAAAGAACCAGGCTGAGAGGACAGGTCAGTGCTGATGATGTAACTGCTGTGATTAACCATCTGACGCAGATGGTTACGCTCCTGTTAGTTGACTTGAAGCAAATATTAGTAGCCTCACGCACCCCTAATGGCACGGGCAGAAGGT…
CL62.Contig5_All	ATTTCAATTTAGGCAAGTAGCCTTTTTATGGAAAATTTGTGCATGAAAGCAACTTTCTTTCCTACTTTCGAGAAAGAACCACTTTCCCAGTCTAAGTTAACTTGTTTGTGTTGTGACCGATATCAGAGCTGTCAGCTGCGATATCACTTTAATATATACTCGGTAGTGTGACCAATATGCCCATGGTTTTTAGCATTAGAAAGTGATTTCAGTTTTACTAATGAGTGTGAAAAGTCAAATCTCTCTATAATAGAGTTATGGGTGACCGTCGTTGTCTTTTCACGTAATGCATAAAATGGTCTAGGCTAGGTATTGCACCTTAAGCCAGGTCTTAACCTGCCTAGGTAAATAGGCCTGTGTGGTAAACTTCGGGCTACACCATACGTAGCCTATCAAGGT…
CL63.Contig1_All	TCCGAACACAGCAGGACGCGGTAGAACAACAATCATGGCGGAGGCACAGGAGTCCGATGGCGAAGAAATATTCTCAATATTCACAAAAGACGAGAACGAGGGCCTGTCAGAAGTCGTCAGGAAGAAACTGGAAGATGTGTGGTCGTCGAGGACCAAGGAAATCAGGTGTCTGAAGGTGGAGATCGACAAGATCAAGATAAACTCAGATCAAGAAAAATTTAATCTAGAGAGAGAACTGGTAACACTACGTGGACAATTGGAGGAAGAAGTAGCCTTGAAAGAGGAAGCCTCCAGTGCTAGGGAATCCAATGAGAGTCGGATAATCAAGTTGGAAGATGAACTGGGGGATTACAAAACAAAAGTTATCTCGCTTACACGTGAATTACAACAGGCCCAGAA…
CL63.Contig2_All	GCAGAAGTCACTCCAGGCGAAGGAAAATGAATTATCAAAACTAAAATTACAGCTTCAACAAGTTCAGAAGAGTCTTCAGATGACCGTTGCACAGAAGAATCAGTTCAACAGTCAGCTCCAGTCCTCTCGCGAGGAGGCTCGAAAACTAGGGGAAGACTCCAGGAAAACGGCTATGGAGAAAGCACGCATTCAGCAGCAGTTGGCAGATGAAACCAAGAAGCTGAATTTGGAGAGAACAAGACTTCAACAGCAGTTACAAGAAAACAGAGAGCAAGCATTGGAATCCAAGGGACGAGAAGATCAGTTGCGTCACCAGCTGGAGGTTGCAAGAAAAGAGAAGGAAGAAATTGAATCCCAGGTGGAGGATGCCAAGCAAAAGATTGCTGAAATCAGCGCAAA…
CL64.Contig1_All	TCAGTCAAACAAACCGCAATAGTTTGTTCCGTTGCATTTTCAAAATGGCAGACATTCTCAATGTTTGAGATGAAGTATGTCCTCAAATATCCATTTTAACATAAATTTATTGATTACTAATAGAATCACGATCTCAAGGCATTCATATTTGGCATCATATTTGACCCCTGACCCCTATGTCCTCCTAGGTCAAAAGGCAATCCTTACATTTCATGAATGTATGATCCTTGCTCCAACGCATCAAATGGACCACAGGAGAAACATATGAAGATGTTGCATCCAAGTATGTTACTCTTGCCAAGAAAAACAACAATCCTATTGTTGTCTTTGATGGGTACAGCAACAGTGCATCAAAAAACGCGTAACTCATGAAAACCGTGTTAGGGGCGTAATTGTTGC…
CL64.Contig2_All	GAAAGAACAATCATTCAGGTTTTCAGTTCTAGCACGGATTGTGCATCTCTTGATGAGCTGAAAGAGGAAAAATTCCAGGACAAAGTCATCGAGAGTTTGAGGCGTGTTGATGTAAAAGACCTGCCGCCCACTCGTGATGCAGCTAAATATCACTCATTTCGTGTTTATTATCAAACACAAATCTGGCTATAGGAAATAGTGATATTAAACCTGATGACTGGGGTTGGAAGAGAAATGGAAAAAAAAAACTTGAATCCTTGCACAATGGATAACATCCCTGCTCCTGATGCCTTAAAGTAA
CL65.Contig1_All	CGAAAATGCAACCGAGATGGCCTGCGAAACGTCGGCACAACAAATCATGAAAATGCTCTGTGCTTTCCCTCGTAACCCCGTCGATATATATGTATATATATACATATTCATGTGTTTCGGCAGCAACTTAGACTTTGCAACACCTTCAAATTCTCCATAAACAATGCAACACTCAAGATGTGAAGGTACGCAGTAGCCAAAACACATTCATGTTTATCACAGTATTTTTCATCTATTTTCTCCCTCTGTTATAAGCGTACGAACAGAGGAGTAATAGCTTCGTAAATAGAAGTTAATAGACATTGCCATTAAAAAATGAGAAACAGTACCAATTTAGTTTCTGTAAAGATAGGGATTTTGGGCTAAACTGTAGCTTTGATATTGCCATTAAAACTTAAG…
CL65.Contig2_All	CACGAAAACGCTCTGCGCTTTCCCTCGTTGCCCCGTCGATATATATGTATATATATACATATTCATGTGTTTCGGCAGCAACTTAGACTTTGCAACACCTTCAAATTCTCCATAAACAATGCAACACTCAAGATGTGAAGGTACGCAGTAGCCAAAACACATTCATGTTTATCACAGTATTTTTCATCTATTTTCTCCCTCTGTTATAAGCGTACGAACAGAGGAGTAATAGCTTCGTAAATAGAAGTTAATAGACATTGCCATTAAAAAATGAGAAACAGTACCAATTTAGTTTCTGTAAAGATAGGGATTTTGGGCTAAACTGTAGCCTTGATATTGCCATTAAAACTTAAGAAACAATACCAATTTACAGTTCTTGGAAAGATGCGTTAATTTTGA…
CL66.Contig1_All	GACAAAGTCAAAGTGAGAGTCATGGCTGTGGAATATTACTACGTAGAAGATGATGGTCGTCTTAGCATGAGTAAAGTCGACCCTAAACTTGTCAGATTTATGGAAAGTAAAGGCTACGTCCTCGTCGATTTTGACCCTGAGGGTAATTACATTTTTGCACTAAAAGACGACCCTCAGCTGAAAGACAAACTAGATGAAAAGAAGTATGT
CL66.Contig2_All	TTCCCGGCCTGTAGTTGTGTGGCATTCAGATAGATTGTTGGCGCTCTGTCAAGCAGCAGCGGCGGTGCTTCACTCTGGGTGCTTGTGAATTTGTTGGTTGTCCACCCCTGCCGGCCGGGAATTTCACTCGCTCTCTCTCCAGCCGCCTCCCACGAGAACTTACCAGGATATCTTTATGTGACAGCTCCAGCCAGAGGGTAAAGATGGTTCTTTCTCGACAAAAATTCTATACAATACTCTTGGCAACGGTACTCTGTTCAGTAGGGTATTTGACGTGGAATAAGAATCTGCCATCGATTTTCACAAGCACTGTTAAGAGAGTTCAAGGACAAGGACAACGACAACAGCAGGGAAAGGCGGTAGTTGACGAGAGCTGGCTCAAAGGACCCGTAGCGGTCG…
CL66.Contig3_All	ACTCAATGTAGCCAACATCAGCAGATGTTTTTTGTGAGTATTCAAGTGTGAAGGGTAATACTCAATGTAGCCAACATCAGCAGATGTTTTTTGTGAGTATTCAAGTGTGAAGGGTAATACTCAATGTAGCCAACATCAACAGATGTTTTATGTGAGTTTTCAAGTGTCAGGAGTGATGTGTTTCCCTCGACCGAACAACAGAAATGGACATTCAAAGCGGTTAATTTAATTTTTATTTGTTCACAAGGTCACTGATAAAAAGGTAATAAAAATCTGTCAATGTTAACACACCAAACGATGAAAAAATTACGACAATCTCTTACCACTAATGAAAACTAAATGACGATAATATTGTACTTGTGATAAAAATTTGTTACCACTGGACAAACGCTGTGCAGA…
CL67.Contig1_All	GACTAATGCAAACATAATACTACATTTATGGTATGGTACAAAGATGTTAATGGTAAGCTTTTCTCATTGCAGATGTCAAAATTGTGAGTGATGGATATATTGTGGTAAGTATTGTGAACTATGAATTGTGTTAATCTGTATGAATTATTAATCATGTAGTATGTAGGCTTGGTTATGGGAAGTAATGTGGAATGTAAAATATTGACTTGGTCAGATTTGACTGTCAATCCTTTAATAAATTATTACAGTGCTACTTCCATTTTATTAATGTAAAATATTGACTTGGTCAGATTTGACTGTCAATCCTTTAATAAATTATTACAGTGCTACTTCCATTTTATT
CL67.Contig2_All	GGTATGTTTTACAAATGTACTTGTAAATTTTGTAATATTGCTCTTTTTCTCAATGGACATAGTGTGTTTTGTTAGATCCCAAGTTTAAAGATGTCCCTTACACGCCACACTGCACTGGTATATTTCAGATGAAGTGCCATTGTAGGGGACAGATAAACAGTTCATAGGAAGCAATTGTTCACAAATTGGATGGTTGTGCCATGAAAGTTCTAACAAAGTTGAAATTGTGATATGTTGGCCTTAGTCATCTTTTTAAATGGTGTGAGGTATCAGAATATCAGATTGGTGAAATATAGCTGAATATATTTAATGGCTTTAAAATCAAATCCTGTGTTAGTTGTGAATATCAGTATACAGGTTTATCTAAAAGTTAGTGTATTTCTTGGCAATTTCAGGTCT…
CL68.Contig1_All	AGATTTTGGGAGGTATGACGGCGCACCATTGCTATCGCACCCACATCTTTGAGAGCAAGTCGATTTGAGGAGTACAGAATATTTCTGTTGCTGTGTAGGAATACAGAATACTTCAATATTTCTGTTGCTGTGTAGGAATACAGAATACTTCCGTTGCTGTGTAGGAATCCAGTTTTCGTCAGAACGCCGTGACACAGCATTTCAGAAGCACAGATCCAGCCCAGATAAATCCGTAGATGTAAGACGTGACGCTAAATATCCCATCTGTGATAACTGAAAGACTGTAGAAGACTTGAGTCTACACCGCATTCACAATTGGATTTAGGACGAGCTTGTACTAAGGGAAATTTGACCCCCGTAGAACTGGACAAGAGGCAAGGCATTTGGGAATTATCTGAA…
CL68.Contig2_All	TAAAAATCTTGCTTTAATTACAAGCTTATATTATATCAATATACAAAGATTCATTTATAAAGAACCTTCCGGTTATATTTATAAAAAAAATCAATTGGATTATTTCTCCTACTGATAATGACTTGTTTTTTTGACTAAGCTATTATTTACAATATATAATTTACATCATAAAGTAGATAACTTTGATTGTGCAAGTGATTTTCATACATAAATTAAGTAGAATTCCTAGCTGCCTACATATAGCTATGTACCAAAACAGATTTGAAGGAAAACCTACACAAAATGATTCCCGTAGATCTTCCAAGACTCTCATCAATAACTTTGTGTATATATATATTACAAAAATCTATTCATTTAATGTACACTTTAAAACATTTTTATTAAAAACTATACAGAAGT…
CL68.Contig3_All	AGATTTTGGGAGGTATGACGGCGCACCATTGCTATCGCACCCACATCTTTGAGAGCAAGTCGATTTGAGGAGTACAGAATATTTCTGTTGCTGTGTAGGAATACAGAATACTTCAATATTTCTGTTGCTGTGTAGGAATACAGAATACTTCCGTTGCTGTGTAGGAATCCAGTTTTCGTCAGAACGCCTTGACCCAGCATTTCAGAAGCACAGATCCAGCCCAGATAAATCCGTAGATGTAAGACGTGACGCTAAATATCCCATCTGTGATAACTGAAAGACTGTAGAAGACTTGAGTCTACACCGCATTCACAATTGGATTTAGGACGAGCTTGTACTAAGGGAAATTTGACCCCCGTAGAACTGGACAAGAGGCAAGGCATTTGGGAATTATCTGAA…
CL68.Contig4_All	TAAAAATCTTGCTTTAATTACAAGCTTATATTATATCAATATACAAAGATTCATTTATAAAGAACCTTCCGGTTATATTTATAAAAAAAATCAATTGGATTATTTCTCCTACTGATAATGACTTGTTTTTTTGACTAAGCTATTATTTACAATATATAATTTACATCATAAAGTAGATAACTTTGATTGTGCAAGTGATTTTCATACATAAATTAAGTAGAATTCCTAGCTGCCTACATATAGCTATGTACCAAAACAGATTTGAAGGAAAACCTACACAAAATGATTCCCGTAGATCTTCCAAGACTCTCATCAATAACTTTGTGTATATATATATTACAAAAATCTATTCATTTAATGTACACTTTAAAACATTTTTATTAAAAACTATACAGAAGT…
CL68.Contig5_All	GTCAGTTCGCTATGGCCGCGTGATATTAACGGAGGATTTATTTACATATACTCGAAGTTTACGAAGTTCGTTATGCGATGAGAGAGAGGTCTTTCGGGGAAGACTTCCCGGCTTGTTTTTGAAATGGAAGTCGAGTAACAGCGATGTGAAGTGATAGTGGTGACGTCACGTGTTCCTTCAAAGCGAGAGACTTTTTTTTTCGGGTCTTGTGGTGTTTATTTGGGTTAAAAGACCTATATTTCTTTTTTATAAAAAAGACTTCACACTTTTTTAGAAAAAAAGATTACACTCCTTGATTAAACCTCTTTATTTTTGGGAGTTTTTGGTGTTTGAAAGTAAAAATAAAGCGTGATTTATCGGCCGATTTAAACGACAACTTTACCAGATCCAGCCCAGATA…
CL68.Contig6_All	AGTCTGTCGGTGCACTAGTTGGGGGGAGGAGGGAATTTGGCGGACGCTCGTCTCGATGCCGTTCACAGTCTCGGGAAGTTTTTACGGATAAAAAAGACAAGAAAAAAATCTAAAATTGTGATGAGATCATTTGTGATATGAAAGTGTCCCCAACTGGAACTTATTCAACAGATCCAGCCCAGATAAATCCGTAGATGTAAGACGTGACGCTAAATATCCCATCTGTGATAACTGAAAGACTGTAGAAGACTTGAGTCTACACCGCATTCACAATTGGATTTAGGACGAGCTTGTACTAAGGGAAATTTGACCCCCGTAGAACTGGACAAGAGGCAAGGCATTTGGGAATTATCTGAAGCTCCCCCCGTGATGGCCCAAGGCATACCTTGCAGCACTGAT…
CL69.Contig1_All	GGGCAGTAAGTAGTAGCAGTAAGCAGCTAGCTGTGTGAGCAGGAGCCATGCAGTAGCAGAGGAGGGGACAGCCATACACGCGGGCGAGTGATCCAGTTGCTGAGAGACCATTCATTCCCCCCGTCCGACTCCAGACTCCAGCCATCCTCAAGGGACAGCGTGCATCGTCAGCGTGATCGTCCCTCGTCATCCTTCGCTAGAGACCAGCTTTCCCTAAGAGGGACCTATTCGCAGTGGACTCATCTTGGACTGTGCCTTGCCCTTAGTCAAGACTCCAGTAGGAGGATCTTCAGGCGTTGCAAGCCCTTTATCAATTTACTTATCCATTTTCCCTTCAAATGCTTTCTGCTGTAAATGTAATTCTTTGATTTATCCCAAGTGTTTACGTAACATTTCCTT…
CL69.Contig2_All	GCGTAATCTTAAAGTAATGTATACCATAAATTTGAAGAAATTAATGGACCATGCTAAAGTAGTTTAATATTAATGTGTTGGAAGTATATAAAGTGAAGCTTCTTTCCATTTTCGTATGGGGATAAAGTAAAGTAAAAGCTTTTCCATATTCTTGTTGGGAGAAGAGTAAAGTAAACCTGCTGTGCCGACTTCTTGAATGTCAACATACAAGCCCGAATGAAGGCTCATATGTTATCTTCCGTGGGGAGCTATTATAATTTACAAGAAGTCGCTGCACAGCGCACCTCCCCCTCCCCCCACCTAATTTACCCTTTGTTTATTGAGAATAAAGTCGCCGCCGCATGGCGGATCGTATTTGACCTAGATATCAGAGCACAGTTATCAACATTTTGATCTGTC…
CL69.Contig3_All	GGGACAGCCATATACGCGGGCGGGTGATGCAGTTTGCTGAGAGATCATTCATTCCCCCCCTCCCCTGTCGGACTTCAGACTCCAGTCATTCTTGAGGGACAGTCTGTATCGTCGGTGACCCTCGTCCTTCTTCGTCAGAGACCAGCTTCCCCTAAGAGGAACCCATTCGCAGTGGACTCATCTTGGCCTGTGCCTTGCCTTTATTCAAGACTTCAGTAGAAAGATCTTCAGGAGTTGCAAGCCTCCTAATAATTCATT
CL70.Contig1_All	GTTATAATGTTTTATTTGGAACAACTGGATACATATAAATAAATGTTTCTGTTGGTAATGCACATGCCAGAAGTCAGACATCAACAGTTAGCGAAGGTAACAGTGTATCAAGTATAAATACATTTTAGGGTGTATCCACACTACATTTAAACATGTTGTACACATGTCGGCAACTTGTAGGATACATACCACAATAGGTTGAAAACAAGTCGACAACCTTAAGAGGAGAACGACCCGTTGGCAATTGCTGGGTAGTCGTATGAAGTACTGGTTAGAACTCCCAGTGTGTCGCTGACTTGTTTTCAACTTCTTTGTGATTTGTTTTTCGATAAGTTGCCGACATGTGTTTACGACATGGTAGAGACCAAACGAGCTAAAATCAAAAAGATGAAACTGTAA…
CL70.Contig2_All	GTGACTTGTTTGCTACAAGTTGCCGACATGTGTTTACGACATGGTAGAGACCAAACGAGCTAAAATCAAAAAGATGAAACTGTAAATCACACTGAATTCGCCTGCAGATCAAAATGAAAAAAGTAGACAACAAATACATGAAGAAAATTTGGTTGAAACTGGAATTTGGTTGAAACTGGTTAAGTGGAGGCAAAAGTCTCAGGGAACTGTAATGACAATTTTTCTTAGATATATAATAAATGTAAAGTAACATGAATTTTTATATTTTCTTTAGCTGGTTTCTTTGTGTGTGCGTGTGTGAGAGGCTACAAGAGAGAGAGAGAGAGAGA
CL71.Contig1_All	AACAATACTGGTTATAAGAACAACAATCATACTGGTTATAGGAAGACCAATCACCCTTTATCAATACTGGTTATAGGAAGAACCACCATTTGACAATACTGGTGACCACCTGAAGTTGCAAATCAGAAATGAAAATGGGGTGATTGAATATCCTGTCACTCTCCAGGACAAGAATCAAGAAGATAAAGCAATACTGATAATGTAAGGAGTTAGGAGAGACAGAGTCCTGGTCCCTGGGCATCCTAGGCCAAGGAGTCTCAGGCCCTATGGAAAAGTCAAGAGCGTTGGTCCTACTTGAAACCTATTCATATGGAACAA
CL71.Contig2_All	AACAATACTGGTTATAAGAACAACAATCATACTGGTTATAGGAAGACCAATCACCCTTTATCAATACTGGTTATAGGAAGAACCACCATTTAACAATACTGGTTACCACCTGAAGCTGCAAATCAGTGTTAAATCACTGTTGCTACAATCAGAAATGAAAATGGGGGTGATTGAATATCCTGTAAGGATTCTTTAAGGCAAGAATCAAGAGGATAAAGCAATCCTTTGATATAAGGAGTTAGGAGAGACAGAGTCCTGGTCCCTGGGCATCCTAGGCCAAGGAGTCTCAGGCCCTATGGAAAAGTCAAGAGCGTTGGTCCTACTTGAAACCTATTCATATGGAACAA
CL71.Contig3_All	CTAGAACTTCTGGAAGTGTCAAGCCCTAGAAAAAATTCATGTGGGACTTCTCGAAGCTCTAGAAGTCATCTAGACCTTCTAGAAGTCTCAAAGTTCTAGAAAAGTAATCTAGTTGTGTCACAGGGATCAAACAACCTCAAAGAAGTCATGACTAACAAAAAGGTGGGGCTGAAACGTATCCATTGACCACAGGTACAACACACTTCCAAAACTCAATCACTTGAGATTAATACAACCTCTATAAACAGACCAATCCCTTTAAAAATCATCTCTTTTGTTTCCTGAAAGCACAAACAGGAAGACCCATCATGCTCTAACAATACTGGTCATAAGAACAACAATCATACTGGTTATAGGAAGACCAATCACCCTTTATCAATACTGGTTATAGGAAGAACC…
CL71.Contig4_All	GCAAAAACAGGAAGACCAATCATGCTTTAACAATACTGGTTATAAGAACAACAATCATTCTGGTTATAGGAAGAACCACCATTTAACAATACTGGTTACCACCTGAAGCTGCAAATCAGTGTTAAATCACTGTTGCTACAATCAGAAATGAAAATGGGGGTGATTGAATATCCTGTAAGGATTCTTCAAGGCAAGAATCAAGAGGATAAAGCAATCCTTTGATATAAGGAGTTAGGAGAGACAGAGTCCTGGTCCCTGGGCATCCTAAGGCAAGGAGTCTCAGGCCCTATGGAAAAGTCAAGAGCGTTGGTCTCAGTATAAAGTAGATGCTGTACAAAACAGATTCCTCCATTCAGCACAGACCTGCACATCCCCAGTTAACTGCTGGAAAGTGAGAAT…
CL71.Contig5_All	AACAATACTGGTTATAAGAACAACAATCATACTGGTTATAGGAAGACCAATCACCCTTTATCAATACTGGTTATAGGAAGAACCACCATTTAACAATACTGGTTACCATCTGAAGCTGCAAATCAGTGTTAAATCACTGTTGCTACAATCAGAAATGAAAATGGGGGTGATTGAATATCCTGTAAGGATTCTTTAAGGCAAGAATCAAGAGGATAAAGCAATCCTTTGATATAAGGAGTTAGGAGAGACAGAGTCCTGGTCCCTGGGCATCCTAGGCCAAGGAGTCTCAGGCCCTATGGAAAAGTCAAAAGCGTTGGTCCCAGTATAAAGTAGATGCTGTACAAAGCAGATTCCTCCATTCAGCACAGACCTGCACATCCCCAGTTAAACACTGGAAAT…
CL71.Contig6_All	CTAGAACTTCTGGAAGTGTCAAGCCCTAGAAAAAATTCATGTGGGACTTCTCGAAGCTCTAGAAGTCATCTAGACCTTCTAGAAGTCTCAAAGTTCTAGAAAAGTAATCTAGTTGTGTCACAGGGATCAAACAACCTCAAAGAAGTCATGACTAACAAAAAGGTGGGGCTGAAACGTATCCATTGACCACAGGTACAACAGACTTCCAAAACTCAATCACTTGAGATTAATACAACCTCTATAAACAGACCAATCCGTTTAAAAATCCAATCGCCTTTTGCTTCCTGAAAGCATGAACAGGAAGATCAATCATGATTTAACAATACTGGTTATAAGAATAACAATCATACTGGTTATAGGAAGACCAATCACCCTTTATCAATACTGGTTATAGGAAGA…
CL71.Contig7_All	CTGTCAATAGCTGATGAGCAATAACGATAGCGATCAAAGTCTCACTTTCCAGTGTTTAACTGGGGATGTGCAGGTCTGTGCTGAATGGAGGAATCTCTTTTGTACAGCATCTACTTTATAGTAGGACCAACGCTTTTGACTTTTCCATAGGGCCTGAGACTCCTTGTCCTGGGATGCCCAGGGACCAGGACTCTGTCTCTCCTAACTCCTTATATCAAAGGATTGCTTTATCCTCTTGATTCTTGCCTTGAAGAATCCTTACAGGATATTCAATCACCCCCATTTCCATTTCTGATTGTAGCAACACTGATTTGCAGCTTCAGATGGTAACCAGTATTGTTAAATGGT
CL71.Contig8_All	CTGTCAATAGCTGATGAGCAATAACGATAGCGATCAAAGTCTCACTTTCCAGTGTTTAACTGGGGATGTGCAGGTCTGTGCTGAATGGAGGAAACTGCTTTGTACAGCATCTGCTTTATACTAGGATCAATGCTTTTGACTTTTCCATAGGGCCTCAGACTCCTTGGCCCAGGATGCACAGGGGCCAGGACTCACTCTCTCCTAACTCCTTATATCATCAGGATTGCTTTATCCTCTT
CL72.Contig1_All	GGGGCATCCAATTCTGTTACTTAGTTCTGCTCGTTCCTTTTGACTAAATTCTCTTTTATTTTCTACAAAATCGAAGATCTCCTTTAAATCTTCATCACTTTTTTGTTCACTTATGAAATTTTGTCTGGAAAGTTCTTCTGTGTAATGCATGGTAAATACATTGCTTATGAATTCGGCCTGTTCTGCTTCGTGACCTATCATGTTTATACTATCCTTTTGGTTACTATGCCTTGATAAGGCGTCTGCCACTTTATTGGCCTTCCCTGGAACATATTTCAACTCTATGTCATAGTCTTGGGCTGTCATAAACCAACGAGCTCTACGTCCGGAAAAATTCGGATTCTTAAGCATTTCTACTGCGGCGGAATGATCAGTGAATACAGTTATCTTGTACCCGAA…
CL73.Contig1_All	GCAGCAAGATTCAGCACTGATGGTCCCATGAAGCATCGCAGCAAGATTCAGCATTTCAGGCCCCCTGGGCTATCCTGGAAGTACTTGGCAAACTTAGGAAGGAAGTGCATGGACGGTGTCGATCAACGAGAAGTCTTGATGAGTAGTTTGGAATTTCACTATTGACAGTTGTTGAGGGTTTTAATCAGACTCCCACATGGAAGCAAGAAGTCTTCTGCCATTTTAGCAACCATCAAGAAGTTGTTTGCAAGAATCGGTTGGGTATGGTAATAAACATGATTTATACCAAGCATGGTGTGCGTGGGCGGCCAACGAGTAGCAAGAGTTGTGATGAATGTCTTTTGAACGGGAACGTAGGAGTGTGGTATGCTTACAGGTGTCATGGTGTTCCCAGAAGGT…
CL73.Contig2_All	TGTAGTGGGTCATGATGTCCACGGGAAGGTCCTCTCCATGTGGGTCAAGGTGTTCCTGGAAGGTCATCGCTTTCTGGGCATCTCACAGAGTGGGTCTTGGTGTCCCCAGAAGGTCCCTGCGCAGTGTATCGTGGTGTCCCCAGAAGGTCCTCGCGCAGTGTATCGTGGTATCCGCAGAAGGTCCTCGCGCTGTGGGTCTTGGTGTCCCCTGAAGGTCATCGTGTTCCAAGTATCGCACAGTGGATCGTCTTGTCCCTGGAAGGTCCTCGCACTCTGGGTCGAGATGTTCCCGGAAGGGCATCATGTTCCAGGCATTATGCAGTGGGTGTTGGTGTTCCCAGAAGGTCCTCGCGCTGTGGTTCATCGTGTTTCCTGAAGGTCATCACATTCTGGGTATTA…
CL73.Contig3_All	GCAGCAAGATTCAGCACTGATGGTCCCATGAAGCATCGCAGCAAGATTCAGCATTTCAGGCCCCCTGGGCTATCCTGGAAGTACTTGGCAAACTTAGGAAGGAAGTGCATGGACGGTGTCGATCAACGAGAAGTCTTGATGAGTAGTTTGGAATTTCACCATTGGCAGTTGTTGAGGGTTTTAATCAGACTCCCACATGGAAGCAAGAAGTCTTCTGCCATTTTAGCAACCATCAAGAAGTTGTTTGCAAGAATCGGTTGGGTATGGTAATAAACATGATTTATACCAAGCATGGTGTGTGTGGCCGGCCAACGAGTAGCAAGAGTTGTGATGAATGTCTTTTGAACTGGAACATAGGAGTGTGGCATGCTTACAGGTGTCATGGTGTTCCCAGAAGGT…
CL73.Contig4_All	GCAGCAAGATTCAGCACTGATGGTCCCATGAAGCATCGCAGCAAGATTCAGCATTTCAGGCCCCCTGGGCTATCCTGGAAGTACTTGGCAAACTTAGGAAGGAAGTGCATGGACGGTGTCGATCAACGAGAAGTCTTGATGAGTAGTTTGGAATTTCACCATTGGCAGTTGTTGAGGGTTTTAATCAGACTCCCACATGGAAGCAAGAAGTCTTCTGCCATTTTAGCAACCATCAAGAAGTTGTTTGCAAGAATCGGTTGGGTATGGTAATAAACATGATTTATACCAAGCATGGTGTGTGTGGCCGGCCAACGAGTAGCAAGAGTTGTGATGAATGTCTTTTGAACTGGAACATAGGAGTGTGGCATGCTTACAGGTGTCATGGTGTTCCCAGAAGGT…
CL73.Contig5_All	ACTTCCGGGGACACCAAAACCCACTGCGCGAGGACTTTCCGGGGACACCACAACCCACTGCATGAGGACCTTCCAGGAACACTATGACCCACTGTGCAAGGACCTTCCAGGGATGCCAGAACCCACTGCGCGAGGACCTTCCAGGAACACCACGACCCACTGCGTGATGTCTGGAACACGAACTTCTGGGAAACATCTTGACCCACTGCACGAAGACCTTCCGGGGACACTATAACCCATTACGTAATACCCAGAACGCGATGACCTTCAGGAAATACGATGAACCACAGTGTGAGGACCTTCTGGTGACACCAAGGCCCACTGCGTAATGCCTGGAACATGATGACCTTCCGGGAACACCTCGACCCAGAACGCAAAGACCTTTCAGGGACAAGACGA…
CL73.Contig6_All	CTGATGGTCCCATGAAGCATCGCAGCAAGATTCAGCACTGATGGTCCCATGAAGCATCGCAGCAAGATTCAGCACTGATGGTCCCATGAAGCATCGCAGCAAGATTCAGCACTGATGGTCCCATGAAGCATCGCAGCAAGATTCAGCACTGATGGTCCCATGAAGCATCGCAGCAAGATTCAGCATTTCAGGCCCCCTGGGCTATCCTGGAAGTACTTGGCAAACTTAGGAAGGAAGTGCATGGACGGTGTCGATCAACGAGAAGTCTTGATGAGTAGTTTGGAATTTCACCATTGGCAGTTGTTGAGGGTTTTAATCAGACTCCCACATGGAAGCAAGAAGTCTTCTGCCATTTTAGCAACCATCAAGAAGTTGTTTGCAAGAATCGGTTGGGTATGG…
CL73.Contig7_All	TGTAGTGGGTCATGATGTCCACGGGAAGGTCCTCTCCATGTGGGTCAAGGTGTTCCTGGAAGGTCATCGCTTTCTGGGCATCTCACAGAGTGGGTCTTGGTGTCCCCAGAAGGTCCCTGCGCAGTGTATCGTGGTGTCCCCAGAAGGTCCTCACGCGTCGCGCTGTGGGTCTTTGGTGTCCCCTGAAGGTCATCATGTTCCAAGTATCGCATAGTGGATCGTCTTGTCCCTGAAAGGTCCTTGCGTTCTGGGTCGAGTTGTTCCCGGAAGGTCATCATGTTCCAGGCATTACGCAGTAGGTCTTGGTGTCACCAGAAGGTCCTCACACTGTGGTTCATCGTATTTCCTGAAGGTCATCGCGTTCTGGGTATTACGTAATGGGTTATAGTGTCCCCGGAA…
CL74.Contig1_All	AGTTATAAAAAAAATATAGTGGATTTATAAAAAAAAAGTTGCTAGACACTTAAACCACTGACTATGAATCCTCAGCATGACATTTCCTTCATAAAAGAACATTTTTCATAACACTGGTCTCTTGGGGAAATATTAAAAATAAAATTTGGAATTTTATTCCAATCCATTAGTAAAATAAAACTCTACAACAAATATCATTATTCTTAAACATGACAGCCATAATAAGAGGAATTTAGTAAAACTAATTTGTTTAATATTATGAATACCATGGAATAAAGAAAATAAATCAATCCACTCAAAACATAAGCTTTCAAGAAACCTAAGTTTTCCAATAAATAATGGGTTACTCAGTGATACAATTAAACAGACACAGCACAGAATTACTTCCATACTTTACTA…
CL74.Contig2_All	CCCGCCGTAAACCAGGGACTGCCTGTATAATGTTGTCATGTTCATGCAGACTTGTCAGATAGGTGGTCTCTTTCGTAGTAGCAGCAGATTTCTGTTTAGAATAGTGTTGAATAGAAGAAGATAATCACAAGACCGTGAGAACAAAAGCAAGTTTAAAGTTCTGTAACTTTCAGCCCTAGCAATGAGTTTGCTGATACATGAGCTGTGAGAAGCCAGAGGAAAACACTTAGACCCAGTTTTTTGTTTAGAGACAAATAGTACCATACAGTACTGTATATTTAAAGAGGTTAGAATAACTGTACCATCCTGGAACACTTTACCCAGGAATGAAAGTTATGTTCTCTTCAACAAACGAGTTTCGTCCTCCTTGACTTACCCCTCTCCTTAATGTTTTAGAGT…
CL74.Contig3_All	CCCATTGCCTGGGTTGATGACTGTATGAGTCCACTGGGATTTGAAGCCAGTAAATGCCACTTAGATGATGGAGAGTTAGTAAAAATCAAGCAACATGATGATTAAAAAAAATTCAGACTTTCACCATACTGTTGTCATGTTCATGCAGACTTGTCAGATAGGTGGTCTCTTTCGTAGTAGCAGCAGATTTCTGTTTAGAATAGTGTTGAATAGAAGAAGATAATCACAAGACCGTGAGAACAAAAGCAAGTTTAAAGTTCTGTAACTTTCAGCCCTAGCAATGAGTTTGCTGATACATGAGCTGTGAGAAGCCAGAGGAAAACACTTAGACCCAGTTTTTTGTTTAGAGACAAATAGTACCATACAGTACTGTATATTTAAAGAGGTTAGAATAACTGT…
CL74.Contig4_All	GGCAACTACTGTAATGGACAAAACTAGTTTTTCTTTACAGGATACTATATTGTGAAGGCTGACCATCTATAAAAGTTACGGCACCACAATATTTTTCATCTGTCATAATCATTCAGCAAATTTCTGAAATCTAACCACATTGGGAATTTCAACTTCACAAACACCTCTTTAGGCCCATAATATTATCAATCCTCTACAAATA
CL75.Contig1_All	GGAGATTTAGCAAGGCACTTGGAGGAGGCAGGATATGACATAGATGCTGAAAAGTTTGATTTTTCAGTCAAGAATATTAGAGATCTTGTAGAATCTCAGAAGCAGGAGTTGGAGGGGAAAGACACACAGAAATTAGGTCAAACTGAAGAGGAAACCAAAGATGTGGTGAAGATAGGCAAGACTGTTATCATAAAAGAGACAAAGATGAATTATTTCCAGAAGGAATTGAAGAAAAAGCAACTAAATCTAGAATCCAAAGATCCACAAAAAACAGAATCTAAGGACATCCAAAAATCTAGCGCTTCATCAGAAGAGCAAAAAGTTACAGGGACTGAAAAATTAGCTCAAGAAAGTAAAGCCTCTCAGAGTACTCATGGAATTTCAAAGGATGTAAAGTCT…
CL75.Contig2_All	TCTGACGACGAGCTTGACATCAAGGAAGAAATTGATGACTATGTTGATGACCTTGAAGAGGAGGAAGATACCCCAGTTATTGGATTTCAGGTGGAGGATCCTGATTATATTCCTGGTGAAGGTGAAATTTTGAAGAAAAAGGAAAGGAGGGATAGAAAGAGAACCAGAGGAGACGTAAAAACCAAGAAGAGAAAATCGGTTTCAGAACAAGGTGTATCAGAGCCTAGTACATCAAGCCCAGCCAAGAAACCCCAAAATACTGAAGAAAATATAAACCTTGATGTAGAGG
CL76.Contig1_All	ACCCCCCATTTTTTTTTTTTTTTTGTTTGTTTGTTTCCATCATATGACTTTCAAGTCAGATATAACTGATTACAGACACTTCCCAAGAATTAACAAAGTGCACCCACGGAGCAGCACTGACAGGTCTCACGTCAAAAATTATTGATGAAATCTAGAGCACGTAGCCCTTACCAGAACGGCAAAATAAGCCCTGACATAGGGTAGCATTTCTTTTGAAGAAATTATATTAGGCCATCCATTTTTCATGCGGTTCAAACCTGTAAATTCTGCTCACCGTGATCCCCAGAAATCTTACTTAAAAACCTACAGAAAGGATGCTCATTAATACTTAGCAATAAAAGAACTGCTATCTTATGTGAATGTTAAGGACAAGCTACAGTGCTGATGCTAAGTATTGTG…
CL76.Contig2_All	TCCCTCCAGAACTGGCACAAGCGTGGCACTGGCTGTCAGGTGACGAAAGACAATTCAGGTGCAGTGCTGTCAGTCGCCTCTCCAGTGAGACTTGCGGCTGTTATCTACTCGCGGTGATCGGGTGACGAAGCCAATTTGACATCCTTCCTTTATAACATTAAAAGACATTTTCTTTGCTCTACCAGTCGTTCGTAACTCTGGGCCACAACTTTGAGTACCTGTTAGAAGAACTGTTGTTTTAGTGAAGTTTGACGTTGAAAGATTTCGGTTAAGTCAAGCATCATGACTGAAGACCTGAAGAAGGGCGAAGCCAAGGAGAGGGAACAGTGGAGTTCGAAGTTCGATTTCTTGCTTTCGGTCATCGGCTTCTGTGTTGGTCTAGGCAACGTTTGGCGGTTT…
CL76.Contig3_All	AGAGAACTGGCACAAGCGTGGCACTGGCTGTCAGGTGACGAAAGACAATTCAGGTGCAGTGCTGTCAGTCGCCTCTCCAGTGAGACTTGCGGCTGTTATCTACTCGCGGTGATCGGGTGACGAAGCCAATTTGACATCCTTCCTTTATAACATTAAAAGACATTTTCTTTGCTCTACCAGTCGTTCGTAACTCTGGGCCACAACTTTGAGTACCTGTTAGAAGAACTGTTGTTTTAGTGAAGTTTGACGTTGAAAGATTTCGGTTAAGTCAAGCATCATGACTGAAGACCTGAAGAAGGGCGAAGCCAAGGAGAGGGAACAGTGGAGTTCGAAGTTCGATTTCTTGCTTTCGGTCATCGGCTTCTGTGTTGGTCTAGGCAACGTTTGGCGGTTTCCCTA…
CL76.Contig4_All	TTTTTTTTTTTTTTTTTTTTTTAGATTTATAGTTTATTTAACAGCACAGACCATATTCATATTTTACAGTACGAAAATATAGTTTTACAGCTCTCCAAAAACACTTTCCTTCTTCAGTATTACACTTATTGTTGAATGAATTAATATTTTCACAATTAAGGAAAGAGTCTGATTGGGTTACTGTAGAACAATCACCTCTGGCCGTCTCTAAATAGGTAATTTTTCTCTATACATTATTATGTAAAATGAGATTTGAACTACAAAATAATGAAATGCTCCAAATTTTATGACAACATTTTCTGACAAATTTCTTGAATTTATAACATCACACATCTCTTTTAGATTATATTAAAACAGTATTATTGCTTGACATTACTTTGCTGTATGTTTTGTCAGATG…
CL77.Contig1_All	CTGTTGGCCGGCTTGCTCGCTGCAGCAGGCTGTGTGTGTGTGTTGATATCTGTCCTGTCTGTGAAATTATTCGGTGTGCGTGTCATCTGTTTCAAAGCGTCACAGCGGAGAGCCTTTCAAGAATCCATTGGATTATCTCCTCTGTGGATATCTCCCGTCTCGACAAAGTTCGTGGTCATCTCCTGCCGCAGAAACCTCGATGGGTACTTTCTGTGGTACTCTCTGTTCCTAAGCAACGTCAGAGAAGGACGCGGCTTGCACGGTAATCTTCTTCCTGACTCATCATTCCCTAGGTCACAGAAGCAGCCGCTCGCGGGGCATGGAATTCGTCATATGTTTATACCCTCATTTGTCTCATTGTCTGCGGTGGCCTTGTGACGGATCGCGACCTGCTGGTAA…
CL77.Contig2_All	AGGGCAAACAAATATGAAGAGCAATTTTATAGTGGTAAAGCAGCGTCTATATCGTATGGATTCACTTCTAACAACAGCCTTCCGTCACCACCAGTTCGGGGTAAGAAAGCCTCACAGGTTTCCCTGCCTGCAGCAGTAGCAGTAGAAGAGACAATGAGCAGGCAACAGAAGCGTGCGTCGCTACATGAATTTGCCTTGGCCCGAAACCACGAAAAGGGCACTGCACCACGTCCGCCTTCTGCCAGGAGGTCAAGGCGCAGGACTGATCCCACTTTTGGAATCACTGAGTCTGCAATTAAGTCAGCTGTGGAGCAATTCGATTCAAATCTCATGAACCTGACAGACCTCCTGGTTGCCGTGGGAATCGGTTCTACATCCGGGCAGAAGTCGGAGGAGCAT…
CL77.Contig3_All	CTCTGGAGTTGTCGTATCCGAGTGATATTCCGCTAATCGTGCAAAGGAAAAGACAAAAATGGCATGAGATACATTAGCGCCATGTTTGTTGGTCTTGACAAAGCGGTTCGGATCAGCTGATTGAAACATTCCTTAGTTTAAAGACTTAAGTGTCAGTTTGAAGTGCCAAGTGTCATGTCGAGGAGATGTCGAGAACGACCTAAGTAGGGCAGACAGAAGCCCTTGGAAAAAAAAAAATCTATAAACATAGACAGAATTGTTGGCTCTGAAAGTCCTTGGACAGACACTGTTTCTTAGAACTGTGCGGTTTGACGGGATCGCTCATTGCGTTCAGTAAGGTCACGCAGGGAGTTCGAGTGATTCATCGGGTGCGTTCAACAACTTCATCCGGTGCGTTTA…
CL77.Contig4_All	GTCTGGTACCAGCGGCAGGGCAGAGACGTTTGAGGAGGAGCCGCCCTCTTCCCCTGCAGAGCTCGAAGGAGACAGGTTGGGCGTGAGAGGGGGCGTGGGCGGGAGACCGTCAGGTCCGGTAGAAGGGTGGTTGGTCGGCTGGTTTCTGCTGCTGTTCAGGGTAACCATTTTGAAGATTTGGCACAATCCGCAATCAAGGAGGAAGGGAGGGCGAATTTTGAGGCGCTACAGCGCAACACCTCTTGAACGCACTCGTCAAGGCCTCTTGAACGCACTGGTCAACACCTCTTGAACGCACTGGTCAAGACCTCTTGACGGCGTCAGAGCAAACTTCTTGAACGGCTCCGATAACCCTTTAAAAACTGCTGGACAGAACTCTCGAAAGCTCTGCTCTATACT…
CL77.Contig5_All	AATACTAACAATTCGACGATCCTCTTTCCAGATGCTGTTCACGCGCCCCGGAAAGTTGCTGGTGGAGGTGATCATGGCTCGCGACATGGTGACGGAGAGTGACAGCGCGAGCATCAGCTCGAGGGGCGGCGGACTCCACCACAACTCCCACAACCAACCGGTCGACTCCTACGTCAAGGTCCAGTTAGTTCCTCAGGAGTGGTTCCCCGCGGCCA
CL78.Contig1_All	GGAGTCTTGAGTGACAATAACAAACCAGAACGCGATCTGAGAAAACACATTTACCTACGTTTGGCACTCGACGAAAAATTCAAATTTGAATACATACCTCATGGAATATTTTTATCTGTATAGATGTCATATAGTAAGGGCCTGCAGCCGAATCCAAAGGGATAACTCATGAACCAGGATTTATTTGCAGCAAGCCATGTTGCATTTTGTGTTAACAGAGATGAAAAATGGTTCCAGGACATTAAAAGTATCTTATCATGTCAAGTAATGTACAGATATATCTAGCCCAGAGTACAGTGTTGACTATGTAAAAAACATTTTCAAGTCTTGTGTAGTAGGCAACTGCTACAAAAAAAATTGTTAGTAAGTTGACTGGAATGATCAAAATAATTTTCTGTT…
CL78.Contig2_All	GCGTGGTGTCCACTACCCTTGAAAGATTCCATTAGAGAAAAGTTTCAGTTTCTAGCTCTGTCTACATCCTTGTACCCAGATAAAAAGTACAGTGTAATGCAAAGTTATTCACATGAAGGTGTGATTCAGATCTGGAAGTTTCCTTCTAACACAGAAAACGAAAGGGCAGTTCCTCAGTTTCAGTTAGGAATTGCTCATAACTTTGGAGCAGTGTGGTCTCTTGTTTGGTGCCCATCAGGTATTTATAATGTCACTGAGTCAGTTGAATTTAGTAATGACAGTAACTTGCAGAAAATTGGATTGTTGGCAGCTGCATGTTCTGATGGCAGTATTAGGATTGTTGCTGTTCCAAATCCTGCCCAACTTGAGTTGCAAGGAACATCACAGATATTCAGAGTA…
CL79.Contig1_All	TTTGAGGTTTTGACAAAATGAGTGTCTCAGATAGCACGTATGACAGGATGGCCGAGACCTTTTCGAAAATGGAAATCCGAATGCCATTCCTTAGGAAGGTCTATGGAATTCAGTCCATTCAGCTACTCATCATTTTGGGACTTTATTGCACCTTTGTCCTTGTCGACGAAGTCAGAGAGTTCATTTTAAAAACTCCAGCACTCTTCTGGACGGCGATTGGTTTAACCTTGACCATGGCCATTGTCCTCAGCTGCTGCGGAGATATTCTGCGAAAGTTTCCCCAGAACTACATAGCACTATTTATCTTCACCTTGTGTGAGGCTTGCCTGTTTGCCACTGGTTCTGGTACGATTACTATGGGTGTTGGGATTATTGTCACTCTGCAGATCTACTGGATGC…
CL79.Contig2_All	TTTGAGGTTTTGACAAAATGAGTGTCTCAGATAGCACGTATGACAGGATGGCCGAGACCTTTTCGAAAATGGAAATCCGAATGCCATTCCTTAGTCAAAATATAACTTCAATTGGATAACAGGATTCCTGATAGTTCTACTCGATAGCCTTGTGATGTTTGGTTGCCTTATGAGGTTTGGGATACTATCTGATCAACTCCCCCAGGGGTACATCGAACACATGGGTTTTGCATCGCTGGGAGCTTTTCTCTTTGGTGTGTATATTGTTGTTATTACTCAACTCATTCTTGAAGGAAAGTACAAAACAGTCCTTTCGCCTGATGAATATGTCTTTGCTGCTCTCATTTTACACTTGGCCTTAGTAAAACTATTCGTAACTGCCTGTAAAAATGGTTGTAA…
CL80.Contig1_All	GGTATACACATTTATTTTTAGGAATCGATATTTAATGGTTCATATAATGAGGCATATACGTTTCTACTTACAACAAAGTAAACGTAGGAAGATCATAACAGTATATACAAGAAATACACAAATGGGGAAAACACCATTGAAATACTGAAGTTACCATTTCATGTTGTGTGTATTTTGAACATTCTGAATAAACATTAGAATCACAAACTCAAGATTTTTCAAATACTTGTGCTTTTGTCAGAATGTTGATCTATAGGCTTTTCAGAAGTGAATGTGGTAAGCATTGTTCACTCTGAATTATAAGACACTCAGATTTTTTGCCTGTCAAAATTGGCATCACTATTTCCTAAAGGCCTTTAAGAAAAGACCAAAGATTTGACAACACTATTTAGATGGATC…
CL80.Contig2_All	AGGAGGAGGAGGAGGAGGGGGAGAAGGCAGTGTTGGAGGAGTTGCAAGTGTCGAGGCGGAGGTCGAAGCTAACAAAAGTGGTGACGAACTTGAACTGACTCATGACTTGAACGACACTTTAGACGATACAGAAGAGCTTGATCAGGACGAGGCCCCTGACACGCAGTGTGATCGAACTGACAGCGAGGACAAGCTTGACCTCGAAGGGGCATGTCTCAGTGAAAGCGGAGACTCCCTTCCTGGCACGCCAGAGAAAAATTACGGTATTGTGAGATCGGACTCGAAAAAGTCCTCCAGGAGCAACAGCCGGCGAGACAGGGCATCCCCACGCGAGGTCCTCATTGATCACGACCATCAGGACCACAAGTCCTCGTCATCAACCAAGACTCCCGTACACGC…
CL80.Contig3_All	TGGCACCTGTGGTAGAGGGACGCGTGCTTTCCCGAATATCTGCCTCTGCGGACGCTCTAGTGACTTACTCTTTCAAGTCTTTTATGCGTTTGTTGGTGTATTTAAAGTTTTGAAGCCTTCAAACATTGTTATTCATTTACTAACGATGATTACTTTATGAAAGGCGTCATTTTATAAGATTGTGTTCCAGCTTAGTGAAAAGCTGTAAATTCGTATAGAAGGTGACGTGCGGGAGCGTTTAAATTTCAGTGTAAGCCCCATTGAGAAGTGATAGTGAACTCCTATCAGATAAAACATTTGTGGCTTTGGTGATAGTCACATACTTTGATAAGAGCACTGCAACCCGATGTGTCCAGCAGACCGTGTGGTGTTTAAGCTCTTATTATACAATTCTGTGCG…
CL80.Contig4_All	TGGCACCTGTGGTAGAGGGACGCGTGCTTTCCCGAATATCTGCCTCTGCGGACGCTCTAGTGACTTACTCTTTCAAGTCTTTTATGCGTTTATGATTACTTTATGAAAGGCGTCATTTTATAAGATTGTGTTCCAGCTTAGTGAAAAGCTGTAAATTCGTATAGAAGGTGACGTGCGGGAGCGTTTAAATTTCAGTGTAAGCCCCATTGAGAAGTGATAGTGAACTCCTATCAGATAAAACATTTGTGGCTTTGGTGATAGTCACATACTTTGATAAGAGCACTGCAACCCGATGTGTCCAGCAGACCGTGTGGTGTTTAAGCTCTTATTATACAATTCTGTGCGAATTTTGGAATAGCAATGCCGTAAATTATTAAAAGTAATGAACCAAACTGCAAT…
CL80.Contig5_All	GGTATACACATTTATTTTTAGGAATCGATATTTAATGGTTCATATAATGAGGCATATACGTTTCTACTTACAACAAAGTAAACGTAGGAAGATCATAACAGTATATACAAGAAATACACAAATGGGGAAAACACCATTGAAATACTGAAGTTACCATTTCATGTTGTGTGTATTTTGAACATTCTGAATAAACATTAGAATCACAAACTCAAGATTTTTCAAATACTTGTGCTTTTGTCAGAATGTTGATCTATAGGCTTTTCAGAAGTGAATGTGGTAAGCATTGTTCACTCTGAATTATAAGACACTCAGATTTTTTGCCTGTCAAAATTGGCATCACTATTTCCTAAAGGCCTTTAAGAAAAGACCAAAGATTTGACAACACTATTTAGATGGATC…
CL80.Contig6_All	GAGGAGGAGGAGGAGGAGGGGGAGAAGGCAGTGTTGGAGGAGTTGCAAGTGTCGAGGCGGAGGTCGAAGCTAACAAAAGTGGTGACGAACTTGAACTGACTCATGACTTGAACGACACTTTAGACGATACAGAAGAGCTTGATCAGGACGAGGCCCCTGACACGCAGTGTGATCGAACTGACAGCGAGGACAAGCTTGACCTCGAAGGGGCATGTCTCAGTGAAAGCGGAGACTCCCTTCCTGGCACGCCAGAGAAAAATTACGGTATTGTGAGATCGGACTCGAAAAAGTCCTCCAGGAGCAACAGCCGGCGAGACAGGGCATCCCCACGCGAGGTCCTCATTGATCACGACCATCAGGACCACAAGTCCTCGTCATCAACCAAGACTCCCGTACACG…
CL80.Contig7_All	GGTATACACATTTATTTTTAGGAATCGATATTTAATGGTTCATATAATGAGGCATATACGTTTCTACTTACAACAAAGTAAACGTAGGAAGATCATAACAGTATATACAAGAAATACACAAATGGGGAAAACACCATTGAAATACTGAAGTTACCATTTCATGTTGTGTGTATTTTGAACATTCTGAATAAACATTAGAATCACAAACTCAAGATTTTTCAAATACTTGTGCTTTTGTCAGAATGTTGATCTATAGGCTTTTCAGAAGTGAATGTGGTAAGCATTGTTCACTCTGAATTATAAGACACTCAGATTTTTTGCCTGTCAAAATTGGCATCACTATTTCCTAAAGGCCTTTAAGAAAAGACCAAAGATTTGACAACACTATTTAGATGGATC…
CL81.Contig1_All	GGTCAGTGTACTATAAGTTCTAGCAAGAAACTTTTGATTTTCCGTTAATTATTATACATTTGGATGTAATTGCTCCGAGGGCAGCCGATTTTACACATAGGTATGGTTGCAGCCTTGAACAGCCCGTACCTCCAGTGGAATGAAAGAATCATTTGTAAGACTGAGTGTGCAGGATGGTGGTTGTAAGGTGTAAGTGGGACCGGGGTTGATCAACACACCACCCGAGGCTCTGCTGCTCTTCACACGCCCACCTCGAACCCCTCACCCATCCACCTATCTACCCCACCCGCTTCATAAAACCCTCTTATCCACCCCTCACAGATCATGTACAACTCAGCCCACCATCACAACAAGCCAGCTACAGCACCTTCGCCCGAAAGTGCTGCAGCTGCAGACATC…
CL81.Contig2_All	CTCAGGCCCAGGACAGGTTCATTTTCATCGCTGTGATAAGGAAAAAATAGCATTGGAAAAGACGTGCATTTGTTAACATAAACTGGCATTTCATTTACTGTGATACAAAGTTTGAGATTTCCTTTTGTGCTTGATTTGATTATTGCTATGACTGAGTGTGCAGGATGGTGGTTGTAAGGTGTAAGTGGGACCGGGGTTGATCAACACACCACCCGAGGCTCTGCTGCTCTTCACACGCCCACCTCGAACCCCTCACCCATCCACCTATCTACCCCACCCGCTTCATAAAACCCTCTTATCCACCCCTCACAGATCATGTACAACTCAGCCCACCATCACAACAAGCCAGCTACAGCACCTTCGCCCGAAAGTGCTGCAGCTGCAGACATCTTCGAGCAG…
CL81.Contig3_All	CAAGTGTTGTGGAGGTCAGTGTACTATAAGTTCTAGCAAGAAACTTTTGATTTTCCGTTAATTATTATACATTTGGATGTAATTGCTCCGAGGGCAGCCGATTTTACACATAGGTATGGTTGCAGCCTTGAACAGCCCGTACCTCCAGTGGAATGAAAGAATCATTTGTAAGACTGAGTGTGCAGGATGGTGGTTGTAAGGTGTAAGTGGGACCGGGGTTGATCAACACACCACCCGAGGCTCTGCTGCTCTTCACACGCCCACCTCGAACCCCTCACCCATCCACCTATCTACCCCACCCGCTTCATAAAACCCTCTTATCCACCCCTCACAGATCATGTACAACTCAGCCCACCATCACAACAAGCCAGCTACAGCACCTTCGCCCGAAAGTGCTGC…
CL81.Contig4_All	CAAGTGTTGTGGAGGTCAGTGTACTATAAGTTCTAGCAAGAAACTTTTGATTTTCCGTTAATTATTATACATTTGGATGTAATTGCTCCGAGGGCAGCCGATTTTACACATAGGTATGGTTGCAGCCTTGAACAGCCCGTACCTCCAGTGGAATGAAAGAATCATTTGTAAGACTGAGTGTGCAGGATGGTGGTTGTAAGGTGTAAGTGGGACCGGGGTTGATCAACACACCACCCGAGGCTCTGCTGCTCTTCACACGCCCACCTCGAACCCCTCACCCATCCACCTATCTACCCCACCCGCTTCATAAAACCCTCTTATCCACCCCTCACAGATCATGTACAACTCAGCCCACCATCACAACAAGCCAGCTACAGCACCTTCGCCCGAAAGTGCTGC…
CL81.Contig5_All	CGCGCAGTCAGTGCCAGTGAGAGCAACTCAGGCCCAGGACAGGTTCATTTTCATCGCTGTGATAAGGAAAAAATAGCATTGGAAAAGACGTGCATTTGTTAACATAAACTGGCATTTCATTTACTGTGATACAAAGTTTGAGATTTCCTTTTGTGCTTGATTTGATTATTGCTATGACTGAGTGTGCAGGATGGTGGTTGTAAGGTGTAAGTGGGACCGGGGTTGATCAACACACCACCCGAGGCTCTGCTGCTCTTCACACGCCCACCTCGAACCCCTCACCCATCCACCTATCTACCCCACCCGCTTCATAAAACCCTCTTATCCACCCCTCACAGATCATGTACAACTCAGCCCACCATCACAACAAGCCAGCTACAGCACCTTCGCCCGAAAGTG…
CL81.Contig6_All	GAGCTTGATCCAAGTTTTTGCTGGTTTTTATTTGGATTCCATGTGACATTCGAAGCACAGTAAGGGGTTTTGTTCCTGTGTATACACATGGACAATAGCAGTTATATTTTTGCTACATTATATATGTATTTTCTTTTGGGTGTTTCTATCAGTTTTTGTGGACAGTATTTGTGTAAATTTGAGGTGCTTTACATTTAGAAGTATCATGGGTAAGAATCTACATTTCTCCCCTTACCCTTTACACTTACAGTTTCTTGTTAAAGGCACTTTATACTTTAATTGAAAATTGGAAGTCAGTGTATTTTCCTCCAGTTGTGTTTTAAAAGAATTTCACATAATTGATACAATACCACTATTTGAAATGTCTTTTATAAGATTGTAAGTGTAGTTTTCCAACAT…
CL81.Contig7_All	GGCATGTTTAGTAAATCAGATGACAAAAAAAAGAATGAGCAACAGGCACAAGAAACACCTGAAAATACAAGCTCGAAATCAAGTAATCAGTCTGTGGTCCATGTCAGTACTGCTCCAAGTGAAACTCCAAAGAGTGCCCCAAAAAGTCCTCCAACAACAGTTAAAGATAAACTTTCAAGATTGAGACTGTCAAGATCAAAGGATAAAAAGAAGGTTGAGAAGGGCCGATCAAATAGTGCGGACGTGCTTGATCATGGGGGAAGAGGAGACAACACCCGCTCTGCCTTTTCCTTACCTACATCCCCAACCCGACATCCATTCTCCCCCTTAACTTCCTCGCTCACTAAAGCCTCACCGCCTCAAGCATCAGGGACCACCTATTCCTCCCAAGTACGACAC…
CL81.Contig8_All	TGTAATAAGAGGAAGGGTTTTTGAACTTCCATCTTAAATAAATCATGGCCTCTTCTAGTTGAGGCAGATCTTCGTTTGGTTGATGATACTCCTGGCCCTGAACTACTTGGTGGTGAATTTGCTGGGATTTTGGTAGCGTAAGATGACAAGACCACACAGACCACAGCTGTTCAGCACGACCCCCACCAGCTGTGCTAGGCAAAGGTACCGGGGGCAGCCAGCAGTGAA
CL81.Contig9_All	ATGAGCACCATGGTAAATAATACAGTATGAAACTAGCCAATATTTATCTAACTGTACACAATACAATGAAATATGTAGAAAAACATGTATAAATTAGATGAAAAACTTATATTAATTTACATCACCAATCTGAATTACAAGATCAGAACATTAAATACAGGTATAAGTAAACAAACTAAAATATTTTTCTGACATCACTTTATACCTGACACTCATTCTAATTAATAACTTTTCACACACACTATTCAAGATTATTCTGGTCAAAATATAAAACAAAACTCATTTATTTTAATGTTATCACCAATGGATATGACTTCAAAACTTCAGAGGCCTAGTATTAAAAAACAACCTACTGTTTAAAACGTCTCCTTTCTTTCTCCCATGACATGATTGCTAGGG…
CL81.Contig10_All	ATGAGCACCATGGTAAATAATACAGTATGAAACTAGCCAATATTTATCTAACTGTACACAATACAATGAAATATGTAGAAAAACATGTATAAATTAGATGAAAAACTTATATTAATTTACATCACCAATCTGAATTACAAGATCAGAACATTAAATACAGGTATAAGTAAACAAACTAAAATATTTTTCTGACATCACTTTATACCTGACACTCATTCTAATTAATAACTTTTCACACACACTATTCAAGATTATTCTGGTCAAAATATAAAACAAAACTCATTTATTTTAATGTTATCACCAATGGATATGACTTCAAAACTTCAGAGGCCTAGTATTAAAAAACAACCTACTGTTTAAAACGTCTCCTTTCTTTCTCCCATGACATGATTGCTAGGG…
CL81.Contig11_All	AAAATGTTACACATTACACATTCTGGGATAGCCATTAAATCTTTGTCATCTGGGATTTAGACCATTTTTTTTAAGTCACTAATATGGCTACATATTTAGGGCCTAACTATATAACCAGGAAACTACAATATACATTTTCTTCATTTTAAGAAATTCACCAGCAGTGTGTATGTAGAGCTAAATGTTAGTCTATCAAAAAGCAGAAAATGGCATTTTCAATGTTAGTCATGGCTGTTTTGGTGTAACACTATGAAAACTTACAGGGTGGGTGAGGCCAGCCAGGACAACTGCATGTCTGCCAGCCAGCCATCCAGAAGGAAGAGCGTGAGGGAGGGGGGCTAAGAGGAGTGGTCTGTCTCACTTGTCTTGGTAGTTTCATGTAAAAGTGCACATTTACAT…
CL81.Contig12_All	TAACTGAATCACAAAAATATGGAAAGTGATGAATATATATAAAAAAGGAAAGAGAAATGACAGAGTGGCTCCAGGCCCCCTGACTTATTGTCCTTTACTTAGCAGTCTGCTAAGTAAAAGACAACAAGTCGAAAGGCCCAGCACCACTCCGTTGTTTCTCTTTCCTTCATGACACTGCCTTTATTCATCATGAGAAATATCTACTAAAAACAACCCTTACATGTGCAAGTCCCTTTCAAGAGATGTGGAGCTGCTACCAATACTGTACTAACTTAAAAAAAGACATTTGCTTCAAAACAACTTTCACTATACCAAACACTGAGTGAGAACCTTTAACTGCAACAAACAATAATAAACATACAATTCACCTGAACAGATAAAAAAGGAATCTCAAAGGAA…
CL82.Contig1_All	GGCGGGCCCTTGTACGTTTTCAAAGTAAGGTGCTACTATTTGTTTTAGTGTTTTCTCGTCAGTATCGAAGCTCTTGCAGAATACAGTAGTTCTTTGCTTTCTTGTATGATCTTCACTTCAGGTTGTATTTTGTTGTATAGTCTTTGTGCGCAGTGTGCAAATGCTCTCTAGCCTGATTTCAATTTGCTCTAGCTTCAAATAGCCTAAATGCTTCACTTGCATGTATGTTTACAATATTTATTTGAGGTATAAAGAAGCTTGAGCAGTTTCTCAGATTTCTATTGTGAATAGACTTTGATGGATTTTAGGCGTGAAGGCGTGCTTCAGGGTTTGTTGGATTGGCGAGTAGATACTGTTGCCAGTTTTGCGTTTTATTTCTTAAATATTTAAATTGTGGTA…
CL82.Contig2_All	GTGAAGGCGTGCTTCAAGGTATGTTGGGTTGGCGAATGGATACTATTGCCGGTTTTGCGTTTATTTCTCAAATAGAATGTGGTACTTTAGCTATGACATAGTTGTATGAAAGTTTTCAGTTTGCGGGTTTGGTATCTTCGAATATTGGTATTTTCGATTCTTTGTTGTAATTTCCTACAATAACTGTTCAAAAGGTATGTTAGGTATTGTTGTAGGTTGCCTTGCAACATGGTATTTAAGACTTGGC
CL83.Contig1_All	TGACACTTCTTCCGAGCCTAGTGTTGCTCCCCAACCCGACTCCGATGCGTCTGAAAACAACACTAGGCGAGGGCTCGGTGGTTGAAGAGGAATTCCTCGACCCAGTTTCTGGGCGTCCAACCACCAACGGAGATGGTCCTTTATCCGGCCCGAAATAAGGAAGGAATCTGCTAACTCTTGGGACTTCCGATCCCAATTTTCGTTCAGGAAGAACTGAAGAGGTCTTAGGTGCAGCCTTCCTAGAGAAACAAACTTCTCCAGCGAGGAA
CL83.Contig2_All	GCTGGGGACCATTTCCTCGCTGGAACAGTTCGTTTCTCTGGGAAGGCTTCACCTCAGACCTCTTCAGTTCTTCCTGAAAGAATCTTGGGATCGGAAGTCCCAAGACTTGTCGGATTCCTTCCAAATATCATCTCTGGTAAAGGAACAACTCCGTTGGTGGTTAGACCCAAAGAAGCTGGGTCTAGGAATTCCTCTACAACCGCCGAGCCCTCGCCTAGTGTTGTTCTCAGACGCGTCGGAGTCGGGCTGGGGAGCGACACTAGGCTCGGAAGAAGTGTCAGGTACCTGGGACACGGATCAGAAGGCCTGGCACATCAATATGAAAGAGCTGGTAGCCATTCACCTAGCTCTTTCCAGATTCGAACTTCTGGTCAAGGGATCAGTAGTTCTAGTCAATTC…
CL83.Contig3_All	GCTGGGGACCATTTCCTCGCTGGAACAGTTCGTTTCTCTGGGAAGGCTTCACCTCAGACCTCTTCAGTTCTTCCTGAAAGAATCTTGGGATCGGAAGTCCCAAGACTTGTCGGATTCCTTCCAAATATCATCTCTGGTAAAGGAACAACTCCGTTGGTGGTTAGACCCAAAGAAGCTGGGTCTAGGAATTCCTCTACAACCGCCGAGCCCTCGCCTAGTGTTGTTCTCAGACGCGTCGGAGTCGGGCTGGGGAGCGACACTAGGCTCGGAAGAAGTGTCAGGTACCTGGGACACGGATCAGAAGGCCTGGCACATCAATATGAAAGAGCTGGTAGCCATTCACCTAGCTCTTTCCAGATTCGAACTTCTGGTCAAGGGATCAGTAGTTCTAGTCAATTC…
CL83.Contig4_All	GCGGACAGTTCCTTCCTGTTGATGTGCCAGGTCACCTGTTCCCCCTTCCAGGTGCCTGACACTTCTCTCGACCCTAGTGTTGCCCCCCATCCCGACTCCGAGGCGTCTGAGAACAACACTAGGTGAGGGCTCGGTAACTGAAGAGGCAATCCTCAGTTTAATTTTTGAGGGTCCAACCACCAACGGAGATCCTCCTTTACTCTGTCCGATATCTGGAACGACGCTGCTAAGTCCTGAGACTTCTGATCCCATCTTTCTTTCAGGTAGAATTGAAGGGGTCTTAGGTGAAGTCTTCCTAAGGAAACGAACTGT
CL83.Contig5_All	GAGAGGGAGCGACCTGGGAAAATCCATCAACCATTCCAGTACCTCTGTGAACCAATCTTGAGCTGGCCAAAACGGAGCTACCAGGGTCAGTCTCGCGCCTTCCGACGACGCAAACTTCCTTACCACTTCTCCTAGGATCTTGAATGGGGGAAAAGCATACCCGTCTAATCCTGTCCATTCTAGGAGAAGACTGTCTATTGCAACTGCTCTCGGGTCCGATATCGGAGAGCAGTAGTTTTCCAGTCTTGCATTCCAGTGGGTTGCAAATAGGTCGATATTCGGCCTTCCCCACAGGTTCCACAGTCTTTCGCAGACTTCTGAATGGAGAGTCCACTCTGTGGGAAGGACCTGATCCTTCCTGCTGAGAAGGTCGGCCCTCACATTCCTCTCTCCCTGTAC…
CL83.Contig6_All	GACCATTCTAGGAGAAGACCGTCTATGGCAACTGCCCTCGGGTCCGAGATCGGAGAGCAGTAGGTCTCCAGTCTTGCGTTCCAATGAGTAGCGAAGAGGTCGATATTGGGTCTCCCCCAAAGGCTCCACAGCCTTTCGCAAACCTCTGGATGGAGAGTCCATTCTGTGGGAAGAACTTGGTTCTTCCTGCTCAGAAGGTCTGCTCTCACATTCCTTTCCCCCTGTACGAACCTGGTGAGGAGAATGATGTTCCTCTCCTCCGCCCACAGCAGCAGCCTCCTTGCTGTGTCGTAAAGGGAGAAGGAGTGAGTTCCTCCCTGCTTTCTGATATAAGCCAGGGCTGTGGTG
CL83.Contig7_All	TGTCCTCTTCCAGTACCTCTGTAACGGACATCGCGGATTTCCTTATTTACTTAAGGGAACAGTGTAATCTGGCGGTTTCCACCATTAAGGGATACAGAAGTATGCTTGCTTCGGTTTTTAGACATAGAGATCTGAACATCTCGGAGAATAAGGACCTTCACGACCTTATCAGGTCGTTCGAAACGTCTAAAAACAAGTCCCCTAGACCTCCCAGCTGGAATTTGGACGTGGTC
CL83.Contig8_All	GATCTTCTCAAACAGCCCCACTTCAACAGATTCCACAAGAATCTCCCCGCTCTCAGTCTAACTGCCTTCAGACTATCGAAGGTCTGGTCAGAGCGAAGGGTTTTTCGCACAAAGCTGCGAAGGCTATTGCCAGAGCCAGGAGATCCTCAACCTTACGCGTCTACCAGTCGAAGTGGGAGGTCTTTAGAAGATGGTGCAGGACCTTTAAGATATCCTCTTCCAGTACCTCTGTGACAAACATTGCTGATTTCCTTCTCTACCTGAGGGAACAATGCAACCTCGCTGTACCTACAATTAAAGGTTACAGGAGTATGTTATCCTCAGTATTCAGACACAGAGATCTGAATATCTCTGAAAATAAAGACCTTCACGACCTCATAAGGTCTTTTGAAACGTCGA…
CL83.Contig9_All	GATCTTCTCAAACAGCCCCACTTCAACAGATTCCACAAGAATCTCCCCGCTCTCAGTCTAACTGCCTTCAGACTATCGAAGGTCTGGTCAGAGCGAAGGGTTTTTCGCACAAAGCTGCGAAGGCTATTGCAAGAGCCAGGAGATCCTCAACCCTTCGCGTCTACCAGTCGAAGTGGGAGGTCTTTAGAAGATGGTGCAGGACCAATAAGATATCCTCTTCCAGTACCTCTGTGACAAACATTGCTGATTTCTTTATCTTCCTGAGGGAACATTGCAACCTCGCTGTATCCACAATTAAAGGATACAGGAGTATGTTATCTTCAGTTTTCAGACACAGAGATCTGAATATCTCGGAAAACAAAGACCTTCATGATCTTATAAGGTCTTTTGAAACGTCGA…
CL83.Contig10_All	GGACAGGGAGTTGAACCTAATCCTATATAGTTAGCTATTTCGATTGTTTTTTAATATGTGGTGATGTGTTTTTATGGTTGGTTGGAAGTGGGCGTTGGAGTAACCCCCCTTTCAATTCTTATCACTAACAAGGTTAGGATTGGTCAGGTGGTCGGGATTAGTTGTTATGCTCCTTGTTAATTTTTTTTGACACCTAACTCTGTCATGTAAGAGGGATAGCC
CL83.Contig11_All	AGTAGCTATGGCTCTCACCTCATGTGCATTAACTCTCAGGAGCTTCAAGTGCTCGTCCTTGCAAGAAAGATGCGCCTCCTTGATGACGTCTCTGATGAAGAATGCTTGTGCGTTCTTAGAAATAGTTCTTGTAGGATCCTTTACTGAGCACCAAAGACTTTCAGTATTGCCTCCGAGCTGTTTCTTTCTATCCAGAAAGCATTTAAGGCTTCTCACTGGACAGAGAGTGTTCTCCAACTCTTGTCCTGTTAAAGTAGAAAGTCCTTT
CL84.Contig1_All	AGAATCGACCTCTCAAGATTTCGGGCGCTTATCTCGCAGTGTCAGGACAGTCACGATGGAGTGTGCAAGTCTTCGCGCGGTCTTGCGGTCGGCCAAGGACGCCCTCAGCGCGATCACCATCGAGCCCATGTTGTTCTTGAAGGGCGTGTCCTTGGAGGCGTCCCTAGCGCCGATCGAAAACCTCAAACTCGACCGGTACTGCCGCGTGAAGCTGGGGTATCCCGCCGAAGCGTGCGAGGCAATGAACGACGGCCACCACGAAACTGTCCAAGTGGAATCGCAGAAACTGGTCAACGCCTTCAACTTCAACGACAAGCTGATCTCGAGCATCATTCCCGTGCTGATGATCTCGTTCATCGCGTCTTGGAGCGACCGGAGGGGGAGGAAGGTGCCGATCCT…
CL84.Contig2_All	GACAGTCACGATGGAGTGTGCAAGTCTTCGCGCGGTCTTGCGGTCGGCCAAGGACGCCCTCAGCGCGATCACCATCGAGCCCATGTTGTTCTTGAAGGGCGTGTCCTTGGAGGCGTCCCTAGCGCCGATCGAAAACCTCAAACTCGACCGGTACTGCCGCGTGAAGCTGGGGTATCCCGCCGAAGCGTGCGAGGCAATGAACGACGGCCACCACGAAACTGTCCAAGTGGAATCGCAGAAACTGGTCAACGCCTTCAACTTCAACGACAAGCTGATCTCGAGCATCATTCCCGTGCTGATGATCTCGTTCATCGCGTCTTGGAGCGACCGGAGGGGGAGGAAGGTGCCGATCCTCTTGTCGATCTTCGGCACCACCCTCTCTTCCTGCACGTACCTTTT…
CL85.Contig1_All	AATAATAATAATAATAATAATGGAACGACCACAGTGTAGAAGGTAAGTATAAAACTAAACAGCTACATAACAACAAATAAATACCTAGTAGCAGTGAATTAGGTAAAAGATAAAATATATTAGCCAAGCTAAAATTTATCCGAGCGCACCTTGGGGCAAAAGGAACTCTAACTCACGACAAAGCCACTGTTAAGCCCCGTTCGCACATTCACGTATCAGCCCACTCATGTTCACGCACGTGAAACGTGGCTATACTGTAGGGTTTGTCGGCGCGATCAAGTGGATACGTGTCAAAGGCCGATGTCCGTAAGTCAACATAACGACGCCATAACGTAAGTACGGAGTAATGCGTGTTAAGGCTACGCACTGCGCAAGATAGACGGGTTGCTTACGTGAACT…
CL85.Contig2_All	TGCCCTACTTAACCTGTAGTTGTAGATCTGCTCCTCCTTGGACAGGCCTCTTTTGGGTTAGGGCTTCATGAGATAGTTCCGCAGGGGGAAGGCATCATCGCCAAGCAGGAAGTAGTCTACAGGAGCTCCATTTGTTGCATCTGGTAGGGCCTCAGGTTGGGGAAGCTTTGCTTCTTGTTTTGCCAGCATTTCACACAGACGGGTCTGGGCAAATACACCACCGTCCGACTCTGACCCAATGGCACCCACG
CL85.Contig3_All	GAATGCCTTCGGGATTCTGGTAGATTCCGAATATTGCACACGCCAATATGCCTGAAGCCTGACCATGTAGAGGCATTAGTGATGTCCGCATATGTTCTGCATAATATTATTATAAGAAAAAACGCATACAGACAAGAAGGAGACCAGGAACACCCTGTCACACCTACCGCCATACCTGGTAGCTGGAGGAGTGACCTGTCCTTAGGAGAACCCCTTCCAACCGTGATCGGCAACACTGCAACCAGGGATGCAAAGCAACAACGGAACATGCTGAAAGAAT
CL85.Contig4_All	ATGTATGTTAACAGTAGTTCTCCTGCCAAGTAACGGAACCACCAGGAGATGAAAAGTAGTCTTTCAGGATGTTGCGTTGTTCCTTGGCATTCCTGGTTGCAGTGTTGCCTCCCATGGTTGGAAGAGCGTCTCCTAGGGGTGGGTCACTCCTCCAGGCACCAGGTATGAAATCATGTGTGATGGGGTTCTCCTGATCTGCTTCCTGCCTGCGTGGATTTCTTTTTATTATAAGGTTGTGCAGAACACACACGGCCAGCACTTCTGACTCTGCATGGTTAAGCTTGATACACATTGACGTGTGGAGTACTCTGAATTTGCTGGCCAGAATCCCGAAGGCGTTCTCCACCGTCTGCTGTGCCCTACTTAACCTGTAGTTGT
CL85.Contig5_All	AACAAACAAAAGTACACAAATACAGAGGGCAAAATAATCCTGAATTAATACATTATTGAATTTTAAATAAGTCCAAAATAAATGCAAGAACAGACATTTAAGTAATTACAACAATCAGGTATGCAGGAAAGTAACTAAATCATGTTCTCCTGCCAGTGCACGGAGCCTTCAGCCGATGAAAAGTATTCCTTCAGCATGTTACGCTGTTCCTTTGCATCCCTCTTTGCAGTGTTGCTGGTCACGGTTGGAAGGGCTGCTCCTAAGGACGGGTTACTCCTCCAGCTACCAGGGATGACAGCATGTGTGACGGGGTGCTCCTGATCTCCTTGTCTGCGTGCATTTCTTCTTATGATCATATTGTGCAGAACACATGTGGACATCACTAATGGCTCTATATGG…
CL85.Contig6_All	CGGCCACGCCCACACCCTCCTTGGGCGCCTTTTTTTCTGCCCTAAGTGCTTTGCAGCAATCATTGCAAGCTCCAGCAATAACATGACGTGCACATACTCAATGACAAGTGGCAACAATTCTGGTCTATCCGTACGTGCTATAGCTATGAGTTGACGCATTTCAGCTATGTTGTCCATGTTGCTTCAGCGCGTTGGTAGTATGTCTTGTCG
CL86.Contig1_All	GTCGTAAACTGGGGACTGCCTGTAACTGTCTTGTCGTATTAGGATGCATGGAAAATAATAGTTTGCACTTTAAAACAGTCTATTCTGAATGGATCATTTGCTCTCAGGTTATCAGACACACTATAGTACAAGGATGTGGCACATCACAGCTTGTTTGGCATCCCAGTGAGCCCGTTGTCTTTGCTGCTTGTTTGGACAGTGTGGTACGTGCATATGATGCCCGCTCGGGAGACCTACTTAAAAAATATACAGGACACCGAAGCAGCATATTTTATATGGATCTGTCAAAGGATGGTACTGCTTTGGTCACTGCTTCGGATGATGGCACAGCCAGGGTCTTCAGTCTTATGGACAGTTAAAGATTGTTAATGTAAAAAAGTAAATATAAAGAGTTATTTT…
CL86.Contig2_All	AGTGGAGTGAGCGCTCTTGTTCAGTGCGGACGTGTACTTGCCGCTCTCGCGTAGGCGTGGTTCGTTTCGCCAATGTGGAATGTCAGTGCGTCCTGAGGCTGTTAAAGGACTCGACTCAACAGCAGACCGTGTGCATCGTCATTTGTGCGTCACTGTACCTCCTCCAGTATAGCTGCAGCTGGCCCTGAGGGTGAACCGCTTCCTCTTGTCTAGTTGAGCTCCCAGTGCCAGTGGCGTCAGGCCCCAAGACCCCACAGGGCTCAGTCCTCCCGTAGTCGCCTCCGGGTCTGCTGTGGTCAGCAGGGCCGCTGCTGTGTCGCTCCGGAATCCAGCTTGGTCCCTCGTCGGGAGGGCCCCGTTTCATTCACCCGTGGCCGCCTCGTCCCTGCCCCGCGTCCC…
CL86.Contig3_All	AGTGGAGTGAGCGCTCTTGTTCAGTGCGGACGTGTACTTGCCGCTCTCGCGTAGGCGTGGTTCGTTTCGCCAATGTGGAATGTCAGTGCGTCCTGAGGCTGTTAAAGGACTCGACTCAACAGCAGACCGTGTGCATCGTCATTTGTGCGTCACTGTACCTCCTCCAGTATAGCTGCAGCTGGCCCTGAGGGTGAACCGCTTCCTCTTGTCTAGTTGAGCTCCCAGTGCCAGTGGCGTCAGGCCCCAAGACCCCACAGGGCTCAGTCCTCCCGTAGTCGCCTCCGGGTCTGCTGTGGTCAGCAGGGCACGAACACCCCGCGCCGCTGCTGTGTCGCTCCGGAATCCAGCTTGGTCCCTCGTCGGGAGGGCCCCGTTTCATTCACCCGTGGCCGCCTCGTC…
CL86.Contig4_All	GTGTGTGTGTGTGTGTGTGTGTTGCAATTCTCATTAGGAACTGAAAGTCATTTGTGTGTTTTCATTACCACAGCCTCCCTTGCCAGCCATAAATTTTTATTCATACTGTAATTCATGAAGCAACGGTTTATGTACAATCATCAAATAGTCTATGCAAGTAGCCTTGCACTTCTGTGCAATAAGAATAAACAATAAAAAAAACTTTTCCCATTACTTTGATCTGCATCCATCTGTAATCTCTCCTCCCCTGAAGCTGCGGCTTATTATCATATATTTCTGCATTCAAAGGAATTTCTTCTTCCAAAACATGAGGGTATCATGAGACTAAGACAGCCCTGTTTCTGTTTACTGGATGTGTAAACAATTGTGTTCTTCAGATGTTCCATTACTTTTGTTGAC…
CL86.Contig5_All	GTGTGTGTGTGTGTGTGTGTGTTGCAATTCTCATTAGGAACTGAAAGTCATTTGTGTGTTTTCATTACCACAGCCTCCCTTGCCAGCCATAAATTTTTATTCATACTGTAATTCATGAAGCAACGGTTTATGTACAATCATCAAATAGTCTATGCAAGTAGCCTTGCACTTCTGTGCAATAAGAATAAACAATAAAAAAAACTTTTCCCATTACTTTGATCTGCATCCATCTGTAATCTCTCCTCCCCTGAAGCTGCGGCTTATTATCATATATTTCTGCATTCAAAGGAATTTCTTCTTCCAAAACATGAGGGTATCATGAGACTAAGACAGCCCTGTTTCTGTTTACTGGATGTGTAAACAATTGTGTTCTTCAGATGTTCCATTACTTTTGTTGAC…
CL87.Contig1_All	CCCCCCCCCCCCCATCTCTCTCTCTCTCTCTCTCGGTACTTGTAATGAAATATGAATTACAGTAAAGTATTATGATAACTTTCAAATGAAATTACAATGCTTTGGGAGCATGATTTTGTCATATTTAGGGTTTAAATAAGCATTTACTGGATGTATTAGCATTTTTTAGTGACCGTACCAAACTTACTCGAATCCTTGCCTTACATGAGGGGTTCTGGAACCTAACTTCGCCTAAGTTTGAGGTATTACTGTACATCCTGGGTCTCCAGCTCTGCTCTCAGCAAAAACAATACAGTTGACCCCCTCCTATTTGCGGTTCGAGATTCGTGGCTCCACCTATTCGTGGATTTATCTGTGGAACACATATACACATTATTTGAGGAAAATTCGCCTATTTGC…
CL87.Contig2_All	ATTTTAATAGTTTTATCAAAAAAACATTTTAGTTATGAAAATGGTATGAAAATACAGTAACCTGTGAATAATTCTCTGAAAAATACCGCGAATAGGTGAATTTTCCGCAAATAATATGTACAGTATACTATATGTGTTCCATAGAGAAATCCGCGAATAGGCAAGTCTACGAATTCGGAACCGCAAATAGGCGGGGATCGACTGTATTGTTTTTGCTGAGAGCAGAGCTGGAGACCCAGGATGTACAGTAATACCTCAAACTTAGGCGAAGTTAGGTTCCAGAACCCCTCATGTAAGGCAAGGATTCGAGTAAGTTTGGTACGGTCACTAAAAAATGCTAATACATCCAGTAAATGCTTATTTAAACCCTAAATATGACAAAATCATGCTCCCAAAGCA…
CL87.Contig3_All	TAACAACCTTCGTCGTCACAGTGACATCTACGAGAGCTTTACCGTTCCCCTCTGGCCTCTGCGCATTTCTCGGATTTAGCCTCTGAAAATGGCAGCCCCATATCCTGTGGACCCAAACAAAGCACAGAATCCTGGTTGGGCAGTTCCCGGTGCCCCAAACCCAGGATATCCAAGCCAGCCTCCACCTAACATGGGATATCCCCCACAGCCAGGAATGGGGTACCCTCCTGCCAATCCTCCACCATACAGTGCTCAGCCCCCCTATGGAGGACAGCCTGGTGGTTATGCTCAGCCAGTTTACAATGCCAGTGGTGGAGGATTTCCCATACAAGATGGAAACCGAGATGCTGGAGTTCCCAAGGATGATGTGCTGCCAGAAACTTTTGGAGGTTCATTTGC…
CL87.Contig4_All	AGCTTAGTCCAAGTACGATGCCGCTGTGTCAAAGAACTCTACTTTTGTAATTTAACTGAGCACAAACAAACAATCCATTTCCCCCCCATGGAAAAATTCAAAACAAAGTAACAGGGGCTGCAAAAATCTATGGTATTACTCATACAAAAGTTGAACAAAAGGTTTAGATTTCATAATTCTAATTGGAAAGGAAGGAAAATAATTCAATTACAACTTTCCAAAAGCAGCACACTGCTTTTTAAATGAACAAAATATAATATAGCAAAGACTATACCAAAAAATTTCATTTTGTACATCTGAAGAGGCATGTCATTTTTTCTACTTTAATGCTTTTCCAACACTAAGACTCCCACTGAAATTGAAATGAAAATTATAACACTAATTAGCTTTACCATGGAT…
CL87.Contig5_All	ATATATATATATATATATAGTCATAATCCGAACTTACACAAGGTTAGGTTCCAGAACCCCTTCCATAAGGCAAGGATTTGTGTAAGTTTGGTATGGTCACTAAAAATCCTGATACTGTACATACAATAAATGCTTATTCCTAGAGTTTAAACCCTAAATATGAAAAAATCATGCTCCCAAAGCACTTTAATTTCATTTAAAAG
CL87.Contig6_All	GGGGATGGTGTTTGTATCCTCTAGATAGTTGTACAGTAATACCTCGAACTTACACGAAGTTAGGTTCCAGAACCCCTTGCGTAAGGCAAGGATTCGCGTAAGTTTGGTACAGTCACAAAAAATGCTTATGCATACGGTAAATGCTTATTTCTAGAGTGTAAACCCTAAATATGATAAAAACATGCTCCAAAAGCACTTTAATTTAAAGGTTAGCTTAATACCATACTGTAAT
CL87.Contig7_All	GAGAGAGAGAGAGAGAGAGAAATTCTCTTCCAAATCTCAGTTTTTATGTCAACCATTTATTTCTCTTTTTAAGAGTAATGTATTAAGCTAACTTTTAAGTAAAATTACAGTAGAGTAAATTTTATTTAACTTAAAAGTTAGCTTAATAATTTGTGAGCATGATTAGGGTCATATTTAGGGTTTAAACTTCGAAATAAGCAATTGTTAGCATTTTTAGAGACTGTGCGAAAATTACGCGAAATTTCACCTTGCGCGAGGGGTTCTGG
CL87.Contig8_All	TCTCTCTCTCTCTCTCTCTCATTTGTAGTTAGTGCTCACACATATTTTTACAACTTATTATTTCTCTGTACGTCTTTACCTGTACAGTAGATAGTTTAAATTGATCTAATTTGACCTGTATCGTCTAAGAAGTGTAAATGCGCTAGTGTTGCAAATACGTTCTAAAACATAGAGACATAATAACTAAGAGTTGTATTAGTCAAAATATAAAACATTGTTTGTTCATGAAAAAGAATTTCTGAACAAGGAGAAAGAGACATAGAATGAAGTTATTAAAAAGAGGTTGAGAAGACTTCTAAAAATAGACTGATCAGAAGGGGAGAGAGACAGAAATTCTCTTCCAACTCTCTATTTTTATGTCAACCATTTATTTCTTTTTTTAAGGGTAATGTATTAAGC…
CL87.Contig9_All	TAACAACCTTCGTCGTCACAGTGACATCTACGAGAGCTTTACCGTTCCCCTCTGGCCTCTGCGCATTTCTCGGATTTAGCCTCTGAAAATGGCAGCCCCATATCCTGTGGACCCAAACAAAGCACAGAATCCTGGTTGGGCAGTTCCCGGTGCCCCAAACCCAGGATATCCAAGCCAGCCTCCACCTAACATGGGATATCCCCCACAGCCAGGAATGGGGTACCCTCCTGCCAATCCTCCACCATACAGTGCTCAGCCCCCCTATGGAGGACAGCCTGGTGGTTATGGTCCACCAGGAATGTACGCACCACCCTCAGGGCCTCAAGTAGAGGGATGGCAGCAACAGCCGTGGGGAGGTCAACAGCCTGCTCCTTTTTCGGCTCAGCCAGTTTACAATGC…
CL87.Contig10_All	AATTTTACCTGTACCGTCTACAAGCTGTAAATGAGTCGTTCTAAAACATGGAGACATAGAGCATTTCAGAACAAAGAGAAAAAGACAGAATAAAGCAGTTTTTAAAAACGAGGCTGAGAAGACTTCTAAAAATACATCGGTGGAATGGGGGGGAGAGAGAAATAGTACACTAATGTTCACACTCTCCTATATTCTTACGTTAACCATTTATTTCTCTTTTTAAGGGTACTGTATTAAGCTAACTTTTAAATGAAATTACAGTAACTTTAATTTCATTTAAAAGTTAGTTTAATACTGAATTTCCATCTTTTGATATCTAATGTAAGAATAACTTCTCTCTCTCTCATGTTATTCTCTGTCTCCATTAATTCATAAATAATTTAACTTGATATTTCAAGT…
CL87.Contig11_All	GTGGCAAACGTTCCAAAACACTGAGACATTATGAGTTGAATTAGTCCAAATAAAAAACATTGCTCATGAAAAAGCATTTCAGAACAAAGAGAAAGAGACGCAGAATAAAGAAGTTGTTAAAAAGAGGTTGAGAAGACTTCTAAAAATAGATTGGTGGAATGGGGGAGAGAGTCACACACTATATTCTTAAGTCAACCATTTATTTCTTTTTTTAAGGGTAATGTATTAAGCTAACTTAAATGAACTTACAGTAGCTTTAATTTTAAAAGTTAGTTTAATACTTTGGGAGCACGATTAGGGTCATATTTGATTTTTAAATTCTAGATATAAGCATTTATTAGCATTTGTAGAGACCGAGCCAAACTTACGCAGAAATTCCCCTGGCGTGAGGGGGTCTGG…
CL87.Contig12_All	ATTTGTAGTTAGTGCTCACACATATTTTTACAACTTATTATTCTCTGTGCATCTTTACCTGTACAGTAGATAATTTTAAACTGATCTAGTTTTACCTGTACTGTCTACTAACTGCAAATGCGCTAGTGTGGCAAATACTTCTAAAGCATACAGACATAACTAAGGGTTGTATTAGTCCAAATACATAACACTGTTTTTTTCATGAAAAAGCATTTCAGAACAGAGAAAGAGACGTAGAATAAAGAAGTTCTTAAAATTGAGGTTGAGAATACTTCTAAAAATAGACTGGTCGGAAGGGGAGAGAAAGAAATTCTCTTCCAACTTTCTTCTATGTTTACGTCAACCATTTTATTTTGCTTTTTAAGTGTAATGTAATAAGTTAACTTTTAAAATAAATTA…
CL87.Contig13_All	CAGGAATTCGGCAGATGACATGTCAACGAATACGTCCCATGTGTGGGCACGCAAGTCCAAAGATATTTCAACAGATCATGTTTTCTTTTATCATGAGATAGTGCATTTTCTCCACAAGTTTTGGCTGTATTAAAAAAGCACCAAGAATCCTTGGCAGCAGGACAAAGGTTATGAACAGGATTTCTGTCAGTTGATTCCAAGGCACCATATTGCCAAGCTTTGTTTTGGGGGCTAACTGTAGAGTCTACTGCGAAATTGCAAATGCATTCATGGTAATGTCATACCGTGCTTATTCAAGACGAGTGTGTTCGGTACATAATTGCATTTTACGTGATTCGAATGTTTACCAAATCCCCGTTGAAAGCTTTCCAAGTACGCGTTGCTTAACACATTCCATGA…
CL87.Contig14_All	TTAAAAGTTAACTTAATAATTTGGAAGCATGATTAGGTTCATTTTTAGTGTTTAAACTTTAGAAATAAGCATTTATTAGCATTTTTAGAGACCATGCCAAACTTGTGTGAAAATTCGCCTTGTGCAAGGAGTTTTGGAACCTAACCTCACGAAAGTTCGGGGTATGACTGTATTTTTTTTTTTTAGCTACTGTAGATGTTAGATCAATAGTAGAATTGTTCTAGATCAGTTTTTAAAAGTTTTTCATTGTGCCTCATGTGTCAGTTAAAAGGGTATCATTATTTGCTAAGTATGACGTGCATGTGTAAATGGTATTCTGATATGGTTAATTAGGAACTTTTATGTTCAGTGGTTAATGTAATTAGTGATAGTGATCACTGAATTCAATTTTAAAAGTAA…
CL87.Contig15_All	CTTAATACATTACCCTTAAAAAAATAAATAAATGGTTGACAAAAATTGAGAGTTGGAAGAGAATTTCAGTCTCTCTCCCCTTCCGACCAATCAATTTTTAGAAGTCTTCTCAACCTCGTTTTTAAAAACTTCTTTATTCTGTCTCTTTCTCTTTGTTCTGAAATGCTTTTTCATGAACAAACTGTTTTTATTTTCAACTACACAATTTTTTGGAATGTTGCATTGGTCTTTCAGATGTTGTGTAGATTGAGAGGCTTGAGACAAGGCAGGTTTTCGTGTCTCCAGGTGAGGGTTCCCTATTCAAGTCATACGAGGATGAAACTTCCCTAAACCTAGCAAGGTTGTTGTCGTATACCGTTCCAACTAGGAAGATGGTCAATTAGTCTTTCAATCTCAACA…
CL87.Contig16_All	AAGGGTAATGTATTAAGCTAACTTAAATGAACTTACAGTAGCTTTAATTTTAAAAGTTAGTTTAATACTTTGGGAGCACGATTAGGGTCATATTTGATTTTTAAATTCTAGATATAAGCATTTATTAGCATTTGTAGAGACCGAGCCAAACTTACGCAGAAATTCCCCTGGCGTGAGGGGGTCTGGAACCTAACCTCGCATAAGTTCGTAGTATGTCTATATTGTACTGTGCAGTTTAAAAACTTGTCTTTTGAAAAGATAAAACAAGACATTATCCATTCACAATTGTATTTAAAATTCATTTGACTATGCACTACAGCAGTATTCAATATTTACATAACTTTGTTCTTCACTCTTATTAAAGCTTTTCATTTTCAGATCTGCCCATAGGTGGTGCAC…
CL87.Contig17_All	TAACAACCTTCGTCGTCACAGTGACATCTACGAGAGCTTTACCGTTCCCCTCTGGCCTCTGCGCATTTCTCGGATTTAGCCTCTGAAAATGGCAGCCCCATATCCTGTGGACCCAAACAAAGCACAGAATCCTGGTTGGGCAGTTCCCGGTGCCCCAAACCCAGGATATCCAAGCCAGCCTCCACCTAACATGGGATATCCCCCACAGCCAGGAATGGGGTACCCTCCTGCCAATCCTCCACCATACAGTGCTCAGCCCCCCTATGGAGGACAGCCTGGTGGTTATGCTCAGCCAGTTTACAATGCCAGTGGTGGAGGATTTCCCATACAAGATGGAAACCGAGATGCTGGAGTTCCCAAGGATGATGTGCTGCCAGAAACTTTTGGAGGTTCATTTGC…
CL87.Contig18_All	AAAATGTTAAATTGAGCTAATTTTACCTATGCTGTCTACAACCTGTAAATGCGCTAGTGGGGCAAATGTTACATTCTAAAACATAGAGACAACTAAGGGTTGCATTAGTCCAAATAAAAAATACTTTGTTCAAGAAAAATCCTTTCAGAACAAAGAGAAAGACACGTACTAGAATAAAGTAGTTCTCAAAAAGGAGGTTGAGAAGACTTTTAAAAACAGACTGGTCG
CL87.Contig19_All	TGTTTTATTGGAGTCTAGCCTCATACCCCACCAACTACACCATTCCCTGATCTGGTCCATGTCCAGATTGAGGCTGAGGGCAGCTTTATTTCACAAAAGTGGAGACTTACCACACCCACAAGTGTTGCATCATCTGCATACTATTGTACTGAACAATCTTGTTTTCCAGGTCTATAATAGAGTGAAAATGTAATTTTCTATAAAATTAGTTTTTCAAACATACCATTTCTTTTATAGTCATACCTCGAAATTACGCGAGGTTAGGTTCCGGAGCCCCTCGTGCAAGGTGAATTTTCGCGTAAGTTTGGCATGGTCTCTAAAAATGCTAATAAATGCTTATTTGTAGATTTTAAACCCTAAATATGACCCAGATCGTGCTCCCAAAGCACTTTAATTTCA…
CL87.Contig20_All	TGTTTTATTGGAGTCTAGCCTCATACCCCACCAACTACACCATTCCCTGATCTGGTCCATGTCCAGATTGAGGCTGAGGGCAGCTTTATTTCACAAAAGTGGAGACTTACCACACCCACAAGTGTTGCATCATCTGCATACTATTGTACTGAACAATCTTGTTTTCCAGGTCTATAATAGAGTGAAAATGTAATTTTCTATAAAATTAGTTTTTCAAACATACCATTTCTTTTATAGTCATACCTCGAAATTACGCGAGGTTAGGTTCCGGAGCCCCTCGTGCAAGGTGAATTTTCGCGTAAGTTTGGCATGGTCTCTAAAAATGCTAATAAATGCTTATTTGTAAAGTTTAAACACTAAATATGACCCTAATCATGCTCCCAAATTATAAAGTTAACT…
CL87.Contig21_All	GGGATGGCAGCAACAGCCGTGGGGAGGTCAACAGCCTGCTCCTTTTTCGGCTCAGCCAGTTTACAATGCCAGTGGTGGAGGATTTCCCATACAAGATGGAAACCGAGATGCTGGAGTTCCCAAGGATGATGTGCTGCCAGAAACTTTTGGAGGTTCATTTGCAGATAAAGCAATCCGTCATGCATTTGTTCGCAAAGTATACCTTATCTTGATGGTACAACTGTTGGTGACACTTGGAATTGTGTCCCTTTTTACTTTCCATTCAGGTGTGCGCATATTTGTTTTAAGGAATAGTTGGATGTATTTCCTCTCGTATGCCGTCTTTTTAGTGACATATTTGTCACTGGTATGCTGTTCAGGCGTGAGACGACGCTGGCCAGGTAACTTCATAATGCTAGG…
CL88.Contig1_All	TGGCAAACAAGGTCTGCGCAACTGGGAGGTGGTCTAGTAATTCTGCTTAATCTAATATAATCAATCACCCAAGCAGGCTAAGAAGCACCAGTATTTCATCGGCGTTAGGCACCAAGAGGAGACTTCATCGAAGCAATTGTTGTGGTTGCTGACAGGAACTATTCAATTTATTGTAAATTCTGCAGGGAAACCTCAGCAGGAAGGTCCCAAGGTAAAAAGATAGCCAGCACACATTCAGCCTACCCAATTCCTGAGGATTAATGCTGTAGTATAAAACATGCATCAACACTGTTGTTCAAATAAAATTTTCATTTTTCAGGAAGAATACTGTACTACAACTTCAAGATGGATAAGAAAAGTATAAGGAAAAAGGATGTGCTAATTAAGATCCAAACAACT…
CL88.Contig2_All	GGGAGGAGGTCAAGTAATTCTGCTTAATCTAATATAATCAATCACCCAAGCAGGCTAAGAAGCACCAGTATTTCATCGGCGTTAGGCACCAAGAGGAGACTTCATTGAAGCAAGTGTTGTGGTTGCTGACAGGAACTATTCAATTTATTGTAAATTCTGCAGGGAAACCTCAGCAGGAAGGTCCCAAGGTAAAAAGATAGCCAGCACACATTCAGCCTTCCCAATTCCTGAGGATTAATGCTGTAGCATAAAACATGCATCAACATTGAATAACAAAATTTTCATTTTTCAGGAAGAATACTGTACTACAACTTCAAGATGGATAAAACAAGTATAAGGAGAAAGGATGTGCTAATTAAGATGATCCCTGGAGGGAGACAGTTACTGCAGCATACAAGG…
CL89.Contig1_All	TGTGTGTGTGTGTGTGTGTGTGTCGGGTGGGGTACTGTAGGGGGTAAGATGGAGGTGCCTCTTACCCCTAAAATTCCTTGGGGACTAATGTTTAGCGTTATTGCATTATTATCATGATTCTTTTTCCAATGCCTTCAACGACATGTCGGTCGCTCCGTTCGTCTTTTGCCGAGGGCCGTTTCGTTTTGTGAGTCTTAGTTTTGTCGGCTTTCCTCCCCGCCGAGTCCAGCACTTGTTGTTGAGCCCGGCCTACGTCGCAGGCTCGGGAGCTACGGTCGATTGTCGAGCAGGGACCCTTTTATATTTTTTTGTCTCGGAACCGTCCCGACAACTCCGTGGAAATCCTGTCGGTTTGTCGTGAGTGGTGCCTTGGGGTCTGTACGAGGCCTGGCCCCGCGG…
CL89.Contig2_All	TGTGTGTGTGTGTGTGTGTGTGTCGGGTGGGGTACTGTAGGGGGTAAGATGGAGGTGCCTCTTACCCCTAAAATTCCTTGGGGACTAATGTTTAGCGTTATTGCATTATTATCATGATTCTTTTTCCAATGCCTTCAACGACATGTCGGTCGCTCCGTTCGTCTTTTGCCGAGGGCCGTTTCGTTTTGTGAGTCTTAGTTTTGTCGGCTTTCCTCCCCGCCGAGTCCAGCACTTGTTGTTGAGCCCGGCCTACGTCGCAGGCTCGGGAGCTACGGTCGATTGTCGAGCAGGGACCCTTTTATATTTTTTTGTCTCGGAACCGTCCCGACAACTCCGTGGAAATCCTGTCGGTTTGTCGTGAGTGGTGCCTTGGGGTCTGTACGAGGCCTGGCCCCGCGG…
CL89.Contig3_All	GCATGTGTGTGTGTGTGTGTGTGTCGGGTGGGGTACTGTAGGGGGTAAGATGGAGGTGCCTCTTACCCCTAAAATTCCTTGGGGAGTAATGTTTAGCATTATTACATTATTATCATGATTCTTTTTCCAATGCCTTCAACGACATGTCGGTCGCTCCGTTCGTCTTTTGCCGAGGGCCGTTTCGTTTTGTGAGTCTTAGTTTTGTCGGCTTTCCTCCCCGCCGAGTCCAGCACTTGTTGTTGAGCCCGGCCTACGTCGCAGGCTCGGGAGCTACGGTCGATTGTCGAGCAGGGACCCTTTTATATTTTTTTGTCTCGGAACCGTCCCGACAACTCCGTGGAAATCCTGTCGGTTTGTCGCGAGTGGTGCCTTGGGGTCTGTACGAGGCCTGGCCCCGCG…
CL90.Contig1_All	TGACAAAGCGGTACATCTGTTGGGGAATGGGGAAGGACGCAAAAACGTGGACGGGAGAATGCATCCCGCGCCAGACGTCAAAAGTCACAAGACACGTCGAAAGCGGGATAGAAGCGTTCAAAACAACGAACCGCCGACTCGCCCACATACACGTCGGCATAATGGGACCCCTATCCCCCCGCCCTCAGAGGGGAATAGATACCTGTTTACCGTTGTAGGCAGGAACACCAGGTGGCCAGAA
CL90.Contig2_All	GGATCAACCACACCTTCAAAATGTCTATCAACAGCGGAACGACCATTACCGGCGAAATGAGTACTGGACGCCCTCGCCCATACTTGCCAGAAAGCCTAAGAAGGAGAGCCTTCACTCTCGCCCACAACGTATCCCACCCATCGGGCCGATCAACCGCCGGAACCATGACAGAGCGGTACATCTGGTGGGGAATGGGGAAGGACGCAAAAACGTGGACGAGAGAATGCATCCCGCGCCAGACGTCAAAAGTCACAAGACACATCGAAAGCGGGATAGAAGCGTTCAAAACAACGAACCGTCGACTCGCCCACATATCCCCCCGACCTCAGAGGGGAATAGATACCCGTTTACCATTGTAGACAGGAACACCAGGTGGCCAGAAGCAATACCAATACGAC
CL91.Contig1_All	GGACTTGTATGATCCATTGTTCTGCTCCCATTTCGCTCCATTTTCCCCAGGATACCTGGAGTCCGTACCCACTGGAGCACGGAGAACTTGGTCTTCATTTCCTTGATGGCAGTCTCGATACAGACTTCTTAACTGCGCACAACATAAAGCGAACATTGGAACGTGGTCTGGAAGATCTTGTTCTCCCGCCACGAAAGGGATGAGGCCAACTTTCCACTAAACGAAGGAGGGCTCTTAGGGTGTCTCGCTGACTGAGACAGAAGTTCCTGGGTGGATTTTTTGTGTACTGTAGATGAGACATGTCATTAACCGTCAACTG
CL91.Contig2_All	CTAGGTCTTTATTTTCTTGACGAGGAGCACGGAGGACTAGGTCTTTATTTTCTTGATGAGGGTCTCGATGCGGACTTCTTAACTGCTCGCGATGTAAAGCGAACATTGGAACGTGGTCTGGAAGTTCATGTTATCCCGCCACGAAAGGGATGAGGTTGTAGAGGAGAGGCCAACTTCCCACTAAACGAAGGAGGGTCCTTAGGACGTCTCGCTGACTGAGACAGAAGATCCTGGGTCAATTTTTTGTGTAGATGAGACACAATGTCATTAACTGTCGACTGCGGGAACAGAAAATCCTCCACCAAGGGAGAAAAAAGG
CL92.Contig1_All	GAGAAAGAGAAAGAGAGAGACGCACAACTTGCCCTAGATTAATCATACCGAAGAGAGAGAAGAAGAAGCGCAACGCCATCTCTCGGATGTAAACAAAACATTCGAGCGGGTTAGAAGCCGAGTTCCCGAGGAGGACCATAGCGAATATTTCGTTAAGTATAATGGCTTTCTTCGTCATGCTGGCAATTTTCAAGACGACTACGAGTCCTGGGAGGGAAGTCGTCGAGGTCGTAGCCAGGGAGGATACTGTCATAGTGCGGGAGCTGTCCAGGCTCGAAGCTTTAATGAACAGATCCCTAGAAGATATAAGAGTGAACTTCGACGCCATGAGGACCAGAGGGCGAGTCATGGCGGCTGATTCACCAACGTTCAGATCGCCTGAGGTCACCTTCCCTACCG…
CL92.Contig2_All	GGGAGTTAGACTCAAGTACCGGACGAAGAAAGCTGCAACCCGGTCGGCGACAGTACTTGGTCGCTGTAGTGGGGTTTAAAGTGGTCGCTTTTTTTCATTTTTTTTTTTAAATCTATAGAGTCGCTATAGAAACTATAGTAGTGTCTATAGAAGCTATCGTAGCTTACAGAGGAAGTTTTATTACTAGTTTCTCGAGTTCTGTTGTTCGGGGTTCATCGTCTAGTCTTGGAGAGGCTTCGAAAATGAGGACCATAGCGAATATTTCGTTAAGTATAATGGCTTTCTTCGTCATGCTGGCAATTTTCAAGACGACTACGAGTCCTGGGAGGGAAGTCGTCGAGGTCGTAGCCAGGGAGGATACTGTCATAGTGCGGGAGCTGTCCAGGCTCGAAGCTTTAA…
CL93.Contig1_All	GACGTAGTTCCCTTGGTTTTTGTGGTGTGTTGGAGGAAATGGAGTAACGGGTTTTGTGCTGTGTTGGAGGAAATGGAGTAACCGTTCTTATCGGAAGTCTCCGGGTTGATTAGGCTAGCCTGGGTCAGGGTGTTGGCCATTATTGGAGAGTATCTAACCATCCAAGTCACCAGACCTGGTTATCTCTAAATACGAGGCCATTTCTAGACCACGGTACAGCCGGGGGTAACAGGGACATTGTATATATTGAGAAGAGCCAATTTTCTGTTGTTACAGCACCAATTGGCTATTTGGCCATAAGATTTGGTGCACTTGCACAGTTGTTTTACTTTTTATATATTTGGTTGAACTAAACATCAGCTCCGCGTTGGGTGTTTCCGGTTTCCTTTAAAATTGACT…
CL93.Contig2_All	GTTTAATGTCAGTCAATTATTACTAACCTCGCATCTACTCAACATGGTTGGGGACCCTTTGGCAATGAGGGGTTTTGGAAACAGGAGTAAGACCGGACCGCCATGTTGTTGTCATGGAATGGTTTCCTACATGCACAAGTTATTGGGGAGCCATATGTTTAATTACAGACTGGCTAAGGAAACTTATATTAAAGGAACTAGCCTATACTAACCTACCATATTACAGTTTCGTATGCTGGGCCACCTAACTCATTCTGTCATACCAAGATCCCTCCGCCAAGGTAAGTAGTTCTACCTAAACAGCTGACGACCAACGACCCGAAATGCCCCGAGTCCTACCGACCCGACCCGACATGCCCCGAGACCTACCTTGCCCCGCGACCTTCCTCAGTCTCTTCC…
CL93.Contig3_All	GGGGCCATAGCTGGGGCACAGTCCACTAGTTTGTTAGGTTAGGGTATGTTAAGTTAGTATAGTTTCTTTTATAATAGGTTTCCACAGCCAATCCCTCCTTGAACATACGGCTCCGTAATGACTTGTGGTTGGACGGAACCATTCCAAAACAACAACATTACAGTCCAGTCTTGCTCCCAGCAATTTCCCCCACCCAAAACCTGCCATTCCTAAAAGGTCCCCAACCATATTGGGTAATTATGAG
CL93.Contig4_All	AGCACCTTTATTCCAGTTTTATCTTTATCAGAAAAATAAATATCTAAAGCAGTCTAAATTTTACTTCCTGAGGGAATCATCAAATCATAAAACATCTTCAATAAATCCACCTGAAGATAATCAGTCAACCTAACCACAAGACCCATCCGTCCACCCATCTCGCCATCTCTGATCAATTAAAGAACAGTCAAATTCTGGCTTACCTAATTTAACATTAACCACATTATGGGCATCACAGAACCAGCGGGATAAATTAGATCTAGAGGAAACATCTGGAGTGTTGTTTTTCAACCAGTCTCTAAAATCTTCAGCACATGGCTGGCAGGGGTAAAATTTTGAAAATATCTTAATAAAAGTTGACATATCATTTTGAACTTCTACTGTTGGTTTTTCTGGGTA…
CL93.Contig5_All	TAATTAACCTCAGAAGTTGTATGCTGGCCATCCTGGAATGCTACTGTGCATGCGCAGTGTTACAGGGAAACTTTTGTTAAAAAGTGGTTTCCATCAATGCCCCCTGCCTGAGTAACACAGCCTTCTAGGTTAGGTTAGGTTAGTATAGTTCCTTTTATAATAGGTTTCCTTAGCCAATCCCTTCTTGAACATAATAGGCTCCCTGATGACTTGCGCATATGCGGAACCATTCCATAACAACAATGTGGCAGTCCGGTCTTTCTCCCAACGATTTCCCCCACCCAAAACCCTGCATTCCCAAAGGGTCCCCAACCATGT
CL93.Contig6_All	TAATTAACCTCAGAAGTTGTATGCTGGCCATCCTGGAATGCTACTGTGCATGCGCAGTGTTACAGGGAAACTTTTGTTAAAAAGTGGTTTCCATCAATGCCCCCTGCCTGAGTAACACAGCCTTCTAGGTTAGGTTAGGTTAGTATAGTTCCTTTTATAATAGGTTTCCTTAGCCAATCCCTTCTTGAACATATGGCTCCCTAATGACTTGCAAATGCGCAGAACCATTCCATATTGCCAACATAACAGCCCGGTTTTCTCCCGGTGTATTCCCCCCCAAAAAACCCCAAGTTCCCACAGGGTCCCCAACATTGTTGGGTAGAGTTGCATGTTAATAATACTCGACCTACAATAAACAACATCACCCACTTCTTCAGCAGCACTACACTAAAAGTATAG…
CL93.Contig7_All	CCACGTCGGGTATTACCTTGGAAATTGACTTTTCTATAGTATTTTGGTTGCTTGTCAAGAATTTACAGTTATTTTTTGTCGGTTGATTGTAATTAACCTGTAATAAACCTCAGGACTGATGTTTTGTTGTATGGTGGCCATCCTGGAATGTTATTGTGCATACAGCAAAGTAACGTGGCCTACTGTGTTAGGTTAGGTTAGGTTAGTATGGTTCCTTTTATAACAGATTTCCGTAGCCATTCCCTTCGTGAACATATGGCTCCCTAATGACTTGCAAATGCGCAGAACCATTCCATATTGCCAACATAACAGCCCGGTTTTCTCCCGGTGTATTCCCCCCCAAAAAACCCCAAGTTCCCACAGGGTCCCCAACATTGTTGGGTAGAGTTGCATGTTAAT…
CL93.Contig8_All	TTTTTTTCAGGTGTTTATTTAATAGCTAAGGAGTAATTTCTGCTTGAAAATAATGGAAATTGTCGCAGAAAATATTGCATGAAGCATTCCAAAGATAAAAAACTTTGAAATTTTTTTCCAAAAAATATTTGTTTTAAATATAAATTTTCCAAAGTACTTATCTCATATTTTTCTTACCGATTATTAATCTGCAACAAACGGCAATTCCAACCATGAATAATATTGGGTAATAAGTTAAAAAAATTATAGAAAATATTAGTTCTAGGCCTATTACTGAAGTTGCAAATACATATTGTTGCCGTGACCCTTAAGCGGCATCCCTCTAGCAACTCGTGGGTTAATGACTGCTCTTCTCGTTGGTACTGTCTAATAGGCCTATTGCACAATTTATTCCATAAC…
CL93.Contig9_All	CGAAGCTGACAGGGGAGACTATACCCTCTAGAGACCTTGATGCAGGAATCCCTGGAATATTGAAGAATGACTTATTTCCCACAAGTGGGTATAAGCAATCTCAGCCTGACAAACTCCTACTGCAACCCATACAGCCATGTAGGGCTAACACTGAAATCCAGAAGACTTTAGTGGGTAGAGTGAAATATGTTCATGGTGACACTGTCACCTTGAACGAAGACGCGTACTTTAGTCTCTCTGGTGTCAAGTCTGCATTTAATGTACTGGAAGGCGACTGGATTCTGTGTAAATTAAGTGACGACCATCCAAGTAACCCCCAGCCAGAGGATGACCTTCATGGATTCCTCAAAGTCACTCATATTGAACCGTTAAGGAAGAAGAAAATAAAAGGGGAGGTGA…
CL93.Contig10_All	AAGATTGTAAAATGAAAAGTACATGCAAATGACATTTTGTTACGGATACAGAAACTATGTCTTCCCCGCCATTGGCTTTGCTATTTAAAGATTCTTATAGGGTACTTAATTGTATCCTATACCCTTTTAAGCTCCCTGTCAGTAATCTCTCGCTGGTTATTTGTAGGTTGTGCGTTATGCAAAGAGCCTTACAAATTTTGGTTTGATGCCATCAAACATTGGCATAATTACACCCTATAGGAAGCAGGTACGCTCTTCTGTTTTTTTTTTTAAAGTAAGGAATGAGTCAGTAAACTTAAGATTGTTTTCTTGGGAAATGTAAATCAACAATAGAAATATCTGCATTATGGTACTTCATGGTTACTGTAAATTCTAATATATTTCAGGTGGAGAAGATTA…
CL93.Contig11_All	GGAAATTGTCAGGAGAAAGACTGGACTGCCATGTTGTTGTTATGGAATGGTTCCGCACATGCACGTCATTAGGGAACCATATGTTTAAGAAGGGATGGCTAAGGAAACCTATCATAAAGGGAGTTGTACTAACCTAACGTAGCCTAACCTAACCTAACCTAGCGGGTTGTGTTACTTAGCTGGGGGCCAGAGCCCCCTGGTGAAGGAAACTTCACTTTTTACGAGAAGCTCCCCTATAACGTTGCGCTCGTGCTATAGCATTCCAGGATGGCTA
CL93.Contig12_All	TTTTTTTTTTTTTTTTTTTTTGCTATTTCTCACGGGTTTTCGGCATTGTCTGCTTAACCATGGGCTATTTACTTTTTGGAGGGTTTATCCAAAACTCGGCTCGAAATAGACCTTGGACCTAACACCGTAATTGTTAAATCTGAATGTACGGAAAACCAAGAAAATTTTGACTTACCAATACACCACATACGATTTAACTAATTTTTCACAGCCTATCATTTACTTGTAATTAATGTAATCTATAGCAACGAAATTCGTCCACATTTCAACTTCCAAAACAAGGAGCACAGGTCAACATACGGTTACCACCTAGGCCTACCTACGCTAAATGCATGTATCTATCGCTGACAAAATAATACGGACAATAGTAGCATAATTTCTTACGTAATTAAGATACGG…
CL93.Contig13_All	ACAATCACAAAAAAAAAAAAAAAAGTAGTCAGTGGTGGCTAGAAGCAGCTCTTTGGCTAGGGCTTCTTAAATGTATTGTTGAGGACACAGACAAGTTTGAGGATTAAAGTTTTTCAATTTTCTCACACAATGTCTATTTCAGGATCTTGTTTTGCATTTAGTCTTTCATTCAGAATTGTTTTATGGTGTTCCTGATCTAAGATTAAGTTGAGGGTTTGTTAATATTGTATTTACCATAGCTTGCATGACTAACAGTTGTTTTTGTCACTGTTCATATTCTAAATTGTTTAGCAAAACCACACAGCAGTTTTTTGCTCAAAGCTCAAGAGGAAAGTAAAAAGGTAAAATCAATGCAATTGGTTTAGAAAGTCTACTACTTACTTTAGTTTTGCCTACAGA…
CL93.Contig14_All	TTTTTTTTTTTTTTTTTTTTTGCTATTTCTCACGGGTTTTCGGCATTGTCTGCTTAACCATGGGCTATTTACTTTTTGGAGGGTTTATCCAAAACTCGGCTCGAAATAGACCTTGGACCTAACACCGTAATTGTTAAATCTGAATGTACGGAAAACCAAGAATATTTTGACTTACCAATACACCACATACGATTTAACTAATTTTTCACAGCCTATCATTTACTTGTAATTAATGTAATCTATAGCAACGAAATTCGTCCACCTTTCAACTTCCAAAACAAGGAGCGCAGGTCAGATTACGGTTACCACCTAAGCCTACCTACACTAAATGCATGTATCTATCGCTGACAAAATAATACGGACAATAGTAGCATAATTTCTTACGTAATTAAGATACGG…
CL93.Contig15_All	CTATTAGCACCTTTATTCCAGTTTTATCTTTATCAGAAAAATAAATATCTAAAGCAGTCTAAATTTTACTTCCTGAGGGAATCATCAAATCATAAAACATCTTCAATAAATCCACCTGAAGATAATCAGTCAACCTAACCACAAGACCCATCCGTCCACCCATCTCGCCATCTCTGATCAATTAAAGAACAGTCAAATTCTGGCTTACCTAATTTAACATTAACCACATTATGGGCATCACAGAACCAGCGGGATAAATTAGATCTAGAGGAAACATCTGGAGTGTTGTTTTTCAACCAGTCTCTAAAATCTTCAGCACATGGCTGGCAGGGGTAAAATTTTGAAAATATCTTAATAAAAGTTGACATATCATTTTGAACTTCTACTGTTGGTTTTTCT…
CL93.Contig16_All	TATACACACACATATATATATATGGTATTCCTACATAACAGCTCCACACGAATTACCACCTTGGAAATTGATTTCTCCTATACTTTTAGTGTAGTGCTGCTGAAGAAGTGGGTGATGTTGTTTATTGTAGGTCGAGTATTATTAACATGCAACTCTACCAAACAATGTTGGGGACCCTGTGGGAACTTGGGGTTTTTTGGGGGGGAATACACCGGGAGAAAACCGGGCTGTTATGTTGGCAATATGGAATGGTTCTGCGCATTTGCAAGTCATTAGGGAGCCATATGTTCACGAAGGGAATGGCTACGGAAATCTGTTATAAAAGGAACCATACTAACCTAACATACCTAACCTGACCTGTTACTTAGCCGGGGAGGCTCCGGCCCCCAGACCCCCCAG…
CL93.Contig17_All	AAGATTGTAAAATGAAAAGTACATGCAAATGACATTTTGTTACGGATACAGAAACTATGTCTTCCCCGCCATTGGCTTTGCTATTTAAAGATTCTTATAGGGTACTTAATTGTATCCTATACCCTTTTAAGCTCCCTGTCAGTAATCTCTCGCTGGTTATTTGTAGGTTGTGCGTTATGCAAAGAGCCTTACAAATTTTGGTTTGATGCCATCAAACATTGGCATAATTACACCCTATAGGAAGCAGGTGGAGAAGATTAGACAGCTCCTTTCAATTTTTGGAGTACAGCCAGGTATCAAGGTTGGCACAGTGGAAGAGTTTCAAGGCCAGGAAAGGACGGCAATAATTATTTCCACTGTTAGATCGTCAGAGGAGTTATTAGCGGTTGACATGGAGCA…
CL93.Contig18_All	GGCTAAGTTAGGTTAGGGTTCATTCAGGTTAGTATAGTTCATTTTATAATAGGTTTCCTTAGCCAGTCCCTTTTTGAACATATGGCTCCCTAATGACCTTCATATTCACGGAACCGTTCCGTACAGTCCGTGCAGAGCTATTATTTAGATATACCATTTGTTTCATCATCCTTGTTTATAGGCTGTTTTGGGGGGCTCTCCATCTCCGTCCGGGATGCTAGGTCCATCCAGGGGGCAGATTTTGAATGTCAGTCATGGTTTTATAGTTTTTTTGAATGACCTGTTTTTCTGTACCTTCACTGTTTTTTTAATATGTCATGCTTTTATTTCTTCTCAAATGTCTCTCTCTATATCTTTTTAGCTTATCGGATAACTTCTTGAACAGTCTGAGTGCCATAG…
CL94.Contig1_All	CATAGTCAACAAGAAAGGGGGCTAATGTCCTTTTCATCTCCTCAATTTGACTATGCAGGTGTACGGGTGGACAGTAGCACACTCAGCACAGCGGTCAACCAGACACATTCCAGGCAAGATGAACGTAATGACAGACAGTATCGGTCACTTGGGTTGGTGTTAGGGACAACTGGTCTTGGCACCTCGGCATTCCGAAAGGATCGTTCGACCTTGGAAGAAGGCCGAGTTAGACCTTCAATCTCATCACATCGAAATTGTTATTCTTTGGCTCTGTTGTTCTGAACCGTGGGCTTAAACAGCCAACTGACATACCACGTTGATAGCACTGCTTCTCGTCTGATCAGCAAGTTAAGCAACATGGGGTCTGGTCAGTACTGGGATGGGTGACCGCCTGAGAGT…
CL94.Contig2_All	AGTCATCCATCCCTGTACTGACCAGACCAAAGTTGCTTAATTTGCTGATTGGACGAGAAGCGGTGCTATGAACGTGGATGGCCGTTGGCTGTTTGTGCCCAAGGTCCGGAACAACAGAGCTGAACACTAACAGCTTCGGTGTGTCGAGATTGTAGGTCTAACTTGGCTGTCTTCCAAGGTCGAAAAATACTTTCAGAATGTCAAAGTGCCGAGACCAAATGTCCCTAACACCGACTCTAGTGACTGAACTTGTCTGTCTTTACATCCATCTTGCCTGGAATGCGTCCGGTTG
CL94.Contig3_All	CCAAGGATCTATGGGCAACATCCCGAAGGTAAAAGGAGGTGAATGTGGTCTGTTCTGTTGTGACCACATTCACATCCCTATTACCTGTCTGACAGGCTCTTCTTGAATGTGAGGGGCAGACTAAAAAGCCCACCTTGTGAAATCTCCCCAAAAATGTACTTTTGTCCACCACATCAGCTGTGGAGTACGCCCATTTGATCATTGCAAGAAGTCAAAAGAAATGGTGTTCTTGGACATCACTTCTTGGCAAGTGGTAACACAGGCTTATGGTCACTTGGTAGCCATCAAGGGTCCTTAGTTTTGGAATGATTCATACCCTATTGAAAACCTGCTGAATCAGACAGAAGGGTGGGAAGGCGTAAGCCTCAAGTCTTGTACCATGGATGCAAAAGTCGTTTC…
CL94.Contig4_All	CACATTCCAGGCAAGGTGGATGTAATGACAGACAAGTTCAGTGACAAAGGTTGGTGTTAGGGACAGTTGGTCTCGGTACCTTGACATTCCAAAAGGATTGTTCAACTTGGAAGATGGCCGAGTTAGACCTTATAATTTGACACACCGAAGCTGTTGTTGTTCTGAACTATGGGCTTAAACAGCCAACAGCCATACCACATTGATAGCGCCCCTTGTCCGATCAGCAAGTTAAGCAACATTGGGTCTGGTCAGTACTTGGAT
CL94.Contig5_All	GGAAGTATATTACTTTTAATTACTGTAGTTAAATTTTGTAACATTTTTATTTTTGATGGGGATTTATTGTTAAGGTGGAACATTTACAGAATTTTTATTGCACAGTAAAATAACATTAGTATGGTGATTCCTAAATATAAACAAGAATTTAGTTAGATCGCAACCTCAAGTATTAAGGTGAATTTTGTTGGCGTTGATAATTTTGTTTGTGCTCTGTACCTGCACCAAGATAATTTGTAATGCAAATACTTTGTGTATACTACATTAAGATCATTTGTAATGCAAATACTTAGTGTTGCAAATTTTGATTAGCATTCTTCTTCTATTCAGCTTGATCCTTAGTTGGGGTCTGTGTCTCAAATGGCTCATTTCATAATTTGTTTTGGCAGATGCTTTATG…
CL95.Contig1_All	TATTGTAGATGAAAGCTAAATTGAAAAAAGACGCATTTAGTGAATGAAAAAAAAAAAAAAAAAATCTTGGCCTCTGTAAAAAAAAATCAAATCCCTAGTACCTTTTTAAAAAGGCACTCAATAATTTTTACCATTGCATTACTTGCTGTAACACTGTCTATATAAATGCAACAATTATATTCTCTTTGGATGTTTTGTGGCCCTCCTCTTCATGGCACTTTCAAAATACAGTACAAATTTCCTCACAACAAAGTTTTGCCCCCTTTAAGGTATATTTTTACAGGCCTCACTATTACCTTAAACTGTTTAAAGTCATCTCCTGAAATCATTCTAAAATATTAAGCACAACTGTTTCAAATAAAACAGTTGACTATATTCTAATAACCTACTTATAAAGAC…
CL95.Contig2_All	AAGATGAATGAAAAAAAAAAAAAAATCTTGGCCTCTGTAAAAAAAAATCAAATCCCTAGTACCTTTTTAAAAAGGCACTCAATAATTTTTACCATTGCATTACTTGCTGTAACACTGTCTATATAAATGCAACAATTATATTCTCTTTGGATGTTTTGTGGCCCTCCTCTTCATGGCACTTTCAAAATACAGTACAAATTTCCTCACAACAAAGTTTTGCCCCCTTTAAGGTATATTTTTACAGGCCTCACTATTACCTTAAACTGTTTAAAGTCATCTCCTGAAATCATTCTAAAATATTAAGCACAACTGTTTCAAATAAAACAGTTGACTATATTCTAATAACCTACTTATAAAGACATACACTAAAGGCAGTGTTGTTGTTGTTGACTAAATTAG…
CL95.Contig3_All	AAGATGAATGAAAAAAAAAAAAAAATCTTGGCCTCTGTAAAAAAAAATCAAATCCCTAGTACCTTTTTAAAAAGGCACTCAATAATTTTTACCATTGCATTACTTGCTGTAACACTGTCTATATAAATGCAACAATTATATTCTCTTTGGATGTTTTGTGGCCCTCCTCTTCATGGCACTTTCAAAATACAGTACAAATTTCCTCACAACAAAGTTTTGCCCCCTTTAAGGTATATTTTTACAGGCCTCACTATTACCTTAAACTGTTTAAAGTCATCTCCTGAAATCATTCTAAAATATTAAGCACAACTGTTTCAAATAAAACAGTTGACTATATTCTAATAACCTACTTATAAAGACATACACTAAAGGCAGTGTTGTTGTTGTTGACTAAATTAG…
CL95.Contig4_All	GGGTTTCTTTTAAAAATTTAGGGTATCATATACAAGGGTAAAACAGTTCCACATCTGATAGAAGTATTCAGGGTGCTCCCTATCTAGCTAAGAATAGAAACAGAAATTGTATGTTACGCAAATAAATGTTTGACGAGATACTGTACATAAATTACACTATCTCAGTCAATTAATTTTCCTAACTTTACAGGTTATAACCATGATGTTCTGAATCCTTACATTCTAAAATTCCATTTACAAGTGCCACATACCTTCATCAGCCAAATAGAGGCCAATTTACTACAGTAAAATTTAAGTCTTGGTTCTGATGTGAAACTGTAGGAACTGCAAAGCACAGGCTGAAAAGATTACCCAACCATCACCCTTTTACCTTTTGTCAATGCAACAGCCACATTAAAA…
CL95.Contig5_All	CAACTTTACGTTGACGTGTTTCTTGCGTTGTCTCGACGTCTTGTTTTGTGAAATTACCCTTGATTTTTGTTGTGAAAACAGGAGAATGCAGGCTGGGATGCAACAAGGTGGAGCACCTCCAGGTCCTCCTTTAATGGCTCCGATGTCAAAAGTGGAGTTAACTGTTTCAGCTAAAAATCTCCGAGACCGTGATGCCTTGAGCAAGAGTGACCCTTTGTGTATTTTGTATTTGAAAGAGACAGGACACGATAGATTCTTTGAGATTGGACGGACTGAGATGATTAAAGACTCCCTTAATCCACAGTGGATAAGAAAATTTGAGATCGACTATCGCTTTGAGGAGCGACAGCTCTTGCGTTTTAGCATTTATGACTGGGACACTAAAAGTACAAAACCTGA…
CL96.Contig1_All	TGTAACTACCAAGCATTAGATCTACATGGAACAATATGAAATAACTCCGACGTCCGCAGCAAGAGTCGGACCCGCATCCGGAGCACCAGAACAAGGTCACGTTACCCACCTGACAACAAAGGTCAAGTGGATAACACGACCCCATTCCGACACTCCGGATGAGGGCCCAAATCCTGCCACAGACACCAGAATCACGTCACATTCCTCCACTTCGATCCAACGCTTGGCAGTGACAGGAGCATCCAAAATGAAGTTATTACATAACTTCATGAGCCCCTTGTTTACAAGGCTTTACAGTGAATTATTCTTAAGGGCAAGTGTACCTATAACAAAAACAAATCCCTCCCTGTCAATCAAATATCTTTCTTTTACTTTCCATAATTTTAATCTCTTCCACCT…
CL96.Contig2_All	TAATCTCTTCCACTTTGCTGTTCAGCTTCTTTAACCTAACCCTACTCCAATTTACACCTTTTGTGGAAAAGCAATCCCTTTGAGAGAACCTTACAAGGAAAGAGAGATGGAAGACTTGCTTCTCTCAACAATTTAAAAATGGCAGTTAACTCAATAGCAACCATCCAATAGCTAAGGAGTCCAATAGCATTCAGCTTTTACAGCAAAAGTCTGAAAAAGACTTAGTGCTCTGGTAAACAAAATGAATTGAATCGTTCCAGAAAGTCTAAGTACTAATATAACATTAAGATGAACGAACCCTGCTCATAACTGAGAATGCTATTTAATACATATACCACATATATCTTTGTCAAACGGCAATTAAAAGAGCACTTATGAGTTTATTGATTCATATATATA…
CL96.Contig3_All	GTCGACGTACGGTACGTCCACTCGTCACCTGACTGACAATTTTAGTCGACTTACGATACGTCCAGTCAGCGTTTAAGGGTTAAACTAAAATCTGAATGAGATTTTACTTACAGATCCATTTACCTAAAATATGTTTTGTATAAAACCACATGACCTTAAAAGTAACAAATTTAATTTGAGTACACAACTCCCTTTAAAAAAGCATTTTGAATTTCAATTTACTTATTGAATCTTGTGCCTACATTACCAAATTCCCTTAACAGTAACAAAATTTCAGTTTGGACCCTTCACATTCCAGCAGTGTCTTGAAATATGCAGAGATGCCA
CL96.Contig4_All	AAAAAAAAAAAAAAAAAAAATTGACCCCTAAAAGCAACAAATTCAATTCGAGTGCCAAAGTCCCCCTGAAAATGAATTTTGAATTTCAATTTACTTATTATTTGAGTTTACATATTCATGTACATAAGAAGCCACTGTTAACAATACTTAACTTCCTTTAAATTAAAATCTGTATGAGAATTTACTTACAGACCCATTTACCTAAAATA
CL96.Contig5_All	AAAAAAAAAAAAAAAACCCTAAGAGCAACATATTCAATTCAAGTGCCAAATTTGCCTTGAAAATTAATTTTGAATTTTAATTTACTTATTATTTGAGTTTACATATTCATGTACATAAGAAGCCATTTTTAACAATACTTAACTTTCTTTAACCCTCTCACGCCGAGCCTCTATTTACAAAAGCGTCTGCCATATGCCGGCGGCGTTCGGGAGTTA
CL96.Contig6_All	AAAAAAAAAAAAAAAATTGATCCCTAAAAGCAACAAATTCAATTTGAGTGCCAAATTCGCTTTAAAAATTAATTTTGAATTTCAATTTACCTATTATTTGAGTTTACATATTCATATACATAAGAAGCCATTGTTAAAGATACTTAACTTTCTTTAAATTAAAATCTGAATGAGAATTTACTTACAGATCCATTTACCTGAAATATGTTTTGTATAAAACCACGACCCTAAAAGTAACAAATTTAATATGAGTACCAAACTCTCTTTGAAAAAGCATTTTGAATTTCAGTTTACTTATTGAATCTTGTGCCTA
CL97.Contig1_All	CTAACTTCTTCAATTGTTCACATACTTTTTGGGTATATTTCTCACTACAAAACAACTTTTACACATAGATGAGCACTTAACACAAATATAACATTATTGGGTGTACCTTGATATTGTAGAGGTTACATGCATGTATTTATGTGCGTGTGTATGTAAGTATGAAATTGCTTGTCATACCTGGGCAGTGTGTGCTTGTGGGGTTGTGTGTGTCAGGAATTTCATTAAGTAAGACAGATGAAAGACGGCCTCATACTAAAAGATATTTATGGCAGATGTTTATCCATATTTGTCATGGAAATGTTGTCAAGAAAAATTCTTAAGAGTAATGTGGAGGACATTGAGGATATATGCCTACATTATACAGGCTCAGTGGCTTTGGGTCACTGGAAGGCTTTCCAA…
CL97.Contig2_All	TGCCAGTCATTATTTTAATCAATCAGAAACGAATCCATCTAAAAATTTGACTCTTATAACATTACTTCATATACCTGAAGCTGTTTTTGCGAGGGATACAAATATGCATACATGTATATGTGTATGCATAAAATTACTTTAAATACCTGGGAAGGAGTATGTGTTGTGTATAGAGCAGATGTACGAAATTAGGAGACAGTGGAAAGACAATGCAGATATACAAGACACAAGGTGTCCATCAATATTTGTAAAGGAAAAGTTTTTATGAAAAAGGCCTACATTGTAGATCACTCGCTGTGGGTCATTTGAAGGTTTTCCTGTCAGAGAATCTCATAACAAATTAGGACTAGCTCTGCAAATGCCTGGGATTTTTGATGTCCCCAATGAAGAGAACATTGT…
CL97.Contig3_All	GCAGAGGGCTTATCAGCCACATGCAATCCTGCTGCCAACTGTGCCTGGGTATTGCCTGCTGCCCCAAAGTACACCATGACCAGGGCTGCCCAGATGCTGTAGGGGGAGAAGAAGAAGTTCTCTGAAGGCTTCTCCAGTGTCAGTTGTTTGTAGAGACTGAGTCCAAAGTCTGCAACGCCAGAGAGATCTGCGTTTTTGTCCAACGGAGGAATGTTGGCATCAGGCGTGAAGCACTGGAGGTGGGCACCTCCTATGCCCAGGAGGAGAATCGCTGATTTGAGCCAGATCATGCTGCTGGGTCTTTAGATATTGCAGGAACTGAAGGGGTACAGAAGAGGTCCAGTTGTGCTTGCTGCAGGCAAAC
CL97.Contig4_All	AAAAGGGCTGGAGATTTTATACAAGCAACAGAACAACGCCAACATAAGTCTTGATGTGGCCAACAGAGCTTACTTCAACGAATCTTTCGCTTTGCTGCCTTGCGTCCAGACCGTGTTCCCAGATGAGCTACGTGTCCTTAATTTCTATGATGCTAAGAATGCAGCCGGAGACATGAACGCCTTCGTCAACAAGACGACGCGAGGCCTCATCAGCAGCATCGTAACAGAAGAAATAGTCCGCTCGGCCAGCATGGTCCTCATCAACGCTGTCTACTTCAAGGGCTTCTGG
CL97.Contig5_All	GAAATTTGCAGGATTTTTGATGTCCCCCATGAAGAGGACATTGTTTGTCAGCCTGTCGTAGATCATGAAGACGAAAGGCCTGTCGCAGTGGAACTGGACAATTTGTGGAGGATGCCCAACAGATGTTGTGGTGAAACCAATGACAGCTGTGACCGCTGCAGCCTCTGTTCCTTCTTCGTTGACGTCAACATAAGCTTTGTGGATGATGTCTGACACCGCCAACTTATCTTTAGAGCTGAACTGGCTCATGTCAGCCCGACTCCCATCAAAGATGTCCACAATGCCCATCTTTTTCAGTGCAGTCACCAAGTTCTCGGACAGCTCTCCACGGAATTTAAACTTGGGGAGAAGCACGTCCACGCTGCGAGACTGCAGCTTCCCGGCACTGATGGCATCCCT…
CL97.Contig6_All	CTTCTGTACACCTTCAGTTCCCGCAATAACCAAATACCCATAAGCATGATCTGGCTCAAATCAGTGATTCTCCTCCTGGGCATAGGAGGTGCCCACCTCCAGTGCTTCACGCCTGATGCCAACGTTCCTCCGTTGGACAAAAACGCAGATCTCTCTGGCGTTGCAGACTTTGGACTCAGTCTCTACAAACAACTGACACTGGAGAAGCCTTCAGAGAACTTCTTCTTCTCCCCCTACAGCATCTGGGCAGCCCTGGTCATGGTGTACTTTGGGGCAGCAGGCAATACCCAGGCACAGCTGGGGGAGGGACTGCGATTGAGAGACAAGCCCTCTGCACATCGACTATCAAAAGGGCTAGAGATTTTATACAAACAACAGAGCAATGCCAACATAAGTCTC…
CL98.Contig1_All	TGAGGTGTATTGTTATTATGGCAGTGGCTCTCATGGATCGTCCCTGTAATATAGAGGTGCTCTACACTGGCCATTCTTTGGCTGCTTCTGTTTTCCTGGCCACAACAGGACTCTTAACAAAACTTCCTTCAAACACGAGGTGACAGACAGTGCCATAAGTTGCCTTTCTTTACTTCTCATCTCTCCAAATGAATGTTACTACAGTTTTCACTTTATTATGCCATCATCTGTGGGTTTTGCCCAGTTTTTGTATTTTTTCAAGACATAACTTGCTCTGACTTAAACAAAATCTTAGGCCTGATTACCTTGGAACGGCTGGAGATCCAATTTCTTCCACAAAGGGGACCATGGAAAAATAGCTGCTACAGTTCTCACATTAGTGTGGTTGTGATGCCATGA…
CL98.Contig2_All	TAAAAGTATGCAAGCCTTGAATAGTTCAAAGACTTTGTGGCAAATATTGTAAATTGATAAGAGAACATCTACAGCTTAAAGAAGAGTGAATGAATCTTGGAAGAGTAAAGTCATTTTCATTTTATGCTATAAGGAATGGCTTAGATTTTCTTATAAAAATAACTACAATTTTGTGTAGCCTCATGAAATGAAAAATTCTACAGTACACACTTTTTCTAGTTGACTCCTGTTCAACAATATATTTGCTGTCTATACCTACATAACAAAAAGGTTGTAATTGTAATTACTACAAGAGTGCACCAAATTCCAACAAATTTATTGGCAAAATGTCCAGAATCTTGAGAGATTGAAGGCAGACTACTACAATTGGTAATTTGAATTCTCACTAATCTAAACCTA…
CL98.Contig3_All	AGAGAGAGAGAGAGAGAGATGGAATATTTTGAAATTCGTAAAGCCATAAAGAATGCGAAATATATTACAGTTTCCTGGAATCTCTTGGTAAATACAAAACAATAACATGTATAACTTAAAAGAAATTCGGACCTAAATATCAGCTTTCCTCTTATCACAGATAAAGGCATATTCAACTTTCTTGATATTGAAAGAGGTTAAACCTATTTTTGCCTGATTTTCTTCTCTGCTAAGTAGAATATATACAATGCACACACACACACACACACATTCTCTCTCTCTCTCCATTTGCCTGGTGTCCACCAACTCATTATGCCCTATATATTGCCTGTGTGTGGAGTAACACTGCACAAGTCACGCTCCTGGACACACTGGTTAGTCCAATTTTCAAGCCTGAGA…
CL99.Contig1_All	AATACATGTTTTATTTGTCTTCAATGGATCGTAGGCAGTCACAGCAGAACATTTATGGAAAGGATCATTGAGCAAATAAACGAGAAAAGTATTAAAAGATAGACAAACCAAGGCAAATGAGATCAAAGAACAAAAATGATTTAGGAAAGTCTTTGTTTTGGTATTCCATCTGCAATCTCGGGTCACAGGTATAAGTGAACAAGAGCAATATGACATAGAATAAGGTTAAACAATTTTAATGAGTATCACAGTGCGAATGTTTTGTAAAGCTGCAATTAAAGACATTTTGATGAAACAGGCAAACAAGAAGAAGATCCATACGAAAGATTTCAAAGTTCAAAGACCACTACTGAGCAATTGAAGCAGATAAGGCCATTCACATAATGTTCTACAGACCTA…
CL100.Contig1_All	ATTTCTGGCTGATTTTCTCCTGTACGATGTTGTGTTTGTTTTCTGTTTTTGCATTATGTCATCTACAACAAGCAGGGATTAAAGCATTAGGCTGTATAGGAAAGAGTTTGTGAAAACCAAATGTTTTGGTGGTGCCTGACCACGTAGTTTATATGTTAGCCTAGCTGTTAAGGCACGAGTGTGGTTTTCTTGATGTGAAGATAATGAGTGATCTGATGAGAGGATGAAAATTTTGTGAGGTATCGGAAGATGATAGAAGCCGATAGTTTGCGCAGACAATTCGTTAGTGCACACCATAAGCCTACTCAGTCGTCTCCTTTTGTCTTTTAGTGTTGCTTCTCCTCCATTAACCTACTTATTATCCTAGCTTAGTTCCGCTTTCACTCCTGCTCCACCTTC…
CL100.Contig2_All	GGAAGATGAAAAACTTATAACATTATCCAAGTCCTAACCCAGCTCTCAGCAGCTTCAAAAACTAGAAATAGATGCAGTAGCATCTGAGACCCAGCATTAAAGGATACAGTTCTGAGATCGCCTCTGTTGTTTAGATTAAGCCAGCAACATCCTGGCACACTGTCTAGGTTGGTTGGCTCCTAAGAGCTCACTCTACAAACACAGTTGCGAGGACACTACACTGTTCGCGTTAGGAGCAGATTTCTGTTTCAACTGTTTATCCATTTCCCAGAGGCTCTACTTCCATGATAACTCTCTTTACCATAATTAGTGTTAACTTCTTACTCATTCTGACAGGAGCCAAGGTAGAAGTTAAACTAAAGAGCGCTGGTTAACGGATTCTTCTTGGCAAAAGGAAGT…
CL100.Contig3_All	AGAAAAATAATAGGTAATTGAGAAATATTCTTTTACTATGGACAGAAATTTGACAGTATATATTTGGGCAAAGATCCCCCTCCCCCAACCCCGATAGTGATCGACCTTTTTTTGGTTTTCCCCGAGAGAGAGAGGAGGTGTTGGAGCCTTGGCATTTGTCTGTAGCCCACCCTTGGTCTTCTCCACAGATAGGGAATTGTGGCGTGTCTCGCAACTAAGGTCTGTGCCCTTTTGCCACCTCTCTCAACCGTCTCTTTAAATTCAGTGCGTTCCCCGGATGAGTCATTTGGTAGTTTGGTGCTGGTGTTCACCGACTATGTATCATCTGTTTTGGAGAGTGATAGTGATGTCTGTGACCTGGTAAAGTTATTTAGGGGTAAGGACATGTTACGTTTACCT…
CL100.Contig4_All	AACCACATAGGGAGCAAAAGAAGGTGGAGCAGAATGAGAGAAAGGAATTAACCTAGGATATCGGGTAGGTTAATGAAGGAGACGCAACAACAGAATACCAAAGGAAAAGACTGGGTAGGCTTCTGCTGTGCCCTAACTAATTGTTTACGTAAATTATCGGCCTCTAACATCTTCCGATACAGTACTAAACAAAATTTACATCCTTTCATCAGATCACTCAAAATCTACATACTGTATCAAGAAAACTACACTTGTGCCTGGGCAGCTAGGCTAACAT
CL100.Contig5_All	GTCAGATATACCAAGGTGCAATCGCCTATGTATGAGAAATCTGTAAAAGAACTTCACAATAAGGAAATTGGGTCATCTGTGATGGATTCAGAGCCTCTTCCAGAAACAAGAGATGTTTTAAGAGGCCATTTGCTTACTAAAGTACGATATTTAAATCCAGCTTTAGCAGAGCAGATTACAGATAAGTTGATTGAGGATAAAACCAACAATCAGATTATTGAACTGTTAGTATGTGACTCTACATTAGAAGAAAACGTTGAGAAATTTCTCTCTTGTATTTCTGTTCCTAATTCCGAGGTGAGGGAGAGTCTTGGTATGGCCTTGTATCAAGCTGTCTCTTCTGTGGAACATGAACTGTGTGCTCAGGTAACTGGGATGTTGTTGGAGTTGCCTGTTTCA…
CL100.Contig6_All	AGATTATCATTTTCTTCTGTCTTAAGACTTAGGGGTTTCAGCCGTGGTTTGGTTGATTCTCCTTCAATATTTTCACTTCCTTTTGCCGAAGATGAGTGGAAGATGAATCTTTTAACTGGTGCTCTCTAGTTTTTTCTACCTTGGCTCCTGTTAAAACGAGTAAGAAGTTGATACTGATTATGGTAAGGTGCGTTATCATGGAAGTAGAGCCTGTGGGAAATATATGAACAGTTTAAAGAGAAAGCTAGGAAACTGCTTAGTGTTAAACAGCTCTGCTCGTAACCCAAACAGTGTAGTGTACTTGCAACTGTGTTTGTTGAGTGAGCTCTTACGAACCGAGCAACCTAGGTGATGTGCTGGCATGTTATTGGCTTAATCTAAACAACAGAGGCAATCTCG…
CL100.Contig7_All	CGCTCAGAGGATGATACCAGGTGAGCAAATGATTACAAAAACCAATGCGCGGCTCAGAACTACTCAGACAAACATAAATGTCTGCATTCCTAAATAACTCTACGGTTCACACACATCCCTATCACTCTCCCTAAAACAGACACAAGCCAGCGAATGCGAGTGCCAAACTACCAAACAACTCATCCGGAGAACTGCCGAACACGAACCGGAGAGACAGCCGAGAGAGGCGGTGAAGGGCACAAACCTTCATCCCGAGACATGGCAAGGTTCTATGCCCG
CL100.Contig8_All	AAAGGAATAATTGTCACAAGGTGATGAATACGAGGTGATACAGGGAAAAACTGGGGGAGGGTTATCGTCAGCTCAGAGGATGATGCCGGGTGAGCAAATGACAACATAAATGACGCCCGGATGAGAACTACTGAGGCAAACATGAATGTCTGTATCCCTAAATAACTCTATGGCTCACACACATCCCCATCACTCTCCCAAAAACA
CL100.Contig9_All	GGTAGTTTAGCGCTCGCACTCGCTGGGTCACGTGTCATCCGCTTTGGCGAGTGTGATAGGGATGTGTTTGAACTGTAGAGTTAATTAGGGATACAGACATTTGTGTTTGCCTGAGTATTTCCTAGCCACATATCAGTTCTGTTATCATTTTCTCACCCAGTATTGTCCTCTGACCGGACAATAACCCTCCCCCCTCTTACTCAGTTTACCCCTGTATCACCTCATATTTGTCACCTTGTCACAGTTATTCCTTTTCTTAGTAGTGGCTCATCCTCT
CL100.Contig10_All	TATTCAAGTCCTAACCCAGCTCTAAGTAGCTTCAAAAACTGGAAATACATAGTTGCAGTAGTATCCGAGAACCAGCATTAAAGGACACAATTCCATGATCGCCTCTGTTGTTTAGACTGAGCCAGAAACATGCCGGCAAATTGCCTAGGTTGGCTGGTTGCTAACTACAAACACAGTTGCGAGTACACTACAATGTTTGTGTTAGGAGCAGAACTACTCAACACTAAACAGTCCTAGCTTTCTCTTTCAACTGTTCATCCATTTCCCAAAGGCTCTACTTCCATGATAACACACCTTTCCATAATCAGTGTTAACCTCTTACTCGTTTTAACAGAGCTGAGTTAGAAGTAAGCTAAAGGGTACCAGTTAACTGATTCATCTTCAGCAAAACAAAGTGAC…
CL100.Contig11_All	GCTCGCATTGTTCCATTTTCTCTTCATTTTGCCGAAGCTGAATCCAGTAACTGGTGCTCTTTAGTTTACTTCTACCTCAGCTCCTGTTAAAACAAATAAGAAGTTAACATTGATTTTGGTAGGGTGCATTATCATGAAAGCAGAGCCTTTGGGAAATGGATGAGCAGTCGAAGAGAAATGGAAAATATTTAGTGTATGCTGGCTCCCAGATGCCACCGCATCTCTTTCCAGTTTTTAAGCTGTTTAGAGTTGGGTTAGGTCTTACATACGTTATACATTTTTCATTTTCATCTGTGCAACTTGCAGTTTCTAGTTCTTTGACCTAGGAAGCAAAGACTCCTCTAAT
CL100.Contig12_All	GAAAACTGAGTAAGGGGGGAGGGTTACTGTCCGCTCAGAGGATGATACCAGGTGAGCAAACGATTACAAAAACCAATGCGCGGCTCAGAGCTACTCAGACAAACATAAATGTCTGTATTCCTAAACAACTCTATGGCTCACACACATCCCTATCACTCTCCCTAAAACAGACGACACATGAGCCAGCGAACGCGAGTGCCAAACCACCAAACAACTCATCCAGAGAACACACCAAACCCGGACCAGAGAGGTGGCGAAGGGCACAGACCTTGGTCCCG
CL100.Contig13_All	GCCTTCATCGTCCTTAGTTTACCATTTTCTTCCATCTCAGTTCCTCTGTTTAAACTTAAGGGGTTTCAACCATGATTTGGTTGATTCTCCTTCAGTATTTAAGGGGTGCATAGCTCGTTTTGTTCCGTTTTTGCTTCCTTTTGCCGAAGATGAATCCATTGACCGGCGCTCTTCAGTTAACTTCTACCTCAGCTCTTGTTAAAACAAGTAAGAAGTTAACACTGATTGTGTTAAGGTGTGTTATCAAGGAAGTAGAGCCTTTGGGAAGTGGATGAACAGTCGAAAGAGAAAGCTAGGAAACTGTTTAGTGTTAAATAGCTCTGCACATAACACCAACAGTGCTCTTAACTGGTTGTATAATGAGCTCTTAGGAACCAACCAACTTAGGCGATGTGCCGG…
CL100.Contig14_All	GCCTTCATCGTCCTTAGTTTACCATTTTCTTCCATCTCAGTTCCTCTGTTTAAACTTAAGGGGTTTCAACCATGATTTGGTTGATTCTCCTTCAGTATTTAAGGGGTGCATAGCTCGTTTTGTTCCGTTTTTGCTTCCTTTTGCCGAAGATGAATCCATTGACCGGCGCTCTTCAGTTAACTTCTACCTCAGCTCTTGTTAAAACAAGTAAGAAGTTAACACTGATTGTGTTAAGGTGTGTTATCAAGGAAGTAGAGCCTTTGGGAAGTGGATGAACAGTCGAAAGAGAAAGCTAGGAAACTGTTTAGTGTTGAATAGCTCTGCTCGTAATGCAAACAGTCTAGTGTGCAGTACTTGCAACTGTGTTTGTAGAGTGAGGTCTTAGGAACCAACCAACCT…
CL100.Contig15_All	TGGTTCTCAGATGCTACTACATCTGTTTCCAGTTTTTGAAGCTGCTCAAGAGCTGGGTTAGGACTTACAAACAATATCAATTTGTTCACCTTCCGCTGTTCAACTTGCAAGTTTCAGGTTCTTGGTCCAAGGAAGCGAAGACTCTCCTCTAATAGGTAAGGACTGTGGCCTAATTATGAGGCGGAAGTACCTTTGAATCCAG
CL100.Contig16_All	GAAACTGCCTCTTCAGGCCTACTAGTTACGATTATTATCATCACCATTATCTCTTACATACAATATATCTACATACATGCATACCATGGAATGTTAGCTATGATGTCATGGAATTCCGGTAGTAAGAGCCGGACAGAGTGAACGGGTGCTGGACATCTGGGTGGGGAAGGTAGGGGATTCTTGCAAGATGTCACCATGTAACCGTGGCAACGGTCGGTGCCGTCTCCACAACAATTACGAGGCAATACCGAGAAGCGAGAGCTGTTCTATCACCAAGCGAATTCACTCTAGATAAGTAAGCGACGGAAGAGGAAGAGCCGCTATTACAAAAAGGAATAATTGCCACAAGGTAGTGAATACAAGATGATACAGGGGAAAACTGAGCAAGAGGGGGGTGGG…
CL100.Contig17_All	GGGGGAAACTGAGCGAGAGGGGGGGGAGGGTTACCGTCCGCTAGGAGGATGATACCGGGTGAGCAAATGATAACAGAAATGATGTCCAGCTCAAAACTACTGAGGCAAACATAAGTGTCTGTGTCCGTAAATAACCCTACGGTTCACACACATCCCTATCACTCTCCCCAAAGTAGATGACATGTGAGCCAGTTAATGCAAACACCAAACTA
CL100.Contig18_All	GTCATGTATTGGTTCTGTTGTCATTTTCTCACCCGGTATTGTCTCTGACCGGAAGATGACCCTCCCCCTCTTACTAAGTTTACCCCTGTATCGCCTCATATTCGTGTCCTTGTGATAGTTATTCCTTTTCGCAACAGCGCCTCATCCTCTTCTGCCACTTACTTATCTAGAATGAATTAGCTTGGTGATAGAACAGCTCTCGCTTCTCAGTTATCGCCTCTTAAGTGTTGTACAGACAGTACCGACTGTCATCACACATCGCCATCG
CL100.Contig19_All	CACTGTCGTCGAGGTTACGTGGTGATGACATGCAGGAATCCTTTGCCTTCTTCACTTGTGCAGGCGCTCTGACTGTTGAAGGGTTACGTGATGACATCATGCAAGAATCCTTTTCCTTCCCCACCTTGGGTACTTACTACCAGCTGTCTGTGACATCTTTGCTGAGGTTACATGTTCCTCCATTTAGACTTGAGGGGTTTCAACCGTGATTTGGTAGGTTCTCCTTTAATATTTAAGTGATGCATAGCTCGCATTGTTCCATTTTCTCTTCATTTTGCCGAAGCTGAATCCAGTAACTGGTGCTCTTTAGTTTACTTCTACCTCAGCTCCTGTTAAAACAAATAAGAAGTTAACATTGATTTTGGTAGGGTGCATTATCACGAAAGTAGAGCCTTTGGG…
CL100.Contig20_All	GATTCGTGTTCAATGCGTTCTCCAGACGAGTTGTTTGGTAGTTTGGCATTCGCGTTCGCTGGCTCACATGCCGTCCATTTTGGGGAGAGTGATAGGGGTGTGTGTGAACTGTAAAGTTATTTAGGGATACAGACATTTGTGTTTCGCTGAGTATTTCTGAGCCATGTACAGTATTAGTTTTATTATCATTTTCTCACCCGATATTGTCTCTGACTGGACAATAACCCTCCCCCCTCTTACTCAGTTTACCCCTGTATCACCTCATATTTGTCACCTTGTCACAGTTATTCCTTTTCTTAGTAGTGGCTCATCCTCT
CL100.Contig21_All	AGGTAAGTATCCAAATAATTAATTTTATCATGAAAATTATCATTATTTGGAATGAATCTTACCTACTGTTAAAGTTAGCTGACTACCACATTGAATGAGGATGGTGGGTTAGTGTGGCCAGAGAAACAATGTTCAGCCAAGCAAACTGGTTGAGGAAAGCCCATGGCTCCATGGCCTTGTTGTATAACAACTGTCCAATTTACCCCTCCCAACTCAGAACTTCTCTTTGTGAAGAGTGTGGGGAGAAGGATATCGTGCCTCAACAGCTAGGCTAACATACAGCTTATGTGGTCATGCACAACCGAAACATTCACGCTTCCACAAACTCTTTCCTGTACAGCCTAATGCTTTCATCTCTGCTTGTTGTAGATGACATAAA
CL100.Contig22_All	TTTTCTCTTGTATGTTATTGTGCTTGTTTTCTGTTCGTGCATTATGTCATCTGCAACAAGCCAAGATGAAAGCATTTGGCCTGTATTGGAAAGAGTGTTGTGGAAACCGAATGTTTTGAGTGCGCATGACCACGTAGCCTATATGTTAGCCTATCTGCATAGGCACGAGTGTGGTTTTCTTGAGGTGAAGATAATGAGTGATCTGATG
CL100.Contig23_All	CAAGGCAAAAAAAAAAAAAACACCAAAGGTGGTAACATACCACGGAGCATCAGCAAAAACGTCATGGAATGCCAGCAGTACGTACCAGACGGCTGGGTGGGGAAGGTAGAGGGTTCTTGCACGTTACCATGTAACTGACGACCGCCAGAGCCATCTGTACAACACTTAAGAGGTGATTGCTGAGACGCGAGAGCCATTCCATCACCAGGCTAACTCACTAGATAAACAAGCGGCAGAAGAGGAGGAGCCGCTATTACAAAAAGGAATAATTGCCACAAGGTAGTGAATAAAAG
CL100.Contig24_All	GTGAAAACCTAATGTACTCCTGACGGGCTTTGGTGACTGCTTCCTTCAGTGCTGCTTCATCATTGATCAGCTGGGATATTACTGAAACAGGCAACTCCAACAACATCCCAGTTACCTGAGCACACAGTTCATGTTCCACAGAAGAGACAGCTTGATACAAGGCCATACCAAGACTCTCCCTCACCTCGGAATTAGGAACAGAAATACAAGAGAGAAATTTCTCAACGTTTTCTTCTAATGTAGAGTCACATACTAACAGTTCAATAATCTGATTGTTGGTTTTATCCTCAATCAACTTATCTGTAATCTGCTCTGCTAAAGCTGGATTTAAATATCGTACTTTAGTAAGCAAATGGCCTCTTAAAACATCTCTTGTTTCTGGAAGAGGCTCTGAATCCA…
CL100.Contig25_All	AGAATAGTTACCCCTCAGACACTAATTAGTAGCTGAATCTGACAACACCTACAATGAGTAAATAATATAATTTTCATGATAAAACTATTTGGATATCTACCTACTGTTAAAGTTAGCTCACTACCACATTGAAGGAGGATCGTGGGTTGGTGTGGCCAGAGAAACAATGTTCAACCATGCAAACTGGTTAAGGCTGGAAATGCCCATGGCTCCA
CL100.Contig26_All	TACGTAAACTATCAGCCTCTAGCATCTTCCGATACTTCACAAAACTTTCACCCTCTCACCAGATTACTCATTATCTTCACACCAAGAAAACCACACTCATGCCTCAACAGCTAGGCTAACATACAGCTTATGTGGTCATGCACAACCAAATCATTCAGTCTCCTTCCTATACAGCCTAATGCTTTCATCTCTGCTTGTTATAGATGAGTGCATGAACAGAAAACAAGCCCAATACCGTACAGGAGAAAAGAAGCCAAAAATCATCAAAATTATT
CL100.Contig27_All	CCCTCCCAACTCTCAACTTCTCTTTCTGGAGAGTTTGGGGAGAAGAGTATCGTGCCTCAACAGCTAGGCAAACATACAGCTTATGTGGTCATGCACAACCAAATCATTCAGTCTCCTTCCTATACAGCCTAATGCTTTCATCTCTGCTTGTTATAGATGAGTGCATGAACAGAAAACAAGCCCAATACCGTACAGGAGAAAAGAAGCCAAAAATCATCAAAATTATT
CL100.Contig28_All	ATACAACAAGCAGAGATGAAAGCATTAGGCTGTATAGGAAAGAGTTTGTGGAAACCAGATGTTTTGATTGTGCATGATGTTAGCAATGTGTTAGCCTGGCTGTTGAGGCACAAGTGTGGTTTTCTTGATGTGAAGTTAATAAGGAGTAATCTGATTAGAGGATGAAAATTTTGTGAAGTATCAGAAGATGCTAGAGGTGGATGGTTTAAATAGACAATTCGTTAG
CL100.Contig29_All	TGAATGGTGCTTGGCTGACCTGGATGGATTGTCTCTGTAATCACCTGTTTTCCGGCGGGTGGTGTTGGAGTGTTTACATTCTTGTCAGAACTCTTTATGCCATGTCCTTGTGCTTATGGTGTGAATGGAGTGTAATAATTTTGACAATAACTGGCTGTTTTTCGGCTGTGCAGTATTGTGTTTGTTTTCTGTTTTTGCATTATGTCATCTACAACAAGCAGGGATTAAAGCATTAGGCTGTATAGGAAAGAGTTTGTGAAAACCAAATGTTTTGGTGGTGCCTGACCACGTAGTTTATATGTTAGCCTAGCTGTTAAGGCACGAGTGTGGTTTTCTTGATGTGAAGATAATGAGTGATCTGATGAGAGGATGAAAATTTTGTGAAGTATCGGAAGATGC…
CL100.Contig30_All	GTTTTGGGGTTAGTGATAGGGATGTGTGTGAACTGTAGAGTTATTTAGGGATATGGACATTTATGTTTGCCTGGGTAGTTCTGAACCACATATTGGTTCTGTTATCATTTTCTCAACCGGTGTTGTCCTCTGACCGGATGATAACCTTCCCCCCCTACTCAGTTGTCCACCTATATCGCCTCGTATTTGTCACCTTGTGACAATTATTCCTT
CL101.Contig1_All	TCTCTCTCTCTCTCTCTCTCCTTACATATTATGTTTTTTAGACTTTTTTAAAACAATGTCTGTCCACGCCAATCTTGGTACATGCTCAAGAAGATTAGTATGCCGAGATAACATATCTAAGGAATCTAGAAAATAGCAGCTGAGAGACTTGCATGGTGTCTATAGGCTGCTGTATTGAACTGGAGAAAAGACTTGTGTTAGTCTTAAGGCTGCTGTATTGAACTGGAGAAAAGACTTGTGTTAGTCTTAAGGCTTATGCCATGGAAATATAGTACTATACAGTGAAATTTTTATGTCCATGACAGGAAAAAGTAAGACCTTCTCTCAGAGTATTTACTGCATCCTTATTTATGCAAACAAGCATAGAATACTTAGTTCATACCGATAGTGGACCTCTTT…
CL101.Contig2_All	ACAAGACTCAGATCATAAAATAAGATAAGGATCTCATTCAAATTTAACTAACATAGAGCACATTCCTCTCAATAAGACACTTCCCTTCACATCTATCAGTTTTGAAGTGTGATTTCCAAGTTCAGCTCTAATTTCTCCTATGGTACAAATTGGAGGGCTGGTATATTAAATCAGCACAACAAATCTTTCAGATATAAGTAAAAATTTAATCAAAATACTATGCATATTTTACAGTTATATACATCTAAAATACTAGACATAGCATATAGTAATATACTCCTACATGGAAATGTTCCGCAACTATACAAAGGTCCAGCTATTCACAGTATAAACAGCTATTATAAAAAGTAAGTTTATCATAATAATGCCAATGTAATACATACATCTATGGATACTTGA…
CL102.Contig1_All	TATGGTCTAGAATTCAAGTGGCACTTGGTATGTTACAAAGTTCAAGCTGGAACTGCGTAAGTGCCCGAAGGAGCAGCTGTTTGTTGTGGAGCTCCGTACAAGTTCGAGGGGGAGACATTAGAGGCAGCTTCGTCAGTAGGAACTTTGCCGATCTCAGCGTTGAGTCCGACGAACTGCTGGGAGGCGGCGCAGTCCACGTTGAACCACCAGTCGCAGACGAAGTACTGCTGGTTGAAGATGGTGCCGTTGGGGCAGAGGAAGGAGTCCTGGTGGCCGTCGAGCTGGCAGATGTGGAAGACCTGGCAGCCGGCTTCGTCAGCAGTGTCAGCGTAGTACCCTGGGAACTCCTGTTCGGCGCAGACGAAGCCTGTGTCTGGGACTGAGGCCAGGATTGGGTAA…
CL102.Contig2_All	GACAACTCCAATGAGTTCGTTGACGGAGTAGAAGGACTCGGCTTCAGCGCAGTCGAAGTTGAACCACCAGTCACAGACGAGGTACTGCTGGTTGAAGATGGTGCCGTTGGGGCAGAGGAAGGAGTCCTGCTGACGGCGTCCATTGGGCCTGTCCTGGCAGATGTGGAAGACCTGGCAGCCGGCTTCGTCAGCGGTGTCTGCATAGTATCCAGGGACGGCCTGTTCGTCGCAAGAGAAGTCGGTGTCGGGGACGGCGGCCAAGATTGGGTAATCCTCTCCAGGGACACCACCGCCGGGGATGCTCTCCGCCAGGGAGGTGATTTCAGAATCTACTCCATTGGGAGCGCCGTAAGTTCTGCTCGGAGCAGCACCGTTACCGTTAACGCCGTTGAGTCCATT…
CL102.Contig3_All	TTCTGTTCCCATTACCGTTACCGTTACCGTTACCGTAACCATATCCAGCATTAGGATCAACTCCAATGAGTTCGTTGACTGAGTAGAATTCTTCAGCATTGGCGCAGTCGAAGTTGAACCACCAGTCACAGACGAGGTACTGCTGGTTGAAGATGGTGCCGTTGGGGCAGAGGAAGGAGTCCTGCTGACGGCGTCCATTGGGCCTGTCCTGGCAGATGTGGAAGACCTGGCAGCCGGCTTCACGGGCGGTGTCGGCGTAGTAGCCCTGGACGTTTTGGGCGTTGCAGTCGAATCCGGTAGCAGGGACGGAAGCCAGGATTGGGTAGTCTTCACCTGGGACTCCACCTCCAGGGATGTTCTCAGCCAGGGCAGCAATGGCAGGGTCTACGCCGTAGCCGT…
CL102.Contig4_All	TTCTGTTCCCATTACCGTTACCGTTACCGTTACCGTAACCATATCCAGCATTAGGATCAACTCCAATGAGTTCGTTGACTGAGTAGAATTCTTCAGCATTGGCGCAGTCGAAGTTGAACCACCAGTCACAGACGAGGTACTGCTGGTTGAAGATGGTGCCGTTGGGGCAGAGGAAGGAGTCCTGCTGACGGCGTCCATTGGGCCTGTCCTGGCAGATGTGGAAGACCTGGCAGCCGGCTTCGTCAGCAGTGTCAGCGTAGTACCCTGGGAACTCCTGTTCGGCGCAGACGAAGCCTGTGTCTGGGACTGAGGCCAGGATTGGGTAATCTTCTCCAGGGACGCCTCCGCCAGGGATGTTAGCGG
CL102.Contig5_All	TTTGGACAAGATCGAGCTTAGAAAGGAGCGCCATAAGAATCAGATGGGGCTGATGGTGCTGCATAGCCATTGCTGATACCGGCACCATTTCCATTCCTGCCATTGCCGTTTCCGTTGCCGTTAGGTCCATAACCGTATCCGGCATTAGGGACAACTCCAATGAGTTCGTTGACGGAGTAGAAGGATTCGGCATCAGCGCAGTCGAAGTTGAACCACCAGTCACAGACGAGGTACTGCTGGTTGAAGATGGTGCCGTTGGGGCAGAGGAAGGAGTCCTGCTGACGGCGTCCATTGGGCCTGTCCTGGCAGATGTGGAAGACCTGGCATCTAGCTTCAGCGTCAGTGTCGGCATAATATCCAGGGACATTCTGGGCGTTGCAGTCGAATCCGGTGTCAGGG…
CL102.Contig6_All	TCCAACGGATTCGGTGGGGCTTCCAACGGATTCGGTGGGGCTAATGGAGCTCCCAGCAACGGTTACAGTGCACCAAATGGAAACGGTGCCGCTAATGGCAATGGTTTTGGAGGTTCAAATGGCGCTCCCAGCAATGGATACAGTGCACCAAACGGAAATGGATTTGGAGGATCAAATGGTGCCCCTAGCAATGGCTACACCGCCCCTAATGGCAATGGCCGTAATGGAAACGGCTTTGGAGGATCCAACGGTGCTCCAAGGAACGGCTATGCTCCCCCAAGTAACACATACGGAGCACCTACTAATGGCTATGGAGTAGACCCTGCTATTGCTGCTTTGGCTGAGAACATCCCTGGAGGTGGTGTCCCTGGAGAGGACTACCCAATCTTGGCCTCTGTC…
CL102.Contig7_All	AAGATCTTCTCTTCTCTCTTCTCTCTCTCGTTTATTCCACAGATCGCTGCCATGAAGGTTCTCCTGCTCACTGCACTCGTGGCCATTGCCATCGCCGACAAGGCACCACCACCAAGCACCTATGGTGCCCCCAACGGCGGATTCACCAATGGATTTGGAGGTTCCAATGGGGCCCCTAGCAATGGTTTTGGAAGCAACGGAAACGGTTTTGGAAGCAACGGAAACGGTTTTGGAAGCAACGGAAACGGTTTCGGAAATGGGGCTCCCTCAAATGGCTATGCTCCCCCAAGCAATTCCTACGGACCACCCAGGAACGGATATGGAGTAGACCCTGCTATTGCTGCTTTGGCTGAGAACATCCCTGGAGGTGGTGTCCCTGGAGAGGACTACCCAATCTTG…
CL103.Contig1_All	GAGAGTTTCATACGGTATTATACACTGTACAGAAAACTCAATTATGCCGAAGAAACTTCGGCGCATTGTTTACTTGATTTTAATTAACATACATATACATGTCACTACTTTATTTCTGTTGATGTATTATTCGCTGTCAGTTCGGTTAATTAAATGCTATTCATAAGACGAATTTCTTGCCTTTAGAAAACTACCTTTTTTTTTTACTGTTCTGCAGTTATATAACGATAAAAGCAAAGTTAGAATTTTATTCTAATTATTATTGGTGAAATTTTGGATATTATTCAGTTCTGAAGTTCATGGTATGTTTACTAATAATATTAGTATTATTACCTTTGTGGCGTTAATTTCATAATCACACTTTTCTGTTTGTTTCGCTCTTGTAACGATAATTCAGAC…
CL103.Contig2_All	CAGCCCTCTAGCCTCAGTAGTTTTCATTTTAGTTAAGATTAAAGTTACCATTATTGTGCGTCTGGCACTGCTATAGGTGCCAACAACACAGGCCACCACCTGGTTGTGGCTGAAATTTTCATGGGCCGCGGCTTAGCCGTGGCTGAGAGTTTCATACAGTATTATACACTGTACAGAAAACTTAATTTTACTTGTTTTTAATTAACATATATATACATATCGATACTTTATTTCTTTTGATGTATTATTCCCCGTCAATTCCGTTAATCAAATGCTGTTCCTAAGACGAATTTCTTGCCTTTGGAAAATAACTTTTTTTAACTTTTTTACTGTTTTGCATTTATATTATGATAAAAGCAAAGTTAGAATTCTATTCACATTATTATAGGTGAAATTGTG…
CL103.Contig3_All	TTCAAGTTAGCCACGATCGTGCGTCTGGCACCGGTATAGGTTCCAAGAACACAGGCCACCACCGGGCTGTGGCTGAAATTTTCATGGGCCGCGGCTTAGCCGTGGCTGAGAGTTTCATACAGTATTATACACTGTACAGAAAACTTAATTTTACTTGTTTTTAATTAACATATATATACATATCGATACTTTATTTCTTTTGATGTATTATTCCCCGTCAATTCCGTTAATCAAATGCTGTTCCTAAGACGAATTTCTTGCCTTTGGAAAATAACTTTTTTACTGTTTTGCATTTATATTATGATAAAAGCAAAGTTAGAATTCTATTCACATTATTATAGGTGAAATTGTGGATATTATTTAGTTCTGAAGTTCATGTGTGTGTTTACTAATAATATT…
CL103.Contig4_All	GTAAGGTTCGGTTTTTATTGTAGTCCAGCTATAATCTTGGTGGGAAAACTGGGTAAGTGGCCGTTGAACAAATCCTAAAATCTAAAAATGACTTTATTAATGCCACATTAACTATATTTAAGGTGGACAGGGTAGCTGAAACAGACTTATCAGTTTAAGTAATCGGATCCCGTAATCGCTACAGCTTGTAAACATCCAAGATGGCCACGATACTCTTGTGGTCTTTCTGCTTTGCGTAATCCAAAGCTCGGTGTCCACTGGCGTCGCAGTGCTGAGGGTCGAGTCCATTGGACAGCAGCCAGCGAATGGCGCTCTCTCTGCCGTATTCTGCCGCCAGATGCAGGGGCGTCTTCCCTTCCCCTGTGGCCTCGCCAAGGTCGCATTTCTCCCGCAGGAACT…
CL103.Contig5_All	CCACCCTCCAATCATCAAACATACCAAATTGCAGCCCTCTAGCCTCAGTAGTTTTTATTTTACTTGAGGTTAAATTCGTCCATGATTGTGCGTCTGGCACAGATGTAGGTGCCAACACCACAGGCCACTACCGGGCTGTGGCTGAAAGTTTCATGGGCCGCGGCTGAGAGTTTCATGGGCCGTGGCTGAGAGTTTCATACAGTATTATACACTGTACAGAAAACTCAATTATGCCGAAGAAACTTCGGCGCATTGTTTACTTGATTTTAATTAACATACATATACATATCAATACTTTATTTCTTGTGATATATTATTCGCTGTCAATTCGGTTAATTAAATGCTGTTCATAAGACGAATTTCTTGCCTTTAGAAAACTATCTTTTTTTTTTTACTGTT…
CL103.Contig6_All	GGTGCCAACAACACAGGCCACCACTGGGCCGTGGCTGAAAATTTCTATGGGCCGCTGCTGAGAGCTTCATGGGCCGTGGGTGAGTTTCATACAGCATTATACTCTGTACAGAAAATTCGATTGCGCCGAAGAAACTTCGGTGCATTTTTTACTTGTTTTACATAATATTGCAATTAAGATAAGATAATACCACAGTGATACGAGCAAGGCGCTACCCAAAAGCACTGACATAAGACAGACACTGCGTGCTTGCAGTTGCATTACATATTTTACAGGCGATTCGTTGGAAGTCTAAAAAAAACACTGATTAAGTTGGGTCAATCTCTCCCACATAGTGACAAGTATCGCTGTATTTTCAG
CL103.Contig7_All	GTGGCCTGTGTTGTTGGAACCTATTACATTTAAAATCTGATTATACAGTTAAAATAATATTACATTTAAAGTCTGATTAAAATGCTAAAATATTATTACATGTAAAATCTTATTAAACAGCTAAAATACTATTATATTTAAAATCTGACTAAACATTTAAAATAATATTACATTTATATGTGAGTAAAATGTTGAAATAACATTGCATATAAAATCTGATTAAACAGTTAAAATTTTAAAGTAGAAGCAATTCAGTATTTCCTAATAGAAAAACGTACCTTTAGCATAACTGTTAATCCTGAAATTTGCCTTTTTAACTTTAATGGCATTCAAATGATAAGTCAGTATCAAGTAACCCTCAGTATCTGAAGAACATGCAATTGAATCTTTTGTTTATTA…
CL103.Contig8_All	GTAAGGTTCGGTTTTTATTGTAGTCCAGCTATAATCTTGGTGGGAAAACTGGGTAAGTGGCCGTTGAACAAATCCTAAAATCTAAAAATGACTTTATTAATGCCACATTAACTATATTTAAGGTGGACAGGGTAGCTGAAACAGACTTATCAGTTTAAGTAATCGGATCCCGTAATCGCTACAGCTTGTAAACATCCAAGATGGCCACGATACTCTTGTGGTCTTTCTGCTTTGCGTAATCCAAAGCTCGGTGTCCACTGGCGTCGCAGTGCTGAGGGTCGAGTCCATTGGACAGCAGCCAGCGAATGGCGCTCTCTCTGCCGTATTCTGCCGCCAGATGCAGGGGCGTCTTCCCTTCCCCTGTGGCCTCGCCAAGGTCGCATTTCTCCCGCAGGAACT…
CL103.Contig9_All	GTAAGGTTCGGTTTTTATTGTAGTCCAGCTATAATCTTGGTGGGAAAACTGGGTAAGTGGCCGTTGAACAAATCCTAAAATCTAAAAATGACTTTATTAATGCCACATTAACTATATTTAAGGTGGACAGGGTAGCTGAAACAGACTTATCAGTTTAAGTAATCGGATCCCGTAATCGCTACAGCTTGTAAACATCCAAGATGGCCACGATACTCTTGTGGTCTTTCTGCTTTGCGTAATCCAAAGCTCGGTGTCCACTGGCGTCGCAGTGCTGAGGGTCGAGTCCATTGGACAGCAGCCAGCGAATGGCGCTCTCTCTGCCGTATTCTGCCGCCAGATGCAGGGGCGTCTTCCCTTCCCCTGTGGCCTCGCCAAGGTCGCATTTCTCCCGCAGGAACT…
CL103.Contig10_All	AACTATTGTGCCGGCTTTGTCTGCCCATCCACACTTTCTTTTATCCACCCTCAGATCTTAAAAACTCCTGAGGCTGGAGGGCTGCAAATTGATATGTTGATCATCCACCCTCCAATTATCAAACATACCAAATTGCAGCCCCCCAGCCTCAGTAGTTTTTATTTCTTTAAGGTTAAAGTTAGCCATGATCGTGCATCTGGTAGCGCTATGGGTGCCAACAACACAGGCTCATACAGCATTATACTCTGTACTGAAAACTCGGCGTTTTTTACTTGTTTATTAATTTATTCATTTATTTTTTGCTCTTAGAGGTGTTTACGCACTTCAGTGATACAGAGAGTACTTCAGGACTTTCGTTGATCCACAGGCTTTTAATAGGTTGCCAGCCTTAGAGGTTTA…
CL103.Contig11_All	TTCAAGTTAGCCACGATCGTGCGTCTGGCACCGGTATAGGTTCCAAGAACACAGGCCACCACCGGGCTGTGGCTGAAATTTTCATGGGCCGCGGCTTAGCCGTGGCTGAGAGTTTCATACAGTATTATACACTGTACAGAAAACTTAATTTTACTTGTTTTTAATTAACATATATATACATATCGATACTTTATTTCTTTTGATGTATTATTCCCTGCCAATTCAGTGAATTAAATGCTGTTCCTAAGACGAATTTCTTCCCTTTAGAAAATAACTTTTTTACTGTTTTGCATTTATATTATGATAAAAGCAAAGTTAGAATTCTATTCACATTATTATAGGTGAAATTTTGGATATTATTCAGTTCTGAAGTTCATGTGTGTTTACTGATAATATTAG…
CL103.Contig12_All	GGTTAAACTAAGGTATACTTAACCACATACACGAGGGTGGATAAGATAGTTAGGAAGAATAACTGTAAAGGGGGTGTTAAATAGAACGAGATAGAAAATTAAGTATACAAATCTGAATAACAGATTCAAATGGAGAAATGCTAGGATGGAGATTTAGGATTTACAAGCCTTCCTGCAGATGTGCTGAAGTTGCAGTAAGAACAGAGACTACAAGTGAAAAGAAAGTGTGGAAGTGGGTTGTTGCGGTTGATGGAAAGCATCACTGGAAAGCTGGGTTTTGGAAACGAGAACGTTGAGGTAGTTTGAGGCTGAATGGTGCTTAGCAGAAAAAATGCGCCGAAGTGTCTTCGGCGCGGTCGAGTTTTCTGTACAGTGTAGCGTATAATGCTGTATGAAACG…
CL103.Contig13_All	GCTGCAAATTGGTATGTTGATCATGCACCCTACAATCATCAACTATACCAAGTTGCAGCCCTCAAGCCTCAGTAGTTTTGATTTTATTTAAGGTTAAAGTTAGCATGATCGTGCGTCTGGATCCGCTATAGGTGCCAATAACACAGGCCACCGACGGACCGTGGGTGAAAGTTTAATGGGCCGAGGGTGAGAGTTTCATGGGCCGAGGGTGAGAGTTTCATGGGCCGAGGG
CL103.Contig14_All	GATAGATAGATAGATAGATAGATAAAACCGAAAACGGTTTTTGTGGCCTTACTCAGGATAAGCACCAGTAATCGTTGGCATCGGTGATGGATAGACATCGAATACTCTCTGCCCTCTTCAACTCTGGACGCCTGACTGACGACGTTCAAAAACAAGCAAAACAATGTTCCGAAGTTTCTTCGGCGCAGTCGAATTTTCTTTACAGAGTATAATGCTGTATGAACCGAGACCCATGAAACTTTCAGCCACGGCCAGGTGATGGCCTGTGTTGTTGGCACCTACAGCGGTGCCAGACGCACAATCGTGGCTGACTTTAACCTTAAATCAAATCAAAACTACTAAGGCTAGAGGGCTG
CL103.Contig15_All	TCAACATACCAATTTACAGCCCTCTAGCCTTAGTAGTTTTGATTTGATTTAAGGTTAAAGTCAGCCACGATTGTGCGTCTGGCACCGCTGTAGGTGCCAACAACACAGGCCATCACCTGGCCGTGGCTGAAAGTTTCATGGGGAGCGGCTGAGAGTTGCATACAGCATTATAAGCTGTACAGAAAAATCAGTTGCGCCTAAGAAACTTCGGGACATTTTTAACTTTTTTACCTTTTATTTATTTTTTGTCATTACAACAGTCCCGAGTTGACTTGCAAATCTCTGATGCTGTTCAGGAGGCCAGACTTCCTTTTCGAACCTCTGATGTTGTAAAACAAGGCAGAATTGTTGCCTGATTAGGTGGTACAATTGGTTTTGGTGTGTGCCCCACGTGGTACA…
CL103.Contig16_All	TTTCTGTACAGCGTATAATGCTGTGTGAAACTCTCAGCCACCGACCATGAAACTCTCAGCCACGGAACCATGAATCAATCAGCCGCGGCCCATGAAAATTTCAGCCGCGGGCCGGTGGTGGCCTGTGTTGTTGGAACCTATAGCTTTGCCAGACGCAAGATCATGGCTAACTTTAAACTCGAATAAAATAAAAACTACTGAGGC
CL103.Contig17_All	GAGAGAGAGAGAGAGAGAGAATCTTTCTTGTACCCCCTGTTCTCATGACAGTACTGAAAGAACAACTATACTATATGATTGCATTATTTACAGAAAAGACCAAGTAAAAATAAAAATGAACGGACTCAGGCTGATAAAAGTGTGAGCCAGAGGAAACAAGTTAAAAATGCGCGGCGAAGTTTCTTCGGCGCAATCGAGCTTTCTGTACAGCGTATAATGCTGTGTGAAACTCTCAGCCACCGACCATGAAACTCTCAGCCACGGAACCATGAATCAATCAGCCGCGGGCCGATGGTGGCCTGTGTTGTTGGAACCTATAGCTTTGCCAGACGCAAGATCATGGCTAACTTTAAACTCGAATAAAATAAAAACTACTGAGGC
CL104.Contig1_All	TTATTCAGTGTTTTTTTTTTTTTTTTTTTTAGAAGGCAACGTGTTAGCAACCTTGCAGTAATTTTCGTCCTCTGTCAGTCGAATATAATTTGCCCAGAGCTATTTATGTAGGTTTCGTACCAGGCCTTCAGCTTGATACAACTACGCATTTAGAATTTACGTTTCCATATCTTCTTTTCTGTGTGTAACTAGTTCAGAGTCTCGTATGAGTCACGGTTTTGGCACCACTTAGGTGGCATCTCTTCTTTTATTTTTTCTCATTCATATTTCAGTCCTTAGTTTTCTGAAAAGAAAACTATTGTGCCGGCTTTGCTGTCCGTCCGCACTTTATTCTGTCCGCACTTTTTCTGTCCGGCCTCAGATCTTAAAAGCTACTGAGGCTAGAGGGCTGCAATAGGT…
CL104.Contig2_All	TCCGAGCGAAAACGTGACCGGGAAAAGGCGACTTGGCAACATCTCTCGTAGTATCAGGGGTCCAGGCCTTCGTCCGCTCTCGAGAGGAACTCAGTGAATGAGAGAGAGCCCGAGGTTCTCGTCGCTCGTGCGTTCAACCTCGTCTTCGTCGTTCCCTGTCGCTGCTCTGCATACGTCGTCGCCGTTGGTAGCTTGCTGTTAATTCGGTTAAAGAACTCTGCCAGTGTTTCGCCTTTTAAAGTTTGAATTCTGTTAGAGTCGAAGACTTTTATGTCACGTTTGCTCGCGATAAGACAGTGATAGTTTGCGTCAATTTGAATCAGTTTGTGTCGGTGTGCACAAGGGCCGACGAATAGTTAAGCACATATCTGAGGAGACTGGTCATCCCTGATTCTGCGC…
CL105.Contig1_All	ATAATGAGTTCTAGAACTGTCTACATAAACTGCACTAGAAAAATAGACTTACTAGCTCTAGAACTGCCTGCACAATCTCCCATACTTACTTCATTTGATTTTGCATATTACCTGATTCTTGATCTTCCCTTGACCTGGCTAAACATACTATTTTATATAATTGTAATAACCACAATGCCCTCTTAACATCTCGTGGTCAGGTCGGCAACGTGATCTCGTTCTGATACCTTGTATAAGGGTTCGAATCCTGCTATTGATATCAGAATTACCTCATAATCTTCCGCTTTGTAGGGAAAAGCGTATCTAAAAGGCGCGAAAATTCGAGAAGTTAAGAGTGAATTGTGATTGTTACAATTACGTACGTATCTGGTAAAAAGTGACCAGTA
CL105.Contig2_All	TCTAGAACTGACCACATAAAAGTGCACTAAAAGAATAGAATAATGAGTTCTAGAACTGCCTACATAAACTGCACTAGAAAAATAGACTTACTAGCTCTAGAACTGCCTGCACAATCTCCCATACTTCCTTCATTTGATTTTGTATATTACCTGATTCTTGATCTTCCCTTGACCTGGCTAAACATACTATTTTATATAATTGTAATAACCACAGTGCCCTCTTAACATCTTGTGGTCAGGTCGGCAACGTGACCTCGTTCTGATACTCTGGATAAGAGTTCGAATCTTGCTACGGACATCAGAATTACCTCATATTCTTCCATTTGGATCTTCCGCTTTGTAGGGAAAAGCGTATCTAAAAGGCGCGAAAATTCGAGAAGTTAAGAGTGAATTGTGATT…
CL106.Contig1_All	TTTTACTATTATTTTAGGAGATAATGGTATATTCTTAACTTGTTTTTGTTTTTGTTCTTTCTTCATATCTCTTGTTTTTGTTTTGACTGACGTTTCTCTAACAATTGTTGGTTTCTTTGTTTTGGGTGGTGTTCTTTCCAATGGCCTTTTTTTATCTTTAATTTCCTGTCTATCTCTACCCTCTTCTGTTACTTTAGTAGCAGCATCCTCCTGTGTTTCTATCTGCATTAATATTTCAAATGAATTG
CL106.Contig2_All	TAAGTTTCATTCTTCCTTGGTGCTAGGGATTATCTTGATAGTGATTTGTTTGAGTAAAGAATAAAGAAACAGGTACAAATGAGATGGATAATATTTTATCCAATTCATTTGAAATATTAATGCAAATAGAAACAACACAGGAGGATGCTACTACAGAAATAACAGAGGAGGGACCTGATAGACTGGAAATTAAAGATAAAAAAAGGCCTTTGGAGAGAACACCACCCAAAACGAAGAAACCAACTATTATTAGAGAAACATCAGTTAAACCAAAGATAAAGGAGATGAAAAAGGAACAAAAACAAAAACAAGCTAAGAATATACCTTTATCTCCTAAAATAATAATAGAACCTATGAAGGCAAATGTCGAGAACACTGAAGAAGTGAAAGAGAATCATA…
CL106.Contig3_All	AATGAATGTCGTGAGTAAATTATTGGAAAAAATCGAAATTGATAATGCAAAAAAAAAAGACAGTAAAACTCGACCGCTATAACAAAATATTTTCAGTAGTTATACAATGGAACATAAATGGTCTACAGACCAGATTACACCTAGGAGAAATACAACGGTTATTAAAAGAATATAAACCAATGATATTATGTTTACAACATGTCAACAAAACTGTCAACATTAGGTAAATGTACCTTAGCATCAACATCATGAGAGAAAGAAG
CL106.Contig4_All	AAAAAAAAAAAAAAGAGAGTAAAACTCGACCGCTATGACAAAATGTTTTCAGTAGCTATATTATACAATGGAACATAAAAGGTCAACAGACCAGATTACACCTAGCAGTACAACGGATATTAAAAGAATATGAATCAATGATATTTTGTTTATAAGTCAACAAAACTGTGTCAACAATAGGTAAATATACCCTAGCATCAACATCACGAGAGGAAGTAGGAAATTTAGGTACAGCCTTATATGTGAAT
CL106.Contig5_All	GTTTTGGGTGGAGTTCTCTCCAAAGGTCTCTTTTTATCTTTAATTTCTGGTCCATCACAACTTTCCTCTGTTACTTCTGTAGTAGTATCTTCTCGTGCTCCTATCTGCATTCACATTTCAAACGAATTTGCAAAAGTATTAATTCATATCATTTGCACCTGTTTCTTGATTCTTTTCCATTTTAGTTTTTTTTCTGCAAGGTATTA
CL106.Contig6_All	CACTGTTTATTCTCGTGTCATTGTTGCACTGAATGTTTATTTGATTAATTTCACTCTGTTTTGATTGAACAACACCTCTGCAGAAAAGTACTAAAATGGTAAAAAATCAAGAAACAGGTGCAAATGATGTGGATAATATTTTTTTTAAATGAGTTTGAAATATTGATGCAAATAGGGACACAAGAAGATGCTACTACAGAAGTAGCAGAAGAAAGTTGTGATGGACGGGAAATTAAAGATAAAAAGAGACATTTGGAGAGAACACCACCCAAAATGAAAAAAATCCGACTATTATTAGAGAAATATCAG
CL106.Contig7_All	GGGGAGGTAAGTTTCATTCTTACTTGGTGCTAGGGATTATCTTGATAGTGATTTGTTTGAGTAAAGAATAAAGAAACAGGTACAAATGAGATGGATAATATTCTATCAAGTTCATTTGAAGTATTAATGCAAATAGGAGCACAAGAAGATACTACCACAGAGGTAGAAGAGGAAAGTTATGATGGACTGGAAATTAAAGATAAAAAAAGGCCTTTGGAGAGAACACCACCTAAAACGAAGAAAACAACTATTATTAGAGAAACATCAATTAAACCAAAGGTAAAGGATAAAGCTAAGAATATACCTTTATCTCCTAAAATAACAGTAAAACCTATGGATACAGATATCCAAAACACTGAAGAAGTGAAAGAGAACCACACCACAGATAAAATGATTATG…
CL106.Contig8_All	TGCAGATGACATATGGATAATATTCTATCAAGTTCATTTGAAGTATTAATGCAAATAGGAGCACAAGAAGATACTACCACAGAGGTAGAAGAGGAAAGTTATGATGGACTGGAAATTAAAGATAAAAAAAGGCCTTTGGAGAGAACACCACCTAAAACGAAGAAAACAACTATTATTAGAGAAACATCAATTAAACCAAAGGTAAAGGATAAAGCTAAGAATATACCTTTATCTCCTAAAATAATAGTTAAGCCTATGAAGCCAGAGGTCGAAAACACTGAAGAAGTGAAAGAGAACCACACCACAGATAAAATGATTTTGTCAAGGGAGAAGAGATTACTCCATCACCAATAATTGGTACAAGAGCAAATGAAACAAGGAATGTACATGAAAGCACAT…
CL106.Contig9_All	CTTGGTGCTAGGGATTATCTTGATAGTGATTTGTTTGAGTAAAGAATAAAGAAACAGGTACAAATGATATGGATAACATTTTATCAAATTCATTTGAAATATTAACGCAAATAGGAACACAAGAGGATGCTACTACGGAAGTAACAGAGGAGGGTCGTGATAGGCTGGAAATTGAAGATAAAAAAAAAAGGCCTTTGGAAAGACCACCACCCAAAACAAAGAAACCAACAATTGTTAGAGAAACGTCAGTCAAAACAAAAACAAGAGATATGAAGAAAGAACAAAAACAAAAACTAGTTAAGAATATTCCATTATCTCCTAAAATAATAGTAAAACCAATGGATACAGATATCCAAAATACCGAAGAAGTGGAAGACAACC
CL106.Contig10_All	AATTTCCTTCTTCCTCTCTAGATGTAGATGCTAAGGTATATTTACCTATTGTTGATGTTGTTTTGTTGACATGTTGTCAACATAATATCACTGGTTTGTATTCTTTTAGTAATCTTTGTATTTCTCCCAGGTGTAATCTGGTCTGTAGACCGTTTACGTCCCATTGTATAATATAGTTATTGAAAATATTTTGTTATAGCGGTAGAGTTTTACTCTCTTTTTTTATTATCTATTTGGACATTTTTCTAATAATTCACTCACAATATTCACTTACTTTTCTTTATAATAAATTAAGTGCTCAATGCACATGCACTCTTTTTCATGGGTACTCAAATCCGTGGTTTCTTTTTTCCTATATTTCATAAAATTTCTTATA
CL106.Contig11_All	TCTTTGTAACATATTAAGTGTTCAATGCACATGCAACCTTTTCCATGAGTGTTCAGATCACTAGTTTCTTTTCTTCTATATTTCTTAAAATTTCTTACAATGTTTGTTGAACTATCTTTTGTTAAGTTTTTGCTCTTATTTCTTATAATGTTTGTTAAACTCTTTTACGTTTTTGTTCTTATTTTTTATAATTTTTGCTAAACTCGCTTTTGTTATGTTTTTGTTCTTATTTCTTATAATTTTTCTTAAACTCTCTTTTGTTATGTTTTTGTTCTTATTTCTTATAATTTTTCTTAAACTCT
CL106.Contig12_All	TAAAAGGATATGAACCAGTGGTATTATGTTTACAATATGTCAACAAAACACTGTCGGCAGTAGTTAAATACACCTTAGCATCTTCATCTAGAGAGGAAGAAGGAAATTTAGGTACTGCTATATATGTACATAACAAAGTATGTTATGACAAAGTACCTGTAAACTTTGCTGATTGCAAACATCGAGCGTTAGAATACGAATAAAAAAGAACACTTGATCCAAAAGAA
CL107.Contig1_All	GTGGGTTCCTAAGTCAAATATTTTCAGGCCGGTGGATTGGGAGGGATGGCCCAATTCCATGGCCACCTCGTTCAACAGATCTCACTCTCCTGGACTTCTTTCTATGGGATTATGTTAAAGATATTGTGTATCGAACAAAGATACGAGACATCACTGATCTCAAGCATAAGATCACTGATGCGATTGCCACCACTGATGAGGCCATGCTACAGCAAACACAGTAAGAAATCCAGTACCGTCTTGACATGTTTGTGCAAC
CL107.Contig2_All	CCCGTCGTAAACCGGGGACTGCCCATATACTGTGTGTTCGTGTCCATAAAGTCTCTTTGCAATTTAAAAAATATATTACAAAAGCAGATGAACTGACAAATATGTGGAAATTATTACAAAATATGGAGTACATATTGAAGTTTTTTGCCTCATTTAATACTCCTCTGTATAGGCACCATTAGTTGATCGAAGCACATCAAGACAGTACTCGATTTCTTGCCATGTTCACTGTAGCATAGCCTCATCAATGGTGGCAATGGTATCAGTGATCATTTGCCTAAGATCAGTGATGTCCTATATCTCTGTTCGATACACTTAATCTTATAAAATAGTCCCATAGAAAGGAGTCCAGGGGAGTGATATCTGGTGAACAAGGTGGCCAGGGAATTGGGCATCCCT…
CL108.Contig1_All	TATTGGCGCCTCTGTTAGGTATGTCTTGGTGTCAGTACCCAAGTATCGGCACTGGTAAGCGGAAATCGCTGGTAACCGAGCCTGCCAGTAACCAAGGGCTGCTGTATAAGTGTTTTTAGAGGAGGTTTTGATATTTGCGAATTTTCGGTATTCACAGGTGGTACGCATCCCATCCCCTGCGAATATTGCGCGACGGCTGTACATCATTAACTTTCTTCAGAAATGTTTCCTTTGAAGAAGTCTTCAAGTGTACGGAATGGTTATTACAGTATAGATAATGTTCCTAAACTGGTGAAGGTGCAGTAACCCTGCAGCCAGTTCCGATATAATTAGTTAAGCCACTATGGAACCACAATGGATAATACATTAATAGGTTTGTGTGTATCCTGTTCTTTATTG…
CL108.Contig2_All	TAAGGGCAGAAAGTCATTCAGTCAAAACAAAACAGCAGATCACTGTAGAATACAAATGTCTGTTCCCTCTAAAGTATAGGAAATTGAAAAGGAAGCAACTAAAAATCCCACAAACTGGTTAAGGATCAAAAATTGCTCTCGAGAAAAAATATACAAGTGCTTAAATAGCAAAAAATTGTAGGGTAGACTTAAAATGAGATATACAATATAAATTGCAGATCCAAAAACTTACTGAAGAATCACAACTCTCGGGTTTGGTATATCAGTAGGAAATGAATCACCAGCTTTCTTCAACAAGGCAATCACAAACATTGAAACTCAAACTCTAAACTCTACTCACCTCACACTACAATTTATCATCTTCCAAATATTCCTTATAATGAAGATGGCTTTTTCAAG…
CL108.Contig3_All	GAGGGCTCTATCTCCTGTCCTACAGTGACTGCCTTGGCTTTCTTTACATCCTATTTACACAGATGTGACAACGATACATATGTCGGCCATCTTCCTCATTACACTGTGGTCTGTAGAAAAAAGTTCAATAATCCCCAGGTTTTGCTCCAAAAATTGTGTTCGACTATGCATTTTTCGATCAGCTTAGTTTTAAGACCCAGTGAAAAGCTTTAGTGCCATAAGATGTTAACAGGTAGTCTTTATTTTTTTAAACTGGGAGCCAGTAGGCCTCTTGCAATGCGATAAGTTTGGAGTAGATCGCTAAGCTACACTGTAATTGCCATGCTGTTTTTTCTCGTTTGGCAAAGTGATAATTAGCATTAAGGCAATAATATTAGAAAATTTTGTTTTTGAAGCTCA…
CL108.Contig4_All	ATAGCCACTGTTCATCCTCAAAGGAGCTTACAAAAGAAATTGACGAGTGACAAAATGGCTTGGCTCCTCATAAATAAACCCCAACAACCCAGATCAATTTTTGGTCCTAAGTATAGTCACAGGTTATTAACCAAGTTCTTTCTCCCGTATACCCACAGGGTTTAGCAATAAAGAACAAGAAAGAACATAGAACCAATATATGTAATAGTCTTTGTGGTTTGAAGGATGATTTCGCCTTCCCCAGCAATATCTCAGCATGACCACCACTCTCATGGCAATAGTGTCTCAGGAATTTTTTATTCAAGGTAAAGTCACAGGTTATCAACTGTTTTCTCTATTCCGGATACCCATTAGGGTCTGGCAATAAAGAACAGGAAACACATGAACCTATAAATTTTT…
CL108.Contig5_All	CCATTACATGCCAGGTCCGTACGAGACAAATGTTCACCCCAGTCCCATGTCCTTTTCATCAAGGAAAGTGGGTGGCAACCCAGATCAATTTTTGGTCTGAAGTATAGTCACAGGTCATTAACCATTTTCTTTATTCCAGTTACCCATTGGATTTGGCACTAAAGAACAGGAAATAGCACACAAACCAATATATGTACTATTCTTTGTGGTTCAAAGGTGAATTACCTAATTATGTCATGTCTGAATGCAGGATTATTGTGCCTTACCCTTGGGATTTATTTATTAGAAGCTAAGCCATTTCATCACCTGTCAATTTCTTTTGTAATCTCCTTTGGGGACGAACAGTGGCTATGTGATAGGAAAACAGGTTTTGACATAGGAAAA
CL108.Contig6_All	GAACAGCTTGCCTAGTAACCCTGAATTAGTCAAACGGTCACTGGGTCCTTATTTCTTCAACAACAGGCAAAAGAATAGACTCCATTGCTGTCCAGACTCCATTGCTGTCCATTGTCCTATCCCAGATAGGAGGTGAAATTGTCCAAGCATCCTCCTTCCTGAGCCGTGACCTCCACTTGGAGTTTTAATTCTAGTCTACTGTGAGGATTATTTCCTAACATTGATAGGTACCTAGCGCAAAAGCTATGGACTTCATCTATCCAACATACCAGTCTGTATGGAAAATGTGGTTAGATTATCTCCACACTGAGAGCCCAGTTGAAATCTGTTAAAAAAGTTTTACATTTTATTATCTTTTGATGTCAATCGCCTTGCTATTTCAACAATCATGGCATACAA…
CL108.Contig7_All	CTCCCGAAAGGCTTCCAATTACTTGGTCCCTGAACAAGGTGCTTAGACTTCTATCAGTCTCTCAATTCCACAGACCCAATACAACCACAACTCACATGCTGCAAAAGGCAATCTTCCTGATTGCATTAGCATCAGGAGCCCATATTGGTGAACTGGATTCTCTTAGATGAGGACGATACATTGCACAGACAGCTGACCATCAATTATTATTGTCCCCTGGCCCATCATTCCTGGCCAAGAATATGGATCCTTTAAAATGGAAATCCATTCTTATAAGAAAATTCAATTTAGCAGACAAGACATTATGCCCAGTTCAAGCACTTAAGGTTTACCTAGAAGTCACGGCAAACACCCCAGAAGGTCCTATTTTCCTACACCCTAGCACAAACTAACCACTCT…
CL108.Contig8_All	CTCCCGAAAGGCTTCCAATTACTTGGTCCCTGAACAAGGTGCTTAGACTTCTATCAGTCTCTCAATTCCACAGACCCAATACAACCACAACTCACATGCTGCAAATGGTGATCATCTTGATTGTGTTAGCTTCAGGTGTTCGTATTAGTGAACTGGGCTCTCTTAGATGAGGACGATACATTGCACAGACAGCTGACCATCAATTATTATTGTCCCCTGGTCCATCATTCCCAGCCAAAAATGAGAATCCTTTAAGAAGGAAATCCCCTATTTTTATAAGAGAAAACTCAGTTTAGCAGACAAGACATTATGCCCAGTTCAAGCACTTAAGATTTACTGTACCTGGAAGTCATGGCAAACATCCCAGAGGGTCTGATCCTCCTACACCACTCTCCCTAC…
CL108.Contig9_All	GTGACGTTGTAGTGCTGTACGTCGAGTGTGCAAGGAAATAGTCGATCTTAATTTCGTGAGTGAGTATCGCTTACTTACACATAGGCTAGTCTGTTCTGCAGCCAGATTTCCAACGGACAAAACTAGAAAAATGGTCCGTTTTGCACGTGCTGAAGGGTCTAAGGGCTCAAACAAGCGAGTGTTAGAGGATGCTACCCCATGGTCTGAAATAGCTGCTCAGATTAAGAAGAAGAAAACTGGTGAGTCAGTAGAAGAAATTACTTTCAAGAAAGAGGAGAAAGAAGACATTCAGGAGAGCAATTTTTTGAATAGATTTCAGGATCTCACTGAAAAACCTCAAGAAGTAGAGGATTTAGAAGAATCTGATGAAAAGCAAGATCCAGTTTCAAAATCAAAGAA…
CL108.Contig10_All	TTTCCGCTGTAGCGCCTATGGGGTCAGGACTAACTATATCACCTACTGATACACAGTATAATAAAATTGTTTGAGCTGGTTGCAATAATGTTTTAAGAATGCTGTCTCTGATGACCACCCTGTAAATTCGGAGACTTCTTCAAAAGAGACATTTTTGAAGAAGGCCAACGATGTACGTACTTTCCTAATATCGTGACCTAGGAAAGGAGTGTGGA
CL108.Contig11_All	TGAATAAGGTTCTTAGACTCCTGCCATCCACCCAGTTCATGTGCTGCAAAAGGCAGTCTTCTTGACTGCTTTGGCATTAGTAGCTCGGATTAGCGTACTGGGCTCTCCTAGACAGGGACATTTCACCACTCATGCACCTAGTTATCATTTGCTGTTGTCTCCTGGCCTATCACTCCTGGCCAAGAATGAGGATCCTTCAAGAAAAAAGTCTATTCTTAAAAGGAAACTCAATTTAGCAGGCAAAACATTATGCCCAGTGCAAGCACTTAAGGTTTACCTAGAGGTCATGGCAAACATCCCAGAAGGTCTGATTATCCTGCACCCTAGCATGAAAAAACCACTCTCTCTACAAGGGCTAAGAATAATTTTAGTGTCCCGCATTAAAAAAGGCAAACCCAC…
CL108.Contig12_All	TGAATAAGGTTCTTAGACTCCTGCCATCCACCCAGTTCATGTGCTGCAAAAGGCAGTCTTCTTGACTGCTTTGGCATTAGTAGCTCGGATTAGCGTACTGGGCTCTCCTAGACAGGGACATTTCACCACTCATGCACCTAGTTATCATTTGCTGTTGTCTCCTGGCCTATCACTCCTGGCCAAGAATGAGGACTTTTTTAAAGGGAAATCCCTTCTCTGATAAAGGAACTCAGTATTTC
CL108.Contig13_All	GAACTGGGCTCTCTTAGATGGGGAGAACGTTTCATCACTCTTACATCTCTCTGTCGTTTATTTTTGTCTCCAGGCCAATTATTCAGGGCCAGGAATGAGGACCTTATAAAGGGGCAAGCCCCTTTTCTGTTAAGGGAACTCAGTATTTCAGATCAAACATTATGCCCGTTCAAGCTCTGAAGGTTTACCGAGATGTCACAGCAAACATCCCAGATGGTCCTCTTTTTTTCCTACACCCTAGCACAAATAAACCTTTTGCTCTTCGTGGACTGAGAATGATTTCAGCGTCCCTAATTAAAAAGGCAGGCTCTCACTCCTTTCCTAAGTCACATGACATCCAAAAGGTGAGTACATCGTTAATTTTCTTCCAGAATGTTTAAAAAAATCTCCGAGTGTACT…
CL108.Contig14_All	TCCTGAAAGACTATTGCCATGAGAGTGGTGGCCATGCCGAGATATTACCGGGGGTTGCACTAATCCATAAACCAGACCCAACATAATTAGGTAAGTCACTTAGAACCATGAAGAATAATACTTATGTAGGGTATTGTGTTTTTTCCTGTTCTTTATTGCCATAAGCTAATAGGAATCCGGAATGAAGAAAATGGTTGATAACCTGTTAATATACCTTGGATCAAAAATTACTGAAGCACTTTTACCATGAGAGTTGTGGTCATGCTTGAGATATTGCCAGGGAAGGCCAAACTCAACATTTTAGGTAAGTCCACCTTAGAACCACAAAGAATAAAATACGTATAAAGGTTCTTTTGTTTCCTGTTCTCTATTGCCAAACCTTATTGGGTATCCAGAATA…
CL108.Contig15_All	TGGGCTCTCAGTGTGGAGGTAATCTAACCACATTTTCCATACAGACTGGTATGTTGGATAGATGAAGTCCATAGCTTTTGCGCTAGGTACCTATCAATGTTAGGAAATAATCCTCACAGTAGACTAGAATTAAAACTCCAAGTGGAGGTCACGGCTCAGGAAGGAGGATGCTTGGACAATTTCACCTCCTATCTGGGATAGGACAATGGAGTCTATTCTTTTGCCTGTTGTTGAAGAAATAAGGACCCAGTGACCGTTTGACTAATTCAGGGTTACTAGGCAAGCTGTTCCATTGAAAGCTAGTAGATTGTTCAAAGCTTTCAAAATCTGGAACAGTGAAGGAAAAAGGTTAAAAAAGTAATAGAGAATGATAAAAGTATTGTTA
CL108.Contig16_All	TATTCTGGGAGTCATTGCGAGTGGTGTGGTGTTCAAAATTTTTGCAGCCTTGAGGGTGCAACCGAGATGGTTTGTGGGGCGTCGGCGCAGTGAATCGTGAGGGTGCTCTGTGCTTTCCCTCGTTACCCCGTCGATGTGGTTTTGAGCAGTGGCTCCTGTTGTGATTACATACATACATACATGTGTACATAAATTAACTGCTTGGAGGCAGACAAAATGAAAAGCACAACCACACTTAATTATTTTATATGATTTTGTTCAAGACTCCCATTTTTTTATGACATTTTAAAATTTTCCTTAAAGTGGTCTTATGTTCTATAGTAGTTCATTTCTTGAGGGCATTTCTTGCTTTGTGGCTCAGTGACACATTTCACAATGCCGTTCATAGGATACCTGTAG…
CL108.Contig17_All	AAAACCTATTTTTGGTAGCCGCTGGAGTCCTCAAAGAGTTACACTCTCATGGTCCCACCAGGGCTTCATAAGACAGACCAACCAATCTCAAAGAATTCTCTTATAGTTGGTCTCAGCCAGAATAGTGCTTGTTGGCACAGGGATAGAATATACTGTAAAGGACTCAGGACAGGAGGGCTCTATCTCCTGTCCTACAATGATTACCTAGGCTCTACGTCATACTCGCACAGATGTGACAACAAGTCAACACCATCTTCAGTACATG
CL108.Contig18_All	GTGGATATGTCTTTTTAATGAGCACTAAAATTATTCTCAGCCCTTGCAGAGAGAGAGTGGTTTATTTGTGCCAAGAGGGTGTAGGATAAACAGACCTTTTTGGGATGTTTGCCGTGACATCTAGGTAAACCTGAAGTGCTTGAACTGGGCATAAAGTTTTATCTGTTAAATTGAGTTTTTTCAGAATAAACTTCCTTCTTAAAGGATTCTCAATCTTGGCCAAGAATGATGTGCCAGGAGACAATAATTGATGGTCAGCTGTTTGTGTGATGTATCGTTCCCGTCTAAGAGAGCGCAGTTCACTACTACAAGTTCCTGATGCTAATGCAATCAAGAAGATCACCTCTGGCAGCATGCGAGTTGTGGTTGTATTGGGTCTGCTGAATTAAAGGGTTGACA…
CL108.Contig19_All	AGCATTCTTTCCTTAGGCTTTTATAGAGTGGCAACCACTTAACATTTTAGTATATACATGGTTTTTCTAAAGAGAACTTTATCCATTCAACGCAAGGTACTTTTAGTAAATTGCCTGGACTTTATAATAATAGACAAAAGTGAAGTCTGACACAATATTTACATTTCTTCCACATGAGATGGTGGAAGATCTATGGACAATAGTGCACGAAGCATGGAAAAAGTTACATCAAACAAATAAATTTTCTATTTCATTTCTTGTGGTGAGGACCATTTAGCGAAGAAAATTATACACTTATCTTTTTATAGCATAGCCGCTGTTCATCCTCAAAGGAGTTGCACTCTTGTGGTCCCCCGGGGCTCCAATAAGACAGACCAGCCAGTCACAAAGAGTTCTCTT…
CL108.Contig20_All	GCTCCATAAGACAGACCAACCAATTACAAAGAATTCTATTGTAGTTGGTCGCAGCCAGAATAGTGCTTGTTGGCAGAAGATAAAGGACTCAGGACAGAAGGGGTCTACCGTATCTCCTGTCCTATAATGATTACCTAGGCTTTACATCATACTAGCACAGATGTGATAAGTTGCCGCCATCTTCATTACACTCTGGTCTGTCCAAGTATTCACTCGTCCCCAGTATGTGTCATGGACAGTCAGGCAATAGCAATAGATGCAATCCTACAAGACTGGAACAATGGAGGACAAAAAACATATAAACACACTGGATAACACATTTATAGGTTCATGTATCTTCTGTTCTCTATTGCCAGACCCAAATGGGTATCTGGAATGAAGAAACTGTTGATAACCTTT…
CL108.Contig21_All	GGTTAAACAAATCATTTATAACTAGCTGACTGTGGAGCCGCAATGGATCATACAGTTATAGGTTCGTGTGCCTCCTGTTCTTTATTGCCAGACATGAATGGGTACTGAAATAAAGAAACTGTCGATAACCTGTAATTTTACCTTGAATGAAAAATTCCTGAAACACTGTTGTCATGAGAGTGGTGGTGGTGCTGAGATATTGCTGGGGAAAGCCCATTAATCATGCAGCCAGACCCAACATTAGGTAAGCCACCTTTGAACCAGAAAAGTAGTACACACGTATTGGTTCGTATGTTGTTCCCTGTTCTTTATTGCCAAACCCTATGGGTATCCAGAATAAAGAAAATGGTTTATAACATGTGACTATACCTCGGACCAAAAATTAATCTGGGTTGTTGG…
CL108.Contig22_All	TTTTAAAGGGAAAATCCCCTTTTCCGATAAAGGAATTCAATATTTCATATAAAATATGATGCCCGGTTCAAATACTCAAGGTTTACTTAGATGTCAAAGCAAATGTCCCAGATGTTCCTATTTTTCCTACATCTTAGCACAGACAAACCACTCTCTCTACATGGGTGAGAACTGTTTTAGTGGCCCTCATTAAAATGGCAGACCCTCACTCCTTTCCTAACTTGCATGACATCCAAAAGGTGAGTAAATATTTAACTTTCTTTGGAAATGTTCCCTTCGAAGAAGTCTTCAAGTGTGCTGAGTGGTTACTAGAGACAGTATTCCTGAATTGGTGAAGGCGCAATAATCCTGCAGCTAGACTCGGCATAATTAGGTAAGTCACTGTAG
CL108.Contig23_All	AGGTTTTTCCTACGTCAAAACCTGATTTTTTATAGCGTAGCTGCTGTTTGTCCTCAAAGGAGCTTATGAAAGAAATTGACAGTTGATGAAATGGCTTAGCTAGCTCCTACTAAATAAACCCCAACAACCCAGATTAATTTTTGGTCCGAGGTATAGTCACATGTCAGTAACCATTTTCTTTATTCCACCCATAGGGTTTGGCAGTAAAGAAACAATACAGGAACCAATATATGTACTATTCTTTGTGGTTCAAAAATTACTTAACTAATTATGTCGGGTCTGGCTGTGGGATTATTGCACCCTCCCCAGAAATATCTCAGCATGACTACCACACTCATGGCAATAGTGTTTCAGGAATTTTTTGTTCAAGATAAAGTCACAGGTTATCAGCCGTTTTAT…
CL108.Contig24_All	CTGCCATATTGTCGACAAACGGACCAGCAAAAAAGACCAAGAAGCCATTACTTTCTGTGGTTGCTTTGGATCAGCTTCATTTGTCAGTACTCCATATTTCATAAGTTTTAGTTTTGGACTTTTGGAATTGTTAGTTAAATTGTGTGTGAAAGCCAAAAACCAGGTTTTTCGTGCAACACATGGATGGCACTTAGTCATATTCACTTATTGTTGTAAAAAGTGCAAATTATTTTTAAAATTTGTCATTTCAATTAGATGTTAAAACTAAAAGAAATGTTCCACAATTTATTGTTAATATAAAAAATCTTTTCAGATTATACGATGTCTACAATAATCTAGGTAGTAAGTGAGAATAATTCACACTAGATTAATAGCTAATGTTGTCTGTAGCCTTTGTCC…
CL108.Contig25_All	CCTGACCCCATACACGCTACAGTGGAAAACCAGGAGTCTTCCCAACAGGTGGGTATGCTGACTATGCTTGGGAAGGTGCGACAAGACTGCAACCATACTCAGCATACTTAGGTAACTCACTACAGAACTTAACCTTAAAAATGTAAGTTCTTGTTTAGTTTCTTGTTTTTTGTTACCAAAACCCAAAAGGTTTTTTAGAATAAAGAATGGGGCTTGAAACTTGTGGCTTGACCTCGGACCAGAAATGTTTTCCTTTTTGGGGTGTTGGGATTAAAAGTTGAGAGCTTAAGCTTTTTTCATCACCTGTCAGTTTCTTTGTAAAGCTCCTTCAGGACAAAACAAGTGACTACATTATCAAAAAACAGGTTTTGACATAGGAAAAACCTATTTTTGGTAGTT…
CL108.Contig26_All	CTGCCATATTGTCGACAAACGGACCAGCAAAAAAGACCAAGAAGCCATTACTTTCTGTGGTTGCTTTGGATCAGCTTCATTTGTCAGTACTCCATATTTCATAATGGAGTCACCTAAAGAAGCAAGTTAAGTGCCAAGTTTTAAGTTTCAGTTAAAGTTTTAGTTTTGGACTTTTGGAATTGTTAGTTAAATTGTGTGTGAAAGCCAAAAACCAGGTTTTTCGTGCAACACATGGATGGCACTTAGTCATATTCACTTATTGTTGTAAAAAGTGCAAATTATTTTTAAAATTTGTCATTTCAATTAGATGTTAAAACTAAAAGAAATGTTCCACAATTTATTGTTAATATAAAAAATCTTTTCAGATTATACGATGTCTACAATAATCTAGACAGTAGC…
CL108.Contig27_All	GGAGAGCTGTTAATCAGCTCAGTGATCTGGTTAAACTAAGGTATACTTACTTCTCCCAACAAGGACTGAGAATGATTGTAGTGTCTCTTATTAAAAAGGCAAATCCACACTCCTTTCCTAGGTCACATGATTAGGAAAGTAAGTATATCAATGGCCTTCTTCAGAAATGTCTTTTTCGAAGAAGTCTCTGAATGCACAGGGTGGTCATCAGAGACAGTAATTTCAAAACACATTATTGCCATAAGCTTGAAAAAATTTGACTACACTGTGTATCAGTAGGTGGTATGGTTAGTCCCAACCCATAGGTGCTACAGCAGAAAACCAGGGGTCTTATTGATGGTAAGTATGCTAACTATTGCTGGGAGGAGGGGGACAGTACTGCAACCAAACCCAACTTGC…
CL108.Contig28_All	TCTACCGTGAAAATTACTCACCCAACATTGCTAGGTACCTAGTGCAAAAATTACAGACATCATCCAGCTGGCAGTACCAGTCTGTAAGGAAGATATGGTTAGATTATATCCATACTAAGAGCCCAGTTAAGATTTCTATAGAAACTTTATTTTTCTTATACTGTATACCCTTTTGAAGACAATTACCTTGTTGTTACAACAGTCATGGCATACAAGGCTGCAATAACGGAACCCATGCTTTATGGATTCGGGATTGACTCCAGTATAGAAGCTGTCAACTCCCTTCTGCAGTCTTTTGCTCTACAAAGGCCCATTCCCAAAAGGCTTCCAATTACTTGGTCCCTGAATAAGGTGCTTAGACTTCTATCAACCCTTCAGTTCAGTGGACCCAATACAACC…
CL108.Contig29_All	GTGACGTTGTAGTGCTGTACGTCGAGTGTGCAAGGAAATAGTCGATCTTAATTTCGTGAGTGAGTATCGCTTACTTACACATAGGCTAGTCTGTTCTGCAGCCAGATTTCCAACGGACAAAACTAGAAAAATGGTCCGTTTTGCACGTGCTGAAGGGTCTAAGGGCTCAAACAAGCGAGTGTTAGAGGATGCTACCCCATGGTCTGAAATAGTTGCTCAGATTAAGAAGAAGAAAACTGGTGAGTCAGTAGAAGAAATTACTTTCAAGAAAGAGGAGAAAGAAGACATTCAGGAGAGCAATTTTTTGAATAGATTTCAGGATCTCACTGAAAAACCTCAAGAAGTAGAGGATTTAGAAGAATCTGATGAAAAGCAAGATCCAGTTTCAAAATCAAAGAA…
CL108.Contig30_All	AAAGAAATGTTCCACAATTTAGTATTAATTTAGATAATCCTTTCAGATAACGGTGTCCACAATAGCCTAGGCGGTAGCCTAGCACTTAAGGGTTACCTAGAGGTCACGGCAAACATCCCAGAAGGTCCGATTTTCCTACACCCTAGCACGAATAAACCACTCTCTCTACAAGGGCTAAGAATAATTTTAGTGTCCCTAATCAAAAAAGCAAACCCACACTCCTTTCCCAGGTCACATGACATAAGGAAAGTAAGTACATCATTGGCCTTCCTCAGAAATGTCTCCTATGAAGAAGTCTCTGAAAGTACAGGGTGGGCATCAGAGACAGTGTTCTTAAAACATTACTGCCATGAGCTCGAACAAATTCGTCTGCACTGCATGTCAGTAGGTGGTATGGTT…
CL108.Contig31_All	GTACCTAGTGCAAAAATTACGGACTTCTATCCAGCATTACCAGTCCGTATGGAAGATATGGTTAGATTATATCCATACTGAGAGCCCAGTTGAGATTTCTATAGAAACTTTATTTTTCTTATACTGTATACCCTTTTGAAGACAATTACCTTGTTGTTACAACAGTCATGGCATACAAGGCTGCAATAACGGAACCCATGCTTTATGGATTCGGGATTGACTCCAGTATAGAAGCTGTCAACTCCCTTCTGCAGTCTTTTGCTCTACAAAGGCCCATTCCCAAAAGGCTTCCAATTACTTGGTCCCTGAATAAGGTGCTTAGACTTCTATCAACCCTTCAGTTCAGTGGACCCAATACAACCACAACACACAGGCTACAAAAGGTGATCTTGACTGCAT…
CL108.Contig32_All	GAATCAGCTATGTAATTACTGGGTTAGAAAGAAAATGATGAAAGCCAAAAGAAAAGCCCATAAGGAATTAACAAGAGAGTTGATAAATGACCAGAAGAATACTATGAAGAATGTCTCTGATGATAAAAATGTACAGAAGTGTAAAGTAAAGGACACTGAAAAAGGTAGCCAAAGAGATTCGATTCAGAAGAGCAGTGGTGATGAGGAAAAGTTAGAGCGTGTACTCTTCGATGGATTTTGGGTTACAAAGGAAGGGGCTACAAGACTCAAGAAATTAAGAGCTGACTTATTGAAGAGAGGTGCGTCAAAAGAGGAATTGCGAAAAACCATGAAAGGTGAGCGTAGAAAGGAAGAAAAGATATTACGCCGTGAAAGTAAGAGAGTTTGTCTCCGTTGTCG…
CL108.Contig33_All	GTCGAGTGTGCAAGGAAATAGTCGATCTTAATTTCGTGAGACAAAACTAGAAAAATGGTCCGTTTTGCACGTGCTGAAGGGTCTAAGGGCTCAAACAAGCGAGTGTTAGAGGATGCTACCCCATGGTCTGAAATAGTTGCTCAGATTAAGAAGAAGAAAACTGGTGAGTCAGTAGAAGAAATTACTTTCAAGAAAGAGGAGAAAGAAGACATTCAGGAGAGCAATTTTTTGAATAGATTTCAGGATCTCACTGAAAAACCTCAAGAAGTAGAGGATTTAGAAGAATCTGATGAAAAGCAAGATCCAGTTTCAAAATCAAAGAAAAAGAAGAAAAGCAAGGAAGTCCTTGAGGATTCTAGAATGGTTATTGAAAATGGCCAGAAGTTTTATGTTGCTGAA…
CL108.Contig34_All	GATCTTCTTGATTGCATTAGCCTCGGGAGCTTACATTAGTGAACTGGGCTCTCTTAGATGGGGACGATGCATCACGCAAATAGCTGACCATCAATTATTATTGTCCCCTGGCCCATCATTCCTGGCCAAGAATATGGATCCTTTAAAATGGAAATCCATTCTTATAAGAAAATTCAATTTAGCAGACAAGACATTATGCCCAGTTCAAGCACTTAAGGTTTACCTAGAAGTCACGGCAAACACCCCAGAAGGTCCTATTTTCCTACACCCTAGCACAAACTAACCACTCTCCCTACAAGGGCTAGCACTCTGCAGGGCCTGCGTTCGAATCTCCGGCTGGCCAATGAAGAATTAGAGAATTTCTTTCTGGTGATAGAAATTCATTT
CL108.Contig35_All	GATAATAAAATGTAAAATTGTTTTAACAGATTTCAACTAAGCTCTCAGTGTGGGGGTAATCTATCGACATTTCCCATACAGACTGGTATGTTGGATGGATAAAGTCCGTAGTTTTGCACTAGGCACCTAGCAATGCTAGGCAAATAATCTTCACAGTAGACTAGATTTAAAATTCCATGTGAAGGTCACAGCTCAGAAAGGAGGATGCATAGAC
CL108.Contig36_All	AAAAATAAAAAAAAATTGCAAAAAAAAAAAAAAAACAGTCTGCAATTGCTAAAATCCTTTTGACCACATTGGTGATAAAGCTTATGATCCAATAAATAAGCCAGCATGAAATATGAATGCTGGATGAGCAAGATGGGAACTCATGCTACTAAGGTAGAGTGTCCCTACCCATATGGCCACTACAATTGTACTTCTATAGTAGTAGTTATGTCAATTTTGGTTGGTCCACTTTCTCTGCCACTGGAGATTGCATGCCAAATACAGTAAAATAAAAAGTTTGGCTATTAGTGTAAGAACAGAGTGAATTTGTGACAACACTACACATCCAAGTGCTTAAATAAACATAAGCTACAGTGTCCAACATTTAGCCTGAATTCTAGTCGTTTATCTTTGATTACA…
CL108.Contig37_All	AAAAATAAAAAAAAATTGCAAAAAAAAAAAAAAAACAGTCTGCAATTGCTAAAATCCTTTTGACCACATTGGTGATAAAGCTTACGATCCAATAAATAAGCCAGCTGGATGAGCAAGCTGGGCACTCATGCTACTAAGGTAGAGTGCCCCTACCCATATGGCCACTACAATTGTACTTCTATAGTAGTAGTTATGTCAATTTTGGTTGGTCCACTTTCTCTGCCACTGGAGATTGCATGCCAAATACAGTAAAATAAAAAGTTTGGCTATTAGTGTAAGAACAGAGTGAATTTGTGACAACACTACACATCCAAGTGCTTAAATAAACATAAGCTACAGTGTCCAACATTTAGCCTGAATTCTAGTCGTTTATCTTTGATTACAGTCATGATATCAGCG…
CL108.Contig38_All	AATAAACCACTCTCTCTACAAGGGCTAAGAATAATTTTAGTGTCCCTAATCAAAAAAGCAAACCCACACTCCTTTCCCAGGTCACATGACATAAGGAAAGTAAGTACATCATTGGCCTTCCTCAGAAATGTCTCCTATGAAGAAGTCTCTGAAAGTACAGGGTGGGCATCAGAGACAGTGTTCTTAAAACATTACTGCCATGAGCTTGAACAAATTTGACTACACTATGTATCAGTAGGTGGT
CL108.Contig39_All	CAAAGGAGTCACACTCCCATGGTCCCCAAGGCTCCATAAGACAGACCAACCAATCACAAAGAACTCTCCCATCGTTGGCCTCGGCCGGTACAGTGCTCGTTGGCACAGCGATGAAATACAAAGGACTCGGGACAAGAGGGCTCCCTCTCATGTTCCACAACAATTACCCAGTCTCCGCGTCACACCCGCACAGCTGTGACAACAAGTTGCCGGCAACTTCATTACACTCTGGTCTGTCCAAGTATTCACTCGTCCCCAGTATGTGTCATGGACAGTCAGGCAATAGCAATAGATGCAATCCTACAAGACTGGAACAATGGAGGACAAAAAACATATAAACACACTGGATAACACATTTATAGGTTCATGTATCTTCTGTTCTCTATTGCCAGACCCAAA…
CL108.Contig40_All	ATAATAATAATAATAATAAAACAGATTTTGACTTAGGACAAACCATGGTCTCCCCGGGGCTCCATAAGATAGACCAGCACAATTGCAAATAATTCTCTTATACAGTAGTTGGTCTCAGCCAGATTAGTGATTGTTGGCACAGTGACAGAATATAAAGGACTCAGGACAGGAGGGCTCTATCTCCTTTCCTACAATGACTGCCTCGGCTTTTTACGTCTCACTTGCACAGATGTGACAACAGCATATTTCAGCCATCTTCATTAAACACCAGGTTTGTGCAAGATAGGTGTTCACCCCAATCCCATGCCTTTTTGTCAAGGAAAGTGGGTGGATTTGAGGACATATAGCAGCTACTAACAATAGATTTTTCCTACATCAAAACCTTTTTGAGATAGCGTA…
CL108.Contig41_All	TTGTCGCCATGTCAGCCTATTTTAATTTGAAGTGTTTGGTGCCTATACAGTGATTTAAGGTAGCTAGCACCAGGTAGTTTTAGAAAACAATTGTTTCTTTTATCAACACTGGGCTGCTATTACACAGGACCCAAAGATCACCTGTGCCACAATGAATTACTCAATCCACTTTTCACTGTCCCTATGAGTCATAGGTTTCAGTAGGAGTATGGAGGAAGGAGACATCTTTTCAACAGAACTGTGGCAGCGTGTGTTTCCAGCCCTCTCTAAGCAGAATTCATGTTTGGGCCAATACTCCAAAGCAGTGGATTCTAGGGCCTCCCACTTCAACTCCTTCGATGGAGAAGAAGTCTTTCCTTGGGAGAAAAAGTCACTAATACCAGACATGAAGTGGACATA…
CL108.Contig42_All	GGAAGATGGTCACCTGTTCTGAGGGAGTGTCATATCAGCTTCCATGAGCTGTTGACTGTCCTTCCATCTCAGAAAATTAAAACATCCAAAAGGAACCCACATTTTGTCAGTTCTAGACAGTATGACTGCAGTGTCTTATATCAAGAGGTTGGACTCACACTCAGCTTCTCTCAAGTCAGTAATTGCCAAAATGCTTCTACATCCGGAAGCGGACCTGTTTGCCACATGCAATAGTAAGAGGTGCATTCCTACAAGGCTGGAACAGATGGAGGACGATATATCTCACCTCCACTGTCACAGATTGCGAAGGCTTTGAACATTCTACTAGCTTTCAATTGAAGTGCTTACCTAGTGGCCCTGAATTGGCCAGTCATTGATTCCATGTCCTTAAACAAGAGG…
CL108.Contig43_All	AGCTGACCTTTGCAGTGTAAAAGAATGGCAAATGGAATTAACAATTTCTAAATTAGAATCAATTCCAAAACCATAAGGCAAGGGTTCGGCCAATGCTGCTTTGTATGCCATGATTGTTGAAAGAGCAAGGCACTTGACCTCAAAAGATAATAAAATGTAAAATTGTTTTGACAGATTTCAACTGGGCTCTCATTGTTGGGGTAGGTAATCTAACCACATTTCCCAGAAGGACTGCTATGTTGCGATAGGTACCTAGCAATGTTAGGCAATAA
CL108.Contig44_All	ATGGGAAAGGCAAGATTCTCAAGGAGTATCTCCCTCCATGCAAAGCAGAAGACTGTTCCCTAGATCTTCCACATTCAGAAGGGAAACTTCAGTGGCTGTGTCCACTTTGTGTCAGGTATCAGTGACCTCTCTCCCAAGGAAAGACTCTTCATCTCCATCGGAGGAGTTGAAGTGGGAGTTCCTAGAATCCACTGCTTTTGGAGTATTGGCCCAAAAGTGGATTCTGTTTTGAGAGGGATGGAAACACTGCCATAGT
CL108.Contig45_All	TGACTGTAGGATTTATCAGAGTTTGGCACTCATATGCCAGGAAAAGGCTGTGTGATCTCCATCTGAGATTGGGAAGATGCTCTGTCCGTGGACCCGGAAGGGGTCTCTGGCAAACAGGCTGACCTGACAGGTTGGGGAGGCCATTAGGAGGAGTGTCAGTTAGGGGGAAGACGGTCACCTGCTTGGAGGGAGTGTCATAGGAGCTTCTTTGGGCTATTAGCTATCTTTCCATTTCAGAAAACTGAAGCCTCCAAAAGGGACTCTTCATTTGCTCTTCCTAGATAATATGACTGCAATAAAGAGGTTAGGCTCATGCTGA
CL108.Contig46_All	GCTCCATAAGACAGACCAACCAATTACAAAGAATTCTCTTATACAGTAGTTGGTCTCAGCCAGATTAGTGATTGTTGGCACAGTGACAGAATATAAAGGACTCACAACAGGAGGGCTCTATCTCCTGTCCTACAATGATTACCTAGGCTCTACGTCATACTCGCACAGATGTGACAACAAGTCAACACCATCTTCAGTACATGCCAGGTCTGTGCAAGATA
CL108.Contig47_All	ATAAATGATTTGTTTAACCAGATCATCTATAACCAACCAACTGCAGAACCACAATGGATCATACAGTGACTTACCTAATTATGTTGGGCCTGCCTGCAGGGTTACGGCACCGTCACCAGTTCAGGAATACTGTCTATAATAACTACTCCGTACACTCGAAGACTCCTTCAAAGGAAACATTTCCAAAGAAAGTAAACAATGTACTCACCTTTTGGATGTAATGTGACTTAGGAAAGGAGTGGGGTTCTGCCTTTTAATGAGGACCACTAAAGTAATTGTCAGCCTATGCAGAGAGAGTGGTTTGTTTGTGCTAAGGTATAAGAAAAATAGGACCACCTGGGATGTTTGCCGTGACATCTACGTAAATCTTAAGTGCCTGAACCAGGCATAATACTTTAT…
CL108.Contig48_All	GAATCAGCTATGTAATTACTGGGTTAGAAAGAAAATGATGAAAGCCAAAAGAAAAGCCCATAAGGAATTAACAAGAGAGTTGATAAATGACCAGAAGAATACTATGAAGAATGTCTCTGATGATAAAAATGTACAGAAGTGTAAAGTAAAGGACACTGAAAAAGGTAGCCAAAGAGATTCGATTCAGAAGAGCAGTGGTGATGAGGAAAAGTTAGAGCGTGTACTCTTCGATGGATTTTGGGTTACAAAGGAAGGGGCTACAAGACTCAAGAAATTAAGAGCTGACTTATTGAAGAGAGGTGCGTCAAAAGAGGAATTGCGAAAAACCATGAAAGGTGAGCGTAGAAAGGAAGAAAAGATATTACGCCGTGAAAGTAAGAGAGTTTGTCTCCGTTGTCG…
CL108.Contig49_All	GGATTACCTCCACACTGAGAGCCCAGTTGAAATCTGTTAAAAAAGTTTTACATTTTATTATCTTTTGATGTCAATCGCCTTGCTATTTCAACAATCATGGCATACAAGGCAGCATTGGCAGAACCCTTGTCTTATGGTTTTGGGACTGATTCTAATATAGAAATTGTTCATTCTGTTCTCTAGTCTTTTACACTGCAAAGGTTTCCCATTACCTGGTCCCTGAATAAGGTTCTTAGACTCCTGTCATCCCCTCAGTTCATGGGCCCAGTACAACTACAACTCATATGCTCCAAAAGGCAGTCTTCTTGACTGCTTTGGCATCAGGAGCTTAGATTAGCATACTGGGCTTTCTTAGACAGGGACAACATTTCACCACTCAT
CL108.Contig50_All	CATACTGCCCCAATTGTGTCCTACAAAAAGCCCCTACAGTGGCCTACTCAGATGATTGGCTAATCTGGGGAGACACCAGAGGCGAATTCTGAAGTAACCTGAGAGTGGTAGTTGACAAGACTCCAGTCAAAAGGTTCCTTAACAGGAACAAGTCTCACCTTCCATCCAGCAGACTTTTCCTGAGGCTGGGACTCTGTTGGGCTACTCTTTGTGGCCAGCTATGGTCTCTTCCCAAAGCACTCAGACCAGAATAAGGAAGGAGTTAATAGATCGTTTGCACAGCCCAGCTT
CL108.Contig51_All	GGCTTAAGCTCTCAAATTTAAATCACAACTCCCCAAAGCAAAAACATTTCTGGTCCCAGATTAAACCACAAGTTTCCAGCCCATTCTGTATTCCAAATAACCCTCAGGGTTTGGTAACAAAGAACAAGAAAGTTAACACGAACTTACGTTTTAGGGTGAAGTTCTACAATAACTTGCCTAAGCATTTTGGGTTTGGTTGCAGTATAGTCACACGCTCCTCCTGCG
CL108.Contig52_All	GGTGAGTACATCATTAACTTTCTTTGGAAATGTTTCCTTCAAAGAAGTCTTCAAGTGTATGGAGTGGTTATTAGAGACATTATTCCTGAAATGGTGAAGGCGCAATAATCCTGCACCTAGACCCGATATAATTAGGTAAGTCACAGAAGAACCACAAATGGATAATACATTTATAGGTTTGTGTGTCTCCTGTTCTTTATTGCTAGACCCGAATGGGTATCCGGAATAAAGAAAACTGTTGATAACC
CL108.Contig53_All	TTCAGGTCTGGCAGTACAAAACAGGTGACATGAACCTGTAAATGTATTATCCTTTGTGGTTCTACTGTGACTTTCCTAATTATGTCGGGTCTGGCTGCGGGATTATTGCACCTTCCCCAGCAATATCTCTGCATGACCACGACCCTCATGGCAATAGTGTTTCAGGCATTTCTTATTCAAGGTAAACTCACAGGTTATCAACAGTTTTCTTTATTCTGGATACCATTTGGGTCTGGCAGTAAGGAACAGGAGACACATGAACCTATAAATGTATTATCCATTGTGATTCTACAGTGACTTACCTAATTATGCTGGGGTCTGGCTGCAGGATTATTGTACCTTCACCGGTTCAGGAATACTGCTTCTAATAAACAACTCCTTACACTCAATGACTTCCTC…
CL108.Contig54_All	ACATAGGAAAAACCTATTTTTGGTGACCACTGTGAGTCCTCAAGCCTACCTATTTCCCTGATGAAAAGGTATGGGATTGGGTTGAACATTTATCATCCTGTACAGACCTGGTGTGTAATGAAGAGAATAGCTGTCATATGTGCTGTGGCCACATCTGTGCGAGAAGGATGAAGGGAAAACTGAGGTAGTCACTTTGAACAGGAGACAAAGTCCTCTTGTCTTGAGTCCTTGATATTCTATCTGTGCCAGCAAGCACTATTCTGACCTAGACCAACTATAAGAGAATTTTTTGAGATTGGTTGGTCTGTCTTACGGAGCCCTGGTGGGGACATGAGAGCGTAACTCCTTTGAGGACTCACAGCAGCTCCCAAAAATAGGGTTTTCCTACATCAAAACCTG…
CL108.Contig55_All	AAAAAAAAAAAAAAAAAAAAGTTTTGCCGTGGGGAAAACCTATTTTTGGTAGCCGCTATGAGTCCTCAAAGGAGTTAAACTCTCATGGTCCCCCCAAGGGTCCATAAGAAAGACCAACCAAACTTAAATAAAAGGATTCTCTTGTAGTTGGTCTCTGCCAGAATAGTGCTAGTTGGCACAGTGATAGTATAAAGGACTCAAGACAAGAGGGCTCTATCTCCTGTCCACTATGGCTACCCAAGTTTTTCCTTCACCCTGTCGCACAGATGTGACAACAGCGCATATGCTGGCTATCTTCCTCA
CL108.Contig56_All	GTGTGTGTGTGTGTGTGTGTTTATAAAACCCATTTTGAAGTAAAAAGGCCTACTTTTGGTGGCTGCTGTTAGTTCTCCAAGAAGTTACACTCTGTTGGTGCCCTCAGGGCTCCAAAAGATAGATTAACCAACAGTCTCAAGGAATTCCCTTATAGTTGATCTTGATTGGAAGAGTGCATGTTGGCAAAGTAATAGAATATAAAAATCTCAGGACTAGAGGGCTCTATCTCCTGTCTACAATGACTACCTCAGTTTTCCCTTCATACTACTCTTACAGATGTGACAACTGCTTGTATGTTGGCTATCTTTCTCATTACCCACCAGGGTTGTGCAAGGTAATGTTCACCCTAGTCTCATGCCTTTTCATCAGGGAAAGTGGGTTGGCTTAAGGACTCACAG…
CL108.Contig57_All	AAACATCCCAGATGGTCCTATTTTTCCTATACTCTATCACAAACAAACCACTATCTCTACATGGGCTGAGAATTATTTTATTGGCCCCCATTTAAAAGGCAGACCCTCACTCCTTTCCTAAGTTGCATGACATCCAAAATGTGAGCACATAGTTAACTTTCTTCAGAAGTGTTTTCTTCGAGGAAGTCATTGAGTGTAAGGAGTTGTTTATTAGAAGCAGTATTCCTGAACCGGTGAAGGTACAATAATCCTGCAGCCAGACCCCAGCATAATTAGGTAAGTCACTGTAGAATCACAAGGGATAAAAATTTATAGGTTCATGTGTTTCCTGTTCTTTATTGCCAGACCCTAATGGGTATCCGGAATAGAGAAAACAGTTGATAACCTGTGACTTTACCC…
CL108.Contig58_All	TTCAGGAATACTGTCTATAATAACCACTCCATAGACTCGAAAACTTCTTCAAAGGAAACATTTCCGAAGAAAGTTAACGATGTACTCGCCTTTTGGATGTCATGCTACTTAGGAAAGGAGTGAGAATCTGCCTTTTTAATGATGGCCACTAAAATAATTCTTGGCCCATGTAGAAAGACTGGTTTGTTTGTGGTAAGGTAAAG
CL108.Contig59_All	GGATTATTGCGCCTTTCCTGGCAATATCTCAGCATCACCACCAGTCATGGCAACAGTGTTTCAGGAGTTTTTGATCCAAGGTAACGTCACAGGTTACCAACCATTTTCTTTATTCTGTATGCTCATTAGAGTTTGGCAATAATGAATAGGAAACAACACATGAACCTAAAAAAGTAGTAATCTTTGTGGTTCTAAGGTGACTTACCTAATTATGTTAGGTCTGGGTGCAGGATTAT
CL108.Contig60_All	ACCTTGTCTCTGTGTCACATCTGCACAGCTGTGACAACAAGTCACCAGCATCTTCATTACACACCAGGTCTGTGCAAGATAATGTTCACCCGAGTCCCATGCCTTTTCATCAGGGAAAGTGGGTAGGTTTGAGGACTCACAGCAGCTGCCAAAATTAGGTTGTACCTACATCAAAACCTGTTTTTTGACAGCATATCCGCTGTTCGTCCTAAAAGGAGCCTACAAAAGAAATTGACAGGTGACA
CL108.Contig61_All	AGAGAGAGAGAGAGAGAGAGAGTATATTTGTACACCTAAATTTTAAGGACAAACAAAAGGTTATACAGTATGCAGTTGGGAAAAGTAATAGTAAACATATTTATATGCATTTAAAAATAGAGATTCAGTGTAAGAGGTTTTTTCTCTACATTTTTCTAATTCCATTACATTAACCGAATCGTGCAACAACAACTGGCAGCAAGTCTTACTTAAGAAATCACTTGAAGGCTTTCAAGTCAACTAGATAATGATAGATTTTCTGCATAATTCCAACATTCTCACTTTATGAATGTACTGTAATAATCTCTATACACAAGTTTTAGGTCAATTTTTTGTGAAAAGGAACAAGGAAAAATGTTACGTAACTACAACTACTTTTCAGCCATAAAAAAGATACAT…
CL108.Contig62_All	GGGGAGTACTCTATAACTTTTTGGAGTGTCGCATTAAGGCTTGAAAGGAAGCTTTGGCAGGCTCCAATATTTTATTCTTCAGTTTAACCTCTCTAATATAGTCTTCTACTTTCTGTCAGAACCTTTATGAAGAGTCTGTTGTCGCACAACTCATTGAATAAGCCCGACAACAGAATTGCACAATATACTGTTTGAAAAATGAGATCTGGCAAACAATACCCTTGAGAGTTTCCTCTTCCTTAGCCTAAGAAAACTTGGTGTGAATCAGAGCCATACAAGCCTCCACACACTAATAAAGGATCCCTGAGACAACAGAAGAAAGGACAACAATAGTAATAGCACCCCTTTCAAAGCAAACAAGACGCTCCTACCAGGGGAGAGAAAAATCATCTCCTGGGC…
CL108.Contig63_All	TTGCCACATCTGTGCGAATGAGATGTAGAGAACTGAGGTACAGTAGTCGTTGTAGGACAGAAGATAGAGCCCTCCTGTCCTCAGTCCTTTATATTCTTTCACTGTACCAACAAGCACTGCTCTGGCCGCGACCAACTATAAGGGAATTCTTCCTATCTTATGGACCCCTGGGGGGACCATGAGAGTGTAACTCCTTTGAGGACTCACTGCGGCTACCAAAAATAGGGTTTTCCTTCCTTGTTAAAATCTGTTTTTTGTTCATTTATGTGTTGGTGAATTTGTGGTGGATATCGGCTCATTCTTCAAAACAAGATCAGTTTGTATGCAGTTTAATGTTTGTTTATTAAGAGCTTGTCAGTTGAGTTTGGTGCTGGTGCTCTGCAGTTATAAATACTGTAA…
CL108.Contig64_All	AGGCCAACGACGTACTTACTTTCCTAATATCATGTGACCTAGGAAAGGCGTGTGGGTTTGCCTTTTTTAATGCGGGACACTAAAATTATTCTTAGCCCTTGTAGAGAGAGTGGTTTTTTCATGCTAGGGTGCAGGATAATCAGACCTTCTGGGATGTTTGCCGTGACCTCTAGGTAACCCTTAAGTGCTAGGCTACCGCCTAGGCTATTGTGGACACCGTTATCTGAAAGGATTATCTAAATTAATA
CL108.Contig65_All	ATCATTCCTGGCCAAGAATGAGAACCCTTTAAAGAGAAAGTCTCTTATTCTGACAAGAGAACTCAGTATTTCAGATAAAACATTATGCCCGGTTCAAGCGATCAAGGTTTACCTAGATGTCACGGCAAACATCCCAGATGGTGTGCTTTTCCTACACCATAGCACAAACAAAACACTCTCTCTTCATGGGCTGAGAATTATTTTAGTGTCCCTCATTAAAAAGACAGACCCACACTCCTTTCCTAAGTTACATGACATTGGGAA
CL108.Contig66_All	ATGTATTATTCTTGTGGTTCGAAAGTGGCTTACCTAATTATGTTGGGCCTGCCTGCAGGGTTACGGCACCGTCACCAGTTCAGGAATACTGTCTATAATAACTACTCCGTACACTCGAAGACTCCTTCAAAGGAAACATTTCCAAAGAAAGTAAACAATGTACTCACCTTTTGGATGTAATGTGACTTAGGAAAGGAGTGGGGTTCTGCCTTTTAATGAGGACCACTAAAGTAATTGTCAGCCTATGCAGAGAGAGTGGTTTGTTTGTGCTAAGGTGTAAGAAAAATAGGACCATCTGGGATG
CL108.Contig67_All	AATATAAAGGACTCAGGACAGGAGTGCTCTATCTCCCGTCCACACATTGACTCCCTTGGCCTTGGCTTTTTCCTTCGTCTTACTCGCACAGATGTGACAACAGCACGTATGTCGGCTATCTACCTCATTAAACACCAAGTCTGTGCAAGATAAATGTTCACCTCAGTCCCATGCCTTGTCGTCAGGGAAAGTGGGTGGGCTTGAGTCACAGTGGCTACCAGAATAGGTTCCTTGCTATACAAGTATGCATTAGCATGAAAAAAAGAACACAACATAGTAGCATTTACAGAATACGTTTTAAATTAACATTCACTAACACTGGGATTTTTTTTTTCCATATGCATTACTAGTTCTAAGTTTGAACATAGTGACAAAATTGAATATAAATACATGTCTCCA…
CL108.Contig68_All	GTTTTAAGTATTCGTGGATTTGAGATACTCGTGGGGGTAGTGGTACGCATTCCCCACGAATCCTGGGGTTGACTGTATTGGGTCCATGAATTGGGGGGATGACAGGAATCTAAGAACCTTATTCAGGGACAGGTAAGGGGAAACCTTGCAGGAGCTGACCTTTGCATTGTGAAAGACTGGAGAATAGAATTAACAACAATTTCTGTTAGAATAAATTCCAAACCATAAGGCAAGGGTTCTGCCAATGCTGCCTT
CL108.Contig69_All	ACAACATCCCCCATTTATTCAGTCTAAATTATTCTCAATCTGATCTAGGCTACTGCCTAGATTATTGTAGACATCGTATAATCTGAAAAGATTTTTTATATTAACAATAAATTGTGGAACATTTCTTTTAGTTTAAACATCTAATTGAAATGACAAATTTTAAAAATAATTTGCACTTTTTACAACAATAAGTGAATATGACTAAGTGCCATCCATGTGTTGCACGAAAAACCTGGTTTTTGGCTTTCACACACAATTTAACTAACAATTCCAAAAGTCCAAAACTAAAACTTATGAAATATGGAGTACTGACAAATGAAGCTGATCCAAAGCAACACAGAAAGTAATGGCTTCTTGGTCTTTTTTGCTGGTCCGTTTGTCGACAATATGGCAGACTGT…
CL108.Contig70_All	GTTTTTCCTACTTCAAAACCTGTTTTTTTATAGTGGCCACTGGTCGTCCTTAAAGGAGCTTACACAAGAAATTGACAGGTGACGAAGTGGCTGAGCTCCTAATTAATAAATCCCAACAACCCAGGTTAATTTTTGATCCAACGTATAGCCACAGGTTATTCTGGATAATTATTCCGGATACCCACAGGGTTAGCCCAAATGTGGATTCTGCTCGGA
CL108.Contig71_All	GCAGCATTGTTGGAACCCTTGCTTCATGATATGGAATTTATTCTAATATAGAAATTGTTAATTCCCTTCTCCAGTCCTTTGCACTGCAAAAGCCAGCTCCTGCAAGGATTCCCATAAGCTGGTTCCTGAATAAGGTTCTTAGACTTTTGTCATATGCCCCTAGTTCAGGGGGCCCAATACAACTACTACAACACATATGCTCCAAAAAGTGGTCTTCTTGACTGCTTTAGCATCAGGACAACATTTCACCACTCACACACCTAGTCATCATCTGCTGCTGT
CL108.Contig72_All	AGTTACCTTAGAACCACAAAGAATAATATATATACCCTGTAGGTTCGTGCATTGTTTCTTGTTCTTTATTGTCAAACCCTAATGGGTATCAGGAATAAAGAAAATGGATGATTACCTGTGACTATAGATTGGAACCCAATTTGATCTTGGTGGTTGGGATTTATTTATTGGGCACCAAGCCATTTCATCCCGTCCATTTCTTTTGTGAGCTCTTTAAAGGATGAACAGCAACGAT
CL109.Contig1_All	AAAATACGGAAGTGACGGTGGTTGCGGTGGGATCGTCTGCCTCCTCCGCTTGGTGGGAAGATTTACCGGTTGAGGCATTAAAATGCTACGATTAACCTCCAGACTTAATTCTCATGTAACATCAAAGGTTGTCCGAGCTGGAGGTGGACGACGGTTACAATCCACCTACTCAGGAGGTGGAGGAGGTAGTGGCAAGGTGTTGATAGGAGCGGCTGTAGCAACAACTGGAGTTGCGGGTGTTGTTGGCTACTCATCTTGGAGCCCTGAAAATAGAAAGGGCGTGGAAAAGGTCATTCCTGGTTCTGGCATTGTTCTGGGGAAAATCCTTGGACCTTTGCCTGAGTCAGAACCTCCAAAACCTCCAAAGCCTGATGTAGGGTTAGTGCGCAAGAAGCTTGA…
CL109.Contig2_All	AAAATACGGAAGTGACGGTGGTTGCGGTGGGATCGTCTGCCTCCTCCGCTTGGTGGGAAGATTTACCGGTTGAGGCATTAAAATGCTACGATTAACCTCCAGACTTAATTCTCATGTAACATCAAAGGTTGTCCGAGCTGGAGGTGGACGACGGTTACAATCCACCTACTCAGGAGGTGGAGGAGGTAGTGGCAAGGTGTTGATAGGAGCGGCTGTAGCAACAACTGGAGTTGCGGGTGTTGTTGGCTACTCATCTTGGAGCCCTGAAAATAGAAAGGGCGTGGAAAAGGTCATTCCTGGTTCTGGCATTGTTCTGGGGAAAATCCTTGGACCTTTGCCTGAGTCAGAACCTCCAAAACCTCCAAAGCCTGATGTAGGGTTAGTGCGCAAGAAGCTTGA…
CL109.Contig3_All	AAAATACGGAAGTGACGGTGGTTGCGGTGGGATCGTCTGCCTCCTCCGCTTGGTGGGAAGATTTACCGGTTGAGGCATTAAAATGCTACGATTAACCTCCAGACTTAATTCTCATGTAACATCAAAGGTTGTCCGAGCTGGAGGTGGACGACGGTTACAATCCACCTACTCAGGAGGTGGAGGAGGTAGTGGCAAGGTGTTGATAGGAGCGGCTGTAGCAACAACTGGAGTTGCGGGTGTTGTTGGCTACTCATCTTGGAGCCCTGAAAATAGAAAGGGCGTGGAAAAGGTCATTCCTGGTTCTGGCATTGTTCTGGGGAAAATCCTTGGACCTTTGCCTGAGTCAGAACCTCCAAAACCTCCAAAGCCTGATGTAGGGTTAGTGCGCAAGAAGCTTGA…
CL110.Contig1_All	GTTGGTTGCTAAAGTTTAAATGAAGTTTTTATGACACAAAAGGTCATGTGTGCCTTATATTAGTTCTATACACAGGCCAGGCAATATGAAAAAATATGGCATATATAATTTTTAATATTTTAAAACTTTTAATGTTGTTATAAATAAGCAGATTTTTGCAGTATTTTTACATTTTTAAACTTTTTTCTGCCACACTTGTAGAATTAAAAATTTATAAAAGCTAGCTACCATAATGCCTTAGAGTCATAATACTCTTTTTTACTGCATTGATAATTCATTTCTTTCACACTTTCCTGTAACTGAATGTAACTTTTCATAAAATCTCTCTAAACCTTAAAAGGAAAACCTTGAAAACTGTTATTATAATGTTCATTCAGATATTACTGCACAGTGTCATAA…
CL110.Contig2_All	AAATCCCAGTGAATTTTTGGTACCGGGTCCGGTTGTCTCACAGAGGTAGGTAAAAACTGATATAGACCATGATCTAAGATCACAATTTCTGCTCCCCCATGTTTACTGTGACGAATCAAAACATTTCCAGGATGAGGGTCAGCATGGACAAAACCTGTATGGAAAATCTGTTCTGCAAAAGCATTGATGAGTTTCTTGTCTATATCAACTAAATCAAGACCAGCTTTTGCGAGACCTTCTTTATCGCTGACCTTAAGTCCATCTATAAATTCTGCAGTTAATACTCTCTTGCTACTCAAATCCCAGTGAATTTTTGGTACGTACACAAAATTAAATTTAGAAAGTTCATCAGCACATCGTTCACCATTGCGCCCTTCGTTCAGGAAGTCTAATTCTTGC…
CL110.Contig3_All	ACCCAGAGCGAAAAATAGAAAATAACCAGAGTAAAAAGTGAAAAATATCGAGTGAAAAGTGAAAACGTTGTCTTGGTTTAGATATTATAGACGACATCAGTGTCCACAGACGACGATAAATACAAGAAGATTGTTGTGTTACTTAACAACCTGATACAATGACGCAAGTGTTGTGAGTCGTCTGCGCCATAACTGTTGTTAAACCTTGTGAAAGAATTAGTAAAAAAACTGACAGTTTGAACTACATGAAGGACATAATGCAGCAAGACAGAACGAAGAGGAAAGCGAATAACGTTATTTAATGCCTGTGAAGTTGTGAATCTGTTGGCCTCGGTTTTTGTTGTGATCAGAAATGTTTGCTGCACGTACTTTGTTCAGACCCCTACGGGTGTCTGCCCG…
CL110.Contig4_All	ACCCAGAGCGAAAAATAGAAAATAACCAGAGTAAAAAGTGAAAAATATCGAGTGAAAAGTGAAAACGTTGTCTTGGTTTAGATATTATAGACGACATCAGTGTCCACAGACGACGATAAATACAAGAAGATTGTTGTGTTACTTAACAACCTGATACAATGACGCAAGTGTTGTGAGTCGTCTGCGCCATAACTGTTGTTAAACCTTGTGAAAGAATTAGTAAAAAAACTGACAGTTTGAACTACATGAAGGACATAATGCAGCAAGACAGAACGAAGAGGAAAGCGAATAACGTTATTTAATGCCTGTGAAGTTGTGAATCTGTTGGCCTCGGTTTTTGTTGTGATCAGAAATGTTTGCTGCACGTACTTTGTTCAGACCCCTACGGGTGTCTGCCCG…
CL111.Contig1_All	AAAGAGATTTCTTTTAGAATTAGAATATAGAAAATTTAAGTCATTCAGTACTGAAAGGTTAATTGACAGAAGGCTTGAAAAGTGTGACAGGAGGAAAGACCAGTTGCACTGAGACAATTGTTAGAGAGGGTGGATAATCAGAAGGAAGGAAAATATGAACAGAGGTACAATAAAATGCAAGATGTTGCAGCTAGGGGCTGAAGGGAT
CL112.Contig1_All	ACCCATGGACTCACCTAAGGAACAGGAGAAAAAATTCTCTTTTAACAAGTGTCTCAAATTACTGTACAGATTTTCACACTATACCTTAACTCAAGTGTACTTTTGAACTCTATATCCACATTAATTGCTTAATATTCAAATGGAAGATACTTCTACATTACATCTCCTTTCTCCAAATCTCTACAATACTGACTTGCCTTTAGTTGCTACAATTTTCAGTATGGTCAACCAACGAAGAGATTTTTCCATCAACAGGGTTCAAGTGATGCACATTCTTAATGTGAGTACTCAGATTGCTCTTCTGAGCAGACCTATAAGGGCAAAAAGGGCAATTGAATGGTTTTTCACCAGTGTGTCTCCGTATGTGCATGGTTAACTTGGATTCACTAATGGCCTGAT…
CL112.Contig2_All	TACAGCCGCAAACTGTGGGTTGCACTCATTCCTGGTAAGGATGCATTGGATGGACTGGATGGAGAGCGTCGCTGATTCAAGCGGTTATGAGGTATGTTGAAAAAGGGTAGGCACCCAACTGCATCTACCGACGACGGAGGGGGAAGAGGTACTTGCTGACTTGGAACTGAGGAGCCAGAACTTCGCACCATCTGAGGAGGTCGTGTCCCTTCTCCACTGTAGCCCTCCATAGGAAAGCCCTGTAGACTTCCTTCACCCTCCCAGAGGGAGTTCCCCTGTAAACCAGAGGAACCTGGAAGTGCTTCAGCAACTAAATCTTCCATGGACTGAGATTGAGAGGTTAACATCTGAGAGTCATAACCACCACCACCACCCCCTCCCGGATCACTTCGAGAATCA…
CL112.Contig3_All	TGGTAGTGTTGGCATGTTGTAGAAACCATGATGCTGGTGAGATGCAGTTCTACTTTTCTTCTCCTCACTGCTGCTTTCGGCCATCTGAGGAGGTCGTGTCCCTTCTCCACTGTAGCCCTCCATAGGAAAGCCCTGTAGACTTCCTTCACCCTCCCAGAGGGAGTTCCCCTGTAAACCAGAGGAACCTGGAAGTGCTTCAGCAACTAAATCTTCCATGGACTGAGATTGAGAGGTTAACATCTGAGAGTCATAACCACCACCACCACCCCCTCCCGGATCACTTCGAGAATCACCTTCTTGCAACGGATCAAAAGGAAATTGAGAGACAACATCCTCTTTTGATTCCGTAACCTCCTCTTCAATTTCTGCAGGTTCTTCTTTAACTGCAGGTTCATCTAA…
CL112.Contig4_All	TAGATGGTAAAGTAAAAACCTGAATTAAAATGAATTAAAACAACTAAACCTGACAAGTGCTCCTTCCTTACAATAACTCAAAAATTCTAAAGATGTCCCTCATTCATGTACAGTATCTGGTACTCCAAAATAGTGTTTAAATTTGACATGCCTCTTGAGATTAGACCTTCGAGTAGAACGATACGGACAATAGGAACAAGCAAATGGTTTCTCGCCTGTGTGAATTCGCTCATGACTCCTCAAGGTAGATGCATCCCAAGCCTTATATCCACACCACCTGCAACAATGATATGGCTCCGACAACGCCAATCTGCTGCCGCTCGGGGTCTCATCTACATTAACCTCCTCATAATATGATGCTTGAGATTTCCTTTGAGAGCAGAGCGGTGAGGACAGTAA…
CL112.Contig5_All	CAGAAAGTGGGAAACCAACAACATCGTCGCTTGACCGGTGGAGAAGACGCGACCGACATCGCCTGCGATATTCCGCCCGCAAATGAATATTTGGAGGCCAGTGTTGAGGAGAACGTCGCTGAGGATTTGACGAGCGCCGCGTTGTGCAATGGAGTCGCGTAATGACGGTCGTTAGCGCGGGAGAGTCCTCCATCTTCTTCTTCAGGGATGAGGCGAGAGGACGAGAGCAGCGCCGCCATGTTGGCTTCTTCCCTCCGTGTCGTCGCGCCGTTGAGACTGAAGAGGAGGTCCCGATGACTACCGCTTGAAGGAACTGTTCGATTACAGATATCACAATGGCGAGTGGTTTGTTGTCGTTGAAGTGGAACAACCACCGAAGTACCTTTTTCCATGTCCTCT…
CL112.Contig6_All	TTTAAACCTCGATTTAAAGGCCTGTGGTGTAATTTCCAAACATGTGACTTGAGATGGGAAAAATGGTTTGCACGGTATGGGCAATAAGGACAAGCAAATGGCCTTTCACCTGTATGAATTCGAATGTGTGTCACTAAATTGAACTTTTTGTAGAAAGTTTTCCCACAATATGGGCAAGCATGGCAGGTGCCAGAACCACCAGACTGCCACCTGGGAGACTGATAAGAGGGCGAGGATGAAATCCTATGGGGCGTGGCTGACTGCTCTTCGTCTACCCCGGACAACAGCTGTCTTCTGCCACGCCCCATCTGAGGAGGTCGTGTCCCTTCTCCACTGTAGCCCTCCATAGGAAAGCCCTGTAGACTTCCTTCACCCTCCCAGAGGGAGTTCCCCTGTAAA…
CL112.Contig7_All	TAGATGGTAAAGTAAAAACCTGAATTAAAATGAATTAAAACAACTAAACCTGACAAGTGCTCCTTCCTTACAATAACTCAAAAATTCTAAAGATGTCCCTCATTCATGTACAGTATCTGGTACTCCAAAATAGTGTTTAAATTTGACATGCCTCTTGAGATTAGACCTTCGAGTAGAACGATACGGACAATAGGAACAAGCAAATGGTTTCTCGCCTGTGTGAATTCGCTCATGACTCCTCAAGGTAGATGCATCCCAAGCCTTATATCCACACCACCTGCAACAATGATATGGCTCCGACAACGCCAATCTGCTGCCGCTCGGGGTCTCATCTACATTAACCTCCTCATAATATGATGCTTGAGATTTCCTTTGAGAGCAGAGCGGTGAGGACAGTAA…
CL112.Contig8_All	TTTTATTTCTGTTTTAACAAATATCTCTGAGTAAATTGAAGACAATTTCATTTTCAAGTAAAATGTACATGTCTCTATTTGAAAAAATCTCATAACCTTAGATGGTAAAGTAAAAACCTGAATTAAAATGAATTAAAACAACTAAACCTGACAAGTGCTCCTTCCTTACAATAACTCAAAAATTCTAAAGATGTCCCTCATTCATGTACAGTATCTGGTACTCCAAAATAGTGTTTAAATTTGACATGCCTCTTGAGATTAGACCTTCGAGTAGAACGATACGGACAATAGGAACAAGCAAATGGTTTCTCGCCTGTGTGAATTCGCTCATGACTCCTCAAGGTAGATGCATCCCAAGCCTTATATCCACACCACCTGCAACAATGATATGGCTCCGAC…
CL112.Contig9_All	TAGATGGTAAAGTAAAAACCTGAATTAAAATGAATTAAAACAACTAAACCTGACAAGTGCTCCTTCCTTACAATAACTCAAAAATTCTAAAGATGTCCCTCATTCATGTACAGTATCTGGTACTCCAAAATAGTGTTTAAATTTGACATGCCTCTTGAGATTAGACCTTCGAGTAGAACGATACGGACAATAGGAACAAGCAAATGGTTTCTCGCCTGTGTGAATTCGCTCATGACTCCTCAAGGTAGATGCATCCCAAGCCTTATATCCACACCACCTGCAACAATGATATGGCTCCGACAACGCCAATCTGCTGCCGCTCGGGGTCTCATCTACATTAACCTATGGGGCACAAAGGAGAAAACTGTCTGATGAAAAATACTTCCACTTAACAAAAAT…
CL113.Contig1_All	TGGAGTGGTGAGTGCAGGGGGCAAGGGATGGCCACTGGAGTGGTGAGTCAAGGCGGCGGCAGGGGATGGCCACTTGAGTGGTGAGTCCAGGCGGCGGCAGGGGATGACCTTTGGAGTGGTGTGTCCAGACAGTGGCAGGGGATGGCCACCGGAGTGTTGAGTCCAGGTGGAGGCAGGGGATGGCCACTGGATTGGTGAGTCCAGG
CL114.Contig1_All	GTTTATTCAAATTTGTAATGAACAGAATTTACGGATCAATTTATAAGGTTTACCCCGGGATTCGCTTAGTAAACCAAGCTAGTAAGGAATAATTACACAGTTCTACTGACTTCTGTTTAGAAATATGACAAAAATAACAACTTATCTTACCATAAACATCTCAGCGACTAAAGAAGTCGCATTTGTAGACGTCAGCAGAATATGTGCTAATTTCCACGAGTGGTGTCACATGAGTTCTTCTGGGAAAAATTACTTGATGTTTAGCATTTGGAAAAGTGGGGGTCATATGAGCATGTTTTGTGATCTCAAAATGTAGTCGACTGGGTGTAACATGCGCACAAATTATGGGCTTCAAATTAAGCTCATGTGGCTTCTTCAAGGTGTCACGTGGGTCACATT…
CL114.Contig2_All	GTTTATTCAAATTTGTAATGAACAGAATTTACGGATCAATTTATAAGGTTTACCCCGGGATTCGCTTAGTAAACCAAGCTAGTAAGGAATAATTACACAGTTCTACTGACTTCTGTTTAGAAATATGACAAAAATAACAACTTATCTTACCATAAACATCTCAGCGACTAAAGAAGTCGCATTTGTAGACGTCAGCAGAATATGTGCTAATTTCCACGAGTGGTGTCACATGAGTTCTTCTGGGAAAAATTACTTGATGTTTAGCATTTGGAAAAGTGGGGGTCATATGAGCATGTTTTGTGATCTCAAAATGTAGTCGACTGGGTGTAACATGCGCACAAATTATGGGCTTCAAATTAAGCTCATGTGGCTTCTTCAAGGTGTCACGTGGGTCACATT…
CL114.Contig3_All	GTTTATTCAAATTTGTAATGAACAGAATTTACGGATCAATTTATAAGGTTTACCCCGGGATTCGCTTAGTAAACCAAGCTAGTAAGGAATAATTACACAGTTCTACTGACTTCTGTTTAGAAATATGACAAAAATAACAACTTATCTTACCATAAACATCTCAGCGACTAAAGAAGTCGCATTTGTAGACGTCAGCAGAATATGTGCTAATTTCCACGAGTGGTGTCACATGAGTTCTTCTGGGAAAAATTACTTGATGTTTAGCATTTGGAAAAGTGGGGGTCATATGAGCATGTTTTGTGATCTCAAAATGTAGTCGACTGGGTGTAACATGCGCACAAATTATGGGCTTCAAATTAAGCTCATGTGGCTTCTTCAAGGTGTCACGTGGGTCACATT…
CL114.Contig4_All	GCGTTCCTTCGGCCCCTAGCTGCACCCCCTTTTTAGCCTTTTACTTTATATTCCTCCTTTCCGCTTACTTTCTTCCAACTCACTGTTCAGTCTTTCTAAGTGTAACTTTTTAAAGCAACCTGATTTTTCTGCCAGTTTCATCTTAGATACTTGTATTTCATCTCCTTTATTTCCTTCCTGCCCAACGTCTCAAACTCCCTCTTCTCAGCTGTATGGCTGAATGTCGTAGTGCATGGGTCTATAGCCTAAATTTCATGATACCTTCATACATTGCGTAACTGAGAAGTAACTAAAGTCTTTCGTAACTTCAGCCATTGATAAAATCACCATTCTTCCTGGAATAAGTTTCAGCAATTACAGAAGTAATTAGCAAAAATCTGTTTCAATTGTACTTTAAAC…
CL114.Contig5_All	GTTTATTCAAATTTGTAATGAACAGAATTTACGGATCAATTTATAAGGTTTACCCCGGGATTCGCTTAGTAAACCAAGCTAGTAAGGAATAATTACACAGTTCTACTGACTTCTGTTTAGAAATATGACAAAAATAACAACTTATCTTACCATAAACATCTCAGCGACTAAAGAAGTCGCATTTGTAGACGTCAGCAGAATATGTGCTAATTTCCACGAGTGGTGTCACATGAGTTCTTCTGGGAAAAATTACTTGATGTTTAGCATTTGGAAAAGTGGGGGTCATATGAGCATGTTTTGTGATCTCAAAATGTAGTCGACTGGGTGTAACATGCGCACAAATTATGGGCTTCAAATTAAGCTCATGTGGCTTCTTCAAGGTGTCACGTGGGTCACATT…
CL114.Contig6_All	CAGTGCACCACGTGAGGTGCACTGGCAGCTTACGGGGGACAGATGTGAGTTAAAATTGTAGGTGAACGTCACCGAATACATTGTTACACACACATCAAAAATATGACCACAGAAAGCACATGTATTAAGCATACATAAACTGTAGAATGAAACTATTCATATACATGAATGAAGACACATAACCGTAACAAGCACTGCAAATGTAAGCTCAAGGATTAAGTATACATAATGGAATGACCGTGCCTGTGACGCACCTGTCTAAAACCAATTTGTCAGATATGAACTGACGAAACTTCAGAAGTCTTATCACAACTGTCCTACTTTTAAAATGTTGCTAATTCTGACAACGTGAGATTCATTTGGCATCTTTTATGAAATGTACGTAGAACATTAATGAAA…
CL114.Contig7_All	GAGAGAGAGAGAGAGAGAGATGGGCTTAATCAAACATCCGAACATACGACGGACAGCAAGCTCGGACCAAACATATGCCCAGGTTGTCTAATGACACTTACCTTCGGTGAAGTTCCAGAGAGTGTATGCATTCTCAACAACCAGACTCTGAGAAGAAGAAATACGCATCTGCGACTCGTTAACGTAGCTCAGCTGGATACCAAGAGGACTGAAAGGCAGTCACAACTGGACTGTTGGATATAACAGTAGCTCCGTTAACAACCAGCCTTCGAAATGCCAAGTCCTCGTTGTTTGGTATTAGAACGATTTACTGTAGTCAAGTTGATCAAGGATAATTTACAATAATGTAATAATATATACATATTTTTGCGTGAGTTCATACAGAATTCTGCGTGTG
CL114.Contig8_All	CTGGGACCAGGAATGACGTGGACCTGGGTTTGGGTGAAAGGGGGATATACGGTGGCGGAGGGCGTGACATTTCCTACCGCCCGGGACATGGCTCCAAGGCACCTGCTCCATTTCCAGGTCGAGCTTACACCAAAGACAGAGTTCTGCCCTGAGTGGCCCCATACCCCCCACTGGGAAAATAGAAGAGTTTTCTGTTCCCGGTACGAACGGTGTGGCGACCTCTGCGACTGCCAGAAGCCGTACGTCTTTAATACGACCGAGCAAAAGCTCGAGTACAGCGTCATCGAAAATGCTGTGGTGGTGATGGTCGCTTACAGAGTTCCTGACCTATACAGGAGCCTCAAATCGCTAGCATCTGCGGAGGGTTTCAACAAGTCTCGGCTGAGAGTGTATACACAA…
CL114.Contig9_All	CACACGCAGAATTCTGTATGAACTCACGCAAAAATATGTATATATTATTACATTATTGTAAATTATCCTTGATCAACTTGACTACAGTAAATCGTTCTAATACCAAACAACGAGGACTTGGCATTTCGAAGGCTGGTTGTTAACGGAGCTACTGTTATATCCAACAGTCCAGTTGTGACTGCCTTTCAGTCCTCTTGGTATCCAGCTGAGCTACGTTAACGAGTCGCAGATGCGTATTTCTTCTTCTCAGAGTCTGGTTGTTGAGAATGCATACACTCTCTGGAACTTCACCGAAGGGGAGCTAGTATGGAAACTTCCATGGGAAGACTTCAGATCCGCACTCCCTGACAAGTTTTCAGTGAAAGGGAATGGTTCCAGTACCAGCTCCATATCGGTACA…
CL114.Contig10_All	GCGTTCCTTCGGCCCCTAGCTGCACCCCCTTTTTAGCCTTTTACTTTATATTCCTCCTTTCCGCTTACTTTCTTCCAACTCACTGTTCAGTCTTTCTAAGTGTAACTTTTTAAAGCAACCTGATTTTTCTGCCAGTTTCATCTTAGATACTTGTATTTCATCTCCTTTATTTCCTTCCTGCCCAACGTCTCAAACTCCCTCTTCTCAGCTGTATGGCTGAATGTCGTAGTGCATGGGTCTATAGCCTAAATTTCATGATACCTTCATACATTGCGTAACTGAGAAGTAACTAAAGTCTTTCGTAACTTCAGCCATTGATAAAATCACCATTCTTCCTGGAATAAGTTTCAGCAATTACAGAAGTAATTAGCAAAAATCTGTTTCAATTGTACTTTAAAC…
CL114.Contig11_All	GCGTCCCTTCGGCCCCTAGCTGCACCCCCTTTTTAGCCTTTTACTTTATATTCCTCCTTTCCGCTTACTTTCTTCCAACTCACTGTTCAGTCTTTCTAAGTGTAACTTTTTAAAGCAACCTGATTTTTCTGCCAGTTTCATCTTAGATACTTGTATTTCATCTCCTTTATTTCCTTCCTGCCCAACGTCTCAAACTCCCTCTTCTCAGCTGTATGGCTGAATGTCGTAGTGCATGGGTCTATAGCCTAAATTTCATGATACCTTCATACATTGCGTAACTGAGAAGTAACTAAAGTCTTTCGTAACTTCAGCCATTGATAAAATCACCATTCTTCCTGGAATAAGTTTCAGCAATTACAGAAGTAATTAGCAAAAATCTGTTTCAATTGTACTTTAAAC…
CL114.Contig12_All	ATTTGATGAGAGAATTATATGACGTCCCATTTTTTTTTAACTCACCACTGCAATAGATAGATAGATAGGCATAAGTCCCTATACAAAAAGATTCACAGTATCACATGTAATAGTACGAGTACTCACTTTCTAGCATACACACGCAGAATTCTGTATGAACTCACGCAAAAATATGTATATATTATTACATTATTGTAAATTATCCTTGATCAACTTGACTACAGTAAATCGTTCTAATACCAAACAACGAGGACTTGGCATTTCGAAGGCTGGTTGTTAACGGAGCTACTGTTATATCCAACAGTCCAGTTGTGACTGCCTTTCAGTCCTCTTGGTATCCAGCTGAGCTACGATAACGAGTCGCAGATGCGTATTTCTTCTTCTCAGAGTCTGGTTGTT…
CL114.Contig13_All	AATTTATAAGGTTTACCCCGGGATTCGCTTAGTAAACCAAGCTAGTAAGGAATAATTACACAGTTCTACTGACTTCTGTTTAGAAATATGACAAAAATAACAACTTATCTTACCATAAACATCTCAGCGACTAAAGAAGTCGCATTTGTAGACGTCAGCAGAATATGTGCTAATTTCCACGAGTGGTGTCACATGAGTTCTTCTGGGAAAAATTACTTGATGTTTAGCATTTGGAAAAGTGGGGGTCATATGAGCATGTTTTGTGATCTCAAAATGTAGTCGACTGGGTGTAACATGCGCACAAATTATGGGCTTCAAATTAAGCTCATGTGGCTTCTTCAAGGTGTCACGTGGGTCACATTACCTGGGACAAAATCGTGTTTGCGTGACATATTAAAG…
CL114.Contig14_All	CGTCATTCCTGGTCCCAGGAATTCTATAGCGATAGATCCCATCTTTTGCAAGAAAACGCGAGTTTCGTTCGGGATTTCGAACGGTAAATCCTTTCTAAGCATGCACACGACGAGTCGGCCAGGCTGCAAACTGTCGAGAAAGTGGTGTAGATGCCTCAGGTCAGCCCAGGGCTGAAGGTGAAACGCATCGCCCAAGGGGTATCCTGAAAACTGGTTGATGACAACGGCGTAAAATCCTACGTTGAATCTTTCGCCATCTTCGTTTTGTGGGTAGCGAGCATCAACTTCGAAATCCGTGAAATTTGATATGATTCGGGCCGACAGTTTTCCAGATTTCGTGATCACATGTAGCAGCAATGGAGGGCGCATGGTCGGGGGGACGTCCTGGGACCGAGTTGC…
CL115.Contig1_All	GTCACAGCTGGAACACAACTTCAACACTACATGGCAGCATCAGTAACACTTTATTTAAAGCTGTATGCAGTACTTATCTACATGTATATCTATTGCTCAATTCTGCACAGGCATAGGAGCACTTTTCCCAGAATCCAGAACATCTTGTTTAGCAGCATTATGAAGAATGTTCTATCCATCATCATACTTTAAAAGGATGGAAAGATTATCATAAGGGCATTCTACAAATAGTTTCTTGTTTTATATAATGGGCATTCATGTCATACTCTTGCAAGATGGCAATTACATAATTGATAGTAATAGCTGCTGGTATAAAAAGTGGCTGTAGTTTT
CL116.Contig1_All	TTTTTTTTTTTATTTTACAATATCACCTCATGCATTACATGCATCTCTCCAAAAATTATGAGCAAATCTAGACCAATACACCTGCAATTACAAAGTTTACAAATAAGACCTGCACAATGGCTATGTGGCAACACAACTGCCAGTTTCACTTGAAGCTATCTTTCTACAGATGTGCAGGTACTGCAGCAGTAGACTTCAGTATGCATAGAAAATGTTTAAGCCAGAAGAAATATGCTAAAGTAAATTAGTTTAAGGAATGTAAAAACATGAATTGAACCTAATTGTGGTTACATCAGATATCTCTTCTTATAAAAAATTTTGAATATCAAGAGCTAATTACAGTATACATAATACAAAGCACGAAAATTTATCTTTCAACTGTCCTCCTGTGTCAAATGA…
CL116.Contig2_All	TTTTTTTTTTTATTTTACAATATCACCTCATGCATTACATGCATCTCTCCAAAAATTATGAGCAAATCTAGACCAATACACCTGCAATTACAAAGTTTACAAATAAGACCTGCACAATGGCTATGTGGCAACACAACTGCCAGTTTCACTTGAAGCTATCTTTCTACAGATGTGCAGGTACTGCAGCAGTAGACTTCAGTATGCATAGAAAATGTTTAAGCCAGAAGAAATATGCTAAAGTAAATTAGTTTAAGGAATGTAAAAACATGAATTGAACCTAATTGTGGTTACATCAGATATCTCTTCTTATAAAAAATTTTGAATATCAAGAGCTAATTACAGTATACATAATACAAAGCACGAAAATTTATCTTTCAACTGTCCTCCTGTGTCAAATGA…
CL116.Contig3_All	GGTTCATTTACATCTACTAGAGGAGGGGATCGCCTACCGTGCACACCTAAAGTAACTCCAGTGTTGATGCGGTGACGATGAATGTCTGTTGGCAGTGATGACTGTTTGGCTGCTACTTGTTGCATTAAAGATTCCACCTGAGACCTCATGTAAGCAAAGGAGGCCTGGTGAATAGCAGTTATCCAAGAATCTCTCTCAGCCTCACATAATGCTGCACAGTGTTGTGTTCCTCCTTCGAATACTAAGTTAAAGGCAAATGGAGGCTCATTTGACTGATCTAGAGTAACCTGACAGTTTTCCAACACAATGACTCCAGCAGGTTCAGACCAGTGGTCACGGGACTTGAAGTAAAATAGAAGATTCCCTCGAAGTCTACACCATCGTTCCGTACTCACTGGG…
CL116.Contig4_All	AAGGGAAATACTTATGCAAAAAGAATACTCATGCTCTCATCACATATGTGGGATGGTGAGTTGTGATGTATGGTGGTGGTTGGCTACTAACCTACTAGAGGAGGGGATCGCCTACCGTGCACACCTAAAGTAACTCCAGTGTTGATGCGGTGACGATGAATGTCTGTTGGCAGTGATGACTGTTTGGCTGCTACTTGTTGCATTAAAGATTCCACCTGAGACCTCATGTAAGCAAAGGAGGCCTGGTGAATAGCAGTTATCCAAGAATCTCTCTCAGCCTCACATAATGCTGCACAGTGTTGTGTTCCTCCTTCGAATACTAAGTTAAAGGCAAATGGAGGCTCATTTGACTGATCTAGAGTAACCTGACAGTTTTCCAACACAATGACTCCAGCAGGT…
CL117.Contig1_All	ATTAAAATGTTTCCAGCTTCCAATCAAGCCTGCAAGGAATGATTTCTGCGATATTTCTCGAAACAAATTCATTAATTTGTTTTCTTACGTGCAGGAACCACACTATGTGGAGGGAATATGCGAGCCGTCAACGACAAGAGATCGTGAGACTGACAACGAAGACTCGAGTGAGCAGGATACACTGCTTACTGACTGCCAAGACAGCAAGGAACCGAGTGAACAAGAAAAGCAGCAAACAAAACATTCAGTTTGACTTCGGTTATTCCGGGACAGCGAAGCAAAACCTGAGGGCCTGTGATATAGCGGAGGCAAGGCTTGCTAAAATGACAGTTCCTAATTAGCCATTAGTCTACACGCTAATGAACGTACTTTTTTCTTGCGATGATTCTTTTCCAGCAC…
CL117.Contig2_All	GAAAGACAGCACTTGCGGTTATGCCACGAGCGATAAATTGGTCTCGTCATAGCCAAGGAGTGCCAGGGCCTGTGTCCGGCTGCTGCAATTTCGACAGGTGACACTTGGGCAGATGAAGGACCTTGAAGTGACATTGATTCTGGACTAGTTGCTGTAAGGTGTATCAGATACTGTATCCTACTTTCCGTATTACGTCCTTCGATTCCATGAAGAACAAATTATGTAAGGCGTTCGTTTTCTTCTCCTCCTTAGCACTGACTCTAGTTCCCTCCTACGTCTTTCCGCAAGAAGAGCAACCATTCGATGAGTTGATCCCTTACCCAGAGGTAACTTATAGTAACCCGAAGAGTGATCTGATCCAACTTGCCTGGATCTTTCGAGGAACGGGTTCGAAGAGGA…
CL117.Contig3_All	GAAAGACAGCACTTGCGGTTATGCCACGAGCGATAAATTGGTCTCGTCATAGCCAAGGAGTGCCAGGGCCTGTGTCCGGCTGCTGCAATTTCGACAGGTGACACTTGGGAAACGAGAGCTTTGCAATTCTGCAAATACAAGCGATTCACAACACTTCAGATGAAGGACCTTGAAGTGACATTGATTCTGGACTAGTTGCTGTAAGGTGTATCAGATACTGTATCCTACTTTCCGTATTACGTCCTTCGATTCCATGAAGAACAAATTATGTAAGGCGTTCGTTTTCTTCTCCTCCTTAGCACTGACTCTAGTTCCCTCCTACGTCTTTCCGCAAGAAGAGCAACCATTCGATGAGTTGATCCCTTACCCAGAGGTAACTTATAGTAACCCGAAGAGTGA…
CL117.Contig4_All	GAAAGACAGCACTTGCGGTTATGCCACGAGCGATAAATTGGTCTCGTCATAGCCAAGGAGTGCCAGGGCCTGTGTCCGGCTGCTGCAATTTCGACAGGTGACACTTGGGAAACGAGAGCTTTGCAATTCTGAAAATACAAGCGATTCACAACACTTGTAAGTGGCTCACAGGAAAGCAGATGAAGGACCTTGAAGTGACATTGATTCTGGACTAGTTGCTGTAAGGTGTATCAGATACTGTATCCTACTTTCCGTATTACGTCCTTCGATTCCATGAAGAACAAATTATGTAAGGCGTTCGTTTTCTTCTCCTCCTTAGCACTGACTCTAGTTCCCTCCTACGTCTTTCCGCAAGAAGAGCAACCATTCGATGAGTTGATCCCTTACCCAGAGGTAACT…
CL118.Contig1_All	TAAACGTGGGGTGCCATCACCACCCACTATACCATTCCTTGGCCACTTTACAGAAACGATGTCCACCAAGCAAGGCAGATGGGTTTTTGATAATGAAGTCTATCGGGATTATAACAAGAACGGTCTGATTGGGACGTATATTTTCTACTCCCCTATTCTTTATGTGTGTGATCCAGAGATGATAAAAAATATCTTCATTAAAGATTTCGACCATTTCACAGACCGCAGGGTATTTAAGTCACCCTGTGAGAGAGATAAGCGTATAAATGACGTATTGTCCAATATAAATGGAGAAAAATGGAAAACGTTGCGATCCATTGTGTCACCAACATTCACATCTGGAAAAATGAAAAACATGTTTCATCTTGTTTGTGACAAAGCCGATGCCCTTGTGGCATT…
CL118.Contig2_All	TGGCAACTGCCTTCGGACAAAGGTTCCTCTAGCCTGGTGATGGCGACCAGGCGATTCGAGGATTAGTTTCACCCTGGAGCTCGGTTAAATAAGACACGAATTATCGTTATTGTACGCTGCGTAGATCGACGTGCAACAATGATTTTGGTAACGGTGTCGCTGTTGGTAATTTTAGTGGCCACTTTTTGGCTGTATAACAAGCACAAATTCAGCTACTGGGCCAAACGTGGGGTGTTATCACCACCCACCATACCATTTTTTGGCCACTTGACAGAAATGGTGTCCACAAAGCGAGGCAGATGGGTTTATGATAATGAAATTTATCGAGATTATAACAAGAATGGTCTGATTGGGACATACAATTTCTACTCCCCTATTCTTTATGTGTGTGATCCAGAG…
CL118.Contig3_All	GAATGTGGCAACTGCCTTCGGACAAAGGTTCCTCTAGCCTGGTGATGGCGACCAGGCGATTCGAGGATTAGTTTCACCCTGGAGCTCGGTTAAATAAGACACGAAATATCGTTATTGTACGCTGCGTAGATCGACGTGCAACAATGATTTTGGTAACGGTGTCGCTGTTGGTAATTTTAGTGGCCACTTTTTGGCTGTATAACAAGCACAAATTCAGCTACTGGGCCAAACGTGGGGTGTTATCACCACCCACCATACCATTTTTTGGCCACTTGACAGAAATGGTGTCCACAAAGCGAGGCAGATGGGTTTATGATAATGAAATTTATCGAGATTATAACAAGAATGGTCTGATTGGGACATACAATTTCTACTCCCCTATTCTTTATGTGTGTGATC…
CL118.Contig4_All	GCTCGGTTACATAGGACGCCAAAGTTCTTTGTTGTTCGCTGCGTACATCGACGCGCAAGAATGGTTTTGGTTACGTTGTCCCTGTTGGTAATTTTAGTGGCCACTTTTTGGCTGTATAACAAGCACAAATTCAGCTACTGGGCTAAACGTGGGGTGCCATCACCACCCACTATACCATTCCTTGGCCACTTTACAGAAACGATGTCCACCAAGCAAGGCAGATGGGTTTTTGATAATGAAGTCTATCGGGATTATAACAAGAACGGTCTGGCTGGAATATATGCTTTCTACTCCCCCATTCTGTTGGTATGTGATCCAGAGATGATAAAAAATATCTTCATTAAAGATTTCGACCATTTCACAGACCGCCGAGTAATTCAATCACCCTGTGAGGAAGAT…
CL119.Contig1_All	AGCAAAAAAAAAAAAAAAACCTGCACTGACTTGTTCAGTATGGCACCTAAACCAACTTACATACACTCAAACAACACAACACAGTGTTCATTGACAAATAGTATCTTCATGTGCTAAATGCTTTGCATAATGCAATATTAAATAGGTTACACAAAATCTAGCTTTATACAGAACTAAGGTATCAATGTGACGTTGGCTGACAGACAATGACCAATTCTGATGAGATTTTCATGAACAGAGTAATTCATTATGCCCATTGTTGTTCTTTGCCAAAACTTGGTGTACACCAAGCCTCACGTCTTTGTTAAAAGTTTGTCATACACCTGAAAATGCCAACCTATTGCAAATTATATTACGTAGTATAGCCCTTCCCAACTTGATACAAATCACCAAGTTCCA…
CL119.Contig2_All	TTGCATTTCAGGTTTTGATAATATTACATACTGTACTGTACAATGTAGTAATAATATAAGTTATTAACAGGAAAGGAGCAGGATCGTGAGTGGCTGTTAACAGAGAAAGACAAGTTTGACAATGATCATGATGTAGATAGAAATGGAATTCTCGACAGGAATGAGATCTTGTCTTGGATTGTCCCATCAAATGAGGATATTGCAGAGGATGAGGTGGATCACCTGTTTGCTGCAGCTGATGATGATGCAGATGATGTACTTTCATTCCTTGAAGTCTTGGATCATCATGATGTCTTTGTAGGATCAGAGGCTACTGACTACGGTGATCACTTGCACAATCTTGACCGTTTTGAAGACGAGTTGTGAGACAACTATGCATAGCATTCCTTCACAAACAGT…
CL119.Contig3_All	AGCAAAAAAAAAAAAAAAACCTGCACTGACTTGTTCAGTATGGCACCTAAACCAACTTACATACACTCAAACAACACAACACAGTGTTCATTGACAAATAGTATCTTCATGTGCTAAATGCTTTGCATAATGCAATATTAAATAGGTTACACAAAATCTAGCTTTATACAGAACTAAGGTATCAATGTGACGTTGGCTGACAGACAATGACCAATTCTGATGAGATTTTCATGAACAGAGTAATTCATTATGCCCATTGTTGTTCTTTGCCAAAACTTGGTGTACACCAAGCCTCACGTCTTTGTTAAAAGTTTGTCATACACCTGAAAATGCCAACCTATTGCAAATTATATTACGTAGTATAGCCCTTCCCAACTTGATACAAATCACCAAGTTCCA…
CL119.Contig4_All	AAGTGAATGAACAAAGACACGAAGTTACTGTTGTCTAGGCAATAGGTCTACCTAGCGTATTTATTGATACGGTAGTTACTATTGTAATTTGATTCCTCGGCCGACGTTTGCCCTACACCGAAATTAATTACCCAGTTTAATAAAGATAAGTGGTCGATAGGCTTTAGCTTGCCCCTATTGAATCAGCCGTCGGGGATTTTTAAGCCCAGAAGAACTACTCGGAGGAGGCTAGTCCTACGACAAGCCAGTGGGCTAGGCCTAAGCTGAAGGAATCTGGACAACGGTAAGGCAGTATGGCAGGAAAAATTTTGCTTGGGTTCATTTTCCTCTGTGGAATAGCAGTTTTAAGGACGTCTGCCCACACTCATCATCTCCACAGTGCCAATAAAGAAAGGGAGG…
CL120.Contig1_All	AATGAAGATTAGGGGAATTCAGATACAAATCACAGATAAAGATTAGGGGAATTCAAGAAGGACCCCCCCAAAAGACAAGAGGACCAGGGGAACGGGGAATTATGGGAAAAAATATTTATAAACCTGACCATCAGTATTTCCGTAAAAAAAAAAGAAGCTTTGGATACAAACAGCGTGTGAGCAGTGCTACCATCTTATTATAAGTGTCTTTCTATGGCTAGACAATAAGGGTATATAATAATTACACATTTAATTATTCCCGAATTGTCTCTTTCTCTCTATCTCTCTTTATCTCTTTATCCTATGTGCGCACCAGATTCAGTTGTCTTCGACTATACGATGAAAGACTTGTGAAATGGAAATAAAGAATAACTACATAAAAAAACTAAATTATCTAGA…
CL120.Contig2_All	GGGATTTCTGATCTCCGGATTTTTTTTTCCTTAAAGGAGTATTTTTTTCTGTTTTTGTTTGTTTAAGGAAATTATTTGTATGGTAGTTTTTTTTATTTTTATTAAACTTTTTTTTAGCTCTCTTGAGAACCTAATTTTAAAAATTTCTTTTTTAAAATTATTGTTTTTTATTTTTGTTCGTGAATCGTTAGACGATTTTATTTTCTCACTAAACTTCATTCATTTTTATTCTTTCAGTGA
CL121.Contig1_All	TCTCTCTCTCTCTCTCTCTCCATGGATTTCTGTCTTATGCCTAAGATTTTTTTTTTATTTTCGTGGATGCCTGTCTTATGCCTAAGTTCAGCAAGCCATCTGTTATGCAAAATTGTGATCTATGGGTTTTTTTGGGTTTCTGAGCCTTTTCTTTTGGAATGCTTTCATATGCCGCAACCAGTTTTTTTTTAATTGCACCGTAATGTAATAACCTTTTGGCCAGGAGTTAGTAATTAATTTTTTTAGTGAGTATAGTCATTGTTTTCACTCATACGTGAATTGTAATCACGATATTGTATGTTACAGGTTTGCTCTGCTGATTAGTGCAGGTTCACATTTAACAGAAGAATGAAGAGGAAGCTGAGGTAGAACTAAAGGTGATATTATGCTTATATAAGT…
CL121.Contig2_All	TCTCTCTCTCTCTCTCTCTCCATGGATTTCTGTCTTATGCCTAAGATTTTTTTTTTATTTTCGTGGATGCCTGTCTTATGCCTAAGTTCAGCAAGCCATCTGTTATGCAAAATTGTGATCTATGGGTTTTTTTGGGTTTCTGAGCCTTTTCTTTTGGAATGCTTTCATATGCCGCAACCAGTTTTTTTTAATTGCACCGTAATGTAATAACCTTTTGGTCAGGAGTTAGTAATTAATTTTTTTAGTGAGTATAGTCATTGTTTTCACTCATACATGAATTGTAATCATGATATTGTATTTTACAGGTTTGCTCTGCTGATTAGTGCAGGTTCACATTTAACAGAAGAATGAAGAGGAAGCTGAGGTAGAACTAAAGGTGATATTATGCTTATATAAGTT…
CL121.Contig3_All	AAAGTAATTCTAAAATTAGTGAAGGCACTGCAAAAATTCTGACAATTCAGCTTTCCATATACAGTAATTCAGAACTGATGATTTAAAATCATAAGGATCATAGAATGTGGGTAATTCAAAGTCATCATTCTAGAAAGCGTAGCAGTGGATGAGCAACAATATTCCTAATTATGAAGCATACAGTAGTAATACAGTAATTGAAAGGAACCAACATAGGATTTATGCAACTCTTAATTCACTTACATAAAAAGCAAATATTTTTTCCTTCATAACCTCATGCAATGAAAACCACAATCGGCTCAACTACACACTACACAATAAACTGCCTATCCCAGGCTAATTTAACAAAAATAAGTAACCTTGTGGTGCTAATTAGTCCTAATACACTGAAGTGATATA…
CL121.Contig4_All	TCTCTCTCTCTCTCTCTCTCCATGGATTTCTGTCTTATGCCTAAGATTTTTTTTTTATTTTCGTGGATGCCTGTCTTATGCCTAAGTTCAGCAAGCCATCTGTTATGCAAAATTGTGATCTATGGGTTTTTTTGGGTTTCTGAGCCTTTTCTTTTGGAATGCTTTCATATGCCGCAACCAGTTTTTTTTTAATTGCACCGTAATGTAATAACCTTTTGGCCAGGAGTTAGTAATTAATTTTTTTAGTGAGTATAGTCATTGTTTTCACTCATACGTGAATTGTAATCACGATATTGTATGTTACAGGTTTGCTCTGCTGATTAGTGCAGGTTCACATTTAACAGAAGAATGAAGAGGAAGCTGAGGTAGAACTAAAGGACATTTTGCTTAAACGTGGAG…
CL121.Contig5_All	TCTCTCTCTCTCTCTCTCTCCATGGATTTCTGTCTTATGCCTAAGATTTTTTTTTTATTTTCGTGGATGCCTGTCTTATGCCTAAGTTCAGCAAGCCATCTGTTATGCAAAATTGTGATCTATGGGTTTTTTTGGGTTTCTGAGCCTTTTCTTTTGGAATGCTTTCATATGCCGCAACCAGTTTTTTTTTAATTGCACCGTAATGTAATAACCTTTTGGCCAGGAGTTAGTAATTAATTTTTTTAGTGAGTATAGTCATTGTTTTCACTCATACGTGAATTGTAATCACGATATTGTATGTTACAGGTTTGCTCTGCTGATTAGTGCAGGTTCACATTTAACAGAAGAATGAAGAGGAAGCTGAGGTAGAACTAAAGGTGATATTATGCTTATATAAGT…
CL122.Contig1_All	GGTGATTGTAAACACAAGCGACCAGGACCCTTGAATACCTCCAGGGAGTTATCATTGTCGTGTCGGTTACGATAACCGATAGTAAATGATAACCATTTTCTTTGTGCTACCATGTAAGATCGACATACTAAAACACCCCAAAGAAATTGATGGAAAAAGTACAGCTGTTCATGCAGCTGTCATTGCACCAGAGGATGTTCGGATTTTTATATACCCAGATATTCCTGATTACACACTTGAGGACAATGTACTATTGATATTCCCGGACAAGAATGCAGTTCCTCTAGAGAACCTGTGGTCTCACCTTGATAAACAGGCTATTAGAAAACCACACGAACCAGATGTCAAGCGTACTAAGCAGCATCTACCTTTTACAAGAGCAGTATTTATTGATTGCAC…
CL122.Contig2_All	GGTGATTGTAAACACAAGCGACCAGGACCCTTGAATACCTCCAGGGAGTTATCATTGTCGTGTCGGTTACGATAACCGATAGTAAATGATAACCATTTTCTTTGTGATGCACTTATGTGAATTTCAGTCAAACTTATTTAGTTGGACATGATGAACAGTCAGAATGTAAAGGGTGATCTGCAGATTCCTAACTGTGAATCTCTGTCAGACCCATCAGATGTAAATGCAACATCTCTAACTATCCAAAATGGTTTTAGTCAGAAAGCAATACAGAAAAGAGACCTTAAAGACCTGCGGAAGTTCAAAGCAGAGCAGGTTAGATTGATGAAACCTAGAGACATAAGAGAGCCATTTGAAAGCATGAAAATAAGCAATTCAGAGTTTCTTAATGAGCTGACT…
CL122.Contig3_All	TTCCATGGTGATTGTAAACACAAGCGACCAGGACCCTTGAATACCTCCAGGGAGTTATCATTGTCGTGTCGGTTACGATAACCGATAGTAAATGATAACCATTTTCTTTGTGATGCACTTATGTGAATTTCAGTCAAACTTATTTAGTTGGACATGATGAACAGTCAGAATGTAAAGGGTGATCTGCAGATTCCTAACTGTGAATCTCTGTCAGACCCATCAGATGTAAATGCAACATCTCTAACTATCCAAAATGGTTTTAGTCAGAAAGCAATACAGAAAAGAGACCTTAAAGACCTGCGGAAGTTCAAAGCAGAGCAGGTTAGATTGATGAAACCTAGAGACATAAGAGAGCCATTTGAAAGCATGAAAATAAGCAATTCAGAGTTTCTTAATGAG…
CL122.Contig4_All	TTCCATGGTGATTGTAAACACAAGCCACCAGGACCCTTGAATACCTCCAGGAAGATGCACTTATGTGAATTTCAGTCAAACTTATTTAGTTGGACATGATGAACAGTCAGAATGTAAAGGGTGATCTGCAGATTCCTAACTGTGAATCTCTGTCAGACCCATCAGATGTAAATGCAACATCTCTAACTATCCAAAATGGTTTTAGTCAGAAAGCAATACAGAAAAGAGACCTTAAAGACCTGCGGAAGTTCAAAGCAGAGCAGGTTAGATTGATGAAACCTAGAGACATAAGAGAGCCATTTGAAAGCATGAAAATAAGCAATTCAGAGTTTCTTAATGAGCTGACTGGCCGTGAATTGTGTTCTAAGTGTGGAAAATCAAGAAAATATTTCTGCTACA…
CL122.Contig5_All	GAAGATGTTCGGAAAGAAAACATAAAAGTTTAATTTCATTTCCAGGTTTAACTTGTGTAGAACTTAAAGAAAGGGAGACATTGTTTTGGCGATATCAACGAGGGAAACCAAATACATATCTTGCTACAGTTGAGGCCATATATTATTTTGTTGTAGATGTGCATACCAATGTACTGGGATCTAAGTATGAAAATCAGTATGACGATTTATTATTTTTCTTCAAGTTTATGTTTGAAAAAATACATTCTCTGTATGGTCCAAATTCTCTGTTGGCTTACAAAGATATTTAGCATTAGCTAAATTGAAGTAAAGTGATACTGTTTTGAATATTAATAAAGTTC
CL123.Contig1_All	GCAAAGAAAAGTGCAAAGAAATATTAGAAAAAACATGTACAGTATATCTCCCCATGTCAGTAAATCTCGCAAATATTTTACAACAAATATACTTAGAATTTGTTACTGATTTTAGTTATCTGTTATGATATTGTGTGTGCTGTAATTATAATTTTACAAAATGAAATAAAAAAAATATTAGAAAAAACACTTGTAACTTGATAAAATTAGCACATTTTGACGACTGGCTTTTGGAAAAGAGGCCCCACACAAGGTTGGAAATATTCACTTTCAACTTCCCCTGGAAGGTACAGAAAATTGTTTAGAATTTTTTTCTTATATCACGTGCATATGCATATCTTCCTCTTTCCACTCTTCATTTTTTTCTTTTTAAATTGGCCACCCTTAAATTTAGCCTGG…
CL123.Contig2_All	AAACTGGTGGTCACTCCCGAGGGCCGCCTTCGCCCGTTCAAACGCACCGGGACCCTGTTGTCTAGTACACGTTGATCGTCTCTGTGAAGTCAGTCCACCCACAGTGCTGAAGTTCAGGCCGTGTAGGGAAACCTTATCAAATAGCGACAGAGACCACAGCAGAAATGTTACTGTTGTTTTGCGTCGGCTTGCTTGTCGCCGGAGTGTCAGCTGATGAGCATGGAGACAACACAGTATCATTTACCTCTGATACATTTGTTGAATCTGTGCCCAAGAAGCCGCATTTCGTCATGTTTTTTGCTCCCTGGTGTGGTCATTGTAAACGATTAAGTCCAACATGGGATGATCTTGGAAAGAAATACAATGAAGCCGATCCACAAGAAGTTATTATTGGTAAAG…
CL123.Contig3_All	AAACTGGTGGTCACTCCCGAGGGCCGCCTTCGCCCGTTCAAACGCACCGGGACCCTGTTGTCTAGTACACGTTGATCGTCTCTGTGAAGTCAGTCCACCCACAGTGCTGAAGTTCAGGCCGTGTTGCGAAACCTTATCAAATAGCGACAGAGACCACAGCAGAAATGTTACTGTTGTTTTGCGTCGGCTTGCTTGTCGCCGGAGTGTCAGCTGATGAGCATGGAGACAACACAGTATCATTTACCTCTGATACATTTGTTGAATCTGTGCCCAAGAAGCCGCATTTCGTCATGTTTTTTGCTCCCTGGTGTGGTCATTGTAAACGATTAAGTCCAACATGGGATGATCTTGGAAAGAAATACAATGAAGCCGATCCACAAGAAGTTATTATTGGTAAAG…
CL123.Contig4_All	GGAGATAAAAAAAAAAAAAAAAAGTGGAACTTGAGAAATTAGGATAAGTTTCCCCCAATAACTGAACAGCAATCACTATTCAGTATTACAGTACAGTACTATGAAATGTGTACCTTTCTCATATGCTTGACTGTCTGAAGCCATTTTTTCTAAAGACTGTACGTTAATGATTCTGCAGAATTTTGGCAGAAATTACACCAAAATATATATTAGAGAAATTCCAAATAATCAGCAACAGCTTCCAAAAATTCAAGCAACTGATAGTTCGGTTGTAAGAAAAATAAAATACAATACCCTTAAACAAAATAAAAATATAACATACATGGCACTGTAGTTACACACAGAAAAACTTTAAAATAAGAATAAATAGGTGTCTACAAGCAACAAGACTCGCTAATT…
CL123.Contig5_All	CATCTCCCCATCTCAGTAAATCTCATAAATATTTTACAATAAATATACTTAGAATCTGTTAATAATTTTAGTTCTTATCTGTTATGTGTGAGCTGTAATTATAATTTTTTACAAAATAAAATTTTAAAAATGTTGGAAAAAATATGTATAACTTGGTAAAATTAGCATATCTTTATGAGTGTCTTGGAAAAGAGGCCCCGCACAGGATTATAAATATTCACTTTCAACTTCCCG
CL124.Contig1_All	ATGATTTAAAACAAAATTTTTAAATAAAATGCAATTTAGATAAAGTTCTTGTTTTCTATATCATAGTACTGTCTGTGCATGCATGCTAGAATGCACAAATCTATAATTTTAAGTACATCAGTATGTTGCATTTGTTAATGTTCTTGATTTGATCAGTGATTTAAATTCAGTATTACAATACAGGGATCAGATTATACAATACAGTACTGCACAGTACTTCATCATAGTTCTCTTGTTATACTGTATACTGTACTGGGATTGAAGTAAGTGATGTAGTCACCAAGAATGGGATAAATATAGTTTGACAGAAGGTCAGGACAAAATTGTTTACCTTTTGGTCAGGGGGTGGTATGCTAGGCTACACAGCATCTGTTATATTTAGGCACGTGGCCAGCTGGC…
CL124.Contig2_All	GTCAAGTATTTTGACTCTGTGGTCAGGTTAAACTACCAAACAGTAATGATAATAATGCATACATTGTTACAATAAAAACAGCATTTTTCACAATGTGAGCGTTCTCACTAGAATACGGTATAGTTTTCCAACCATTGCATGAACAGAAGAAAGTTAAAGTATACACACACTTCTGCCTCTTACAGTACTCAGGTTTTTTGCATATACAGTACTCTGAACATCATAACCCAAGTGAAACATGAGATGCAAAGGTCCACACTAACCAGTACATAGGATTTGCTGCCATATCATCTAGTAAACAAATTCTCTTTACCAAGCAATGCAGCTGTTATTATTATAAATGCACTACCAGAGAAATTTATCTTTGAAGACTAGAAGTATACTATAGAAGCCCTTAAA…
CL124.Contig3_All	ATTGTTTCCTCTTTTATTATGTTAAGCCCCCAAAGACAGAGGTACATGACATCTGATGATTAATCACACGTTTCTTTATAATACTGTAACGAATACTCTAAAGCACAATTTTAATTAACAAGAGTAAATTTCATAATTATATCCATTAACAGGTTAGCTACAGGGCCATCCTGAGATTCATTGGCCCTTAAGCAAGCTCTATGGGATAAAAGTAATCTGATAAGAACTAATAGCCAATAATACACAAACACAAGAACTTAAGACAGAAGACACATAGCATTTATATAGACTCAGCAAGCATAGCCAAGTTTTCAGTGTTGATAGGGAAGAAGAAGATATTAAATAAACATTTATGAAATTCGTATATACACTATTTTTCGATAGTTATTCACAGTTTGC…
CL124.Contig4_All	GGCAGGCGGGATCAGGTAGTGCCGTGTTTGTCTTGTGAGAGAGAGACGCTAAGTGTAACTAATTCCTCCAGCGATTCACCCAACCAAGAATTAACCATGACGCTTATGACAATAAAACTAAGTAAGGCCGAAGGCGCATCATGGGGCTTCAGGCTACAAGGAGGAAAGGATTTTGCCACTCCTCTCTGCATCCAAAAGGTGAATGGCGGCAGCGTGGCATCCAACGCAGGTCTGCAGGCAGGAGACGCCATCGTCAAGATCGGCGGGAAGGACGCGCTCTCTCTGAGGCACAAGGAGGCTCAAGAGGCCATTATCAAGGCAGGCAACAGCTTCGAGCTCGTTGTCCAGAGAGGAGCCCAGACATGGAAACCAAGTGTGACTCCTTTGGCTGAAGTAAAG…
CL124.Contig5_All	GTTCGCGGGAGTTCAAGAGTGGAACTCGGCTCAGTCGTCTGCTCGCGTCCGATCTAGCGAGTGGGGCAGGCAGGCGGGATCAGGTAGTGCCGTGTTTGTCTTGTGAGAGAGAGACGCTAAGTGTAACTAATTCCTCCAGCGATTCACCCAACCAAGAATTAACCATGACGCTTATGACAATAAAACTAAGTAAGGCCGAAGGCGCATCATGGGGCTTCAGGCTACAAGGAGGAAAGGATTTTGCCACTCCTCTCTGCATCCAAAAGGTGAATGGCGGCAGCGTGGCATCCAACGCAGGTCTGCAGGCAGGAGACGCCATCGTCAAGATCGGCGGGAAGGACGCGCTCTCTCTGAGGCACAAGGAGGCTCAAGAGGCCATTATCAAGGCAGGCAACAGCT…
CL124.Contig6_All	GTTCGCGGGAGTTCAAGAGTGGAACTCGGCTCAGTCGTCTGCTCGCGTCCGATCTAGCGAGTGGGGCAGGCAGGCGGGATCAGGTAGTGCCGTGTTTGTCTTGTGAGAGAGAGACGCTAAGTGTAACTAATTCCTCCAGCGATTCACCCAACCAAGAATTAACCATGACGCTTATGACAATAAAACTAAGTAAGGCCGAAGGCGCATCATGGGGCTTCAGGCTACAAGGAGGAAAGGATTTTGCCACTCCTCTCTGCATCCAAAAGGTGAATGGCGGCAGCGTGGCATCCAACGCAGGTCTGCAGGCAGGAGACGCCATCGTCAAGATCGGCGGGAAGGACGCGCTCTCTCTGAGGCACAAGGAGGCTCAAGAGGCCATTATCAAGGCAGGCAACAGCT…
CL124.Contig7_All	GTTCGCGGGAGTTCAAGAGTGGAACTCGGCTCAGTCGTCTGCTCGCGTCCGATCTAGCGAGTGGGGCAGGCAGGCGGGATCAGGTAGTGCCGTGTTTGTCTTGTGAGAGAGAGACGCTAAGTGTAACTAATTCCTCCAGCGATTCACCCAACCAAGAATTAACCATGACGCTTATGACAATAAAACTAAGTAAGGCCGAAGGCGCATCATGGGGCTTCAGGCTACAAGGAGGAAAGGATTTTGCCACTCCTCTCTGCATCCAAAAGGTGAATGGCGGCAGCGTGGCATCCAACGCAGGTCTGCAGGCAGGAGACGCCATCGTCAAGATCGGCGGGAAGGACGCGCTCTCTCTGAGGCACAAGGAGGCTCAAGAGGCCATTATCAAGGCAGGCAACAGCT…
CL124.Contig8_All	ACTGGAGAACTGCAGTGATTTAGCAACGCCTCAAAGTTTTCCATCACCTGACTGTCCCTCTCAGGCAAGACCCAAGAAGGAACTGCAACCAGGAGAGAATCTATGTTCTGAGTGTGGTAGACTTATTGTCGGAGTGTTCGTGCGTATAAAGAATAAGAACCTGCACGCAGATTGCTTCAAGTGTTCAACCTGTGGATCCTCACTAAAAAATGTTGGCTACTACAACATCAATGAGAAGCTTTACTGTGATGTCCATGCCAAGCAGGCTGCTCGCCACAACCCACCCGCCCCCAACATGGAGCCCGTCGTGGTCAAGCCCGGTGCTGTCCCGCCCGCTGGAGCAGTGACCGCTTCTGCGGCAAAAGTGGCACCTGCCCCAGCTCCTGCCCCTGCCCCTGC…
CL124.Contig9_All	GTTCGCGGGAGTTCAAGAGTGGAACTCGGCTCAGTCGTCTGCTCGCGTCCGATCTAGCGAGTGGGGCAGGCAGGCGGGATCAGGTAGTGCCGTGTTTGTCTTGTGAGAGAGAGACGCTAAGTGTAACTAATTCCTCCAGCGATTCACCCAACCAAGAATTAACCATGACGCTTATGACAATAAAACTAAGTAAGGCCGAAGGCGCATCATGGGGCTTCAGGCTACAAGGAGGAAAGGATTTTGCCACTCCTCTCTGCATCCAAAAGGTGAATGGCGGCAGCGTGGCATCCAACGCAGGTCTGCAGGCAGGAGACGCCATCGTCAAGATCGGCGGGAAGGACGCGCTCTCTCTGAGGCACAAGGAGGCTCAAGAGGCCATTATCAAGGCAGGCAACAGCT…
CL124.Contig10_All	CCTCACTTGCTGCGAACAAACAGGTGAATGGAAAACAGATTGTCAATGCACAATACAACACACCTCTCAACTTGTACAGCGAGGAGAACATTGCTGAAACTCTCTCTGCGCAAGCTGAGGTGATCGGCAAGGGATGCCTCGGTGTCAACTTCATGAAGAATGAAAGGGCCTACGACGGCAAGACGTCCGACGTGCTGCGGATGGTGCAGGAGATGGATAGGAATCCGCAACCGGAACCTGAAGACAGCCCCTTACCTCGAGGGCCAGGCCCTGCAGGCACGCGCAGCGTACGAGCCCCAGAGACTAAAGCGAAACCCAATGGGGTACCTGGCGTGTCTCAGCTCACCAGATGTTCCGAGTGTGAACGACCCATTACCGGAGTGTTCGTGCGTATAAAGA…
CL124.Contig11_All	CCTCACTTGCTGCGAACAAACAGAACTATGTTCCAGTTGGAGCAGCTTTCAACACTGCTCCTGTACCTTTTGCTGAGGTGAATGGAAAACAGATTGTCAATGCACAATACAACACACCTCTCAACTTGTACAGCGAGGAGAACATTGCTGAAACTCTCTCTGCGCAAGCTGAGGTGATCGGCAAGGGATGCCTCGGTGTCAACTTCATGAAGAATGAAAGGGCCTACGACGGCAAGACGTCCGACGTGCTGCGGATGGTGCAGGAGATGGATAGGAATCCGCAACCGGAACCTGAAGACAGCCCCTTACCTCGAGGGCCAGGCCCTGCAGGCACGCGCAGCGTACGAGCCCCAGAGACTAAAGCGAAACCCAATGGGGTACCTGGCGTGTCTCAGCTCA…
CL124.Contig12_All	GTTCGCGGGAGTTCAAGAGTGGAACTCGGCTCAGTCGTCTGCTCGCGTCCGATCTAGCGAGTGGGGCAGGCAGGCGGGATCAGGTAGTGCCGTGTTTGTCTTGTGAGAGAGAGACGCTAAGTGTAACTAATTCCTCCAGCGATTCACCCAACCAAGAATTAACCATGACGCTTATGACAATAAAACTAAGTAAGGCCGAAGGCGCATCATGGGGCTTCAGGCTACAAGGAGGAAAGGATTTTGCCACTCCTCTCTGCATCCAAAAGGTGAATGGCGGCAGCGTGGCATCCAACGCAGGTCTGCAGGCAGGAGACGCCATCGTCAAGATCGGCGGGAAGGACGCGCTCTCTCTGAGGCACAAGGAGGCTCAAGAGGCCATTATCAAGGCAGGCAACAGCT…
CL124.Contig13_All	GTTCGCGGGAGTTCAAGAGTGGAACTCGGCTCAGTCGTCTGCTCGCGTCCGATCTAGCGAGTGGGGCAGGCAGGCGGGATCAGGTAGTGCCGTGTTTGTCTTGTGAGAGAGAGACGCTAAGTGTAACTAATTCCTCCAGCGATTCACCCAACCAAGAATTAACCATGACGCTTATGACAATAAAACTAAGTAAGGCCGAAGGCGCATCATGGGGCTTCAGGCTACAAGGAGGAAAGGATTTTGCCACTCCTCTCTGCATCCAAAAGGTGAATGGCGGCAGCGTGGCATCCAACGCAGGTCTGCAGGCAGGAGACGCCATCGTCAAGATCGGCGGGAAGGACGCGCTCTCTCTGAGGCACAAGGAGGCTCAAGAGGCCATTATCAAGGCAGGCAACAGCT…
CL124.Contig14_All	GTTCGCGGGAGTTCAAGAGTGGAACTCGGCTCAGTCGTCTGCTCGCGTCCGATCTAGCGAGTGGGGCAGGCAGGCGGGATCAGGTAGTGCCGTGTTTGTCTTGTGAGAGAGAGACGCTAAGTGTAACTAATTCCTCCAGCGATTCACCCAACCAAGAATTAACCATGACGCTTATGACAATAAAACTAAGTAAGGCCGAAGGCGCATCATGGGGCTTCAGGCTACAAGGAGGAAAGGATTTTGCCACTCCTCTCTGCATCCAAAAGGTGAATGGCGGCAGCGTGGCATCCAACGCAGGTCTGCAGGCAGGAGACGCCATCGTCAAGATCGGCGGGAAGGACGCGCTCTCTCTGAGGCACAAGGAGGCTCAAGAGGCCATTATCAAGGCAGGCAACAGCT…
CL124.Contig15_All	TTTCCTCTTTTATTATGTTAAGCCCCCAAAGACAGAGGTACATGACATCTGATGATTAATCACACGTTTCTTTATAATACTGTAACGAATACTCTAAAGCACAATTTTAATTAACAAGAGTAAATTTCATAATTATATCCATTAACAGGTTAGCTACAGGGCCATCCTGAGATTCATTGGCCCTTAAGCAAGCTCTATGGGATAAAAGTAATCTGATAAGAACTAATAGCCAATAATACACAAACACAAGAACTTAAGACAGAAGACACATAGCATTTATATAGACTCAGCAAGCATAGCCAAGTTTTCAGTGTTGATAGGGAAGAAGAAGATATTAAATAAACATTTATGAAATTCGTATATACACTATTTTTCGATAGTTATTCACAGTTTGCATTT…
CL124.Contig16_All	GTTCGCGGGAGTTCAAGAGTGGAACTCGGCTCAGTCGTCTGCTCGCGTCCGATCTAGCGAGTGGGGCAGGCAGGCGGGATCAGGTAGTGCCGTGTTTGTCTTGTGAGAGAGAGACGCTAAGTGTAACTAATTCCTCCAGCGATTCACCCAACCAAGAATTAACCATGACGCTTATGACAATAAAACTAAGTAAGGCCGAAGGCGCATCATGGGGCTTCAGGCTACAAGGAGGAAAGGATTTTGCCACTCCTCTCTGCATCCAAAAGGTGAATGGCGGCAGCGTGGCATCCAACGCAGGTCTGCAGGCAGGAGACGCCATCGTCAAGATCGGCGGGAAGGACGCGCTCTCTCTGAGGCACAAGGAGGCTCAAGAGGCCATTATCAAGGCAGGCAACAGCT…
CL124.Contig17_All	TTTCCTCTTTTATTATGTTAAGCCCCCAAAGACAGAGGTACATGACATCTGATGATTAATCACACGTTTCTTTATAATACTGTAACGAATACTCTAAAGCACAATTTTAATTAACAAGAGTAAATTTCATAATTATATCCATTAACAGGTTAGCTACAGGGCCATCCTGAGATTCATTGGCCCTTAAGCAAGCTCTATGGGATAAAAGTAATCTGATAAGAACTAATAGCCAATAATACACAAACACAAGAACTTAAGACAGAAGACACATAGCATTTATATAGACTCAGCAAGCATAGCCAAGTTTTCAGTGTTGATAGGGAAGAAGAAGATATTAAATAAACATTTATGAAATTCGTATATACACTATTTTTCGATAGTTATTCACAGTTTGCATTT…
CL124.Contig18_All	TTTCCTCTTTTATTATGTTAAGCCCCCAAAGACAGAGGTACATGACATCTGATGATTAATCACACGTTTCTTTATAATACTGTAACGAATACTCTAAAGCACAATTTTAATTAACAAGAGTAAATTTCATAATTATATCCATTAACAGGTTAGCTACAGGGCCATCCTGAGATTCATTGGCCCTTAAGCAAGCTCTATGGGATAAAAGTAATCTGATAAGAACTAATAGCCAATAATACACAAACACAAGAACTTAAGACAGAAGACACATAGCATTTATATAGACTCAGCAAGCATAGCCAAGTTTTCAGTGTTGATAGGGAAGAAGAAGATATTAAATAAACATTTATGAAATTCGTATATACACTATTTTTCGATAGTTATTCACAGTTTGCATTT…
CL124.Contig19_All	GTTCGCGGGAGTTCAAGAGTGGAACTCGGCTCAGTCGTCTGCTCGCGTCCGATCTAGCGAGTGGGGCAGGCAGGCGGGATCAGGTAGTGCCGTGTTTGTCTTGTGAGAGAGAGACGCTAAGTGTAACTAATTCCTCCAGCGATTCACCCAACCAAGAATTAACCATGACGCTTATGACAATAAAACTAAGTAAGGCCGAAGGCGCATCATGGGGCTTCAGGCTACAAGGAGGAAAGGATTTTGCCACTCCTCTCTGCATCCAAAAGGTGAATGGCGGCAGCGTGGCATCCAACGCAGGTCTGCAGGCAGGAGACGCCATCGTCAAGATCGGCGGGAAGGACGCGCTCTCTCTGAGGCACAAGGAGGCTCAAGAGGCCATTATCAAGGCAGGCAACAGCT…
CL124.Contig20_All	TTTCCTCTTTTATTATGTTAAGCCCCCAAAGACAGAGGTACATGACATCTGATGATTAATCACACGTTTCTTTATAATACTGTAACGAATACTCTAAAGCACAATTTTAATTAACAAGAGTAAATTTCATAATTATATCCATTAACAGGTTAGCTACAGGGCCATCCTGAGATTCATTGGCCCTTAAGCAAGCTCTATGGGATAAAAGTAATCTGATAAGAACTAATAGCCAATAATACACAAACACAAGAACTTAAGACAGAAGACACATAGCATTTATATAGACTCAGCAAGCATAGCCAAGTTTTCAGTGTTGATAGGGAAGAAGAAGATATTAAATAAACATTTATGAAATTCGTATATACACTATTTTTCGATAGTTATTCACAGTTTGCATTT…
CL124.Contig21_All	TTTCCTCTTTTATTATGTTAAGCCCCCAAAGACAGAGGTACATGACATCTGATGATTAATCACACGTTTCTTTATAATACTGTAACGAATACTCTAAAGCACAATTTTAATTAACAAGAGTAAATTTCATAATTATATCCATTAACAGGTTAGCTACAGGGCCATCCTGAGATTCATTGGCCCTTAAGCAAGCTCTATGGGATAAAAGTAATCTGATAAGAACTAATAGCCAATAATACACAAACACAAGAACTTAAGACAGAAGACACATAGCATTTATATAGACTCAGCAAGCATAGCCAAGTTTTCAGTGTTGATAGGGAAGAAGAAGATATTAAATAAACATTTATGAAATTCGTATATACACTATTTTTCGATAGTTATTCACAGTTTGCATTT…
CL124.Contig22_All	AGGTGCAGGAGCCGGCGCTGGCTCTGGCAGAGGGACAGCAGGTTCAGGTTCCGGAGATGCCTGGGGAGTTACTAACTCTCCAGGTACCCCCGTCTCCTCCACTACTGTCTTAGACTCTTCAACAGTGATTGGCACATCCTCAATTATTGGCTGAGGTTCTTGAGCAGTTTCAAGAGATGGTGCTATTTCGGGACTAGGTGGACCTACTTCACACTCTGGTACTGCGTCTGATTCTGGTGTAATTTCTGATGATAGCACAGCATCAGAGTCGAGTGCATCGGGCTCAATTTCAAAGTCCTGTATATCATCAGTGTTTACATCATCACCATGCCCTTCCAATAATGTATCATCTGCTTCTGTAACCTCTCCCAGATTACTTTCATCATGTGTTGCCAAATC…
CL124.Contig23_All	CCTCACTTGCTGCGAACAAACAGGTGAATGGAAAACAGATTGTCAATGCACAATACAACACACCTCTCAACTTGTACAGCGAGGAGAACATTGCTGAAACTCTCTCTGCGCAAGCTGAGGTGATCGGCAAGGGATGCCTCGGTGTCAACTTCATGAAGAATGAAAGGGCCTACGACGGCAAGACGTCCGACGTGCTGCGGATGGTGCAGGAGATGGATAGGAATCCACAACCGGAACCTGAAGGTGAGGTAACATCCCTGATATCCCCTGACAAGAATGTTGTCCAGGGACATTCTTTCAAGATGCTTCAGCAAGCACTGGAGAACTGCAGTGATTTAGACAGCCCCTTACCTCGAGGGCCAGGCCCTGCAGGCACGCGCAGCGTACGAGCCCCAGAGA…
CL124.Contig24_All	CCTCACTTGCTGCGAACAAACAGGTGAATGGAAAACAGATTGTCAATGCACAATACAACACACCTCTCAACTTGTACAGCGAGGAGAACATTGCTGAAACTCTCTCTGCGCAAGCTGAGGTGATCGGCAAGGGATGCCTCGGTGTCAACTTCATGAAGAATGAAAGGGCCTACGACGGCAAGACGTCCGACGTGCTGCGGATGGTGCAGGAGATGGATAGGAATCCACAACCGGAACCTGAAGACAGCCCCTTACCTCGAGGGCCAGGCCCTGCAGGCACGCGCAGCGTACGAGCCCCAGAGACTAAAGCGAAACCCAATGGGGTACCTGGCGTGTCTCAGCTCACCAGATGTTCCGAGTGTGAACGACCCATTACCGGAGTGTTCGTGCGTATAAAGA…
CL124.Contig25_All	TGTAGGCAACACTAAAAATTGTTTCATTTTTTCTTCTGGGCTTTGACAGTGTATATTAATATAACACTGGTACTGTTAAAACTAAATTGCATCCCGTGAAAAGCTGTATTTTTTTCAGAATTTCCCTACAGTGTCTTAATAGTTATAGCATATGTTACAGTACTTTCCAGACAATTATTTGTCATGTAAGAATGTGTTTAAATCATTAATATAATCAAGGGCTATATTAAGAGCAACACAGTATGTTAAACCAACATCAGTTAACTTGAAAAAATTTGCTAGTGTACTCTTTTTGGCATACTGAATTAGAGTAGACATTTGATGAAATAATGCATTCCTCATATCACAAGGTTGTGGAATCTAGGGCTGAAAGCTGCAGTGAAAGTGATCTTCCTGCTC…
CL125.Contig1_All	ATCATAAAAGATAAGAACTAAAACTAACAGCAGTCCCTGGGTAAATTTATGACCAAATAAAAAAAAAGACGTCCTGGAGCTGTGGAGAGGCAGTACATGCCCCCATGAAATCTCAAGAGTTACTGATCTACCTCTCTCCTGTACTGAGTTATTACAATTGCCATAAGTCATTTATGGCCCATTGAAGTTCTGTGAACATTTTTCCTGCTAATTTCATCCAAACCATATGGCGCATAATATTAATCCTCATGAGAGTTTGCCCAGCGTTCACTCAAAACCTGTTATAGTTCCTCATATGATCATGTCTGCCCAGTAAGGGTTAATGCAGGCTGACTTAAGAATCATAAGAAAACTAACTAGTTAATAATATTAAATAGTCAATAAAAGCAAATTTATAAA…
CL125.Contig2_All	GGTAGTTTGCCCATAGCATTCATTCAGTGCATGTCCCTGCTAAAATTCACAGTACAGTAAACATTCTCGTTTTTCTTTGTGTGTTTTTTTTAATATCCTTGATAAATAAGCCATTATGGGGCTAAAAGAGGGTAGCGGGAGATGCAACTGTGGTGAAAAAAGATCTCACAGCATAATATGAGTGCGAGGCTAATCTGATCATGCTAAGAAGTATGGTAACGCAAAGCGTATGCTCTCCACCATACTAAAAAATAAGGAGGTCTTTAAAAGGGCTGACACTGGAAAAGGGGTGAAAGCATTTACAAAACAAAAAGGTAGAAAACTATTGTTGATTTGGATAAATGAAAATCAGTCAGCAGGGGATAGTATTTCTGGTGCCATTATTTGTGAAAAAGCAAA…
CL125.Contig3_All	TTCCTTTATTCATTATACCAATATAGTATTTACATTTAACCATAACATACATAAATTTACAAGTACACCAAATACCAGGTCAGGAGCAATCTAACACGAAAATTTTTATAATGTTCAAGATAAACAAATACTAAACTGGAAAAAAGAAAATATATACAGTAGCATAAATACGTTGCCATATTATTGCAAAAAAAAGAAACAATCTGAAGTGCAAAGGAATAAGATTTGCATACCTAATTCTTGTAGCTGAAATTTATGTATTTACCCTACTATTCTTAACAGTGCATACCTTTAACAACTAAATATAACTTATCAAGCCAAATGACAGAAAATAATGATGAACTACTGTACTGACTTTGGAAACTATTGGTCATAAAAAAAAAAGATTTACAACTTTAT…
CL125.Contig4_All	GAGATTTACTGAGATGGGGAGATGCAGTACCTTTTTGTGAGGTATACATGTTTTTTTCTAATATTTCTTTGCCCTTTACTTTGAATATGACAGTTATATCTGGACAACTATCATAAAAGGTAAGAACTAAAACTAACAGCAGTCCCTGGGTAAATTTATGACCAAATAAAAAAAAAGACGTCCTGGAGCTATGGAGAGGTAGTACATGCCCCCATGAAATCTCAAGAGTTACTGATCTACCTCTCTCCTGTACTGAGTTAGTACAGTTGCCATAAGTCATTTATGCCCCATTGAAGTGCTATGGACATTTTTCTTGCTAATTTCATCCAAACCGTATGGCATGCAATATTAATCCTCATAAAAGTTAGCCTGGCATTCACTAACTGTTATGGTTACACA…
CL125.Contig5_All	TGATCACAAATAAACGTAATATATCTTATTTTTATCTTATATCAAAATAAGTACGAAAATGCGTATCATGAATACTATTTCCTTCATTCAACCTTATAGTCCGGTTAAGTTTAAGGTTGGACAAATTAAAAAAAAAAATATATATATACTAATGGTAAGAAGACGGTATGCATATGGTTTACAGAAAAACATTCAAAAACATTTTCCGTAGCTTCCACGGGAAGTTGAATGTGAATATTTCTAAACTTGTATGAGGCCTCTATTCCTAAAGACTGTCGTAAAAACATGCTAATTTTACCAAGTTACAAATGTTTTTTCTAATAACTTTTTTAAAATTTTATTTTGTAAAATTACAATTACAACTCATATGATATCATAACAGATAGAAACTAAAACCAT…
CL125.Contig6_All	TTTTTCAATATTGCAAATCACCGTTTTATGTTGTATTCCTTCAGTTGCAAATTCTAGTTAGGAGAGAGATTGTTGTCAATGAAATGTAACTGGAAAGCACACCAGCCTAGAGGTGGGGCACATGCAAGAAGTTAGTCAGACACTGAGAATTTCTATAAAAATTTACCACAGTTGCATGTCATGGGGGTAGGTATGCCTAAATATGAATACTGTACAGTATACATATTTATATACTTGTGCTGTATTTTTATATACAGTATGTTCCCTTTTAAGTACCAAAAGATTACGTTGAGTTTAAAAATGTATGTGCATGCTTCTTGACATCCTTAACCATGACAGGAGAAGAATAAAGTTTAGGAGCAGGAAGTATTTGGTTAAACTGGAAGTTTAGTAAATACT…
CL125.Contig7_All	CAACTTACTAAAAAAAAAACTGGTTTTCACATAAATTTGTGATAATCTTTATATAACATTGTAGAGAGATGAAAGTGTTTTTGCAAACAGATTGAATAGATATAAAATGTATAAAGTATGGCTATTACCATCTCCATATATGTCTTCCTATCTAAATCATAATTACAAACCCTTAAGCCCCAAAATTTACACACTGCATAATGTTACAAAATTCATTAAAAAACTTCATTTTCAACATAGAAAAGGAATAAAAATTATCATTACTAAAAATTAACAAAATATCATTCACAAAATGCAAATGCATTAAAGTGTACTGGCATACTTTGACTATATGTAGGTAACATGCTGTAAAAAAAATGTACAGTATTGCAATTAGGAAATACAGGTACAATATAAATG…
CL125.Contig8_All	TATATATATATATATATATATAAACTTTAGTTCAGGCAATTCATTGCTAGTTTTTCAAGGTAAGAACAAAGATTTTTGTGTATTATCAACCTTATTTTATATATAAAGACCAAATTGCCTTGATACAAAACTTTATTACTGCATATTGCTGTGAGCCAGAGGTTAACTACAATGCTAGATGCCTAAGCTAACTTGGTTGGACTAACAAGCAATTTACATACGACATGCATACATATATATATGTAGAATCTACTGGTCACTTTTTACCAGATACTTATCTATGTAATTTTAATAACCACAATGCCCTGTTAACTTTTATACATACATACATACTGTATATACATACACTGGCTATGCCTCGCTTCCAGTAGCCCAGGTGTGAGAACAGAAGTGATTTAC…
CL125.Contig9_All	AAATATATACCTCACTCTGGCATTTTTGGTGAAATATATACCTCACTCTGGCATTTTTGATGGTTGTATGTATTTTTTTAGGCCTGCGCTGTCACTGTGGATCAGGTTAACTGTTTTATAAGACTACTGTGTTTTTCCTAACACTACTGGTTTTCTGATGTAAAATATTAAGATTAGATATGCAGTGAATGAAACAAACCTTTCGATTTAAAATCTACTTAAATACATGAGTTATCTTGAGACATTTTACTATGTGGTTTACGTGTTTATGACCTGTAATCTGGGACATGGTAAAGTAGTATCTGAATAAAATGCAACTAAATTTATCGTCATGACATGGCACAGCCCCTGAGTAAGGTTGTAATTAAACTTATCCTCATGATTTATTGTTATGTTACA…
CL125.Contig10_All	TATATATATATATATATTTATTTTATATCATGAGAGTGTCAGTATATGCAGCATAGTTTTTAACCCACAAACATGTAAAGTTTGCCTCTTGTACATAACTATTTTCGTAAAGTATGTGAATTTGTTAATTTAACTGTAAATCTGAGAAGTGTCACTTGAATGGGCTTCAATCAGTGCAGTGTAGTAAACTTAGAAATAATGTTGATGATTTGGATGTAAATTGTTTACCAGCATTATTTGATTTGGGAATGTTGTTTAACCCTTACTGGACGGGCATGATCATATGAGGAACTAAACAGGTTTTGACTGAACACTGGGCTAACTCTTATGAGGATCAATATTGCGCACCATGAGGTTTGGATGAAATTAGCGGGAAAAATGTTCATAGCACTTCAATGG…
CL125.Contig11_All	TTAAATTGGCCAACCTTAAAGTTTACCCAGTCTGGGGGTGTTCTTGATATACATTTAGCCCGTCCCTTAAGGGTTAACAGAAATAAAAAAAGTAAATATAAATGTACAATATGACTTAATCACGAAAACAATAAACCATGTAATATCTAACTCTTGAACCCAGCTTAATGAGTGTCTTGACTGGATTAACCAAGTCACTGACCTCTATACAAACCAGGTCTGCCAACATTTTTTGCATATTCCCACTGTGATTTCTCAATTCTGTCCATACAGTTTCTCTGCTAGTTGTAATAAGGTCCCTTAAAAGTTTTCAGCATTTTATTTTATCTTCATACTACGATCTGTAAAACCTCTACTACCATCTTGAATTTTGCTTGTAAATTAGAAAGAATACCAGTA…
CL125.Contig12_All	GAGCGACGAGTCACCGTCACCGTCACCAGGGCGAACGTGAAGCCAGAGCAGAATATCTAACGAACTCCAAATCTACTTCGTCGCCATAACACTATCTGTCAATAGCCACCTAAAACCAACAGGTTACTTCCCAATGTTGTGTACTTTATCCAAATGCTGCTGACGGGCAGGGGTACATCTTAAGAGTAATTTAAAGGGAAGTGAATATTTCTCAAGACATGGCGACAGCTGGACCGAGCAGCAGTAATGACAGCCGAAGCGAGAGTAGTAACAATGCCTCAGGTGGTGCAGAGGGAGGGGAAGACACAACAGATAACTCAAACTTTGAATGTAATATCTGTCTAGACACAGCAAAGGATGCTGTTATATCCATGTGTGGTCATCTCTTCTGTTGGCCCT…
CL125.Contig13_All	GCTGTTATAGGAGAATGTACTGCAGCTCGCGAACCCAGGGCATCTCATAAATATTTTACAAAAAATATACCCAGAATTTGTTACTGATTTTAGTTTTTACTTGTTACGATGTTGTGTGAGCTGTAATTACAATTTTACAAAACAAAATAAATTAGAAAAAACATGTATAACTTTGTAAAATTAGCATATTTTTACAAGTGTCTTGGAAAAGAGCACAGGGCTGGAAACACAGTAAACCCCCCCATTCACGTTCCCAGGATTCGCAGATTTCTCTATGGAATATATATATTATTCGTGGAAAATTCGCAGATTCGCAGTATTTTTCACTGAGA
CL125.Contig14_All	GTGTGTAAATCCCAAAGTCAAATACTAACTGAAAATAACTTTCATATCTTTCAGATGAGTGAGAATAGCAGAATAAATATGTATAACATATAAAATGTAGTAACCGGTAATTAGAAATAAACAAGTTCTGCTCAGTCCCTTTACCACCCTCCCTTTGAAACAGCAGGATTATATGTAAATAATGTATTTTAAGTATCAGCCACTTGAAACAGCTTTAATTATGGGGTTATTAACCCTTAATGGACGGGAATCCTCATATGGGTATTAATATTATGCGCCATTCAGGAAAAATGTTCATAGCACTTCAATGGGCCATAAATGACTTATGGCAACTATTTAGCTCAGCACGGGAGAGACATCGATCAGTATGCCTTGAGATATCAGAGGGGAATGTACTAC…
CL125.Contig15_All	TGGGATAATGAGGGCCAGTACATTTCCCCTGTCAAGTCTCAAGGCACACTGAATCCCTCTGTCCTGTGCTTAGCTACTACAGTTCCCGTAAGTCATTTATCGACCATTGAAGTGATATGAACATCTTTCCCCCCTCCTCCAGTATTGGCCACCTACTAAAGTGTGATGACAAGAAGTTCGAGAAAATTATAAGTAAAGGAACCTGCATATGAAAAATGGGTGCTTATGATCTATAGTCTTAGTATGGACGGAAAGAACACTATTAAGAAAATTTTAAATAAAGCAAACTGCTTATGAAAAACTGGTGTTTATGATCTATTGTCTTAGTATGGACGGAAAGAACACTATTTACAAAGTAGTTTAATATTTTCAGAGTATTTTTGCAACTATCGTAGCCTT…
CL125.Contig16_All	CAGCTTCCCCTTGCACCTTAAGGTTATGCAAATTTGCATGGGCCTTAAACTGCATGAACTAACCTTTGCTAGCCCCAAACTCTTCATTTTCACTCCCTTCCCTCTTTTCTCTTTTCAAGGTTTCAAACAAACTTTTAGCCTTCTCCTGAATCAGCATTAGGCTAACTGGGATACACCATTGATGCTAGTCTTCCAGCCAAAGCACTAATAATCATTCCATCTCAATAATGAAACCACTAGGCTGCTTTGTAATCAGAGTTGATTTCATAGGGGCAGATCCTTTCACATGTTCAAGTATGCGCTTTTTATTTTTGATGGTCGTTGACACAGTCATAC
CL125.Contig17_All	TTTTTTTTTTTTTTTTTTTTGCTTGTTTTTTTATATATCTTTTGTTGTCTCTACTGCTGCACTTTTCTGTCTCATGTTGAAGAAACAAAAAAAAATGTGCAGAAATGGGATGGCATTATAGCCAATTCATGTCTCCTGTATCTGCAGACCTACATAAGTTTTGTTCTCATTGTCAAGGTAAAGTCTGAAAACTTTCCAATGCGAGGAATTTGCAGACTGGGCTTCTCCTCAGTGGGAAAGGTTTAGGAGAAAAAGGTAGGACAAGAGGTATTCATCTTTTTCTAGGGAGTTTTACCCCACCGTTGAAGTTGGAGGATTTTATGGGATCCTTGCTTTCACCATCTTACTGCCTTTTTAGAGCTCTTCTCAACAGTTGGAAATTAACTCTCCCCATCCTAG…
CL125.Contig18_All	CTTCCACTCCCTTCCCCCTTTTCTGTTTTCATGATTTCAAACAAACTAAAATTTTAGCCTTCTCCTGAATCAACTTTAGGCTAATTGGGATACGCCATTGATACAAGTGTTCCAGCCAAAGCACTAAGTAAATGTTCCATCTCAATAATGAGACCACTATGCTGCTGTGTAATTACAGTTGATTTCATAGGAGCAGATCCTTTCACATGTTCAAATATGCCCTTTTCACCTTGCATGATTGTTGACACAATCGAACGACTAAACCCGAGTGCGTGGCCGATATTCGATGGTGTTTTGCCCTTTTCAGAT
CL125.Contig19_All	ACATCATGGGATGGAAAGGGCCAATACATTCCCTCATCAAGTTTCAAGGCATACTGATCCCCCACTCTGTCCCGTGCTGAGCTACTACAGTTGCCATTAGGTCATTTATGGACCAATGAAGTGCTATGAACATCTTTCCTGCTAAATTCATCTAAATCATATGGCGTGTAATACTGTATTAATACTCGTAAGTTAGCCCGCCCATCACTCAAAACCTTTTATACATCACCATAT
CL125.Contig20_All	TGATCGTTCAAAGTCCAATTTCAAAACAAACTAAGGTTACTGCCGGTGCTGTTGTTTTCCACTAGTTTTGTGGTTTATTCTACGTTATAGACATCAATCAGTTAAAATGTCTGGCCAGAATTTTGCTAAATTCGTCCACTGGGGAAGAAATATAATAGCTGTCGGGAGGAATTACAGAGATCACTGTGCAGAACTTGGAAATCAAGTTCCTACCAAACCACTTCTGTTTATGAAACCTCCATCTTCCTATTTAGAAGTTGGCACTGGACCCATACAGATTCCTAAAGGATGCACGGACTTCCACCATGAAGTAGAACTAGGTATAGTGATCGGTGAGACATGCCGTGATGTGACTGAGGATCAAGTGATGTCTCGCATTGCAGGTTATGCTCTTACCTT…
CL125.Contig21_All	CTCTCTCTCTCTCTCTCATATGCTTCCATACAATTGTTGGATTTTTCTTTAAAAGCATTATTTGCACAAGTAATACTAACTGAACTTCAACTAGACCAGATTTTATATAATTTTAAAGTACCACAGTCCTATCTTTCCAGAATTAGTAAATGTTTTAAGGTGTGTTGGTAAACATTCTTGAAGGCAATGCCATTATCAGTGGTACCACACTTGTGGTGTTAATAGTATACAGTACAGTAGTATGAGAAAATTTTGTACATTACAGTTAATACAAACACCCTTTTACATCTTACATATATACTTAGATTGACATACAGTACATATGTACATGACATTGCAGTATATATATACATATATATACAGTACACATATTCAATCTTGGTGTTAAGAAAGTAGCAT…
CL125.Contig22_All	AATAAGAACTAAAACCAACAGCATTCCCTGGGTATGTTTATGAGCAAATAAATGAAAAGACATCCTGGAGCCACAGAGAGGCAGTACATAACCCCCTATGAAACCTCAAGGCATACTAATCTACGTCTCTCCCATAGTGAGCTACTACAGTTGCCACAAGTCATTTATGGCCGTCTGAAATGATACAAACATTTTTCCCGCTAAATTTATCCAAACCATATGGCGCGTAATATTCATAAGAGGTAGCCCAGCGTTCGCTCAAAACCTGTTACAGTTCCACATATGATCATGCCCGTCCATTAAGGGCTAATGATATTCCTGGGATTCTCCCATCATTTCCTTAAAGAGTATTCTCTGTCACTTCATAATTGATGTACCTACAATGTGGTTCTATGAAAA…
CL125.Contig23_All	TATCATAAAAGGTAAGAACTAAAATCAACAGCAACCCCTGGGTACATTTATGAGCAAAAAAATAAAAAGACGTCCTGGAGCGGCATAGAGGCAGTACATTCCCCTTCGAAATCTCAAGGCATACTGATCGACATCTCTCCCGAGCTGAGCTAAATTGTTGCCATAAGTCATTTGTGGCCCATTGAAGTACTATGAACATTTTTCCTACTAAATTCATCCAAACCAAATGGTGCTTAATATTAACA
CL125.Contig24_All	CGGGAAAAATGTTCATAGCACTTCCGTGGGCTATAAATGACTTATGCCAACTATTTAGCTCAGCTTGGGAGAGACATCGATCAGTATTCCTTGAGATTTCAGAGGGGAATGTACTGATTTCTCTACCGCTCCAGGACGTCTTTTTATTTATCTGCTCATAAATATACCCAGCGCTTTACTGTTTGTTTTAGTTCTTACCTTTTATGATAGTTGTCCAGATATAACTGTCATATTCAAAGTAAAGGGCAAAGAAATATTAGAAAAAAACATGTATACCTCACAAAAAGGTACTGCATCTCCCCATCTCAGTACATCTGATGAATATTTTATCATAAATATACTCAGAATTTGTCACTGATTTTAGTTCTTATCTGTTA
CL125.Contig25_All	TTAATATTACGCGCCATACAATTTAAATGAATTAAAGCAGAAAAGATGTTCATATCACCTCAATGGTCGATAACCGACTTATGGCAACTGTAGTAGCTCAGCACAGGACAGAGGGGGATCAGTGTGCCTTGAGACTTGATGGGGGAATGTATTGCCCCTCTCTATCCCATGACGTCTTTTTATTTACTTGCTCATAAATATACTGTACCCAGGGATTGCTGTTGGTTTTAGTCCTTATCTTTTATGATAGTGTGTCGGCTATAATTGTAGTTTTACAAACTAAATTACGTACAAAGAAATACTAGAAAAAACATGTATACCTCAATAAGAGGTACTGCATCTCCCCATCTCAG
CL125.Contig26_All	GACTATTTACAACCCTGTGTGGGGGCCTCTTTTACAAGACACTCGCAAAAATATGTTAATTTTACCAAGTCATACATGGTTTTTCTAATAATTTATCTGATTTTATTTTGTAAAATTATAATGATGGCTCACACAATATCATAACAGATAGGAATTAAAATAAGTAACAAATTCTAGGTATATATATAGAGTAAAATGTTTCGAGATGTCCTGGGATGGGGAGGTGAAGTACATTTTCCAGAGAAATCTCAAGTCAGACCAATCTCCCTGTATTTAGTACTTGTACTGGCTCGCTACTAGAATTGCCGTAAGTCATTCATGGCCCATTGAAGTGACCTGAAATTTTGTCAGTAAAATTCGTTCAAAACTGTTTGGCGCAAACTGTTGATCGTCAGGGGA…
CL125.Contig27_All	TGTCCTGGAGCTGCAGAGAGGCAGCACATTTCCCCCTGAAATCTCAAGGCATACTGATCAACGTCTCTCCCATGCTTAGCTATAACAGTTGCCATAAGTCATGGACCATTGAAGTGATGTGAAAATTTTTCCCGCGAATTTCATCCAGACCGAATGGTGCTTAATATTAATGCTCTTATGAATTAGCCCGTCCATCACTC
CL125.Contig28_All	CTTGTTCTGTTTTTTCGTATTTAACCCTTAATGGGTGGTCACCATCATATGAGTGTCTATAACAGGTTTTAAGTGATGGACAGGCTAACTCATATGAGTATTAATGTTATGCACCATACGATTTGGATGAATTTAGTGGGAAAGATGTTCATATCACTTCAATGGTCGATAAATGACTTACGGGAACTGTAGTAGCTAAGCACAGGACAGAGGGATTCAGTGTGCCTTGAGACTTGACAGGGGAAATGTACTGCCCCTCATTATCCCA
CL125.Contig29_All	CGGGGCCTCTTTTCCAAGACACTCGTAAAATTAGGCTAATTTTACCAAGATGCAGATGTTTTATTAAATATCTTTTTAAATTTTATTTTGTAAAATTACAATTACAGCTCACACAATACCATAGCAGTTAAGAACTAAAACCAGTATGAAATTCACAGTATATTTAAGGTTAATATTTACAATATCTACTGAGATGGAGGGATGTAATACCTTTTAGTGAGTTATACTGTACATGTTTTTCCTAATATTTCGTTGTACTTTAGTTTGCAAAATCACAATTTCACCCATACA
CL126.Contig1_All	TGTGTGTGTTCGGAACTGCATGTATGTACCGTAACTTCCCAAACAGTGAACAATGAATCAAGTGAGATAATCTAGTGTTTGGGTGCGCCAAAGATTTTACCCTGAGAGTGAAATAACAAATACCGATGTCTGTGAGAGTGTCAAGTGACCAGAGGACAGTTTCAGTATGTGTTGATTTTCATCATCTTAAAATACTTCTTTTTTCGGTTATAACATCGAGACAAACTTCACAATCTGCGCAACAATCCACTTCATTCAATGCTTTCTTTGTGACTTTCGTCAAGAGAGGTGGGCGATGGAATGTTCCGATGACGTTGGAGGACTTGGATGATGGATGGCTTGGGAGAAATGCCAGAATGATTATTAAGCATTTCTAAGTGTCTGTTTTCTTCGCATTGC…
CL126.Contig2_All	TGTGTGTGTTCGGAACTGCATGTATGTACCGTAACTTCCCAAACAGTGAACAATGAATCAAGTGAGATAATCTAGTGTTTGGGTGCGCCAAAGATTTTACCCTGAGAGTGAAATAACAAATACCGATGTCTGTGAGAGTGTCAAGTGACCAGAGGACAGTTTCAGTTATAACATCGAGACAAACTACACAATCTACACAACAATGCACTTCATTCAATGCTTTCTTTGTGACTTTCGTCAAGAAAGGTGGGCGATGGAATGTTCCGATGACGTTGGAGGACTTGGATGATGGATGGCTTGGGAGAAATGCCAGAATGATTATTAAGCATTTCTAAGTCTCTGTTTTCTTCGCATTGCAAGTATTACATTCTTGGTAAATTGTCCTGAAGGTGTTCTAAT…
CL126.Contig3_All	GTTCGTGCTCGTGCGTTTGTGTGTGTGTGAGTGGGTGTGTGTGTTCGGAACTGCATGTATGTACCGTAACTTCCCAAACAGTGAACAATGAATCAAGTGAGATAATCTAGTGTTTGGGTGCGCCAAAGATTTTACCCTGAGAGTGAAATAACAAATACCGATGTCTGTGAGAGTGTCAAGTGACCAGAGGACAGTTTCAGTTATAACATCGAGACAAACTACACAATCTACACAAAAAGGCTTTCTTTGTACTTTCGTCAAGAAAGGTGGGCGATGGAATGTTCCGATGACGTTGGAGGACTTGGATGATGGATGGCTTGGGAGAAATGCCAGAATGATTATTAAGCATTTCTAAGTGTCTGTTTTCTTCGCATTGCAAGTATTACATTCTTGGGTAAA…
CL127.Contig1_All	TGCGATCTATCTCTTATTGTAGAGCTATTAGGATCGTCTGTTTCATAAGAAATTATTGATTTGAGTTTTCGTTGTGAATTGCCGTCTGTTAGGTAATCGACAGACAAGAACTATGTTACTGTATTTGTATCTGTATTCGTGTGAAATCCAAATATATTCATTCGCATGCTTATGTATTTTGTAGAAATATTTACGTCTCTATTGCTTATCGTAATAAGGGTGAAAGAACCACATCTAATTCGAGAATGACACTCTTACATTATTTTGCCTGATTTTTATTATGATTCTAGCATGAAGTCTGGAGTACTGTTTTAGTTATAATAATTCATTTTTGTGTTTGAAATAACTCTTGGTGAATGCCTTGCACCACGTTTAGTAATAGTTGAAGGTGTTGTTAGA…
CL127.Contig2_All	GTTACTGTATTTGTATCTGTATTCGTGTGAAATCCAAATATATTCATTCGCATGCTTATGTATTTTGTAGAAATATTTACGTCTCTATTGCTTATCGTAATAAGGGTGAAAGAACCACATCTAATTCGAGAATGACACTCTTACATTATTTTGCCTGATTTTTATTATGATTCTAGCATGAAGTCTGGAGTACTGTTTTAGTTATAATAATTCATTTTTATGTTTGAAATAACTCTTAGTGAATGCACTGCACCACGTATAGTGATAGTTGAAGGTGTTAGTAGATCTTGTTTGTACCTCCCGCCAGAGAAGCCATTAACCGAGGTCAAGAGTTCGGGAGAGGGGAAAGGAAGGGTAATTGTTCCCCCGCCCTCTTCGCGCCCCTCCGCGGGCGTGTAT…
CL127.Contig3_All	ATCAAATGCATAATTATATGAGACCAATGAACATGAATTACTCAAAGGGAATTACAGCTCAACGGCACTCAAATGAATCAAGTTACAACTAAGTTCAAAGGATGAGAGCAATTGCCCTTCCTAAGTCCAAACACACACATCACTACATGACACTAGATGAAAGGTCTACTCAAAAGATGACCCAAGAAGTTGTTCGTTTTGTTCAGCTCTGCATTCGGGTTTTATTGGGGAA
CL128.Contig1_All	GCCATAATACATAACTACTTTTTGAAAAGTAGAATTGCCAATGGAATGAAGCATAAAATATAATCTGAGTTGCACAAATGGAGAATGTTGCTAGTAAATTCTCACCGCCTTAACTGGACTGCACCAAAATTAATTGTGACAAGACAGTGAACATAAATCATATATCCTGTTCCTGGATTTCTATTAATGCTAGACGCATTCCATTTACAATAAAAACACAGGAAATAATTGCTAATATCTCAAAGAAAAATGACTTTTCAATGTGAGGTGACAGACAGTAATTTCAAATACTGAAAAATGTTGCAAATAAGAAAAATTATAATACAGAATGCATGCAAGCAGCTTTCAGAACTTGTTTAGGTCAAACCAAAAAATAAACTTTGATTAAAGATAGGTATT…
CL128.Contig2_All	AGATGCCTAGCACCTTACAATTTCATAGCTTATCAAGGCAATACGACATAAATATTTCATTATTCAGAATCACTTCATTTAATCTCATGTTAATACAAAACATTACAAAAATTGAATCATTTGCCATAATACATAACTACTTTTTGAAAAGTAGAATTGCCAATGGAATGAAGCATAAAATATAATCTGAGTTGCAGAAATGGAGAATGTTGCTAGTAAATTCTCACCGCCTTAACTGGACTGCACCAAAATTAATTGTGACAAAGACAGTGAACATAAATCATATATCCTGTTCCTGGATTTCTATTAATGCTAGACGCATTCCATTTACAATAAAAACACAGGGAATAATTGCTAATATCTCAAAGAAAAATGACAGACAGTAATTTCAAATACTGA…
CL128.Contig3_All	AATGGAATGAAGCATAATATATATTCTGAGTTGCACAAATGGAGAATGTTGCTAGTAAATTCTCACCGCCTTAACTGGACTGCACCAAAATTAATTGTGACAAAGACAGTGAACATAAATCATATATCCTGTTCCTGGATTTCTATTAATGCTAGACGCATTCCATTTACAATAAAAACACAGGGAATAATTGCTAATATCTCAAAGAAAAATGACTTTTCAATGTGAGGTGACAGACAGTAATTTCAAATACTGAAAAATTTTGCAAATAAGAAAAATTACAATACAGAATGCATGCAAGCAGCTTTCAGAACTTGTTTAGGTCAAACCAAAAAATAAACTTTGATTAAAGATAGGTATTACAACTTTTCAAAAGTAAAATAACTTGAGAGACTGCAT…
CL128.Contig4_All	TCAGAATCACTTCATTTAATCTCATGTTAATACAAAACATTACAAAAATTTAATCATTTGCCATAATACATAACTACTTTTTGAAAAGTAGAATTGCCAATGGAATGAAGCATAAAATATAATCTGAGTTGCACAAATGGAGAATGTTGCTAGTAAATTCTCACCGCCTTAACTGGACTGCACCAAAATTAATTGTGACAAAGACAGTGAACATAAATCATATATCCTGTTCCTGGATTTCTATTAATGCTAGACATTCCATTTATAATAAAAACACAGGGAATAATTGCTAATATCTCAAAGAAAAATGACAGACAGTAATTTCAAATACTGAAAAATGGTGCAAATAAGAAAAATTATAATGCAGAATGCAAGCAAGCAGCTTTCAGAACTTGTTTA…
CL129.Contig1_All	GTATGTAGAATTTCCTGGCCTTTTCGCCAATATATATTTTATCACTGTATGTACATTATGTCTCTTGTTATTGTTATTTGATTGACTGTTAACAAACACAAATTGCTCTCACTCAGCGTGCGGGTCACGGAGACCTGGGGTCGGACACCATGATTCCGTCCGCACGCTGCTATGTATACCTGTGCCCAGGTAAATAAATTAGTCATTCCCAGTTCTGTCTCTGTTGACCTCACAATATGTACACTGTGGCAAAGTCCAGCGCTACTTTATCGAGTTGTATCTGAGAATCCTGGAAATTAGAAAGACACCGAGC
CL129.Contig2_All	GTCTGATGTCTCTTCCTTTCCCATCAATCATGATCATGTATCGCATCTATCAACACAGCGAGAATCTCACATATATATTTGTATGTAGAATTTCCTGGCCTTTTTGCCAGCATATATTTTATCACTGTATGCACATTATGTCTCTTAATATTGCTATTTGATTTACTGTTAGCAAACAAAAATTGCTCTCACTCAGTGTACGGGTCACAGCAAATCGAAGGTTGGGCACTTCGTTTCTGTCCACACGCTACTATGTACACCT
CL129.Contig3_All	CTAATTTATTCACCCATGGGCAGGCATACATAAGTGTGCGGACGGAAATGAAGTGCCCAACCTTCGATTGCCGTGGCCCGTACGCTGAGCAAGAGAAATTTGTGTTTGTTAACAGTCAAACAAATAGCAATAGTAAGAGACATAATGTATGTACAGTGATAAAACATATATTGGCGAAAAGGCCGGGAAATTCTACTTACAACTATATACATGAGATTCTCGCTGTGTTGACAGATGCGATACATGATCGTGATTAATGGGAATGGAGGAGATGTCTGACGTCTTTACAATAGCATATTTTTTGTAGTAAAACTTTTAAAAACGAACTCGTGTTAGTGTAGCCACCACCTGTAGTGCTGGTCCAGAGCTGGATTCTCTTTTAGACTGTATATTAGGCCC…
CL129.Contig4_All	GATCATGTATCGCATCTATCAACGCAGCAAGAATCTCATGTATATATTTGTATGTAGAATTTCCTGGCCTTTTCGCCAATATATATTTTATCACTGTATGTACATTATGTCTCTTATTATTGCTATTTGACTGACTGTTAACAAACACAAATTGCTCTCGCTCAGCGTACGGGTCACGGCAGTCGAAGGTCGGGCACCACGTTTCCGTCCGCACGCTGCTATG
CL130.Contig1_All	CTCATCTCCTGCCAGTTGTGATACTGTTGTTCCGCGTCGTGATTTTCGTGAATTCTTTTCTATTAACGAAGAGAAATCGGTGTATTCCCCATCTTCCATTGGATGCCATGCACAATCCAGCTCCCTCATTGTTGGGGGGGCGGGGGTTGGTCATTGTCCAATCAACGAACATACCGGAGCCAGATAATTGTCAGCAGATTCAGAAGACCCCCCACCCCCCCTTGGAATTGGGGTTCCAGGCACTTGACAAAAGTCTTCTGGGACCCACTGAACTGTACTAGCCTACTGCTGCCTTAATGATTGCTAAAGCATCGTGACCCAATACATTGCCAATGACCACGGAGTGGAGCATGTAAGAGAGTATATAAGATTGGCAGATGAAGGTTGTCTCGAGGAAGT…
CL130.Contig2_All	CGGGAAAATCTTCTTCTTCTTCTTCTTGGGCGTCAGCCACTTCCATTACTGGAACGTCTCATCTCCTGCCTGTTGTGATACTGTTGTTCCGCGTCGTGATTTTCGTGAATTCTTTTCTATTAACGAAGAGAAATCGGTGTATTCCCCATCTTCCATTGGATGCCATGCACAATCCAGCTCCCTCATTGTTGGGGGGGCGGGGGTTGGTCATTGTCCAATCAACGAACATACCGGAGCCAGATAATTGTCAGCAGATTCAGAAGACCCCCCACCCCCCCTTGGAATTGGGGTTCCAGGCACTTGACAAAAGTCTTCTGGGACCCACTGAACTGTACTAGCCTACTGCTGCCTTAATGTAAGTTTGAACTGAATTGCTACTGTAAGAAAAACTGTCTGCAG…
CL130.Contig3_All	CTTGTCTGTCAACGTCCTACTGTAGTTGTTGAAGCGTCGTTATTTTCGTGAATTCTTCTTTATTGATGAAGAGAAATCGGTGGATTCCCCATCTTCCATCGGATGCCATGCACGATCCAGCTCCCTCAGTGTGTAGGGGGGGCGGGGGTCATTGTCCATTCCACGAACATACTGGAGCCAGATAATTGTCAGCAGATTCAGAAGACCCCCCACCCCCCCTTGGAATTGGGGTTCCAGGCACTTGACAAAAGTCTTCTGGGACCCACTGAACTGTACTAGCCTACTGCTGCCTTAATGATTGCTAAAGCATCGTGACCCAATACATTGCCAATGACCACGGAGTGGAGCATGTAAGAGAGTATATAAGATTGGCAGATGAAGGTTGTCTCGAGGAAGTGG…
CL130.Contig4_All	CCCCCACCCCCCCTTGGAATTGGGGTTCCAGGCACTTGACAAAAGTCTTCTGGGACCCACTGAACTGTACTAGCCTACTGCTGCCTTAATGTAAGTTTGAACTGAATTGCTACTGTAAGAAAAACTGTCTGTATAGACTACCAAGGAGGAGACATTTCTTGAATAGAAGCTGAAAAGCTGGGGCGAGAACACATCTAGATAGAAAGGCCAGCGTTATATGATGTTAGTCAGTATTAACAAGTTTCTTTTTTTACAGGATTGCTAAAGCATCGTGACCCAATACATTGCCAATGACCACGGAGTGGAGCATGTAAGAGAGTATATAAGATTGGCAGATGAAGGTTGTCTCGAGGAAGTGGATGTACAGCACAGACACTGAGAAATCTTCCACAATAATGA…
CL130.Contig5_All	CTTGTCTGTCAACGTCCTACTGTAGTTGTTGAAGCGTCGTTATTTTCGTGAATTCTTCTTTATTGATGAAGAGAAATCGGTGGATTCCCGATTGCTAAAGCATCGTGACCCAATACATTGCCAATGACCACGGAGTGGAGCATGTAAGAGAGTATATAAGATTGGCAGATGAAGGTTGTCTCGAGGAAGTGGATGTACAGCACAGACACTGAGAAATCTTCCACAATAATGAGGTAGAAATGTGGAGTGTGTGCAGAGATGCCATATTTCCAGTTGGAACTGCAAATAAGACTGACATAAGGACTTTAACTTTCAAAAAGTGACTGCTGATATAGGATTGCATACACAACTATCCTGGTCAGTACTGGTGGTCCCCAGGGAGGCATGAAGGGAATTTTA…
CL130.Contig6_All	GGTGTTTAAGACTTTCAAAGAAAAATTTAATGGCTAAATGCTCTAAAAAAAGTGGTAATGATTGATTAGTGAAGCCTAAAATTCCCTTCATGCCTCCCTGGGGACCACCAGTACTGACCAGGATAGTTGTGTATGCAAACCTCAATCAGCAGTCACTTTTTGAAAGTTAAAGTCTTTATTCAGTCTTATTGGAAAGTTAAGTCTTTATTCAGTCTTATTTGCAGTTCCAACT
CL131.Contig1_All	GGCACAGAGTAACTTGAGATATTTCCACTAAAATATTTTCCAGAATGCTTAGATCTGTAAGGCACAAGATAAACCCATCTTCGTCTGCAGCTGTGAAAATTGTCCTGGAATCGCCTACTCATATGGAGACAGTTGCGTCAACAGCTTGCTTCCAGTGTATTGGAACACCGTTGATTTGACTAGAAGTAAGTTGTCGTGGGTCATAAAACTTCCCGAACCTTGCAAAACAGTATTTCTGTAGTGGAGTTCAAGTGATCCACAAATGTTCCAGATTTGTCGTCCATTATTGGCGTCCAAGGATTAAATAAAGTGTATATATTTATACCAGCGGCATCTGGATTATTTTTTCGTAATAGGTCCATATTTTATGATCCCCGCCCACGCCGTTTTTTTAACCTT…
CL131.Contig2_All	GCACAGAGTAACTTGAGATATTTCCACTAAAATATTTTCCAGAATGCTTAGATCTGTAAGGCACAAGATAAACCCATCTCCGTCTGCAGCTGTGAAAATTGTCCTGGAATCGCCTACTCATATGGAGACAGTTGCGTCAACAGCTTGCTTCCAGTGTATTGGAACACCGTTGATTTGACTAGAAGTAAGTTGTCGTGGGTCATAAAACTTCCCGAACCTTGCAAAACAGTATTTCTGTGGTGGAGTTCAAGTGATCCACAAATGTTCCAGATTTGTCGTCCATTATTGGCGTCCAAGGATTAAATAAAGTGTATATATTTATACCAGCGGCATCTGGATTATTTTTTCGTAATAGGTCCATATTTTATGATCCCCGCCCACGCCGTTTTTTTAACCTTT…
CL132.Contig1_All	GCCAAAAAACATTTTTTATTATTCCATCAATAAACCTATAATACAGTATAACACAAGTACTGTTTGGGCTTAGAGTATCTGTCCTTTGCAGCCTTTTTTTTCTTTTTAATTTTCTTAATATACAAAAAAATGAGAGATCAGCAATAAAGTGTTATTTATTTTCAATCTGGATTCATTAAGGCTCATTTACCAACTGAGGAACAGGGGAGATCTAATCTTACTGAAGACATTTCCACAGACTGCATTCTGCTATCATCAGAAAACAATATCTCTTTTATCTTTTTATCCACATCTTTATTATCATTACCACACATACTGAATGACTACTTATAAAACTCCTTTCTTTATATCAATATTTTGCTTACAAGGCATTGGGTTTTAAAAAAACTGATTTTTTTG…
CL132.Contig2_All	TTGCCAAAAAACATTTTTTATTATTCCATCAATAAACCTATAATACAGTATAACACAAGTACTGTTTGGGCTTAGAGTATCTGTCCTTTGCAGCCTTTTTTTTCTTTTTAATTTTCTTAATATACAAAAAAATGAGAGATCAGCAATAAAGTGTTATTTATTTTCAATCTGGATTCATTAAGGCTCATTTACCAACTGAGGAACAGGGGAGATCTAATCTTACTGAAGACATTTCCACAGACTGCATTCTGCTATCATCAGAAAACAATATCTCTTTTATCTTTTTATCCACATCTTTATTATCATTACCACACATACTGAATGACTACTTATAAAACTCCTTTCTTTATATCAATATTTTGCTTACAAGGCATTGGGTTTTAAAAAAACTGATTTTTT…
CL133.Contig1_All	ACATCTGCATGTCGTCACGACCTTCATAACCTGGTACGTAAATCATCATCCTGACAGCCTTTCTGTTGCTGATCACCTCGGTGCTGATCACTTGGCCTTACGAAAGGAATTCTAAAGAAGCGCTGAGCATCATTATTTGCTGGACCAGCAGGTTTCGGAGTTACTCGAGGTGGCATGGACTTTGCAGCATCTAGTACAGATTTTGGAGCACGCTGATTCTCCTCCATGGTAGTGCGCTTCTTGTTCTTTGCTTTCCATGCGTGGTAAACCTTCAATCGGCGATGGAATTCTTCACGACATGCCTCTAATAATTCAAGATCACAGGATGTATTAATTGTATCTCTGAGTTCTGCATATTTCCACTTGCTGAGATCGTATTTCTTGTTGGCTGCAGCCTGT…
CL133.Contig2_All	TGTTCTCATTTCTTTATTAAGGAAAGCTTAAGTGATGTACAATCCACATCCAATCAGTAACTCAATTAGCATGAAATTGAACTATCTGAATTAAAAACCATGTTACTTTTACCTGTATAAAAAGTTACCTACTATATATGATTTTTCAGGGGCTTGTGGTTATAAAAATTGACAAATTACCTCTATTATTAATAATAAACTTCATAAAATATGGTCGTTTGTATTTCAATTGAGTAAAATTTAAAATATTAAGAAAATTGACACCACTGAATAGTGGGAAATAAATTGAAAAAATTTAACAGGTTACTTGCCAAAGGAATGCTAAATATTATATATGAAAAATAAAAACAAAATAACTTCCAAGAATAAACAGTGGCTGTTAATTTATGATTCCTACAG…
CL133.Contig3_All	CTCATTTCTTTATTAAGGAAAGCTTAAGTGATGTACAATCCACATCCAATCAGTAACTCAATTAGCATGAAATTGAACTATCTGAATTAAAAACCATGTTACTTTTACCTGTATAAAAAGTTACCTACTATATATGATTTTTCAGGGGCTTGTGGTTATAAAAATTGACAAATTACCTCTATTATTAATAATAAACTTCATAAAATATGGTCGTTTGTATTTCAATTGAGTAAAATTTAAAATATTAAGAAAATTGACACCACTGAATAGTGGGAAATAAATTGAAAAAATTTAACAGGTTACTTGCCAAAGGAATGCTAAATATTATATATGAAAAATAAAAACAAAATAACTTCCAAGAATAAACAGTGGCTGTTAATTTATGATTCCTACAGTAAT…
CL133.Contig4_All	GCGCTCCCAAGCGACGGGTGTCTCTAGTGTCTGAGGGTCTGTGCTTGTGTGTTTTTGCGTGCGCGCGCACGCCATTGGTCCTAGATTTCAGTTGTGAGTGTTTGTAGAATTTATTGGTGCTGTGAAGCAGCGGTGGCTTTTGTGCCTTGATCGTTCGTTCCGAAATCAGAAAACATAAACCATTCAAGTTTCGGGACCTGCCGGAGTGCCGGTTGGATTGACAGGGTATGGAGGGGACCCAGAAGGTGTGGGTGACCGATCAGACCCATGGCTTCATCTTGGGCAACATCACAGACCTCACCAGCGAAGGGGTGACCGTACAGCCAGTTGGCAGAGGCAGCAAACCTGTTGCAGTTGACTATGAGAGAGTCTATCCTGCCGAAGAGGACGATGCCAAAG…
CL134.Contig1_All	GTCACCTGGGCAACTTCCAGCTGATTAACACTAACTGAAATAGGTATCTAAAACAACTGTATAACAACAATCCAGAGTTGGTTATAGCATAAGATAAGTGCTGTTCAAGTTTTGCTTGTTTACCGGTAATGGGATTTTATTTGAAAGACAGTAAATTCTTAAGAAATTTCTAAAATGTCACAGAACCAAAGATAATCTTGGACACTGAAAAACTGAGACACCTTCCGAGTTCCAACAAAAACTTAAGTGTCAAATGTTTCTCTTTTCACTTTACTAACTTGGAGCTAGTCGACTTGTTAAATCAACATCTCAAGACATAACAAAATTAATTTTCTCCATAAAACTCCCTCCGTGCAGTGATGCAT
CL135.Contig1_All	CAAAGATATAAGAAAAAGATGGAAACCTGACATTAAATTTCAGACTTAATGCCTTGGTCAATATGTATTTATCCTAAAACAGCAAAGAGACAGGTATTTCAATACAATATCATGAGTAAAACCCACAAGAAGCAAGTCACTTGTGGATAGAAAGGCAGTTACTATCACAGACAGCACATGCAAACTGCGAGTGGTGGTCTGAATGAAAGTAAAATATACAAACACGAGGAACTTGACAACAAAAAGGAATGAACAGACTTCAAAAGGGATTCCAAAGAGACCAACAAAAATACTATGAGATTTATTTTCAATATTAGTTTAACCAGACCACTGAGTTAAAATTCTCAACTCTCGCAAGGCTTGTGCTTTGTTCTTGTCTTAAAACAAATGCAGTATTAG…
CL135.Contig2_All	TATTCTCGTGATTGTGAGAGGAATATGTGGTAGTTTATAGCGAGGATACTTGGGATAGTCAGGAAAGGGGTTAAAGGAACAGATTCTTTTTCTTCCTCATGTTCTGTTCTTTGCAAAGGTTCTTGCTAGCGGGATGGGCACCTAGAGCAAAATCTGAATGTAAACATTAACAAAAATTATGCATTGCATATTAAAAACCAACTTACAAACAGATCAAGATACGAACAGCCGTTTGGAACATAACTCGTTCGTAAGTAGGATAGAGTCTGTATAAACTTAGGGATGTTGAAATTAAAGAGGGACCAATAGAAAATTTAGCTTCTGAAGAGGTTGTGGAGGCTCAAGGGAAAATTTAAAATGGAAAGTCTTCAAAGCTATCATAAATGACAAGCAATTTGA…
CL135.Contig3_All	AGTTTCAACTGTGATAACCTGACAAGTCATCATGTAGAAACGTTGAGGAAAAATTAAGGTTTATACTACCTTAAATACATATACTGTATTTATACATATGCACCTTATGACAAAAGATATAAGAAAAAGATGGAAACCTGACATTAAATTTCAGACTTAATGCCTTGGTCAATATGTATTTATCCTAAAACAGCAAAGAGACAGGTATTTCAATACAATATCATGAGTAAAACCCACAAGAAGCAAGTCACTTGTGGATAGAAAGGCAGTTACTATCACAGACAGCACATGCAAACTGCGAGTGGTGGTCTAAATGAAAGTAAAATATACAAACATGAGGAACTTGACAACAAAAAGGGATTCCAAAGAGACCAACAAAAATACTATGAGATTTATTTT…
CL135.Contig4_All	ATATTTTCATTTAATATTTGGTTAAAATTGGTAGAGTGGTGGTATTCTTGTTGAGGCAGAATATGGATGGAATGCTGTCCATTATATGTATTTAAATGTAAGGCCTTTCATGTTCCTAGGATGCTCTAAGAATAATTGACCCTCTTTATTCTGTGGGTTATGCCTTGCTGCACACAAGTGTGTGGTAATGGTGAGCTGTAATTGTTATTGTT
CL135.Contig5_All	AGTTTCAACTGTGATAACCTGACAAGTCATCATGTAGAAACGTTGAGGAAAAATTAAGGTTTATACTACCTTAAATACATATACTGTATTTATACATATGCACCTTATGACAAAAGATATAAGAAAAAGATGGAAACCTGACATTAAATTTCAGACTTAATGCCTTGGTCAATATGTATTTATCCTAAAACAGCAAAGAGACAGGTATTTCAATACAATATCATGAGTAAAACCCACAAGAAGCAAGTCACTTGTGGATAGAAAGGCAGTTACTATCACAGACAGCACATGCAAACTGCGAGTGGTGGTCTAAATGAAAGTAAAATATACAAACATGAGGAACTTGACAACAAAAAGGAATGTACAGACTTCAAAAGGGATTCCAAAGAGACCAACAAA…
CL135.Contig6_All	CAAAGATATAAGAAAAAGATGGAAACCTGACATTAAATTTCAGACTTAATGCCTTGGTCAATATGTATTTATCCTAAAACAGCAAAGAGACAGGTATTTCAATACAATATCATGAGTAAAACCCACAAGAAGCAAGTCACTTGTGGATAGAAAGGCAGTTACTATCACAGACAGCACATGCAAACTGCGAGTGGTGGTCTGAATGAAAGTAAAATATACAAACACGAGGAACTTGACAACAAAAAGGAATGAACAGACTTCAAAAGGGATTCCAAAGAGACCAACAAAAATACTATGAGATTTATTTTCAATATTAGTTTAACCAGACCACTGAGTTAAAATTCTCAACTCTCGCAAGGCTTGTGCTTTGTTCTTGTCTTAAAACAAATGCAGTATTAG…
CL135.Contig7_All	AAAAAAAAAAAAAAAGCTAGTGACCAAAGCGTCCAGTTGGATAATTTACATATCCAAGCTGACCCATCCCTGGAAGACAAGCAAAAGCACCATGGCTATAGCCTTGTTATTTGGGTCTTTTTTAGACATTTTTTTGCCCAGCTTGCAACATGAAGTAGTTTTGAAGGGAAAGAGGGGTCCTTTGTATATATGATAATGTTTAAGAAAATGTGTTTTCCCACTACTGACAAGATTTTAACCATATTACTTCAATTTTTATTGTTCAGGTATTACTGAGCAGTCTCTACTGGATGCCTCCATGCCACTCGCATGTAACTCTTAAAATTCTCCAGGGAAGGACTAATAGTTATAAGGCGCCTGTGACTGGCAGATCCACCAACACCACGTACAAGGACCCTG…
CL136.Contig1_All	GAGCTAAATGGTCCCTTTGAAGCCACTGTAATACTGTACACAACAATGTATAAACTTTAAACATTAAAGTATAAAGCAGAGTGCCATTACCATATATAAAAATAGGGTATAAATTGCTATATAATTGAAAGAAGCAATCACACAAAGAGGAATGTATTGAACTGCACTTTTCCTTTTAAATTCAGCCAAATATCAACAAACATAGATGCAAGGCAGCATACAAATCAATGCAGGTAGAGAAAGAAAAACTGAGTAGAAAAAAGATAATACTGTACATATTGCTCATACATCAACTTGATGATTTTGGTGCTTTTGGAGAAACAATTGCACGGATACACAGAACATCACTGTTGATGTAACTTCCCCCTTCAGATTTCAGTAACTTGGCCAAGGGTACAA…
CL136.Contig2_All	GAGCTAAATGGTCCCTTTGAAGCCACTGTAATACTGTACACAACAATGTATAAACTTTAAACATTAAAGTATAAAGCAGAGTGCCATTACCATATATAAAAATAGGGTATAAATTGCTATATAATTGAAAGAAGCAATCACACAAAGAGGAATGTATTGAACTGCACTTTTCCTTTTAAATTCAGCCAAATATCAACAAACATAGATGCAAGGCAGCATACAAATCAATGCAGGTAGAGAAAGAAAAACTGAGTAGAAAAAAGATAATACTGTACATATTGCTCATACATCAACTTGATGATTTTGGTGCTTTTGGAGAAACAATTGCACGGATACACAGAACATCACTGTTGATGTAACTTCCCCCTTCAGATTTCAGTAACTTGGCCAAGGGTACAA…
CL137.Contig1_All	GTCACTTGCCTTTACGTAGACATCATGAGTGGTCGGTATGCACTTCGATCTCTATCTCGCCAAACTAACAGAATTATTCCGGGTAAGAGGATGACATCGACTGAAGTCGGAGCTTTGCAGGTTCATCACGACGAAAACAATATGGAATTTTACATACAATTAGGAAAAGAGAGAGCGTTTCTTCAGTATGATGTCCTGAATCCAGCAACAGGAGCAGTTGATCTGCAGCACACTGTCGTTCCAGAAGTTTTCCAAGGACAAGGGATTGCTAAAGTTCTTGCTAAGACTGCCATGGATCATTTTTCAGCACAGAACAAACAAATGAAATTGACATGTTGGTACCTCAAGAAATATTACAATGAGAACCCAAGCCATCTGTATGAAGACAGAGTAATTGAC…
CL137.Contig2_All	GTCACTTGCCTTTACGTAGACATCATGAGTGGTCGGTATGCACTTCGATCTCTATCTCGCCAAACTAACAGAATTATTCCGGGTAAGAGGATGACATCGACAGAAGTCGGAGCTTTGCAGGTTCATCACGACGAAAACAATATGGAATTTTACATACAATTAGGAAAAGAGAGAGCGTTTCTTCAGTATGATGTCCTGAATCCAGCAACAGGAGCAGTTGATCTGCAGCACACTGTCGTTCCAGAAGTTTTCCAAGGACAAGGGATTGCTAAAGTTCTTGCTAAGACTGCCATGGATCATTTTTCAGCACAGAACAAACAAATGAAATTGACATGTTGGTACCTCAAGAAATATTACAATGAGAACCCAAGCCATCTGTATGAAGACAGAGTAATTGAC…
CL138.Contig1_All	TCTCGCCTCTCAGCTTCAGTAAGCCAGTGTCCGTGATTCAGTGAACAAGGGTCAGTGGGCATAACAACAACTGCTACAATGAGTTATTCGACTTCAGTCAGCGCCCAGCGCACAGTTGTTGTGAGTTCTGGCGGCTATGCAGCGAAAAGGTCAAACATGGCAAATGAGGTCACAGTTCACCGGATGGTGTCGTCATCCACTACTTCAGCCGTCTTGATCAACGTTGGGTATCTGAAGACGTTCCCTGGGATCCTCAAGATTCTGCAAATTATTCTGGGCTGCGTGATCTGTGGCATCATAGGCCACTACATCACGTGGACGCAGCAGGCGGACTACTTGCAGCCAGAGCTCCTGGTGCTGATCATAGCAGCCACCTGCCTGATCACGACGTCTCTCCTG…
CL138.Contig2_All	TCTCGCCTCTCAGCTTCAGTAAGCCAGTGTCCGTGATTCAGTGAACAAGGGTCAGTGGGCATAACAACAACTGCTACAATGAGTTATTCGACTTCAGTCAGCGCCCAGCGCACAGTTGTTGTGAGTTCTGGCGGCTATGCAGCGAAAAGGTCAAACATGGCAAATGAGGTCACAGTTCACCGGATGGTGTCGTCATCCACTACTTCAGCCGTCTTGATCAACGTTGGGTATCTGAAGACGTTCCCTGGGATCCTCAAGATTCTGCAAATTATTCTGGGCTGCGTGATCTGTGGCATCATAGGCCACTACATCACGTGGACGCAGCAGGCGGACTACTTGCAGCCAGAGCTCCTGGTGCTGATCATAGCAGCCACCTGCCTGATCACGACGTCTCTCCTG…
CL138.Contig3_All	CGGCAAGGCATAGCAGTGTGGTCAGTGATGGTACTAGTGACCTGTCCAGTAGAGTAGTCCAGCACTGTATGTAGGGGGAGCATGCCACTCAGGCTGTGGTTTCTCATTCTTTTAGGTTGTCCTGTTACACAGTACATTGTCCTACCTTCTAGTGTGCTCTTCTATTAACCTACTGAGGGAAGTGGTGGCCAGGAACGAAGGTTATAAAATTTACGAAAGAGGCTACAACTCTAAGATATTTTCTGGGGCCATAGGCCTTGTCAACGCAGTCCTGTACGTCGTGTCCAGCATCTATTCAGTGAGAACATTCCGCCGTGGTTAGATGATCTCGAATGACTCGGGTGCACAAAATACTCCTTACGGCACGCCAGTTTCCTCCAGGATGTGTAAACAGGTTTT…
CL138.Contig4_All	GCTTCTTTCAGTGAGGGAAGGGCTTTTATAAACCACCTGTCACTTTTTGTGAATGTGGGAGGGGGAAGGGGCTTTGAGCCCCCTCAAAAAAAAGTGACAGCAGGCATTCATTATATCTAATTCCGCCACTTGGTCCACGCTGTTTTCTTAGAGTTTCTGACAGCGAAAAGGTCAAACATGGCAAATGAGGTCACAGTTCACCGGATGGTGTCGTCATCCACTACTTCAGCCGTCTTGATCAACGTTGGGTATCTGAAGACGTTCCCTGGGATCCTCAAGATTCTGCAAATTATTCTGGGCTGCGTGATCTGTGGCATCATAGGCCACTACATCACGTGGACGCAGCAGGCGGACTACTTGCAGCCAGAGCTCCTGGTGCTGATCATAGCAGCCACCTGC…
CL139.Contig1_All	GAAACTAAATAAAAAAAAAAAACATTTACAAGAAAGCCTTGACAGCCAATTTTTATAGATCCCCTTTGAAAAAAGCTACCAATCTTCCTCTGATTTTGTCAATGCCATAAACAACATGGAAATACAACAAATCTCCCATATAAACTTACAGTTAAGACAGTTAAACAAGAAAACAAAATTTATGAATAACATTGCATCATCAAAATTTCTTCGCATTAACCTAAAACACTGAATAACTAGTAAGTTTATAGACAACCAGTTATAAGTGTAAAAATAAAGAATACAACTCAACAATATTTTTCCAAGCAAATCATAAAACTGTTAATATGGCTGATGATGATAAATACTGTATATTCGTGTCAAATGTATAAACTCTAATCATTTGATTTTCCATTTTTG…
CL139.Contig2_All	GGTATACTTCAGTTTCTTTACAAAAAGGAGAATAGATAGGGAGAATGTTATATAAAATTTAATACATAAAGATATATTTACTGTACAATAAATAGGACTATACTGTATAATTCATTTTTCAAGGATAGTACGTACAAGGACGAAAATATCTCTTGGCTTATGGCCAATTAAATGACACCTGATTTGTGACACAAGGTAATGAACTTTTCTGAACCTAAGATAATGACAGAAACATTTTGATAATAAAACAATCCAAAATGAAATATGACATCAAGTAATTATAGGATATATCTCAAAGTTCAGCTTCATATGTACTGCAGGTAAATGTCTTTTCTGTGCCTTTTGAATATCAGTACAGTAATGACACACTACTCCTTTTTTCAAGAGGTGAAACATGAT…
CL140.Contig1_All	GCAGGCAGTCAGTTGCCTCGAGCAAACTGGTGTGAGTGGTTTAACGGTCCGTCGTCTCTTGGAGTTTATTTACATATTACGGCGTCAGTTTGATTTAACAGTGCCTCGTTTGTCGTTGAAAAGTTGCAGAAGTTGAGCAGCAAGATGAATAAACGGTGTGCAAGGTGTGAGAAGACCGTCTACCCGCTGGAGGAACTGAAATGCCTTGACAAGATATGGCACAAGGGTTGTTTCAAGTGCCAGGAATGTGCTATGACCCTTAGTATGAAAACCTACAAGGGCTACAACAAGCTCCCCTACTGCGAAGCGCACATCCCCAAGGCAAAAGCTACCACGGTGGCCGAGACTCCTGAGATGAGGCGACTGGCGGAAAATACTAAAATCCAATCGAATGTACAA…
CL140.Contig2_All	TAAATCATGAAGTATATATATTTATGAGTTACAAAGCTCAATTCAAGCATTGATTTTAAAATAAAATTCTAGTTCCAGCTGATGTAGTGGAATAAATTTACAAAAGTACTGAAAATATAGGCCTGGTGAAGAATCTTAAAACCAAATCTTATATATCTTTATATATATAATGCACTTAAAAGTTACTTCCATAGCTGTATATCATTTTAAATATGACTGTTATCATGCATAATGAAACTAAAGATTGAAAAAGGTCATTCTGCATCCAAGGCACTTCACATGTACTTTTCTTCTTAAAAACTGTCGGTATGTATCTGTGTCTGCCTAAACAGTGTATATCTTGTGTGCATACATCTTAATGAATAAAGTGTAATAAGCACACAAAAATATCAGTGTAGC…
CL140.Contig3_All	GCAGGCAGTCAGTTGCCTCGAGCAAACTGGTGTGAGTGGTTTAACGGTCCGTCGTCTCTTGGAGTTTATTTACATATTACGGCGTCAGTTTGATTTAACAGTGCCTCGTTTGTCGTTGAAAAGTTGCAGAAGTTGAGCAGCAAGATGAATAAACGGTGTGCAAGGTGTGAGAAGACCGTCTACCCGCTGGAGGAACTGAAATGCCTTGACAAGATATGGCACAAGGGTTGTTTCAAGTGCCAGGAATGTGCTATGACCCTTAGTATGAAAACCTACAAGGGCTACAACAAGCTCCCCTACTGCGAAGCGCACATCCCCAAGGCAAAAGCTACCACGGTGGCCGAGACTCCTGAGATGAGGCGACTGGCGGAAAATACTAAAATCCAATCGAATGTACAA…
CL140.Contig4_All	GCAGGCAGTCAGTTGCCTCGAGCAAACTGGTGTGAGTGGTTTAACGGTCCGTCGTCTCTTGGAGTTTATTTACATATTACGGCGTCAGTTTGATTTAACAGTGCCTCGTTTGTCGTTGAAAAGTTGCAGAAGTTGAGCAGCAAGATGAATAAACGGTGTGCAAGGTGTGAGAAGACCGTCTACCCGCTGGAGGAACTGAAATGCCTTGACAAGATATGGCACAAGGGTTGTTTCAAGTGCCAGGAATGTGCTATGACCCTTAGTATGAAAACCTACAAGGGCTACAACAAGCTCCCCTACTGCGAAGCGCACATCCCCAAGGCAAAAGCTACCACGGTGGCCGAGACTCCTGAGATGAGGCGACTGGCGGAAAATACTAAAATCCAATCGAATGTACAA…
CL140.Contig5_All	TTTCCTCTCGGTGTGGGGCTCCAGTTGCATAGTGGCTGTTAATTGGATAATTGGATTGTGAAGAAGCAGCACCGTGCTTGTTAGTGCTATAATAAGACCCACTTGAACCATTTGTCGGTTTTCCTGAATACCGATTATTGAGAGCATTCTGTCCACCCGCTGGGTTGGGAGGGTAATGACCGCTCTGCTCGATATATTCTGGAGCATAATGGGTGTTGGCATTGTGGATTTGCAGACCTGAGGGGGTATCGTAATCGGGAGGAGGATTAGGATTTTCGTTAAACCTAGAATAGGGAGGATGGTGATTCAAATCGCGAGAAAAATAGCCTTGGGTCTCTGGAACATAATGAGTAACGGAATTAAGGGGTTCTTGTACAGGTGGGGTGTACTGGCGGCGGT…
CL140.Contig6_All	TTTCCTCTCGGTGTGGGGCTCCAGTTGCATAGTGGCTGTTAATTGGATAATTGGATTGTGAAGAAGCAGCACCGTGCTTGTTAGTGCTATAATAAGACCCACTTGAACCATTTGTCGGTTTTCCTGAATACCGATTATTGAGAGCATTCTGTCCACCCGCTGGGTTGGGAGGGTAATGACCGCTCTGCTCGATATATTCTGGAGCATAATGGGTGTTGGCATTGTGGATTTGCAGACCTTCATCATTGTCTCCTGGTTCTAATCTCTTCCGTTCCATTTCCTCTTTTTTGGCCAACTCGCCATGGTAGGCAACATTACTGATAATCTGAGTATTCTTTTTCAGCCGTTGAGTTTCAGGGTCGTCTGCCACTTGGGTAAATTTCGCCTTGTTCTTCTCGA…
CL140.Contig7_All	GCAGGCAGTCAGTTGCCTCGAGCAAACTGGTGTGAGTGGTTTAACGGTCCGTCGTCTCTTGGAGTTTATTTACATATTACGGCGTCAGTTTGATTTAACAGTGCCTCGTTTGTCGTTGAAAAGTTGCAGAAGTTGAGCAGCAAGATGAATAAACGGTGTGCAAGGTGTGAGAAGACCGTCTACCCGCTGGAGGAACTGAAATGCCTTGACAAGATATGGCACAAGGGTTGTTTCAAGTGCCAGGAATGTGCTATGACCCTTAGTATGAAAACCTACAAGGGCTACAACAAGCTCCCCTACTGCGAAGCGCACATCCCCAAGGCAAAAGCTACCACGGTGGCCGAGACTCCTGAGATGAGGCGACTGGCGGAAAATACTAAAATCCAATCGAATGTACAA…
CL141.Contig1_All	AAAAGAAAGCTAGCTTCATTGGGATGTTTCAATTGAAGTCACAGTGTTGAACAGTCCCTTTCATAGAGCAGGTTTGAAACACTCTTTTTGTAGTATCTGGATGTGGACATTTGGAGCGCTTTCAGGCCTATGGTGAAAAAGGAAATATCTTCCCCTGAAAACTAGACAGAAGCATTCTCAGAAACTTGTTTGTGATGTGTGTATTCAACTAACAGTGTTGAAGCTAGCTTCATTGGGATGTTTCAATTGAAGTCACAGTGTTGAACAGTCCCTTTCATAGAGCAGGTTTGAAACACTCTTTTTGTAGTATCTGGAAGTGGACATTTGGAGCGCTCTCAGGACTACGGTGAAAAAGGAAATATCTTCCAATAAAAGCTAGATAGAAGCAATGTCAGAAAC…
CL141.Contig2_All	ATCTGCAAGTGGATATTTGGACCTATTTTGAAGATTTCGTTGGAAACGGGAGAATCTTCACAGGAAAGCTAAACAGAAGCATTCTCAGAAACTTCTTTGTGATGCTTGCATTCAACTCACAGAGTTGAACTTTCCTTTCGAGAGAGAAGCTAGCTTTCTCAGAAAATTCTTTGGGATGATTGAGTTGAACTCACAGAGCTGAGCATTCCTTGCGATGTAGCAGTTTAGAAACACACTTTCTGCAGAATCTGCAAGTGCATATTTGGACCTCTGTGAGGAATTCGTTGGAAACGGGATAATTTCAGCTGACTAAACAGAAGCAGTCTCAGAATCTTCTTTGTGATGTTTGCATTCAAGTCACAGAGTTGAACATTCCCTTTCATAGAGCAGGTTTGAAAC…
CL141.Contig3_All	TTTGAAGATTTCGTTGGAAACGGGAGAATCTTCACAGAAAAGCTAAACAGAAGCATTCTCAGAAACTTCTTTGTGATGCTTGCATTCAACTCACAGAGTTGAACTTTCCTTTCGAGAGAGAAGCTAGCTTTCTCAGAAAATTCTTTGGGATGATTGAGTGGAACTCACAGAGCTGAACATTCCTTTGGATGGAGCAGGTTTGAGACACACTTTTTGTAGAATCTACAAGTGGATATTTGGACCTCTCTGAGGATTTCGTTGGAAACGGGATTACATATAAAAAGCAGACAGCAGCATTCC
CL141.Contig4_All	ATCCTCAAAGGTATCAAAATATCCACTTGCAGATTCTACAGAAAGTGTGTTTGGAAACTGCTCCATCTAAAGGAATGTTCAGCTCTGTTAGTTCAATCCAATGATCACTAAGAATTGTCTGTGAATGCTTCCGTTTGGTTTTTAGATGAAGTTATTTCCTTTACTACAGTAGGCCTCAAAGCAGTCCAAATCTCCAATCGCAGATTCTACAAAAAGATTGTTTACAACCTGCTCTATCTATAGGAATGTTCAACTCTGTGAGTCGAATGCAATC
CL141.Contig5_All	ATCTGCAAGTGGATATTTGGACCTATTTTGAAGATTTCGTTGGAAACGGGAGAATCTTCACAGGAAAGCTAAACAGAAGCATTCTCAGAAACTTCTTTGTGATGCTTGCATTCAACTCACAGAGTTGAACTTTCCTTTCGAGAGAGAAGCTAGCTTTGAAACACTCTTTTTCCAGAATCTGCAAGTGGACATTTGGAGGGCTTTGAGGCCTGTGGTGGAAAAGGAATTATCTTCCCGTAAAAGCTAGATAGAAGCATTCTCAGAAACTACTTTGTGAT
CL141.Contig6_All	AAGACAGAAGCTAGCTTCTCTGTGATGACTGCATTCAACTCACGGAGTTGAACACTCCTTTTGAGAGCGCAGTTTTGAAACTCTCTTTCTGTGGCATCTGCAAGGGGACATGTAGACCTCTTTGAAGATTTCGTTGGAAACGGAATCATCTTCACATAAAAACTATACAGATGCATTCTCAGGAACTTTTTGGTGATGTTTGTATTCAACTCCCAGAGTTGAACTTTCCTTTGGAAAGAGCAGCTATGAAACACTCTTTTTCTAGAATCTGCAAGTGGACGTTTGGAGGGCTTTGTGGTTTGTGGTGGAAAAGGAAATATC
CL142.Contig1_All	CTCTACCCCTTGCAAGTGCTGGTCGTCGCTAGCTTGGAGGATGTGCTGTGTTATATACGGTGTGTTAAAAGTTCGTGATGAGTGAATGAGCCATGTGATGGTGGTGTTGTAAGGCTCGAGTGTGATCTAGATGCCGCGGAGCATCGTGTGAATAACCTGCGGCGTGTACTTCGTCAGTTATGAGCTAATATTCAGCCCGTGGACTCGCATCTTCCAAGATGGCCGAACACGGTCATGTTTATATACAGGGTCTGCCTATAATCCACGAACTAAGTCACAAATATGGTCTACAAGCGGAATTCGACAGTGAGGCCACGCTCGGTCAGAAGCTGGAGGGATTGCGCGAGCACATTCGCAAAGAGATTCGCAAGGAACTCAAGATCAAAGAGGGCGCCGAAA…
CL142.Contig2_All	CAAGAAGTCGTTATCGTCATCACGTTCTAATCATTCAAGAGAGATAACTTCGATCAGGGAAAATGTTTATAAGTCGCGTACTCAGCTCCGAGCGTCAGTTCGTCTCAGACTTTTAGTGCAGAAGCTTAAAAGAGCATTCGAAGACTCGAGTATCGAAACGGTAGCTGGAAATTAGAGCTTTGAAGATAAAGTTGGAAAATGTTTATCTGACAGGTGTGAAGTAAATTCACTTAACGAAAATATAGACTTTATTGGTTGTAAGTAAAGAGAATTATATCAAGCAAGATGGTGACTGCAATTGCTAGTAGGAGTCCACTTCATCCGCGAAGGTCTTCACATACCGACGAAGAACTGGAAAAACAGAGCGTCCTTTCGCTCATTAAAGCTGTCCTCAATATT…
CL142.Contig3_All	CAAGAAGTCGTTATCGTCATCACGTTCTAATCATTCAAGAGAGATAACTTCGATCAGGGAAAATGTTTATAAGTCGCGTACTCAGCTCCGAGCGTCAGTTCGTCTCAGACTTTTAGTGCAGAAGCTTAAAAGAGCATTCGAAGACTCGAGTATCGAAACGGTAGCTGGAAATTAGAGCTTTGAAGATAAAGTTGGAAAATGTTTATCTGACAGGTGTGAAGTAAATTCACTTAACGAAAATATAGACTTTATTGGTTGTAAGTAAAGAGAATTATATCAAGCAAGATGGTGACTGCAATTGCTAGTAGGAGTCCACTTCATCCGCGAAGGTCTTCACATACCGACGAAGAACTGGAAAAACAGAGCGTCCTTTCGCTCATTAAAGCTGTCCTCAATATT…
CL142.Contig4_All	CTCTACCCCTTGCAAGTGCTGGTCGTCGCTAGCTTGGAGGATGTGCTGTGTTATATACGGTGTGTTAAAAGTTCGTGATGAGTGAATGAGCCATGTGATGGTGGTGTTGTAAGGCTCGAGTGTGATCTAGATGCCGCGGAGCATCGTGTGAATAACCTGCGGCGTGTACTTCGTCAGTTATGAGCTAATATTCAGCCCGTGGACTCGCATCTTCCAAGATGGCCGAACACGGTCATGTTTATATACAGGGTCTGCCTATAATCCACGAACTAAGTCACAAATATGGTCTACAAGCGGAATTCGACAGTGAGGCCACGCTCGGTCAGAAGCTGGAGGGATTGCGCGAGCACATTCGCAAAGAGATTCGCAAGGAACTCAAGATCAAAGAGGGCGCCGAAA…
CL142.Contig5_All	TGTGTATCCGCTGTCGACAGTGGAGTGTATCGATAATACCTAATTCAACTATTTTTTAAATTTTGTAGTATCCTTAAGCTGAATCGAAGAAGTGAGAGGCAATTCAGTGGGAATTAGGTAAAGTGAAAGACGATTCTGAACCCGCCCCTCTTTCATGACAATTTTCTATGTTAGAAAGAAAAAGGTGGGAAATTAAAGAAGTGTATAGTAATTATATGTGATGTGCATAAAAGGGAAAAGGATAAATACAAAAAGAAAATGGATGAAATAAACGAGGAAAGAGACTGGAACATCGCTGACCTGGATGAGGAAGAGAGCGGGACTCGATCCAGCCTTCTCTCAGAGGATGAGGATCCTCCATCATCTCCAACGACGACAGACTCTCAGGAGAAATCCATT…
CL143.Contig1_All	AAAAAGTATGTGAGTAGGTGAGAACATCTACAACTCAATGTTTTTGGTTTTTGTTTGAGATTTTGTGCAGGATTCTCTCTCGTCTTGTTAGAGAAGTTGAGTGTATTTGATCTTGTAGAAGAAAAGGCACAATTGAGCAAGACGTGGTTATGGCGAATGTGTTTTCGAAGGTGTTAACCGTTGTACTGACAATTGTAGCTGACAATTCTTTCCTTAGAGCTGTGTAAAAATTAACTCTTAAATATTTCTTGATAGGGTTATTTCAATTGTCAGAAATATGTAAGTGTAAA
CL143.Contig2_All	ATTTTCCAAGATGTGTTTAAAATGGTCTATGAAACTGTGAAAGAATTTTTAGAATTTAAAATGGTCTGTAAGAAAATGTTCGGATAGGGAGTCCAACGGGGGTTGTGGTAACGGTTACCACTGAGACAAGCCTTAGGCTTATGTTCAACTGTTTTGAAACAAATGTTTGCTTGGCATGTGTTGTCCTCATGATATGGTGTAGTAAATCTGTAGATTTTTTAAGCCAGAATTTTGTTTCATATGA
CL143.Contig3_All	CAATACATGCCAAGCTGACATTTGTTTCAAAGAGCAACAACAGTTGAACATAAGCCTAAGGCTCGTCTTGGTGGTAACCGTTAACACAACCCTCGTTGGACCTCCTGTCCGAACATTTTGTTAGACATTTTAAATAAATTCTAAAAATTCTTTCACAGGTTCACAGAACATTTTAAACACATCTTGGAAAATACAAGGATAAGACTGTTCCCATCTCAGCCAAATCAGCTGATGTCAGCTTAAAAAAACAATCAGCCCTTCTGAGTCGGTTTCAGTCGCTGATGACTGACTTGACCTCATATTACCTCTGGCTGAGGACATATTAC
CL143.Contig4_All	CTTCTTCTTCTTCTTCTTCTTCAAGCCTTCACACTTGAATTCTTTTCGTAAACTCTTCCGTACGTACTTACGCGGATGGACAGACGTGAGATTGTTAGGGTGTGAAATGAAGTCGAATCTTTCAATGTCAAGATATTTGCCTTTGTTGCTCTCAGTTTCCCAATGAATTTTCAAGTCTTGGTTTGAAATAACTAATAGAGTTTTGTCAAATGATTGATGAATCAATTCATGGGTTTTGGTATGAAATGAAGCTGAAGGTGAATTTGTCTCAATGTCAAGAAATTTGCTTTTGCCACCCAATTTTCAAGTGAATTGTCAAGTTTTTGTTGGAAACATTTGTTAAGAATTGTATCATGTGATTCAAGTGATGACAAGTTTCATTTTGTATGTTTTGATGAT…
CL143.Contig5_All	AATTAAAGGTTTTGCTGGACCAAAAGGATAACTCTCTCTACAAGGTCTGACAGACTTACTTTACACCTTTCAACCTAACTTTTAACTTTATACTTTATAAGACATCTGGCAGGATATACATAATATTCAAAGCTTTAAAATAATCTTGCGAAACTGTTATATGTAAACTAGTAAAAAAAAACAGCAAAAATGACAGACTCTAATCTCAGTGAATGACACCTTGCAAGCTAAAATTTTCCGTACTACACCAACAAGTTTACTTATAATTCTCCAGGAAACAGTATTTGATCAAACGGAATCTCATAACTGCCTTATAAGTAAAATGTGACAACTCATGATAAAAATTTACAAATGACAATTTTTCTTAAGAATTAAGTCAATTTTACACTTACATACTTC…
CL143.Contig6_All	TTGCCAAAAAGCATTCTTTGATTTTGAGACAGTGTGAGGTAATATCTAGATTTTTCTGAATGCAAAAGGTGAATTTAGAACAAATGTTTTCCCCATCATTTAATGGTACGAGGAAACTGTCTTCACTTGTAGGTTACCTTTCAGCTGGAAGGGTTCTTTGATAGGAAAATAATCCCTTAAAAGCTTGGTAAGATGTAGATGGATCAGATGCTGTGGAGATGCCAGTTGCCATTTCCTTACGGAGGTTACAAAAACCCTCGGTTTGTTG
CL143.Contig7_All	CTTTTCTGAATGCAAAAGGTGAATTTAGAACAAATGTTTTTCCCGTCATTTAATGGGATGAGGAAACTGTCCTCATTTTTTGGTTACCTTTCTGTTGGAAGGTGTTATTGACAGGGAAATATTCCCTTAAAAGCTTGGTAAGATTTAGATGAATCAGATGCTGTGGAGAAGCTAGTTGCCATTTCCTTACGGAGGTTACAAAAACCCTCGGTTTGTTG
CL143.Contig8_All	TTCTTCTTCTTCTTCTTCTTCACACTTGAATTCTTTTCGTCAACTCTTCCGTACGGACAGACGTGAGATTGTTAGGGTGTGAAATGAAGTCGAATCTTTCAATGTCAAGATATTTGCCTTTGTTGCTCTCAGTTTCCCAATGAATTTTCAAGTCTTGGTTTGAAATAACTAATAGAGTTTTGTCAAATGATTGATGAATCAATTCATGGGTTTTGGTATGAAATGAAGCTGAAGGTGAATTTGTCTCAATGTCAAGAAATTTGCTTTTGCCACCCAATTTTCAAGTGAATTGTCAAGTTTTTGTTGGAAACATTTGTTAAGAATTGTGTCTATGTGATTCAAGTGATGACAAGTTTCATTTTGTATGTTTTGATGATGTTGGAATGAGAACTAGAGGTG…
CL144.Contig1_All	TTCCTAGCCAAAATTGTGACTTTTTTTCCTGTGACTTTATTTCCGGCCACCGTAAGTTAATGTGACTTTCTTTCTTGTGACTTTTTTTTCCCTAGCAAAATTGTGACTTTTATTCTTGTGACTTTATTTCCGGCCACCATAGATTGTGACTTTTTTTCCTAGCCAAAATTGTGACTTTTTTTCCTGTGACTTTATTTCCGGCCACCGTAAGTTAATGTGACTTTCTTTCTTGTGACTTTTTTTTCCCTAGCAAAATTGTGACTTTAGTACCGGCCACCATAAGTTAATGTGACTTTCTTTCCTGTGACTTTTTTCCCCTAGCCAAAATTGTGAATTTTTTCCCCGTGACTTTATTCCCGGGCACCTCTTAAGCTTATCCACATGTGACCCAAGGAACAG…
CL144.Contig2_All	GATAATGACCCCCCAAGAAATATTGTGAATTTTTACCCTGTTACTATTACCGGCCACCATAGATTAATGTGGCTTTCTTTCCAGTGACTTTTTGTTCCTAGCCAAAATTGTGACTTTTTTTCCTGTGACTTTATTTCCGGCCACCGTAAGTTAATGTGACTTTCTTTCTTGTGACTTTTTTTTCCCTAGCAAAATTGTGACTTTTATTCTTGTGACTTTATTTCCGGCCACCATAAATTAATGTGACTTTCTTTCCTGTGATTTTTTTTCCCTAGCCAAAATTGTAACTTTTTTCCCCGTGACTTTATTCCCGGGCACCTCTTAAACCTACCCATATGTGACCCAAGGAACAGTGTCTATTTTCTCACTATCATCATCGTTATCATCATAGAAGAGTAG…
CL145.Contig1_All	GATTTTACAAGTTTTATTCAGGTGAATCAACTGTCTATATATACTATGTAAATTACTGTTATTATTAATAGTCAAATCCAATCCCAAATTTCTGAATTAATGTGGAATTCATTTTCATGTGAGTAATCAAGCGCATCTCTAAAAAAAATTAAAGAAACAAATAAAACAACTGTACATCTGGCACCTTCAAGATCAGTTTGCCGCTCAGTTTCTTCCTTGGGCCTCTGCTTAAATTTGAAAATTAAATCTATCTGGAAGATGGACAAACTCATTCTCAGGTAACAGAATTGGTGCATCCTCCTCAATGAAAATGCCATCTTCATTTTCAGGGATATTGAAGATCTCAGGGATTGGGCCTTCTACTAGATCACCTTGACCTTGCAAATCTTCTGGACCTGC…
CL145.Contig2_All	GATTTTACAAGTTTTATTCAGGTGAATCAACTGTCTATATATACTATGTAAATTACTGTTATTATTAATAGTCAAATCCAATCCCAAATTTCTGAATTAATGTGGAATTCATTTTCATGTGAGTAATCAAGCGCATCTCTAAAAAAAATTAAAGAAACAAATAAAACAACTGTACATCTGGCACCTTCAAGATCAGTTTGCCGCTCAGTTTCTTCCTTGGGCCTCTGCTTAAATTTGAAAATTAAATCTATCTGGAAGATGGACAAACTCATTCTCAGGTAACAGAATTGGTGCATCCTCCTCAATGAAAATGCCATCTTCATTTTCAGGGATATTGAAGATCTCAGGGATTGGGCCTTCTACTAGATCACCTTGACCTTGCAAATCTTCTGGACCTGC…
CL146.Contig1_All	CATAGACGCCGATGAGGAAAACAATTCAGGTAGTCGAAAATATTTGCCTCTATCTTTTACATACAACTGTTTTTCATGAGAGTATGAATTTCCTAGCAATATGTTGTTCATTAGAGAGAACAAGAGCTAAACGGAAATACAGAAAGAAGAGATCAGTTATTAAAAAAGATAAATAAATTAACAATTCAATAAATAAGTAAATAAAGATGTAAGTACATTAATAAAATGTAAGGAGAACTGTATTAGGGTAGTAATGCATTGCGTCTTCGCTGGAACTTTTCAAGTTCCAATTGCACGACATCCTCAGGGAGGCTGTTCCACAGTCCAATGGTGTGAGGAATAAAGGACCTCTGGAACTGAGAAGTGGGGCACATTTGCCGCATGTTGGAGCTGCTCTTC…
CL146.Contig2_All	AAATTATGGGAGTCAACATTAGGGCATAGTAGGCCTCCAATAATTTTGCCTGCCAGTTTATGTCTCTGGCGTGCTACAGCGCATTCCCAGAGGCTAACTATTAACATGTTCAACAGTGAGAGGAGACTCACATTACAGTAGTATAATCCGGATCACCTCAAGCACTACAGTACTTCAATCTGTAATAAAATTAGCTATTGGCACTTCTTCAGAAGTTCAAGCAAAGATGCAATGCATTACTACCCTAATACTATTCTCCTTGCATTTTAATGCATTTGTATCTATTTATTTATTTTTTCTTTTTCTTTTTCAATAAGTGAGATCTCTGCTTCCTGTACTTCCCTTTGTCT
[truncated: 84,957 more rows]
