# Supplementary material for: Comparative Transcriptome Analysis of the Hepatopancreas from Macrobrachium rosenbergii Exposed to the Heavy Metal Copper
Source: Animals (Basel). 2024 Apr 5;14(7):1117. doi: 10.3390/ani14071117 (PMC11011146; doi:10.3390/ani14071117)
Supplement: Supplementary file 1 [file animals-14-01117-s001.zip › Supplementary Materials-Table S2.xls]

GeneID	Nr-ID	Nr-Score	Nr-Evalue	Nr-annotation	Nt-ID	Nt-Score	Nt-Evalue	Nt-annotation	Swissprot-ID	Swissprot-Score	Swissprot-Evalue	Swissprot-annotation	COG-ID	COG-Evalue	COG-Score	COG-Function-Description	KO_id	KEGG-Evalue	KEGG-Score	KEGG-Gene	ko_definition	GO-CellularComponent	GO-MolecularFunction	GO-BiologicalProcess
CL1.Contig1_All	-	-	-	-	gi|685042156|emb|LN590681.1|	71.9	3.00E-08	Cyprinus carpio genome assembly common carp genome, scaffold: LG47, chromosome: 47	-	-	-	-	-	-	-	-	-	-	-	-	-	-	-	-
CL1.Contig2_All	-	-	-	-	gi|685042156|emb|LN590681.1|	67.9	3.00E-07	Cyprinus carpio genome assembly common carp genome, scaffold: LG47, chromosome: 47	-	-	-	-	-	-	-	-	-	-	-	-	-	-	-	-
CL1.Contig3_All	-	-	-	-	-	-	-	-	-	-	-	-	-	-	-	-	-	-	-	-	-	-	-	-
CL1.Contig4_All	-	-	-	-	-	-	-	-	-	-	-	-	-	-	-	-	-	-	-	-	-	-	-	-
CL1.Contig5_All	-	-	-	-	gi|938149096|gb|KP777705.1|	65.9	1.00E-06	Dolomedes sulfureus clone DSTX62 cystine knot toxin mRNA, complete cds	-	-	-	-	-	-	-	-	-	-	-	-	-	-	-	-
CL2.Contig1_All	-	-	-	-	gi|64175206|gb|DQ019863.1|	163	4.00E-36	Macrobrachium rosenbergii clone Prk8E/1 microsatellite sequence	-	-	-	-	-	-	-	-	-	-	-	-	-	-	-	-
CL2.Contig2_All	-	-	-	-	gi|146336986|gb|EF364557.1|	109	8.00E-20	Macrobrachium rosenbergii clone 77 microsatellite sequence	-	-	-	-	-	-	-	-	-	-	-	-	-	-	-	-
CL2.Contig3_All	gi|71159516|gb|AAZ29608.1|	108.612	9.76E-21	C-type lectin [Penaeus monodon]	gi|146336986|gb|EF364557.1|	109	2.00E-19	Macrobrachium rosenbergii clone 77 microsatellite sequence	sp|P22897|MRC1_HUMAN	74.7	1.00E-12	Macrophage mannose receptor 1 OS=Homo sapiens GN=MRC1 PE=1 SV=1	-	-	-	-	K06560	4.00E-13	myd:102767016	80.5	mannose receptor, C type	-	-	-
CL2.Contig4_All	gi|321478948|gb|EFX89904.1|	137.502	1.47E-29	hypothetical protein DAPPUDRAFT_230075 [Daphnia pulex]	gi|64175206|gb|DQ019863.1|	109	2.00E-19	Macrobrachium rosenbergii clone Prk8E/1 microsatellite sequence	sp|P51910|APOD_MOUSE	105	7.00E-22	Apolipoprotein D OS=Mus musculus GN=Apod PE=2 SV=1	VCA0443	2.00E-10	66.6	---	K03098	2.00E-30	dpx:DAPPUDRAFT_230075	137	apolipoprotein D and lipocalin family protein	-	-	-
CL2.Contig5_All	gi|817214709|ref|XP_012283561.1|	230.335	3.31E-57	PREDICTED: fibroblast growth factor receptor substrate 2 [Orussus abietinus]	gi|688658761|emb|LL282285.1|	67.9	1.00E-06	Echinostoma caproni genome assembly E_caproni_Egypt, scaffold ECPE_contig0008233	sp|Q8C180|FRS2_MOUSE	149	5.00E-35	Fibroblast growth factor receptor substrate 2 OS=Mus musculus GN=Frs2 PE=1 SV=3	-	-	-	-	K12461	2.00E-56	bim:100743384	224	fibroblast growth factor receptor substrate 2	-	GO:0005158//insulin receptor binding	-
CL2.Contig6_All	-	-	-	-	gi|146336986|gb|EF364557.1|	81.8	2.00E-11	Macrobrachium rosenbergii clone 77 microsatellite sequence	-	-	-	-	-	-	-	-	-	-	-	-	-	-	-	-
CL2.Contig7_All	-	-	-	-	gi|64175206|gb|DQ019863.1|	194	2.00E-45	Macrobrachium rosenbergii clone Prk8E/1 microsatellite sequence	-	-	-	-	-	-	-	-	-	-	-	-	-	-	-	-
CL2.Contig8_All	-	-	-	-	gi|64175206|gb|DQ019863.1|	91.7	1.00E-14	Macrobrachium rosenbergii clone Prk8E/1 microsatellite sequence	-	-	-	-	-	-	-	-	-	-	-	-	-	-	-	-
CL2.Contig9_All	-	-	-	-	gi|146336986|gb|EF364557.1|	121	3.00E-23	Macrobrachium rosenbergii clone 77 microsatellite sequence	-	-	-	-	-	-	-	-	-	-	-	-	-	-	-	-
CL2.Contig10_All	gi|321455274|gb|EFX66411.1|	73.559	4.78E-10	hypothetical protein DAPPUDRAFT_64737 [Daphnia pulex]	gi|64175206|gb|DQ019863.1|	188	4.00E-43	Macrobrachium rosenbergii clone Prk8E/1 microsatellite sequence	sp|M3XQV7|BTBD3_MUSPF	59.3	8.00E-08	BTB/POZ domain-containing protein 3 OS=Mustela putorius furo GN=BTBD3 PE=2 SV=2	-	-	-	-	K10478	3.00E-09	hro:HELRODRAFT_143594	68.2	BTB/POZ domain-containing protein 3/6	-	-	-
CL2.Contig11_All	gi|929094174|ref|XP_014057896.1|	67.0106	7.76E-09	PREDICTED: NACHT, LRR and PYD domains-containing protein 6-like, partial [Salmo salar]	gi|64175206|gb|DQ019863.1|	87.7	3.00E-13	Macrobrachium rosenbergii clone Prk8E/1 microsatellite sequence	-	-	-	-	-	-	-	-	-	-	-	-	-	-	-	-
CL2.Contig12_All	gi|815789795|ref|XP_012215449.1|	139.813	3.03E-30	PREDICTED: BTB/POZ domain-containing protein 6-B-like [Linepithema humile]	gi|64175206|gb|DQ019863.1|	131	5.00E-26	Macrobrachium rosenbergii clone Prk8E/1 microsatellite sequence	sp|Q9Y2F9|BTBD3_HUMAN	105	4.00E-22	BTB/POZ domain-containing protein 3 OS=Homo sapiens GN=BTBD3 PE=2 SV=1	-	-	-	-	K10478	8.00E-24	ola:101168146	115	BTB/POZ domain-containing protein 3/6	-	GO:0005515//protein binding	-
CL2.Contig13_All	gi|959038871|ref|XP_014736025.1|	254.988	1.94E-64	PREDICTED: zinc finger CCCH-type antiviral protein 1-like [Sturnus vulgaris]	gi|76362867|gb|AC157805.3|	172	4.00E-38	Mus musculus chromosome 1, clone RP24-324B17, complete sequence	sp|Q8BZ20|PAR12_MOUSE	192	1.00E-47	Poly [ADP-ribose] polymerase 12 OS=Mus musculus GN=Parp12 PE=2 SV=3	YPL009c_1	1.00E-06	55.8	---	K15259	1.00E-64	apla:101795565	253	poly [ADP-ribose] polymerase 7/11/12/13 [EC:2.4.2.30]	-	GO:0003950//NAD+ ADP-ribosyltransferase activity;GO:0008270//zinc ion binding	-
CL2.Contig14_All	gi|586939656|gb|AHJ90473.1|	201.445	5.41E-49	hemocyanin [Macrobrachium nipponense]	gi|586939655|gb|KF431830.1|	387	1.00E-103	Macrobrachium nipponense hemocyanin mRNA, complete cds	sp|P80888|HCY_PALVU	125	3.00E-28	Hemocyanin OS=Palinurus vulgaris PE=1 SV=2	-	-	-	-	K00505	3.00E-09	dme:Dmel_CG42639	66.6	tyrosinase [EC:1.14.18.1]	-	-	-
CL2.Contig15_All	gi|242007778|ref|XP_002424700.1|	77.411	1.23E-11	cutile protein, putative [Pediculus humanus corporis] &gt;gi|212508193|gb|EEB11962.1| cutile protein, putative [Pediculus humanus corporis]	gi|64175206|gb|DQ019863.1|	111	3.00E-20	Macrobrachium rosenbergii clone Prk8E/1 microsatellite sequence	sp|Q9V7U0|RESIL_DROME	60.8	1.00E-08	Pro-resilin OS=Drosophila melanogaster GN=resilin PE=1 SV=1	-	-	-	-	K03006	4.00E-09	dpx:DAPPUDRAFT_308348	66.2	DNA-directed RNA polymerase II subunit RPB1 [EC:2.7.7.6]!K12567	-	GO:0042302//structural constituent of cuticle	-
CL2.Contig16_All	gi|929094174|ref|XP_014057896.1|	67.0106	3.03E-09	PREDICTED: NACHT, LRR and PYD domains-containing protein 6-like, partial [Salmo salar]	-	-	-	-	-	-	-	-	-	-	-	-	-	-	-	-	-	-	-	-
CL2.Contig17_All	gi|817214709|ref|XP_012283561.1|	230.335	8.08E-57	PREDICTED: fibroblast growth factor receptor substrate 2 [Orussus abietinus]	gi|146336986|gb|EF364557.1|	127	3.00E-24	Macrobrachium rosenbergii clone 77 microsatellite sequence	sp|Q8C180|FRS2_MOUSE	149	1.00E-34	Fibroblast growth factor receptor substrate 2 OS=Mus musculus GN=Frs2 PE=1 SV=3	-	-	-	-	K12461	6.00E-56	bim:100743384	224	fibroblast growth factor receptor substrate 2	-	GO:0005158//insulin receptor binding	-
CL2.Contig18_All	gi|530616571|ref|XP_005298034.1|	274.248	2.14E-70	PREDICTED: methionine adenosyltransferase 2 subunit beta [Chrysemys picta bellii]	gi|64175206|gb|DQ019863.1|	131	1.00E-25	Macrobrachium rosenbergii clone Prk8E/1 microsatellite sequence	sp|Q99LB6|MAT2B_MOUSE	269	5.00E-71	Methionine adenosyltransferase 2 subunit beta OS=Mus musculus GN=Mat2b PE=2 SV=1	alr3336	4.00E-29	129	---	K00789	2.00E-70	fch:102048974	271	S-adenosylmethionine synthetase [EC:2.5.1.6]	-	-	-
CL2.Contig19_All	gi|123477467|ref|XP_001321901.1|	258.84	7.46E-66	ankyrin repeat protein [Trichomonas vaginalis G3]	gi|64175206|gb|DQ019863.1|	85.7	4.00E-12	Macrobrachium rosenbergii clone Prk8E/1 microsatellite sequence	sp|Q505D1|ANR28_MOUSE	213	2.00E-54	Serine/threonine-protein phosphatase 6 regulatory ankyrin repeat subunit A OS=Mus musculus GN=Ankrd28 PE=1 SV=1	all2748	4.00E-33	142	---	K04984	8.00E-58	ocu:100341337	229	transient receptor potential cation channel subfamily A member 1	-	GO:0005515//protein binding	-
CL2.Contig20_All	-	-	-	-	gi|146336986|gb|EF364557.1|	85.7	3.00E-13	Macrobrachium rosenbergii clone 77 microsatellite sequence	-	-	-	-	-	-	-	-	-	-	-	-	-	-	-	-
CL2.Contig21_All	-	-	-	-	gi|146336986|gb|EF364557.1|	115	6.00E-22	Macrobrachium rosenbergii clone 77 microsatellite sequence	-	-	-	-	-	-	-	-	-	-	-	-	-	-	-	-
CL2.Contig22_All	-	-	-	-	gi|64175206|gb|DQ019863.1|	143	1.00E-30	Macrobrachium rosenbergii clone Prk8E/1 microsatellite sequence	-	-	-	-	-	-	-	-	-	-	-	-	-	-	-	-
CL2.Contig23_All	-	-	-	-	gi|64175206|gb|DQ019863.1|	101	1.00E-17	Macrobrachium rosenbergii clone Prk8E/1 microsatellite sequence	-	-	-	-	-	-	-	-	-	-	-	-	-	-	-	-
CL2.Contig24_All	gi|70908201|emb|CAJ16907.1|	65.4698	3.90E-09	hypothetical protein Tb10.v4.0196 [Trypanosoma brucei brucei TREU927]	-	-	-	-	-	-	-	-	-	-	-	-	-	-	-	-	-	-	-	-
CL2.Contig25_All	gi|330858322|gb|AEC46861.1|	1312.36	0	hemocyanin [Macrobrachium nipponense]	gi|330858321|gb|JF683437.1|	2526	0	Macrobrachium nipponense hemocyanin mRNA, complete cds	sp|P10787|HCYB_PANIN	911	0	Hemocyanin B chain OS=Panulirus interruptus PE=1 SV=1	-	-	-	-	K00505	4.00E-83	der:Dere_GG22822	312	tyrosinase [EC:1.14.18.1]	-	GO:0016491//oxidoreductase activity	GO:0008152//metabolic process
CL2.Contig26_All	gi|565341549|gb|AHC08054.1|	192.586	4.12E-46	micorsomal glutathione S-transferase [Locusta migratoria]	gi|146336986|gb|EF364557.1|	161	6.00E-35	Macrobrachium rosenbergii clone 77 microsatellite sequence	sp|Q9CPU4|MGST3_MOUSE	137	1.00E-31	Microsomal glutathione S-transferase 3 OS=Mus musculus GN=Mgst3 PE=1 SV=1	-	-	-	-	K00799	6.00E-43	dpx:DAPPUDRAFT_230545	179	glutathione S-transferase [EC:2.5.1.18]	-	-	-
CL2.Contig27_All	-	-	-	-	gi|64175206|gb|DQ019863.1|	83.8	4.00E-12	Macrobrachium rosenbergii clone Prk8E/1 microsatellite sequence	-	-	-	-	-	-	-	-	-	-	-	-	-	-	-	-
CL2.Contig28_All	gi|950316|gb|AAA74495.1|	57.3806	5.24E-06	unknown protein [Drosophila teissieri]	gi|146336986|gb|EF364557.1|	91.7	2.00E-14	Macrobrachium rosenbergii clone 77 microsatellite sequence	-	-	-	-	-	-	-	-	-	-	-	-	-	-	-	-
CL2.Contig29_All	-	-	-	-	gi|64175206|gb|DQ019863.1|	87.7	2.00E-13	Macrobrachium rosenbergii clone Prk8E/1 microsatellite sequence	-	-	-	-	-	-	-	-	-	-	-	-	-	-	-	-
CL2.Contig30_All	-	-	-	-	gi|64175206|gb|DQ019863.1|	125	8.00E-25	Macrobrachium rosenbergii clone Prk8E/1 microsatellite sequence	-	-	-	-	-	-	-	-	-	-	-	-	-	-	-	-
CL2.Contig31_All	gi|676430976|ref|XP_009046102.1|	272.322	2.58E-70	hypothetical protein LOTGIDRAFT_224587 [Lottia gigantea] &gt;gi|556114527|gb|ESP03179.1| hypothetical protein LOTGIDRAFT_224587 [Lottia gigantea]	-	-	-	-	sp|A4II73|OVCA2_XENTR	209	2.00E-53	Ovarian cancer-associated gene 2 protein homolog OS=Xenopus tropicalis GN=ovca2 PE=2 SV=2	-	-	-	-	K07561	1.00E-31	fpg:101918525	140	2-(3-amino-3-carboxypropyl)histidine synthase [EC:2.5.1.108]	-	-	-
CL2.Contig32_All	gi|929094174|ref|XP_014057896.1|	67.0106	3.90E-09	PREDICTED: NACHT, LRR and PYD domains-containing protein 6-like, partial [Salmo salar]	gi|64175206|gb|DQ019863.1|	71.9	1.00E-08	Macrobrachium rosenbergii clone Prk8E/1 microsatellite sequence	-	-	-	-	-	-	-	-	-	-	-	-	-	-	-	-
CL2.Contig33_All	-	-	-	-	gi|146336986|gb|EF364557.1|	135	2.00E-27	Macrobrachium rosenbergii clone 77 microsatellite sequence	-	-	-	-	-	-	-	-	-	-	-	-	-	-	-	-
CL2.Contig34_All	gi|675380290|gb|KFM73192.1|	36.965	2.77E-06	RNA-directed DNA polymerase from mobile element jockey, partial [Stegodyphus mimosarum]	gi|64175206|gb|DQ019863.1|	157	6.00E-34	Macrobrachium rosenbergii clone Prk8E/1 microsatellite sequence	-	-	-	-	-	-	-	-	-	-	-	-	-	-	-	-
CL2.Contig35_All	-	-	-	-	gi|64175206|gb|DQ019863.1|	91.7	2.00E-14	Macrobrachium rosenbergii clone Prk8E/1 microsatellite sequence	-	-	-	-	-	-	-	-	-	-	-	-	-	-	-	-
CL2.Contig36_All	-	-	-	-	gi|64175206|gb|DQ019863.1|	244	2.00E-60	Macrobrachium rosenbergii clone Prk8E/1 microsatellite sequence	-	-	-	-	-	-	-	-	-	-	-	-	-	-	-	-
CL2.Contig37_All	-	-	-	-	gi|64175206|gb|DQ019863.1|	111	6.00E-21	Macrobrachium rosenbergii clone Prk8E/1 microsatellite sequence	-	-	-	-	-	-	-	-	-	-	-	-	-	-	-	-
CL2.Contig38_All	-	-	-	-	gi|146336986|gb|EF364557.1|	125	2.00E-24	Macrobrachium rosenbergii clone 77 microsatellite sequence	-	-	-	-	-	-	-	-	-	-	-	-	-	-	-	-
CL2.Contig39_All	-	-	-	-	gi|146336986|gb|EF364557.1|	91.7	5.00E-15	Macrobrachium rosenbergii clone 77 microsatellite sequence	-	-	-	-	-	-	-	-	-	-	-	-	-	-	-	-
CL2.Contig40_All	-	-	-	-	gi|334854582|gb|HQ722935.1|	61.9	1.00E-05	Macrobrachium rosenbergii clone TGFP39 microsatellite sequence	-	-	-	-	-	-	-	-	-	-	-	-	-	-	-	-
CL2.Contig41_All	gi|646697878|gb|KDR09330.1|	1113.6	0	Nesprin-1 [Zootermopsis nevadensis]	-	-	-	-	sp|Q8NF91|SYNE1_HUMAN	626	4.00E-178	Nesprin-1 OS=Homo sapiens GN=SYNE1 PE=1 SV=4	YHR023w	6.00E-15	84	---	K19326	0	tca:656637	1118	nesprin-1	GO:0016021//integral component of membrane	GO:0005515//protein binding	-
CL2.Contig42_All	gi|762072434|ref|XP_011430351.1|	218.394	4.17E-54	PREDICTED: serine/threonine-protein kinase Nek4-like isoform X3 [Crassostrea gigas]	gi|64175206|gb|DQ019863.1|	139	1.00E-28	Macrobrachium rosenbergii clone Prk8E/1 microsatellite sequence	sp|Q6P3R8|NEK5_HUMAN	191	6.00E-48	Serine/threonine-protein kinase Nek5 OS=Homo sapiens GN=NEK5 PE=1 SV=1	YAR018c	7.00E-29	127	---	K08857	6.00E-55	crg:105330383	218	NIMA (never in mitosis gene a)-related kinase 1/4/5 [EC:2.7.11.1]	-	GO:0005524//ATP binding;GO:0005515//protein binding;GO:0004672//protein kinase activity	GO:0006468//protein phosphorylation
CL2.Contig43_All	-	-	-	-	gi|64175206|gb|DQ019863.1|	149	1.00E-31	Macrobrachium rosenbergii clone Prk8E/1 microsatellite sequence	-	-	-	-	-	-	-	-	-	-	-	-	-	-	GO:0005515//protein binding	-
CL2.Contig44_All	gi|919033014|ref|XP_013400181.1|	576.244	2.66E-161	PREDICTED: N-acetylated-alpha-linked acidic dipeptidase 2-like [Lingula anatina]	gi|146336986|gb|EF364557.1|	133	3.00E-26	Macrobrachium rosenbergii clone 77 microsatellite sequence	sp|Q04609|FOLH1_HUMAN	481	8.00E-135	Glutamate carboxypeptidase 2 OS=Homo sapiens GN=FOLH1 PE=1 SV=1	MK0503	3.00E-10	67.4	---	K01301	6.00E-144	spu:579656	515	N-acetylated-alpha-linked acidic dipeptidase [EC:3.4.17.21]	-	-	-
CL2.Contig45_All	gi|646697878|gb|KDR09330.1|	1113.6	0	Nesprin-1 [Zootermopsis nevadensis]	gi|253796206|gb|GQ257578.1|	105	1.00E-17	Macrobrachium nipponense clone Mni081 microsatellite sequence	sp|Q8NF91|SYNE1_HUMAN	625	6.00E-178	Nesprin-1 OS=Homo sapiens GN=SYNE1 PE=1 SV=4	YHR023w	6.00E-15	84	---	K19326	0	tca:656637	1133	nesprin-1	GO:0016021//integral component of membrane	GO:0005515//protein binding	-
CL2.Contig46_All	gi|646720352|gb|KDR22110.1|	438.728	4.54E-120	StAR-related lipid transfer protein 3 [Zootermopsis nevadensis]	-	-	-	-	sp|Q61542|STAR3_MOUSE	270	2.00E-71	StAR-related lipid transfer protein 3 OS=Mus musculus GN=Stard3 PE=2 SV=1	-	-	-	-	K16931	2.00E-37	mdo:100032950	160	steroidogenic acute regulatory protein, mitochondrial	-	GO:0008289//lipid binding	-
CL2.Contig47_All	gi|919033014|ref|XP_013400181.1|	575.859	3.55E-161	PREDICTED: N-acetylated-alpha-linked acidic dipeptidase 2-like [Lingula anatina]	gi|253796206|gb|GQ257578.1|	105	6.00E-18	Macrobrachium nipponense clone Mni081 microsatellite sequence	sp|Q04609|FOLH1_HUMAN	483	3.00E-135	Glutamate carboxypeptidase 2 OS=Homo sapiens GN=FOLH1 PE=1 SV=1	MK0503	2.00E-10	67.8	---	K01301	3.00E-144	crg:105344131	516	N-acetylated-alpha-linked acidic dipeptidase [EC:3.4.17.21]	-	-	-
CL2.Contig48_All	gi|999977098|gb|KXJ16272.1|	70.4774	1.03E-10	Retrovirus-related Pol polyprotein from type-2 retrotransposable element R2DM [Exaiptasia pallida]	gi|299032936|gb|GQ853091.1|	222	1.00E-54	Macrobrachium rosenbergii clone SBhMT79112_2 microsatellite sequence >gi|299032937|gb|GQ853092.1| Macrobrachium rosenbergii clone SBhMT79112_3 microsatellite sequence	-	-	-	-	-	-	-	-	K20705	5.00E-07	obi:106882709	55.1	dynamin-binding protein	-	-	-
CL2.Contig49_All	gi|999980596|gb|KXJ19770.1|	108.612	3.33E-22	hypothetical protein AC249_AIPGENE21527 [Exaiptasia pallida]	gi|299032943|gb|GQ853098.1|	79.8	2.00E-11	Macrobrachium rosenbergii clone SBhMT79112_9 microsatellite sequence	-	-	-	-	-	-	-	-	K20705	1.00E-18	obi:106882709	93.6	dynamin-binding protein!K14557	-	-	-
CL2.Contig50_All	gi|999969249|gb|KXJ08423.1|	114.005	8.95E-34	LINE-1 reverse transcriptase-like, partial [Exaiptasia pallida]	-	-	-	-	-	-	-	-	-	-	-	-	-	-	-	-	-	-	-	-
CL2.Contig51_All	gi|961110652|ref|XP_014778780.1|	62.3882	1.65E-12	PREDICTED: uncharacterized protein LOC106875234 [Octopus bimaculoides]	-	-	-	-	-	-	-	-	-	-	-	-	-	-	-	-	-	-	-	-
CL2.Contig52_All	gi|999965804|gb|KXJ04982.1|	50.447	9.23E-09	Retrovirus-related Pol polyprotein from type-2 retrotransposable element R2DM, partial [Exaiptasia pallida]	-	-	-	-	-	-	-	-	-	-	-	-	-	-	-	-	-	-	-	-
CL2.Contig53_All	-	-	-	-	gi|146336986|gb|EF364557.1|	65.9	1.00E-06	Macrobrachium rosenbergii clone 77 microsatellite sequence	-	-	-	-	-	-	-	-	-	-	-	-	-	-	-	-
CL2.Contig54_All	-	-	-	-	gi|146336986|gb|EF364557.1|	65.9	1.00E-06	Macrobrachium rosenbergii clone 77 microsatellite sequence	-	-	-	-	-	-	-	-	-	-	-	-	-	-	-	-
CL2.Contig55_All	-	-	-	-	gi|146336986|gb|EF364557.1|	65.9	1.00E-06	Macrobrachium rosenbergii clone 77 microsatellite sequence	-	-	-	-	-	-	-	-	-	-	-	-	-	-	-	-
CL2.Contig56_All	gi|999967286|gb|KXJ06460.1|	91.2781	2.38E-19	hypothetical protein AC249_AIPGENE4780 [Exaiptasia pallida]	-	-	-	-	-	-	-	-	-	-	-	-	K00128	1.00E-08	aqu:100638181	60.8	aldehyde dehydrogenase (NAD+) [EC:1.2.1.3]	-	-	-
CL2.Contig57_All	-	-	-	-	gi|299032943|gb|GQ853098.1|	85.7	2.00E-13	Macrobrachium rosenbergii clone SBhMT79112_9 microsatellite sequence	-	-	-	-	-	-	-	-	-	-	-	-	-	-	-	-
CL2.Contig58_All	gi|586939656|gb|AHJ90473.1|	559.296	4.09E-157	hemocyanin [Macrobrachium nipponense]	gi|586939655|gb|KF431830.1|	932	0	Macrobrachium nipponense hemocyanin mRNA, complete cds	sp|P80888|HCY_PALVU	342	6.00E-94	Hemocyanin OS=Palinurus vulgaris PE=1 SV=2	-	-	-	-	K00505	4.00E-36	der:Dere_GG22822	154	tyrosinase [EC:1.14.18.1]!K08745	-	GO:0016491//oxidoreductase activity	GO:0008152//metabolic process
CL2.Contig59_All	-	-	-	-	gi|146336986|gb|EF364557.1|	61.9	3.00E-06	Macrobrachium rosenbergii clone 77 microsatellite sequence	-	-	-	-	-	-	-	-	-	-	-	-	-	-	-	-
CL2.Contig60_All	-	-	-	-	gi|146336986|gb|EF364557.1|	91.7	1.00E-14	Macrobrachium rosenbergii clone 77 microsatellite sequence	-	-	-	-	-	-	-	-	-	-	-	-	-	-	-	-
CL2.Contig61_All	gi|328899610|gb|AEB54642.1|	193.741	9.81E-47	ribosomal protein L35 [Procambarus clarkii]	gi|262401437|gb|FJ774901.1|	133	8.00E-27	Scylla paramamosain ribosomal protein L35 mRNA, complete cds	sp|Q29361|RL35_PIG	179	2.00E-44	60S ribosomal protein L35 OS=Sus scrofa GN=RPL35 PE=2 SV=3	SPCC613.05c	9.00E-28	123	---	K02918	2.00E-43	phu:Phum_PHUM109840	180	large subunit ribosomal protein L35e	GO:0005840//ribosome;GO:0005622//intracellular	GO:0003735//structural constituent of ribosome	GO:0006412//translation
CL2.Contig62_All	-	-	-	-	gi|146336986|gb|EF364557.1|	125	4.00E-24	Macrobrachium rosenbergii clone 77 microsatellite sequence	-	-	-	-	-	-	-	-	-	-	-	-	-	-	-	-
CL2.Contig63_All	-	-	-	-	gi|64175206|gb|DQ019863.1|	71.9	4.00E-08	Macrobrachium rosenbergii clone Prk8E/1 microsatellite sequence	-	-	-	-	-	-	-	-	-	-	-	-	-	-	-	-
CL2.Contig64_All	-	-	-	-	gi|146336986|gb|EF364557.1|	224	3.00E-54	Macrobrachium rosenbergii clone 77 microsatellite sequence	-	-	-	-	-	-	-	-	-	-	-	-	-	-	-	-
CL2.Contig65_All	-	-	-	-	-	-	-	-	-	-	-	-	-	-	-	-	-	-	-	-	-	-	-	-
CL2.Contig66_All	gi|242017106|ref|XP_002429033.1|	185.267	2.07E-126	reverse transcriptase, putative [Pediculus humanus corporis] &gt;gi|212513888|gb|EEB16295.1| reverse transcriptase, putative [Pediculus humanus corporis]	gi|299032936|gb|GQ853091.1|	392	1.00E-105	Macrobrachium rosenbergii clone SBhMT79112_2 microsatellite sequence >gi|299032937|gb|GQ853092.1| Macrobrachium rosenbergii clone SBhMT79112_3 microsatellite sequence	sp|Q54KM3|CDH1_DICDI	53.9	2.00E-06	Anaphase-promoting complex subunit cdh1 OS=Dictyostelium discoideum GN=cdh1 PE=3 SV=1	-	-	-	-	K20705	5.00E-35	obi:106882709	92	dynamin-binding protein!K00128	-	-	-
CL2.Contig67_All	-	-	-	-	gi|393716349|gb|JQ349147.1|	420	1.00E-113	Macrobrachium rosenbergii lectin 1 (Lec1) mRNA, complete cds	-	-	-	-	-	-	-	-	-	-	-	-	-	-	-	-
CL2.Contig68_All	-	-	-	-	-	-	-	-	-	-	-	-	-	-	-	-	-	-	-	-	-	-	-	-
CL2.Contig69_All	gi|731232367|ref|XP_010629897.1|	97.4413	1.53E-17	PREDICTED: docking protein 1 isoform X1 [Fukomys damarensis]	gi|64175206|gb|DQ019863.1|	145	3.00E-30	Macrobrachium rosenbergii clone Prk8E/1 microsatellite sequence	sp|Q5EA84|DOK1_BOVIN	90.1	2.00E-17	Docking protein 1 OS=Bos taurus GN=DOK1 PE=2 SV=1	-	-	-	-	K20234	6.00E-18	xla:108712703	95.9	docking protein 2!K14752	-	GO:0005158//insulin receptor binding	-
CL2.Contig70_All	-	-	-	-	gi|64175206|gb|DQ019863.1|	87.7	8.00E-14	Macrobrachium rosenbergii clone Prk8E/1 microsatellite sequence	-	-	-	-	-	-	-	-	-	-	-	-	-	-	-	-
CL2.Contig71_All	gi|330858322|gb|AEC46861.1|	141.354	4.63E-32	hemocyanin [Macrobrachium nipponense]	gi|338809145|gb|JF939200.1|	246	9.00E-62	Exopalaemon carinicauda hemocyanin mRNA, complete cds	sp|P10787|HCYB_PANIN	116	1.00E-26	Hemocyanin B chain OS=Panulirus interruptus PE=1 SV=1	-	-	-	-	K00505	2.00E-08	der:Dere_GG22822	59.7	tyrosinase [EC:1.14.18.1]	-	-	-
CL2.Contig72_All	-	-	-	-	-	-	-	-	-	-	-	-	-	-	-	-	-	-	-	-	-	-	-	-
CL2.Contig73_All	-	-	-	-	gi|64175206|gb|DQ019863.1|	208	1.00E-49	Macrobrachium rosenbergii clone Prk8E/1 microsatellite sequence	-	-	-	-	-	-	-	-	-	-	-	-	-	-	-	-
CL2.Contig74_All	-	-	-	-	gi|64175206|gb|DQ019863.1|	113	1.00E-20	Macrobrachium rosenbergii clone Prk8E/1 microsatellite sequence	-	-	-	-	-	-	-	-	-	-	-	-	-	-	-	-
CL2.Contig75_All	gi|919033014|ref|XP_013400181.1|	554.673	3.23E-155	PREDICTED: N-acetylated-alpha-linked acidic dipeptidase 2-like [Lingula anatina]	-	-	-	-	sp|Q04609|FOLH1_HUMAN	463	7.00E-130	Glutamate carboxypeptidase 2 OS=Homo sapiens GN=FOLH1 PE=1 SV=1	MK0503	8.00E-11	67.8	---	K01301	1.00E-137	crg:105344131	493	N-acetylated-alpha-linked acidic dipeptidase [EC:3.4.17.21]	-	-	-
CL2.Contig76_All	-	-	-	-	gi|146336986|gb|EF364557.1|	139	2.00E-29	Macrobrachium rosenbergii clone 77 microsatellite sequence	-	-	-	-	-	-	-	-	-	-	-	-	-	-	-	-
CL2.Contig77_All	-	-	-	-	gi|146336986|gb|EF364557.1|	161	6.00E-36	Macrobrachium rosenbergii clone 77 microsatellite sequence	-	-	-	-	-	-	-	-	-	-	-	-	-	-	-	-
CL2.Contig78_All	-	-	-	-	gi|64175206|gb|DQ019863.1|	147	3.00E-31	Macrobrachium rosenbergii clone Prk8E/1 microsatellite sequence	-	-	-	-	-	-	-	-	-	-	-	-	-	-	-	-
CL2.Contig79_All	-	-	-	-	gi|64175206|gb|DQ019863.1|	167	3.00E-37	Macrobrachium rosenbergii clone Prk8E/1 microsatellite sequence	-	-	-	-	-	-	-	-	-	-	-	-	-	-	-	-
CL2.Contig80_All	-	-	-	-	gi|146336986|gb|EF364557.1|	95.6	4.00E-16	Macrobrachium rosenbergii clone 77 microsatellite sequence	-	-	-	-	-	-	-	-	-	-	-	-	-	-	-	-
CL2.Contig81_All	-	-	-	-	gi|146336986|gb|EF364557.1|	95.6	7.00E-16	Macrobrachium rosenbergii clone 77 microsatellite sequence	-	-	-	-	-	-	-	-	-	-	-	-	-	-	-	-
CL2.Contig82_All	-	-	-	-	gi|146336986|gb|EF364557.1|	155	7.00E-34	Macrobrachium rosenbergii clone 77 microsatellite sequence	-	-	-	-	-	-	-	-	-	-	-	-	-	-	-	-
CL2.Contig83_All	-	-	-	-	gi|146336986|gb|EF364557.1|	147	1.00E-31	Macrobrachium rosenbergii clone 77 microsatellite sequence	-	-	-	-	-	-	-	-	-	-	-	-	-	-	-	-
CL2.Contig84_All	-	-	-	-	gi|64175206|gb|DQ019863.1|	105	3.00E-19	Macrobrachium rosenbergii clone Prk8E/1 microsatellite sequence	-	-	-	-	-	-	-	-	-	-	-	-	-	-	-	-
CL2.Contig85_All	-	-	-	-	-	-	-	-	-	-	-	-	-	-	-	-	-	-	-	-	-	-	-	-
CL2.Contig86_All	-	-	-	-	-	-	-	-	-	-	-	-	-	-	-	-	-	-	-	-	-	-	-	-
CL2.Contig87_All	gi|998512578|ref|XP_015516876.1|	169.474	2.19E-39	PREDICTED: 3 beta-hydroxysteroid dehydrogenase/Delta 5--&gt;4-isomerase type 4 [Neodiprion lecontei]	-	-	-	-	sp|Q9EQC1|3BHS7_MOUSE	99.8	2.00E-20	3 beta-hydroxysteroid dehydrogenase type 7 OS=Mus musculus GN=Hsd3b7 PE=2 SV=1	YGL001c	3.00E-18	92	---	K00070	3.00E-38	nvi:100120136	162	3beta-hydroxy-Delta5-steroid dehydrogenase / steroid Delta-isomerase [EC:1.1.1.145 5.3.3.1]	-	GO:0016616//oxidoreductase activity, acting on the CH-OH group of donors, NAD or NADP as acceptor;GO:0003854//3-beta-hydroxy-delta5-steroid dehydrogenase activity	GO:0055114//oxidation-reduction process;GO:0006694//steroid biosynthetic process
CL2.Contig88_All	-	-	-	-	gi|146336986|gb|EF364557.1|	65.9	1.00E-06	Macrobrachium rosenbergii clone 77 microsatellite sequence	-	-	-	-	-	-	-	-	-	-	-	-	-	-	-	-
CL2.Contig89_All	-	-	-	-	gi|146336986|gb|EF364557.1|	65.9	1.00E-06	Macrobrachium rosenbergii clone 77 microsatellite sequence	-	-	-	-	-	-	-	-	-	-	-	-	-	-	-	-
CL2.Contig90_All	gi|89258153|gb|ABD65299.1|	92.8189	4.72E-17	ENSANGP00000021035-like [Litopenaeus vannamei]	gi|13874461|dbj|AB060826.1|	103	3.00E-18	Macaca fascicularis brain cDNA clone:QtrA-10210, full insert sequence	-	-	-	-	-	-	-	-	-	-	-	-	-	GO:0005576//extracellular region	GO:0008061//chitin binding	GO:0006030//chitin metabolic process
CL2.Contig91_All	-	-	-	-	gi|146336986|gb|EF364557.1|	71.9	8.00E-09	Macrobrachium rosenbergii clone 77 microsatellite sequence	-	-	-	-	-	-	-	-	-	-	-	-	-	-	-	-
CL2.Contig92_All	gi|999973119|gb|KXJ12293.1|	80.8777	3.21E-25	hypothetical protein AC249_AIPGENE19480 [Exaiptasia pallida]	-	-	-	-	-	-	-	-	-	-	-	-	-	-	-	-	-	-	-	-
CL2.Contig93_All	gi|939628092|ref|XP_014294614.1|	666.766	0	PREDICTED: alpha-N-acetylglucosaminidase-like isoform X2 [Halyomorpha halys]	gi|946658851|ref|XM_014574876.1|	81.8	4.00E-11	PREDICTED: Pelodiscus sinensis N-acetylglucosaminidase, alpha (NAGLU), partial mRNA	sp|P54802|ANAG_HUMAN	657	0	Alpha-N-acetylglucosaminidase OS=Homo sapiens GN=NAGLU PE=1 SV=2	-	-	-	-	K01205	0	ocu:100344181	673	alpha-N-acetylglucosaminidase [EC:3.2.1.50]	-	-	-
CL2.Contig94_All	-	-	-	-	gi|146336986|gb|EF364557.1|	184	2.00E-42	Macrobrachium rosenbergii clone 77 microsatellite sequence	-	-	-	-	-	-	-	-	-	-	-	-	-	-	-	-
CL2.Contig95_All	-	-	-	-	gi|64175206|gb|DQ019863.1|	131	2.00E-26	Macrobrachium rosenbergii clone Prk8E/1 microsatellite sequence	-	-	-	-	-	-	-	-	-	-	-	-	-	-	-	-
CL2.Contig96_All	-	-	-	-	gi|64175206|gb|DQ019863.1|	113	1.00E-21	Macrobrachium rosenbergii clone Prk8E/1 microsatellite sequence	-	-	-	-	-	-	-	-	-	-	-	-	-	-	-	-
CL2.Contig97_All	-	-	-	-	gi|146336986|gb|EF364557.1|	69.9	4.00E-08	Macrobrachium rosenbergii clone 77 microsatellite sequence	-	-	-	-	-	-	-	-	-	-	-	-	-	-	-	-
CL2.Contig98_All	gi|999968911|gb|KXJ08085.1|	63.1586	3.11E-09	Retrovirus-related Pol polyprotein from type-2 retrotransposable element R2DM [Exaiptasia pallida]	-	-	-	-	-	-	-	-	-	-	-	-	-	-	-	-	-	-	-	-
CL2.Contig99_All	-	-	-	-	gi|64175206|gb|DQ019863.1|	95.6	7.00E-16	Macrobrachium rosenbergii clone Prk8E/1 microsatellite sequence	-	-	-	-	-	-	-	-	-	-	-	-	-	-	-	-
CL2.Contig100_All	-	-	-	-	gi|146336986|gb|EF364557.1|	67.9	4.00E-08	Macrobrachium rosenbergii clone 77 microsatellite sequence	-	-	-	-	-	-	-	-	-	-	-	-	-	-	-	-
CL2.Contig101_All	gi|242022987|ref|XP_002431918.1|	61.2326	6.23E-08	reverse transcriptase, putative [Pediculus humanus corporis] &gt;gi|212517262|gb|EEB19180.1| reverse transcriptase, putative [Pediculus humanus corporis]	-	-	-	-	-	-	-	-	-	-	-	-	K20705	9.00E-07	obi:106882709	54.3	dynamin-binding protein	-	-	-
CL2.Contig102_All	-	-	-	-	-	-	-	-	-	-	-	-	-	-	-	-	-	-	-	-	-	-	-	-
CL2.Contig103_All	gi|566086468|gb|AHC55308.1|	1047.73	0	inhibitor of apoptosis protein [Palaemon carinicauda]	gi|566086467|gb|KF696668.1|	910	0	Exopalaemon carinicauda inhibitor of apoptosis protein mRNA, complete cds	sp|Q24307|IAP2_DROME	183	2.00E-45	Apoptosis 2 inhibitor OS=Drosophila melanogaster GN=Iap2 PE=2 SV=3	-	-	-	-	K16060	2.00E-62	tca:663905	243	baculoviral IAP repeat-containing protein 2/3	-	GO:0008270//zinc ion binding;GO:0005515//protein binding	-
CL2.Contig104_All	gi|566086468|gb|AHC55308.1|	1047.73	0	inhibitor of apoptosis protein [Palaemon carinicauda]	gi|566086467|gb|KF696668.1|	910	0	Exopalaemon carinicauda inhibitor of apoptosis protein mRNA, complete cds	sp|Q24307|IAP2_DROME	183	3.00E-45	Apoptosis 2 inhibitor OS=Drosophila melanogaster GN=Iap2 PE=2 SV=3	-	-	-	-	K16060	4.00E-62	tca:663905	243	baculoviral IAP repeat-containing protein 2/3	-	GO:0008270//zinc ion binding;GO:0005515//protein binding	-
CL2.Contig105_All	-	-	-	-	gi|146336986|gb|EF364557.1|	91.7	5.00E-15	Macrobrachium rosenbergii clone 77 microsatellite sequence	-	-	-	-	-	-	-	-	-	-	-	-	-	-	-	-
CL2.Contig106_All	-	-	-	-	-	-	-	-	-	-	-	-	-	-	-	-	-	-	-	-	-	-	-	-
CL2.Contig107_All	-	-	-	-	gi|64175206|gb|DQ019863.1|	157	3.00E-34	Macrobrachium rosenbergii clone Prk8E/1 microsatellite sequence	-	-	-	-	-	-	-	-	-	-	-	-	-	-	-	-
CL2.Contig108_All	-	-	-	-	gi|64175206|gb|DQ019863.1|	81.8	3.00E-12	Macrobrachium rosenbergii clone Prk8E/1 microsatellite sequence	-	-	-	-	-	-	-	-	-	-	-	-	-	-	-	-
CL2.Contig109_All	-	-	-	-	-	-	-	-	-	-	-	-	-	-	-	-	-	-	-	-	-	-	-	-
CL2.Contig110_All	gi|999969249|gb|KXJ08423.1|	120.168	1.12E-25	LINE-1 reverse transcriptase-like, partial [Exaiptasia pallida]	-	-	-	-	-	-	-	-	-	-	-	-	-	-	-	-	-	-	-	-
CL2.Contig111_All	gi|999988514|gb|KXJ27600.1|	83.9593	8.86E-15	Transposon TX1 uncharacterized 149 kDa protein [Exaiptasia pallida]	-	-	-	-	-	-	-	-	-	-	-	-	-	-	-	-	-	-	-	-
CL2.Contig112_All	gi|999973119|gb|KXJ12293.1|	75.0998	4.11E-12	hypothetical protein AC249_AIPGENE19480 [Exaiptasia pallida]	-	-	-	-	-	-	-	-	-	-	-	-	-	-	-	-	-	-	-	-
CL2.Contig113_All	-	-	-	-	gi|146336986|gb|EF364557.1|	109	1.00E-20	Macrobrachium rosenbergii clone 77 microsatellite sequence	-	-	-	-	-	-	-	-	-	-	-	-	-	-	-	-
CL2.Contig114_All	-	-	-	-	gi|64175206|gb|DQ019863.1|	176	4.00E-40	Macrobrachium rosenbergii clone Prk8E/1 microsatellite sequence	-	-	-	-	-	-	-	-	-	-	-	-	-	-	-	-
CL2.Contig115_All	-	-	-	-	gi|64175206|gb|DQ019863.1|	131	4.00E-27	Macrobrachium rosenbergii clone Prk8E/1 microsatellite sequence	-	-	-	-	-	-	-	-	-	-	-	-	-	-	-	-
CL2.Contig116_All	-	-	-	-	gi|928193791|gb|KT380947.1|	81.8	3.00E-12	Macrobrachium nipponense feminization-1 (FEM-1) gene, complete cds	-	-	-	-	-	-	-	-	-	-	-	-	-	-	-	-
CL2.Contig117_All	gi|530616571|ref|XP_005298034.1|	274.248	5.28E-71	PREDICTED: methionine adenosyltransferase 2 subunit beta [Chrysemys picta bellii]	gi|146336986|gb|EF364557.1|	123	7.00E-24	Macrobrachium rosenbergii clone 77 microsatellite sequence	sp|Q99LB6|MAT2B_MOUSE	269	1.00E-71	Methionine adenosyltransferase 2 subunit beta OS=Mus musculus GN=Mat2b PE=2 SV=1	alr3336	1.00E-29	129	---	K00789	6.00E-71	fch:102048974	271	S-adenosylmethionine synthetase [EC:2.5.1.6]	-	-	-
CL2.Contig118_All	gi|959038871|ref|XP_014736025.1|	254.988	6.97E-65	PREDICTED: zinc finger CCCH-type antiviral protein 1-like [Sturnus vulgaris]	gi|146336986|gb|EF364557.1|	83.8	1.00E-11	Macrobrachium rosenbergii clone 77 microsatellite sequence	sp|Q8BZ20|PAR12_MOUSE	192	5.00E-48	Poly [ADP-ribose] polymerase 12 OS=Mus musculus GN=Parp12 PE=2 SV=3	-	-	-	-	K15259	4.00E-65	apla:101795565	253	poly [ADP-ribose] polymerase 7/11/12/13 [EC:2.4.2.30]	-	GO:0003950//NAD+ ADP-ribosyltransferase activity;GO:0008270//zinc ion binding	-
CL2.Contig119_All	-	-	-	-	gi|64175206|gb|DQ019863.1|	81.8	1.00E-11	Macrobrachium rosenbergii clone Prk8E/1 microsatellite sequence	-	-	-	-	-	-	-	-	-	-	-	-	-	-	-	-
CL2.Contig120_All	gi|530616571|ref|XP_005298034.1|	274.248	4.16E-71	PREDICTED: methionine adenosyltransferase 2 subunit beta [Chrysemys picta bellii]	gi|146336986|gb|EF364557.1|	99.6	9.00E-17	Macrobrachium rosenbergii clone 77 microsatellite sequence	sp|Q99LB6|MAT2B_MOUSE	269	1.00E-71	Methionine adenosyltransferase 2 subunit beta OS=Mus musculus GN=Mat2b PE=2 SV=1	alr3336	9.00E-30	129	---	K00789	5.00E-71	fch:102048974	271	S-adenosylmethionine synthetase [EC:2.5.1.6]	-	-	-
CL2.Contig121_All	-	-	-	-	-	-	-	-	-	-	-	-	-	-	-	-	-	-	-	-	-	-	-	-
CL2.Contig122_All	-	-	-	-	gi|64175206|gb|DQ019863.1|	105	1.00E-18	Macrobrachium rosenbergii clone Prk8E/1 microsatellite sequence	-	-	-	-	-	-	-	-	-	-	-	-	-	-	-	-
CL2.Contig123_All	-	-	-	-	gi|146336986|gb|EF364557.1|	93.7	7.00E-15	Macrobrachium rosenbergii clone 77 microsatellite sequence	-	-	-	-	-	-	-	-	-	-	-	-	-	-	-	-
CL2.Contig124_All	-	-	-	-	gi|146336986|gb|EF364557.1|	133	5.00E-27	Macrobrachium rosenbergii clone 77 microsatellite sequence	-	-	-	-	-	-	-	-	-	-	-	-	-	-	-	-
CL2.Contig125_All	-	-	-	-	gi|146336986|gb|EF364557.1|	109	2.00E-20	Macrobrachium rosenbergii clone 77 microsatellite sequence	-	-	-	-	-	-	-	-	-	-	-	-	-	-	-	-
CL2.Contig126_All	-	-	-	-	-	-	-	-	-	-	-	-	-	-	-	-	-	-	-	-	-	-	-	-
CL2.Contig127_All	-	-	-	-	-	-	-	-	-	-	-	-	-	-	-	-	-	-	-	-	-	-	-	-
CL2.Contig128_All	-	-	-	-	gi|64175206|gb|DQ019863.1|	79.8	3.00E-11	Macrobrachium rosenbergii clone Prk8E/1 microsatellite sequence	-	-	-	-	-	-	-	-	-	-	-	-	-	-	-	-
CL2.Contig129_All	-	-	-	-	gi|146336986|gb|EF364557.1|	143	7.00E-30	Macrobrachium rosenbergii clone 77 microsatellite sequence	-	-	-	-	-	-	-	-	-	-	-	-	-	-	-	-
CL2.Contig130_All	-	-	-	-	gi|64175206|gb|DQ019863.1|	174	3.00E-40	Macrobrachium rosenbergii clone Prk8E/1 microsatellite sequence	-	-	-	-	-	-	-	-	-	-	-	-	-	-	-	-
CL2.Contig131_All	-	-	-	-	gi|64175206|gb|DQ019863.1|	143	4.00E-30	Macrobrachium rosenbergii clone Prk8E/1 microsatellite sequence	-	-	-	-	-	-	-	-	-	-	-	-	-	-	-	-
CL2.Contig132_All	-	-	-	-	gi|64175206|gb|DQ019863.1|	149	3.00E-32	Macrobrachium rosenbergii clone Prk8E/1 microsatellite sequence	-	-	-	-	-	-	-	-	-	-	-	-	-	-	-	-
CL2.Contig133_All	-	-	-	-	gi|146336986|gb|EF364557.1|	137	5.00E-28	Macrobrachium rosenbergii clone 77 microsatellite sequence	-	-	-	-	-	-	-	-	-	-	-	-	-	-	-	-
CL2.Contig134_All	gi|939628092|ref|XP_014294614.1|	586.26	9.81E-165	PREDICTED: alpha-N-acetylglucosaminidase-like isoform X2 [Halyomorpha halys]	gi|14861377|gb|AF331668.1|AF331668	97.6	6.00E-16	Dromaius novaehollandiae lysosomal alpha-N-acetyl glucosaminidase mRNA, complete cds	sp|P54802|ANAG_HUMAN	599	1.00E-170	Alpha-N-acetylglucosaminidase OS=Homo sapiens GN=NAGLU PE=1 SV=2	-	-	-	-	K01205	5.00E-172	ocu:100344181	607	alpha-N-acetylglucosaminidase [EC:3.2.1.50]	-	-	-
CL2.Contig135_All	-	-	-	-	gi|334854582|gb|HQ722935.1|	63.9	1.00E-06	Macrobrachium rosenbergii clone TGFP39 microsatellite sequence	-	-	-	-	-	-	-	-	-	-	-	-	-	-	-	-
CL2.Contig136_All	-	-	-	-	gi|64175206|gb|DQ019863.1|	73.8	1.00E-09	Macrobrachium rosenbergii clone Prk8E/1 microsatellite sequence	-	-	-	-	-	-	-	-	-	-	-	-	-	-	-	-
CL2.Contig137_All	-	-	-	-	gi|146336986|gb|EF364557.1|	125	8.00E-25	Macrobrachium rosenbergii clone 77 microsatellite sequence	-	-	-	-	-	-	-	-	-	-	-	-	-	-	-	-
CL2.Contig138_All	-	-	-	-	gi|64175206|gb|DQ019863.1|	129	3.00E-26	Macrobrachium rosenbergii clone Prk8E/1 microsatellite sequence	-	-	-	-	-	-	-	-	-	-	-	-	-	-	-	-
CL2.Contig139_All	-	-	-	-	gi|334854582|gb|HQ722935.1|	89.7	1.00E-14	Macrobrachium rosenbergii clone TGFP39 microsatellite sequence	-	-	-	-	-	-	-	-	-	-	-	-	-	-	-	-
CL2.Contig140_All	-	-	-	-	gi|146336986|gb|EF364557.1|	172	2.00E-39	Macrobrachium rosenbergii clone 77 microsatellite sequence	-	-	-	-	-	-	-	-	-	-	-	-	-	-	-	-
CL2.Contig141_All	-	-	-	-	gi|64175206|gb|DQ019863.1|	63.9	7.00E-07	Macrobrachium rosenbergii clone Prk8E/1 microsatellite sequence	-	-	-	-	-	-	-	-	-	-	-	-	-	-	-	-
CL2.Contig142_All	-	-	-	-	gi|64175206|gb|DQ019863.1|	71.9	3.00E-09	Macrobrachium rosenbergii clone Prk8E/1 microsatellite sequence	-	-	-	-	-	-	-	-	-	-	-	-	-	-	-	-
CL2.Contig143_All	-	-	-	-	gi|18073244|emb|AJ251112.1|	109	6.00E-20	Homarus americanus mth gene for metallothionein, exons 1-3	-	-	-	-	-	-	-	-	-	-	-	-	-	-	-	-
CL2.Contig144_All	gi|586939656|gb|AHJ90473.1|	162.54	1.92E-38	hemocyanin [Macrobrachium nipponense]	gi|330858321|gb|JF683437.1|	274	4.00E-70	Macrobrachium nipponense hemocyanin mRNA, complete cds	sp|P83180|HCYB_ASTLP	147	5.00E-36	Hemocyanin B chain OS=Astacus leptodactylus PE=1 SV=1	-	-	-	-	-	-	-	-	-	-	-	-
CL2.Contig145_All	-	-	-	-	gi|18073244|emb|AJ251112.1|	87.7	2.00E-13	Homarus americanus mth gene for metallothionein, exons 1-3	-	-	-	-	-	-	-	-	-	-	-	-	-	-	-	-
CL2.Contig146_All	gi|926631265|ref|XP_013781357.1|	75.8702	7.09E-13	PREDICTED: uncharacterized protein LOC106465669 [Limulus polyphemus]	gi|64175206|gb|DQ019863.1|	97.6	7.00E-16	Macrobrachium rosenbergii clone Prk8E/1 microsatellite sequence	-	-	-	-	-	-	-	-	-	-	-	-	-	-	-	-
CL2.Contig147_All	gi|646697878|gb|KDR09330.1|	1113.6	0	Nesprin-1 [Zootermopsis nevadensis]	-	-	-	-	sp|Q6ZPR6|IBTK_MOUSE	673	0	Inhibitor of Bruton tyrosine kinase OS=Mus musculus GN=Ibtk PE=1 SV=3	SPCC330.11_2	3.00E-16	89.4	---	K19326	0	tca:656637	1118	nesprin-1	GO:0016021//integral component of membrane	GO:0005515//protein binding	-
CL2.Contig148_All	gi|938076740|gb|KPP73432.1|	123.25	3.74E-25	caspase-6-like [Scleropages formosus]	-	-	-	-	sp|Q98943|CASP2_CHICK	105	9.00E-22	Caspase-2 OS=Gallus gallus GN=CASP2 PE=2 SV=2	-	-	-	-	K02186	9.00E-23	obi:106878642	112	caspase 2 [EC:3.4.22.55]	-	GO:0008234//cysteine-type peptidase activity;GO:0004197//cysteine-type endopeptidase activity	GO:0006915//apoptotic process;GO:0006508//proteolysis
CL2.Contig149_All	-	-	-	-	gi|64175206|gb|DQ019863.1|	208	8.00E-50	Macrobrachium rosenbergii clone Prk8E/1 microsatellite sequence	-	-	-	-	-	-	-	-	-	-	-	-	-	-	-	-
CL2.Contig150_All	-	-	-	-	gi|64175206|gb|DQ019863.1|	125	7.00E-24	Macrobrachium rosenbergii clone Prk8E/1 microsatellite sequence	-	-	-	-	-	-	-	-	-	-	-	-	-	-	-	-
CL2.Contig151_All	-	-	-	-	gi|393716349|gb|JQ349147.1|	426	1.00E-115	Macrobrachium rosenbergii lectin 1 (Lec1) mRNA, complete cds	-	-	-	-	-	-	-	-	-	-	-	-	-	-	-	-
CL2.Contig152_All	-	-	-	-	gi|685878419|gb|KF811212.1|	69.9	1.00E-08	Macrobrachium nipponense insulin-like androgenic gland hormone gene, complete cds	-	-	-	-	-	-	-	-	-	-	-	-	-	-	-	-
CL2.Contig153_All	gi|157169239|gb|ABV25954.1|	219.55	3.62E-54	GATA-binding transcription factor B1 [Capitella teleta]	gi|964086583|ref|XM_001965928.2|	83.8	1.00E-11	Drosophila ananassae uncharacterized protein (Dana\GF11891), mRNA	sp|P70005|GAT6B_XENLA	203	1.00E-52	GATA-binding factor 6-B OS=Xenopus laevis GN=gata6-b PE=2 SV=1	SPCC1393.08	2.00E-22	107	---	K17897	2.00E-51	xla:399082	203	GATA-binding protein 6!K09183	GO:0005634//nucleus	GO:0008270//zinc ion binding;GO:0043565//sequence-specific DNA binding;GO:0003700//transcription factor activity, sequence-specific DNA binding	GO:0006355//regulation of transcription, DNA-templated
CL2.Contig154_All	gi|157169239|gb|ABV25954.1|	219.55	4.40E-54	GATA-binding transcription factor B1 [Capitella teleta]	gi|146336986|gb|EF364557.1|	93.7	2.00E-14	Macrobrachium rosenbergii clone 77 microsatellite sequence	sp|P70005|GAT6B_XENLA	203	2.00E-52	GATA-binding factor 6-B OS=Xenopus laevis GN=gata6-b PE=2 SV=1	SPCC1393.08	2.00E-22	107	---	K17897	3.00E-51	xla:399082	203	GATA-binding protein 6!K09183	GO:0005634//nucleus	GO:0008270//zinc ion binding;GO:0043565//sequence-specific DNA binding;GO:0003700//transcription factor activity, sequence-specific DNA binding	GO:0006355//regulation of transcription, DNA-templated
CL2.Contig155_All	-	-	-	-	-	-	-	-	-	-	-	-	-	-	-	-	-	-	-	-	-	-	-	-
CL2.Contig156_All	-	-	-	-	-	-	-	-	-	-	-	-	-	-	-	-	-	-	-	-	-	-	-	-
CL2.Contig157_All	-	-	-	-	gi|64175206|gb|DQ019863.1|	103	5.00E-18	Macrobrachium rosenbergii clone Prk8E/1 microsatellite sequence	-	-	-	-	-	-	-	-	-	-	-	-	-	-	-	-
CL2.Contig158_All	-	-	-	-	gi|146336986|gb|EF364557.1|	97.6	2.00E-16	Macrobrachium rosenbergii clone 77 microsatellite sequence	-	-	-	-	-	-	-	-	-	-	-	-	-	-	-	-
CL2.Contig159_All	-	-	-	-	-	-	-	-	-	-	-	-	-	-	-	-	-	-	-	-	-	-	-	-
CL2.Contig160_All	-	-	-	-	gi|64175206|gb|DQ019863.1|	63.9	6.00E-07	Macrobrachium rosenbergii clone Prk8E/1 microsatellite sequence	-	-	-	-	-	-	-	-	-	-	-	-	-	-	-	-
CL2.Contig161_All	gi|328899610|gb|AEB54642.1|	193.741	9.16E-47	ribosomal protein L35 [Procambarus clarkii]	gi|262401437|gb|FJ774901.1|	133	8.00E-27	Scylla paramamosain ribosomal protein L35 mRNA, complete cds	sp|Q29361|RL35_PIG	179	2.00E-44	60S ribosomal protein L35 OS=Sus scrofa GN=RPL35 PE=2 SV=3	SPCC613.05c	8.00E-28	123	---	K02918	1.00E-43	phu:Phum_PHUM109840	180	large subunit ribosomal protein L35e	GO:0005622//intracellular;GO:0005840//ribosome	GO:0003735//structural constituent of ribosome	GO:0006412//translation
CL2.Contig162_All	-	-	-	-	-	-	-	-	-	-	-	-	-	-	-	-	-	-	-	-	-	-	-	-
CL2.Contig163_All	-	-	-	-	-	-	-	-	-	-	-	-	-	-	-	-	-	-	-	-	-	-	-	-
CL3.Contig1_All	gi|918321621|gb|KOF89486.1|	55.0694	8.14E-06	hypothetical protein OCBIM_22012989mg [Octopus bimaculoides]	-	-	-	-	-	-	-	-	-	-	-	-	-	-	-	-	-	-	-	-
CL3.Contig2_All	gi|918321621|gb|KOF89486.1|	55.0694	8.29E-06	hypothetical protein OCBIM_22012989mg [Octopus bimaculoides]	-	-	-	-	-	-	-	-	-	-	-	-	-	-	-	-	-	-	-	-
CL3.Contig3_All	-	-	-	-	-	-	-	-	-	-	-	-	-	-	-	-	-	-	-	-	-	-	-	-
CL4.Contig1_All	gi|641663525|ref|XP_008182670.1|	578.556	2.18E-162	PREDICTED: homeobox protein extradenticle isoform X1 [Acyrthosiphon pisum] &gt;gi|985420409|ref|XP_015375665.1| PREDICTED: homeobox protein extradenticle isoform X1 [Diuraphis noxia]	gi|768413895|ref|XM_011570786.1|	337	4.00E-88	PREDICTED: Plutella xylostella homeobox protein extradenticle (LOC105398635), transcript variant X5, mRNA	sp|Q29CT2|EXD_DROPS	542	1.00E-153	Homeobox protein extradenticle OS=Drosophila pseudoobscura pseudoobscura GN=exd PE=3 SV=1	-	-	-	-	K09355	6.00E-161	api:100168368	570	pre-B-cell leukemia transcription factor 1	GO:0005634//nucleus	GO:0003677//DNA binding;GO:0003700//transcription factor activity, sequence-specific DNA binding;GO:0043565//sequence-specific DNA binding	GO:0006355//regulation of transcription, DNA-templated
CL4.Contig2_All	gi|909577372|ref|XP_013144502.1|	572.007	2.36E-160	PREDICTED: homeobox protein extradenticle isoform X3 [Papilio polytes]	gi|768413895|ref|XM_011570786.1|	337	4.00E-88	PREDICTED: Plutella xylostella homeobox protein extradenticle (LOC105398635), transcript variant X5, mRNA	sp|Q29CT2|EXD_DROPS	543	6.00E-154	Homeobox protein extradenticle OS=Drosophila pseudoobscura pseudoobscura GN=exd PE=3 SV=1	-	-	-	-	K09355	3.00E-161	api:100168368	572	pre-B-cell leukemia transcription factor 1	GO:0005634//nucleus	GO:0003700//transcription factor activity, sequence-specific DNA binding;GO:0043565//sequence-specific DNA binding;GO:0003677//DNA binding	GO:0006355//regulation of transcription, DNA-templated
CL4.Contig3_All	gi|768413896|ref|XP_011569088.1|	128.642	3.27E-27	PREDICTED: homeobox protein extradenticle isoform X5 [Plutella xylostella]	gi|768413895|ref|XM_011570786.1|	99.6	1.00E-16	PREDICTED: Plutella xylostella homeobox protein extradenticle (LOC105398635), transcript variant X5, mRNA	sp|Q7PMT1|EXD_ANOGA	125	2.00E-28	Homeobox protein extradenticle OS=Anopheles gambiae GN=exd PE=3 SV=2	-	-	-	-	K09355	1.00E-27	phu:Phum_PHUM213170	127	pre-B-cell leukemia transcription factor 1	-	-	-
CL4.Contig4_All	gi|641663525|ref|XP_008182670.1|	127.872	5.13E-27	PREDICTED: homeobox protein extradenticle isoform X1 [Acyrthosiphon pisum] &gt;gi|985420409|ref|XP_015375665.1| PREDICTED: homeobox protein extradenticle isoform X1 [Diuraphis noxia]	gi|768413895|ref|XM_011570786.1|	99.6	9.00E-17	PREDICTED: Plutella xylostella homeobox protein extradenticle (LOC105398635), transcript variant X5, mRNA	sp|Q7PMT1|EXD_ANOGA	119	2.00E-26	Homeobox protein extradenticle OS=Anopheles gambiae GN=exd PE=3 SV=2	-	-	-	-	K09355	1.00E-26	phu:Phum_PHUM213170	123	pre-B-cell leukemia transcription factor 1	-	-	-
CL4.Contig5_All	gi|193709272|ref|XP_001948220.1|	576.63	9.36E-162	PREDICTED: homeobox protein extradenticle isoform X2 [Acyrthosiphon pisum] &gt;gi|985420411|ref|XP_015375666.1| PREDICTED: homeobox protein extradenticle isoform X2 [Diuraphis noxia]	gi|768413895|ref|XM_011570786.1|	377	1.00E-100	PREDICTED: Plutella xylostella homeobox protein extradenticle (LOC105398635), transcript variant X5, mRNA	sp|Q29CT2|EXD_DROPS	545	2.00E-154	Homeobox protein extradenticle OS=Drosophila pseudoobscura pseudoobscura GN=exd PE=3 SV=1	-	-	-	-	K09355	1.00E-162	api:100168368	576	pre-B-cell leukemia transcription factor 1	GO:0005634//nucleus	GO:0003700//transcription factor activity, sequence-specific DNA binding;GO:0043565//sequence-specific DNA binding;GO:0003677//DNA binding	GO:0006355//regulation of transcription, DNA-templated
CL4.Contig6_All	gi|641663525|ref|XP_008182670.1|	583.178	9.63E-164	PREDICTED: homeobox protein extradenticle isoform X1 [Acyrthosiphon pisum] &gt;gi|985420409|ref|XP_015375665.1| PREDICTED: homeobox protein extradenticle isoform X1 [Diuraphis noxia]	gi|768413895|ref|XM_011570786.1|	377	1.00E-100	PREDICTED: Plutella xylostella homeobox protein extradenticle (LOC105398635), transcript variant X5, mRNA	sp|Q29CT2|EXD_DROPS	544	3.00E-154	Homeobox protein extradenticle OS=Drosophila pseudoobscura pseudoobscura GN=exd PE=3 SV=1	-	-	-	-	K09355	3.00E-162	api:100168368	575	pre-B-cell leukemia transcription factor 1	GO:0005634//nucleus	GO:0003677//DNA binding;GO:0043565//sequence-specific DNA binding;GO:0003700//transcription factor activity, sequence-specific DNA binding	GO:0006355//regulation of transcription, DNA-templated
CL5.Contig1_All	gi|974071804|ref|XP_015233609.1|	58.9214	3.02E-07	PREDICTED: LOW QUALITY PROTEIN: uncharacterized protein LOC107086885 [Cyprinodon variegatus]	-	-	-	-	-	-	-	-	-	-	-	-	-	-	-	-	-	-	-	-
CL5.Contig2_All	gi|939679188|ref|XP_014299119.1|	67.3958	1.05E-10	PREDICTED: uncharacterized protein LOC106693949 [Microplitis demolitor]	-	-	-	-	-	-	-	-	-	-	-	-	K16775	3.00E-06	pss:102463519	53.5	M-phase phosphoprotein 9	-	-	-
CL5.Contig3_All	gi|558158297|ref|XP_006122249.1|	84.3445	6.63E-15	PREDICTED: uncharacterized protein LOC102444675 isoform X3 [Pelodiscus sinensis] &gt;gi|946646942|ref|XP_014428640.1| PREDICTED: uncharacterized protein LOC102444675 isoform X1 [Pelodiscus sinensis] &gt;gi|946646945|ref|XP_014428641.1| PREDICTED: uncharacterized protein LOC102444675 isoform X2 [Pelodiscus sinensis]	-	-	-	-	-	-	-	-	-	-	-	-	K09228	3.00E-08	xla:108719645	59.3	KRAB domain-containing zinc finger protein!K16775	-	-	-
CL5.Contig4_All	gi|974071804|ref|XP_015233609.1|	43.5134	2.33E-07	PREDICTED: LOW QUALITY PROTEIN: uncharacterized protein LOC107086885 [Cyprinodon variegatus]	-	-	-	-	-	-	-	-	-	-	-	-	-	-	-	-	-	-	-	-
CL5.Contig5_All	-	-	-	-	-	-	-	-	-	-	-	-	-	-	-	-	-	-	-	-	-	-	-	-
CL5.Contig6_All	-	-	-	-	-	-	-	-	-	-	-	-	-	-	-	-	-	-	-	-	-	-	-	-
CL5.Contig7_All	gi|759081719|ref|XP_011350722.1|	68.1662	4.32E-21	PREDICTED: uncharacterized protein LOC105287035, partial [Cerapachys biroi]	-	-	-	-	-	-	-	-	-	-	-	-	K09228	7.00E-17	pss:102459719	55.8	KRAB domain-containing zinc finger protein!K19930	-	-	-
CL5.Contig8_All	gi|170819710|gb|ACB38665.1|	131.339	4.52E-33	reverse transcriptase [Daphnia pulex]	-	-	-	-	-	-	-	-	-	-	-	-	K09228	2.00E-23	pss:102459719	112	KRAB domain-containing zinc finger protein!K10408	-	-	-
CL6.Contig1_All	-	-	-	-	-	-	-	-	-	-	-	-	-	-	-	-	-	-	-	-	-	-	-	-
CL6.Contig2_All	-	-	-	-	-	-	-	-	-	-	-	-	-	-	-	-	-	-	-	-	-	-	-	-
CL6.Contig3_All	-	-	-	-	-	-	-	-	-	-	-	-	-	-	-	-	-	-	-	-	-	-	-	-
CL7.Contig1_All	-	-	-	-	-	-	-	-	-	-	-	-	-	-	-	-	-	-	-	-	-	-	-	-
CL7.Contig2_All	-	-	-	-	-	-	-	-	-	-	-	-	-	-	-	-	-	-	-	-	-	-	-	-
CL7.Contig3_All	-	-	-	-	-	-	-	-	-	-	-	-	-	-	-	-	-	-	-	-	-	-	-	-
CL7.Contig4_All	-	-	-	-	-	-	-	-	-	-	-	-	-	-	-	-	-	-	-	-	-	-	-	-
CL7.Contig5_All	-	-	-	-	-	-	-	-	-	-	-	-	-	-	-	-	-	-	-	-	-	-	-	-
CL7.Contig6_All	-	-	-	-	-	-	-	-	-	-	-	-	-	-	-	-	-	-	-	-	-	-	-	-
CL7.Contig7_All	-	-	-	-	-	-	-	-	-	-	-	-	-	-	-	-	-	-	-	-	-	-	-	-
CL7.Contig8_All	gi|919061934|ref|XP_013412618.1|	89.3521	9.38E-15	PREDICTED: uncharacterized protein LOC106175254 [Lingula anatina]	-	-	-	-	sp|Q8CCN1|NAL10_MOUSE	59.7	7.00E-08	NACHT, LRR and PYD domains-containing protein 10 OS=Mus musculus GN=Nlrp10 PE=1 SV=1	-	-	-	-	K20865	3.00E-08	adf:107329923	64.7	NACHT, LRR and PYD domains-containing protein 12!K12805	-	-	-
CL7.Contig9_All	-	-	-	-	-	-	-	-	-	-	-	-	-	-	-	-	-	-	-	-	-	-	-	-
CL7.Contig10_All	-	-	-	-	-	-	-	-	-	-	-	-	-	-	-	-	-	-	-	-	-	-	-	-
CL7.Contig11_All	-	-	-	-	-	-	-	-	-	-	-	-	-	-	-	-	-	-	-	-	-	-	-	-
CL7.Contig12_All	-	-	-	-	-	-	-	-	-	-	-	-	-	-	-	-	-	-	-	-	-	-	-	-
CL7.Contig13_All	-	-	-	-	-	-	-	-	-	-	-	-	-	-	-	-	-	-	-	-	-	-	-	-
CL7.Contig14_All	-	-	-	-	-	-	-	-	-	-	-	-	-	-	-	-	-	-	-	-	-	-	-	-
CL7.Contig15_All	gi|557772288|ref|XP_005185802.1|	58.5362	3.96E-07	PREDICTED: putative tricarboxylate transport protein, mitochondrial [Musca domestica] &gt;gi|755881446|ref|XP_011293459.1| PREDICTED: putative tricarboxylate transport protein, mitochondrial [Musca domestica]	-	-	-	-	-	-	-	-	-	-	-	-	K15100	5.00E-08	mde:101888659	58.5	solute carrier family 25 (mitochondrial citrate transporter), member 1	-	-	-
CL7.Contig16_All	-	-	-	-	gi|64175206|gb|DQ019863.1|	93.7	2.00E-15	Macrobrachium rosenbergii clone Prk8E/1 microsatellite sequence	-	-	-	-	-	-	-	-	-	-	-	-	-	-	-	-
CL7.Contig17_All	-	-	-	-	-	-	-	-	-	-	-	-	-	-	-	-	-	-	-	-	-	-	-	-
CL7.Contig18_All	-	-	-	-	-	-	-	-	-	-	-	-	-	-	-	-	-	-	-	-	-	-	-	-
CL7.Contig19_All	gi|321474422|gb|EFX85387.1|	523.857	7.89E-146	hypothetical protein DAPPUDRAFT_300448 [Daphnia pulex]	gi|847028260|gb|KT163623.1|	99.6	2.00E-16	Schmidtea mediterranea slc25a-5 (slc25a-5) mRNA, complete cds	sp|P32089|TXTP_RAT	409	2.00E-113	Tricarboxylate transport protein, mitochondrial OS=Rattus norvegicus GN=Slc25a1 PE=1 SV=1	-	-	-	-	K15100	1.00E-146	dpx:DAPPUDRAFT_300448	523	solute carrier family 25 (mitochondrial citrate transporter), member 1	-	-	-
CL7.Contig20_All	gi|646703160|gb|KDR11976.1|	288.115	9.84E-75	Deoxyribonuclease-2-alpha [Zootermopsis nevadensis]	-	-	-	-	sp|Q9QZK8|DNS2A_RAT	239	3.00E-62	Deoxyribonuclease-2-alpha OS=Rattus norvegicus GN=Dnase2 PE=2 SV=1	-	-	-	-	K01158	8.00E-73	dpx:DAPPUDRAFT_39768	278	deoxyribonuclease II [EC:3.1.22.1]	-	GO:0004531//deoxyribonuclease II activity	GO:0006259//DNA metabolic process
CL7.Contig21_All	-	-	-	-	-	-	-	-	-	-	-	-	-	-	-	-	-	-	-	-	-	-	-	-
CL7.Contig22_All	gi|929125199|ref|XP_013980257.1|	177.563	6.12E-42	PREDICTED: ribonuclease UK114 [Salmo salar]	-	-	-	-	sp|P52760|UK114_MOUSE	167	8.00E-41	Ribonuclease UK114 OS=Mus musculus GN=Hrsp12 PE=1 SV=3	slr0709	5.00E-32	137	---	K06927	7.00E-07	gga:423294	58.2	diphthine-ammonia ligase [EC:6.3.1.14]	-	-	-
CL7.Contig23_All	-	-	-	-	-	-	-	-	-	-	-	-	-	-	-	-	-	-	-	-	-	-	-	-
CL7.Contig24_All	-	-	-	-	-	-	-	-	-	-	-	-	-	-	-	-	-	-	-	-	-	-	-	-
CL7.Contig25_All	-	-	-	-	-	-	-	-	-	-	-	-	-	-	-	-	-	-	-	-	-	-	-	-
CL7.Contig26_All	-	-	-	-	gi|64175206|gb|DQ019863.1|	93.7	2.00E-15	Macrobrachium rosenbergii clone Prk8E/1 microsatellite sequence	-	-	-	-	-	-	-	-	-	-	-	-	-	-	-	-
CL7.Contig27_All	-	-	-	-	gi|64175206|gb|DQ019863.1|	89.7	4.00E-14	Macrobrachium rosenbergii clone Prk8E/1 microsatellite sequence	-	-	-	-	-	-	-	-	-	-	-	-	-	-	-	-
CL7.Contig28_All	-	-	-	-	-	-	-	-	-	-	-	-	-	-	-	-	-	-	-	-	-	-	-	-
CL7.Contig29_All	gi|1000732576|ref|XP_015588703.1|	365.54	1.58E-97	PREDICTED: Golgi to ER traffic protein 4 homolog [Cephus cinctus] &gt;gi|1000732578|ref|XP_015588704.1| PREDICTED: Golgi to ER traffic protein 4 homolog [Cephus cinctus]	-	-	-	-	sp|A1Z3X3|GET4_ORYLA	361	3.00E-98	Golgi to ER traffic protein 4 homolog OS=Oryzias latipes GN=get4 PE=2 SV=1	-	-	-	-	-	-	-	-	-	-	-	-
CL7.Contig30_All	-	-	-	-	-	-	-	-	-	-	-	-	-	-	-	-	-	-	-	-	-	-	-	-
CL7.Contig31_All	-	-	-	-	-	-	-	-	-	-	-	-	-	-	-	-	-	-	-	-	-	-	-	-
CL7.Contig32_All	-	-	-	-	-	-	-	-	-	-	-	-	-	-	-	-	-	-	-	-	-	-	-	-
CL7.Contig33_All	gi|1000732576|ref|XP_015588703.1|	367.851	1.50E-98	PREDICTED: Golgi to ER traffic protein 4 homolog [Cephus cinctus] &gt;gi|1000732578|ref|XP_015588704.1| PREDICTED: Golgi to ER traffic protein 4 homolog [Cephus cinctus]	-	-	-	-	sp|A1Z3X3|GET4_ORYLA	361	1.00E-98	Golgi to ER traffic protein 4 homolog OS=Oryzias latipes GN=get4 PE=2 SV=1	-	-	-	-	-	-	-	-	-	-	-	-
CL7.Contig34_All	-	-	-	-	-	-	-	-	-	-	-	-	-	-	-	-	-	-	-	-	-	-	-	-
CL7.Contig35_All	-	-	-	-	-	-	-	-	-	-	-	-	-	-	-	-	-	-	-	-	-	-	-	-
CL7.Contig36_All	-	-	-	-	-	-	-	-	-	-	-	-	-	-	-	-	-	-	-	-	-	-	-	-
CL7.Contig37_All	-	-	-	-	-	-	-	-	-	-	-	-	-	-	-	-	-	-	-	-	-	-	-	-
CL7.Contig38_All	-	-	-	-	-	-	-	-	-	-	-	-	-	-	-	-	-	-	-	-	-	-	-	-
CL7.Contig39_All	-	-	-	-	-	-	-	-	-	-	-	-	-	-	-	-	-	-	-	-	-	-	-	-
CL7.Contig40_All	-	-	-	-	-	-	-	-	-	-	-	-	-	-	-	-	-	-	-	-	-	-	-	-
CL7.Contig41_All	-	-	-	-	-	-	-	-	-	-	-	-	-	-	-	-	-	-	-	-	-	-	-	-
CL7.Contig42_All	-	-	-	-	-	-	-	-	-	-	-	-	-	-	-	-	-	-	-	-	-	-	-	-
CL7.Contig43_All	-	-	-	-	-	-	-	-	-	-	-	-	-	-	-	-	-	-	-	-	-	-	-	-
CL7.Contig44_All	-	-	-	-	-	-	-	-	-	-	-	-	-	-	-	-	-	-	-	-	-	-	-	-
CL7.Contig45_All	-	-	-	-	-	-	-	-	-	-	-	-	-	-	-	-	-	-	-	-	-	-	-	-
CL7.Contig46_All	-	-	-	-	-	-	-	-	-	-	-	-	-	-	-	-	-	-	-	-	-	-	-	-
CL7.Contig47_All	gi|915661018|gb|KOC63669.1|	283.108	2.75E-73	Ubiquitin domain-containing protein 2 [Habropoda laboriosa]	gi|584025475|ref|XM_006807268.1|	81.8	5.00E-11	PREDICTED: Neolamprologus brichardi ubiquitin domain-containing protein 1-like (LOC102798891), transcript variant X2, mRNA	sp|Q8WUN7|UBTD2_HUMAN	242	4.00E-63	Ubiquitin domain-containing protein 2 OS=Homo sapiens GN=UBTD2 PE=1 SV=2	-	-	-	-	-	-	-	-	-	-	GO:0043130//ubiquitin binding;GO:0005515//protein binding	-
CL7.Contig48_All	-	-	-	-	-	-	-	-	-	-	-	-	-	-	-	-	-	-	-	-	-	-	-	-
CL7.Contig49_All	-	-	-	-	-	-	-	-	-	-	-	-	-	-	-	-	-	-	-	-	-	-	-	-
CL7.Contig50_All	-	-	-	-	gi|64175206|gb|DQ019863.1|	85.7	2.00E-12	Macrobrachium rosenbergii clone Prk8E/1 microsatellite sequence	-	-	-	-	-	-	-	-	-	-	-	-	-	-	-	-
CL7.Contig51_All	-	-	-	-	-	-	-	-	-	-	-	-	-	-	-	-	-	-	-	-	-	-	-	-
CL7.Contig52_All	gi|762142755|ref|XP_011454603.1|	100.138	3.04E-18	PREDICTED: uncharacterized protein LOC105347295 [Crassostrea gigas]	-	-	-	-	sp|Q75JC9|Y8484_DICDI	62	8.00E-09	Uncharacterized protein DDB_G0271670 OS=Dictyostelium discoideum GN=DDB_G0271670 PE=4 SV=1	-	-	-	-	K19522	2.00E-14	bfo:BRAFLDRAFT_77836	84.7	membrane transport protein XK!K21125	GO:0016021//integral component of membrane	-	-
CL7.Contig53_All	gi|762142755|ref|XP_011454603.1|	100.138	4.86E-18	PREDICTED: uncharacterized protein LOC105347295 [Crassostrea gigas]	-	-	-	-	sp|Q75JC9|Y8484_DICDI	62	1.00E-08	Uncharacterized protein DDB_G0271670 OS=Dictyostelium discoideum GN=DDB_G0271670 PE=4 SV=1	-	-	-	-	K19522	3.00E-14	bfo:BRAFLDRAFT_77836	84.7	membrane transport protein XK!K13172	GO:0016021//integral component of membrane	-	-
CL7.Contig54_All	gi|762142755|ref|XP_011454603.1|	99.7525	3.57E-18	PREDICTED: uncharacterized protein LOC105347295 [Crassostrea gigas]	-	-	-	-	sp|Q5GH73|XKR6_HUMAN	61.6	1.00E-08	XK-related protein 6 OS=Homo sapiens GN=XKR6 PE=2 SV=1	-	-	-	-	K19522	2.00E-14	bfo:BRAFLDRAFT_77836	84.7	membrane transport protein XK	GO:0016021//integral component of membrane	-	-
CL7.Contig55_All	-	-	-	-	-	-	-	-	-	-	-	-	-	-	-	-	-	-	-	-	-	-	-	-
CL7.Contig56_All	-	-	-	-	-	-	-	-	-	-	-	-	-	-	-	-	-	-	-	-	-	-	-	-
CL7.Contig57_All	-	-	-	-	-	-	-	-	-	-	-	-	-	-	-	-	-	-	-	-	-	-	-	-
CL7.Contig58_All	-	-	-	-	-	-	-	-	-	-	-	-	-	-	-	-	-	-	-	-	-	-	-	-
CL7.Contig59_All	-	-	-	-	-	-	-	-	-	-	-	-	-	-	-	-	-	-	-	-	-	-	-	-
CL7.Contig60_All	-	-	-	-	-	-	-	-	-	-	-	-	-	-	-	-	-	-	-	-	-	-	-	-
CL7.Contig61_All	-	-	-	-	-	-	-	-	-	-	-	-	-	-	-	-	-	-	-	-	-	-	-	-
CL8.Contig1_All	-	-	-	-	-	-	-	-	-	-	-	-	-	-	-	-	-	-	-	-	-	-	-	-
CL8.Contig2_All	-	-	-	-	-	-	-	-	-	-	-	-	-	-	-	-	-	-	-	-	-	-	-	-
CL9.Contig1_All	-	-	-	-	-	-	-	-	-	-	-	-	-	-	-	-	-	-	-	-	-	-	-	-
CL9.Contig2_All	-	-	-	-	-	-	-	-	-	-	-	-	-	-	-	-	-	-	-	-	-	-	-	-
CL9.Contig3_All	-	-	-	-	-	-	-	-	-	-	-	-	-	-	-	-	-	-	-	-	-	-	-	-
CL10.Contig1_All	-	-	-	-	-	-	-	-	-	-	-	-	-	-	-	-	-	-	-	-	-	-	-	-
CL10.Contig2_All	-	-	-	-	-	-	-	-	-	-	-	-	-	-	-	-	-	-	-	-	-	-	-	-
CL11.Contig1_All	gi|943966893|ref|XP_014365458.1|	479.174	1.21E-132	PREDICTED: tubulin beta-1 chain-like [Papilio machaon]	gi|282160447|gb|FJ905302.1|	448	1.00E-121	Pieris rapae beta-tubulin mRNA, complete cds	sp|O17449|TBB1_MANSE	476	5.00E-134	Tubulin beta-1 chain OS=Manduca sexta PE=2 SV=1	ECU03g0820i	1.00E-115	415	---	K07375	2.00E-133	dpx:DAPPUDRAFT_302845	478	tubulin beta	GO:0005874//microtubule	GO:0005200//structural constituent of cytoskeleton;GO:0005525//GTP binding	GO:0007017//microtubule-based process
CL11.Contig2_All	gi|3915087|sp|Q25009.1|TBB1_HOMAM	830.861	0	RecName: Full=Tubulin beta-1 chain; AltName: Full=Beta-I tubulin &gt;gi|1272242|gb|AAC47306.1| beta-I tubulin [Homarus americanus]	gi|1272241|gb|U41811.1|HAU41811	577	1.00E-160	Homarus americanus beta-I tubulin mRNA, complete cds	sp|Q25009|TBB1_HOMAM	830	0	Tubulin beta-1 chain OS=Homarus americanus PE=2 SV=1	ECU03g0820i	0	719	---	K07375	0	dpx:DAPPUDRAFT_302845	823	tubulin beta	GO:0005874//microtubule	GO:0005525//GTP binding;GO:0003924//GTPase activity;GO:0005200//structural constituent of cytoskeleton	GO:0007017//microtubule-based process
CL11.Contig3_All	gi|955472602|gb|ALP82107.1|	214.927	3.30E-54	beta-tubulin 1 [Nilaparvata lugens]	gi|391330347|ref|XM_003739577.1|	153	1.00E-33	PREDICTED: Metaseiulus occidentalis tubulin beta-4 chain-like, transcript variant 4 (LOC100898879), mRNA	sp|O17449|TBB1_MANSE	214	3.00E-56	Tubulin beta-1 chain OS=Manduca sexta PE=2 SV=1	ECU03g0820i	5.00E-46	180	---	K07375	4.00E-55	pxy:105380966	214	tubulin beta	GO:0005874//microtubule	GO:0005200//structural constituent of cytoskeleton;GO:0005525//GTP binding	GO:0007017//microtubule-based process
CL11.Contig4_All	gi|734551760|gb|KHN79367.1|	213.386	9.61E-54	Tubulin beta-4 chain [Toxocara canis]	gi|923812521|ref|XM_005733603.2|	234	5.00E-58	PREDICTED: Pundamilia nyererei tubulin, beta 4B class IVb (tubb4b), mRNA	sp|P02554|TBB_PIG	211	3.00E-55	Tubulin beta chain OS=Sus scrofa PE=1 SV=1	ECU03g0820i	2.00E-44	175	---	K07375	2.00E-54	adf:107327202	212	tubulin beta	GO:0005874//microtubule	GO:0005200//structural constituent of cytoskeleton;GO:0005525//GTP binding	GO:0007017//microtubule-based process
CL11.Contig5_All	gi|59860519|gb|AAX09675.1|	197.208	7.26E-49	beta 2 tubulin, partial [Drosophila polychaeta]	gi|908460200|ref|XM_013229687.1|	230	7.00E-57	PREDICTED: Biomphalaria glabrata tubulin beta-4B chain-like (LOC106069910), partial mRNA	sp|P61857|TBB2_DROME	197	6.00E-51	Tubulin beta-2 chain OS=Drosophila melanogaster GN=betaTub85D PE=1 SV=1	YFL037w	2.00E-44	175	---	K07375	9.00E-50	mde:101888847	197	tubulin beta	GO:0005874//microtubule	GO:0003924//GTPase activity;GO:0005200//structural constituent of cytoskeleton;GO:0005525//GTP binding	GO:0007017//microtubule-based process
CL11.Contig6_All	gi|3915093|sp|Q94571.1|TBB2_HOMAM	141.354	4.64E-32	RecName: Full=Tubulin beta-2 chain; AltName: Full=Beta-II tubulin &gt;gi|1519336|gb|AAB07482.1| beta-II tubulin [Homarus americanus]	gi|1272241|gb|U41811.1|HAU41811	117	8.00E-23	Homarus americanus beta-I tubulin mRNA, complete cds	sp|Q94571|TBB2_HOMAM	141	4.00E-34	Tubulin beta-2 chain OS=Homarus americanus PE=2 SV=1	SPBC26H8.07c	4.00E-24	107	---	K07375	8.00E-29	obi:106875406	127	tubulin beta	GO:0005874//microtubule	GO:0003924//GTPase activity	GO:0007017//microtubule-based process
CL11.Contig7_All	gi|831273820|ref|XP_012681871.1|	182.956	1.38E-44	PREDICTED: tubulin beta-2A chain-like [Clupea harengus]	gi|194068374|dbj|AB374929.1|	194	4.00E-46	Saccostrea kegaki mRNA for beta-tubulin, complete cds	sp|P13602|TBB2_XENLA	179	1.00E-45	Tubulin beta-2 chain OS=Xenopus laevis GN=tubb2 PE=2 SV=1	YFL037w	2.00E-41	165	---	K07375	4.00E-45	sasa:100380588	181	tubulin beta	GO:0005874//microtubule	GO:0005200//structural constituent of cytoskeleton;GO:0003924//GTPase activity;GO:0005525//GTP binding	GO:0007017//microtubule-based process
CL11.Contig8_All	gi|83025072|ref|NP_001032652.1|	330.872	4.70E-88	uncharacterized protein LOC641565 [Danio rerio]	gi|975094708|ref|XM_015406707.1|	280	5.00E-71	PREDICTED: Gekko japonicus tubulin beta 3 class III (TUBB3), mRNA	sp|Q3KRE8|TBB2B_RAT	324	3.00E-88	Tubulin beta-2B chain OS=Rattus norvegicus GN=Tubb2b PE=1 SV=1	SPBC26H8.07c	3.00E-73	274	---	K07375	6.00E-89	dre:641565	330	tubulin beta	GO:0005874//microtubule	GO:0005200//structural constituent of cytoskeleton;GO:0005525//GTP binding	GO:0007017//microtubule-based process
CL11.Contig9_All	gi|3915087|sp|Q25009.1|TBB1_HOMAM	914.45	0	RecName: Full=Tubulin beta-1 chain; AltName: Full=Beta-I tubulin &gt;gi|1272242|gb|AAC47306.1| beta-I tubulin [Homarus americanus]	gi|1272241|gb|U41811.1|HAU41811	860	0	Homarus americanus beta-I tubulin mRNA, complete cds	sp|Q25009|TBB1_HOMAM	914	0	Tubulin beta-1 chain OS=Homarus americanus PE=2 SV=1	ECU03g0820i	0	740	---	K07375	0	dvi:Dvir_GJ20466	842	tubulin beta	GO:0005874//microtubule	GO:0005200//structural constituent of cytoskeleton;GO:0003924//GTPase activity;GO:0005525//GTP binding	GO:0007017//microtubule-based process
CL11.Contig10_All	gi|3915093|sp|Q94571.1|TBB2_HOMAM	544.658	8.37E-153	RecName: Full=Tubulin beta-2 chain; AltName: Full=Beta-II tubulin &gt;gi|1519336|gb|AAB07482.1| beta-II tubulin [Homarus americanus]	gi|1272241|gb|U41811.1|HAU41811	281	7.00E-72	Homarus americanus beta-I tubulin mRNA, complete cds	sp|Q94571|TBB2_HOMAM	544	9.00E-155	Tubulin beta-2 chain OS=Homarus americanus PE=2 SV=1	ECU03g0820i	2.00E-132	470	---	K07375	3.00E-140	cel:CELE_C54C6.2	500	tubulin beta	GO:0005874//microtubule	GO:0005525//GTP binding;GO:0003924//GTPase activity;GO:0005200//structural constituent of cytoskeleton	GO:0007017//microtubule-based process
CL11.Contig11_All	gi|985413802|ref|XP_015372378.1|	353.214	1.37E-95	PREDICTED: tubulin beta chain-like [Diuraphis noxia]	gi|645042398|ref|XM_001600804.2|	210	1.00E-50	PREDICTED: Nasonia vitripennis tubulin beta chain (LOC100116329), partial mRNA	sp|Q25009|TBB1_HOMAM	350	1.00E-96	Tubulin beta-1 chain OS=Homarus americanus PE=2 SV=1	ECU03g0820i	6.00E-85	311	---	K07375	2.00E-95	api:100166459	350	tubulin beta	GO:0005874//microtubule	GO:0005525//GTP binding;GO:0005200//structural constituent of cytoskeleton;GO:0003924//GTPase activity	GO:0007017//microtubule-based process
CL11.Contig12_All	gi|3915093|sp|Q94571.1|TBB2_HOMAM	363.999	1.29E-98	RecName: Full=Tubulin beta-2 chain; AltName: Full=Beta-II tubulin &gt;gi|1519336|gb|AAB07482.1| beta-II tubulin [Homarus americanus]	gi|1519335|gb|U66319.1|HAU66319	361	8.00E-96	Homarus americanus beta-II tubulin mRNA, complete cds	sp|Q94571|TBB2_HOMAM	363	1.00E-100	Tubulin beta-2 chain OS=Homarus americanus PE=2 SV=1	YFL037w	2.00E-75	280	---	K07375	2.00E-92	dpx:DAPPUDRAFT_302845	340	tubulin beta	GO:0005874//microtubule	GO:0005200//structural constituent of cytoskeleton;GO:0005525//GTP binding	GO:0007017//microtubule-based process
CL11.Contig13_All	gi|321477015|gb|EFX87974.1|	503.442	1.86E-140	hypothetical protein DAPPUDRAFT_305638 [Daphnia pulex]	gi|593714426|ref|XM_007103643.1|	280	3.00E-71	PREDICTED: Physeter catodon tubulin, beta 4B class IVb (TUBB4B), mRNA	sp|P36221|TBB1_NOTNE	500	2.00E-141	Tubulin beta-1 chain OS=Notothenia neglecta GN=tubb1 PE=1 SV=1	ECU03g0820i	1.00E-129	460	---	K07375	3.00E-141	dpx:DAPPUDRAFT_305638	503	tubulin beta	GO:0005874//microtubule	GO:0003924//GTPase activity;GO:0005200//structural constituent of cytoskeleton;GO:0005525//GTP binding	GO:0007017//microtubule-based process
CL11.Contig14_All	gi|3915087|sp|Q25009.1|TBB1_HOMAM	899.042	0	RecName: Full=Tubulin beta-1 chain; AltName: Full=Beta-I tubulin &gt;gi|1272242|gb|AAC47306.1| beta-I tubulin [Homarus americanus]	gi|1272241|gb|U41811.1|HAU41811	747	0	Homarus americanus beta-I tubulin mRNA, complete cds	sp|Q25009|TBB1_HOMAM	899	0	Tubulin beta-1 chain OS=Homarus americanus PE=2 SV=1	ECU03g0820i	0	738	---	K07375	0	bmor:692511	839	tubulin beta	GO:0005874//microtubule	GO:0005200//structural constituent of cytoskeleton;GO:0003924//GTPase activity;GO:0005525//GTP binding	GO:0007017//microtubule-based process
CL12.Contig1_All	gi|321465337|gb|EFX76339.1|	191.815	1.42E-45	hypothetical protein DAPPUDRAFT_306247 [Daphnia pulex]	-	-	-	-	sp|Q90YL3|MED26_DANRE	85.1	2.00E-15	Mediator of RNA polymerase II transcription subunit 26 OS=Danio rerio GN=med26 PE=2 SV=2	ECU03g0290	7.00E-06	52.8	---	K15169	2.00E-46	dpx:DAPPUDRAFT_306247	191	mediator of RNA polymerase II transcription subunit 26	GO:0005634//nucleus	GO:0003677//DNA binding	GO:0006351//transcription, DNA-templated
CL12.Contig2_All	gi|321465337|gb|EFX76339.1|	206.068	6.52E-50	hypothetical protein DAPPUDRAFT_306247 [Daphnia pulex]	-	-	-	-	sp|Q90YL3|MED26_DANRE	98.6	1.00E-19	Mediator of RNA polymerase II transcription subunit 26 OS=Danio rerio GN=med26 PE=2 SV=2	ECU03g0290	6.00E-06	52.8	---	K15169	9.00E-51	dpx:DAPPUDRAFT_306247	206	mediator of RNA polymerase II transcription subunit 26	GO:0005634//nucleus	GO:0003677//DNA binding	GO:0006351//transcription, DNA-templated
CL13.Contig1_All	-	-	-	-	gi|689600367|emb|LM078739.1|	63.9	3.00E-06	Schistosoma curassoni genome assembly S_curassoni_Dakar ,scaffold SCUD_scaffold0010755	-	-	-	-	-	-	-	-	-	-	-	-	-	-	-	-
CL14.Contig1_All	gi|1000757455|ref|XP_015601677.1|	98.2117	2.30E-30	PREDICTED: uncharacterized protein LOC107270833 isoform X1 [Cephus cinctus]	-	-	-	-	sp|Q92673|SORL_HUMAN	73.6	2.00E-18	Sortilin-related receptor OS=Homo sapiens GN=SORL1 PE=1 SV=2	-	-	-	-	K04550	8.00E-21	cel:CELE_T21E3.3	75.5	low-density lipoprotein receptor-related protein 1 (alpha-2-macroglobulin receptor)	-	GO:0005515//protein binding	-
CL14.Contig2_All	gi|646708876|gb|KDR15023.1|	171.4	1.29E-39	Low-density lipoprotein receptor-related protein [Zootermopsis nevadensis]	-	-	-	-	sp|Q04833|LRP_CAEEL	114	1.00E-24	Low-density lipoprotein receptor-related protein OS=Caenorhabditis elegans GN=lrp-1 PE=1 SV=1	-	-	-	-	K20051	2.00E-24	adf:107358432	117	low-density lipoprotein receptor-related protein 4!K06233	-	GO:0005515//protein binding	-
CL15.Contig1_All	gi|926613840|ref|XP_013771944.1|	332.413	6.04E-88	PREDICTED: uncharacterized protein C594.04c-like [Limulus polyphemus]	-	-	-	-	-	-	-	-	Rv0446c	2.00E-25	117	---	-	-	-	-	-	GO:0016021//integral component of membrane;GO:0005737//cytoplasm	GO:0016627//oxidoreductase activity, acting on the CH-CH group of donors	GO:0006629//lipid metabolic process
CL15.Contig2_All	-	-	-	-	-	-	-	-	-	-	-	-	-	-	-	-	-	-	-	-	-	-	-	-
CL16.Contig1_All	-	-	-	-	-	-	-	-	-	-	-	-	-	-	-	-	-	-	-	-	-	-	-	-
CL16.Contig2_All	-	-	-	-	gi|126153979|emb|CR854942.16|	61.9	4.00E-06	Zebrafish DNA sequence from clone DKEY-246I14 in linkage group 16, complete sequence	-	-	-	-	-	-	-	-	-	-	-	-	-	-	-	-
CL16.Contig3_All	-	-	-	-	-	-	-	-	-	-	-	-	-	-	-	-	-	-	-	-	-	-	-	-
CL17.Contig1_All	-	-	-	-	-	-	-	-	-	-	-	-	-	-	-	-	-	-	-	-	-	-	-	-
CL17.Contig2_All	-	-	-	-	-	-	-	-	-	-	-	-	-	-	-	-	-	-	-	-	-	-	-	-
CL18.Contig1_All	-	-	-	-	-	-	-	-	-	-	-	-	-	-	-	-	-	-	-	-	-	-	-	-
CL18.Contig2_All	-	-	-	-	-	-	-	-	-	-	-	-	-	-	-	-	-	-	-	-	-	-	-	-
CL19.Contig1_All	-	-	-	-	-	-	-	-	-	-	-	-	-	-	-	-	-	-	-	-	-	-	-	-
CL19.Contig2_All	-	-	-	-	-	-	-	-	-	-	-	-	-	-	-	-	-	-	-	-	-	-	-	-
CL20.Contig1_All	gi|926635654|ref|XP_013783726.1|	126.716	2.99E-27	PREDICTED: protein-lysine methyltransferase METTL21D-like [Limulus polyphemus]	-	-	-	-	sp|Q8C436|MT21D_MOUSE	114	2.00E-25	Protein-lysine methyltransferase METTL21D OS=Mus musculus GN=Vcpkmt PE=2 SV=2	YBR271w	5.00E-09	59.3	---	K02357	1.00E-08	pale:102895576	62	elongation factor Ts	-	-	-
CL20.Contig2_All	gi|919094119|ref|XP_013383912.1|	193.741	3.02E-47	PREDICTED: protein-lysine methyltransferase METTL21D-like [Lingula anatina]	-	-	-	-	sp|Q8C436|MT21D_MOUSE	179	6.00E-45	Protein-lysine methyltransferase METTL21D OS=Mus musculus GN=Vcpkmt PE=2 SV=2	SPAC23C4.06c	4.00E-11	67	---	K02357	9.00E-14	pale:102895576	79.7	elongation factor Ts!K00884	-	-	-
CL21.Contig1_All	-	-	-	-	-	-	-	-	-	-	-	-	-	-	-	-	-	-	-	-	-	-	-	-
CL21.Contig2_All	-	-	-	-	-	-	-	-	-	-	-	-	-	-	-	-	-	-	-	-	-	-	-	-
CL22.Contig1_All	-	-	-	-	-	-	-	-	-	-	-	-	-	-	-	-	-	-	-	-	-	-	-	-
CL22.Contig2_All	gi|642949720|emb|CCH14900.1|	91.6633	7.16E-21	endonuclease-reverse transcriptase [Blattella germanica]	-	-	-	-	-	-	-	-	-	-	-	-	-	-	-	-	-	-	-	-
CL23.Contig1_All	-	-	-	-	-	-	-	-	-	-	-	-	-	-	-	-	-	-	-	-	-	-	-	-
CL23.Contig2_All	gi|918304947|gb|KOF77390.1|	210.305	6.46E-52	hypothetical protein OCBIM_22032168mg [Octopus bimaculoides]	-	-	-	-	-	-	-	-	-	-	-	-	-	-	-	-	-	-	-	-
CL24.Contig1_All	gi|951570341|ref|XP_014483486.1|	135.191	4.67E-29	PREDICTED: uncharacterized protein LOC106749003 [Dinoponera quadriceps]	-	-	-	-	sp|O35757|VEGFC_RAT	74.7	7.00E-13	Vascular endothelial growth factor C OS=Rattus norvegicus GN=Vegfc PE=1 SV=2	-	-	-	-	K05449	8.00E-20	spu:754084	101	vascular endothelial growth factor C/D	GO:0016020//membrane	GO:0008083//growth factor activity	-
CL24.Contig2_All	gi|170054247|ref|XP_001863039.1|	90.8929	5.78E-16	conserved hypothetical protein [Culex quinquefasciatus] &gt;gi|167874559|gb|EDS37942.1| conserved hypothetical protein [Culex quinquefasciatus]	-	-	-	-	sp|Q03376|BAR3_CHITE	62	3.00E-09	Balbiani ring protein 3 OS=Chironomus tentans GN=BR3 PE=2 SV=1	-	-	-	-	K05449	3.00E-09	spu:754084	65.9	vascular endothelial growth factor C/D	-	-	-
CL24.Contig3_All	gi|951570341|ref|XP_014483486.1|	141.354	6.66E-31	PREDICTED: uncharacterized protein LOC106749003 [Dinoponera quadriceps]	-	-	-	-	sp|O35757|VEGFC_RAT	77	1.00E-13	Vascular endothelial growth factor C OS=Rattus norvegicus GN=Vegfc PE=1 SV=2	-	-	-	-	K05449	4.00E-21	spu:754084	105	vascular endothelial growth factor C/D	GO:0016020//membrane	GO:0008083//growth factor activity	-
CL24.Contig4_All	gi|951570341|ref|XP_014483486.1|	135.191	3.68E-29	PREDICTED: uncharacterized protein LOC106749003 [Dinoponera quadriceps]	-	-	-	-	sp|O35757|VEGFC_RAT	75.1	4.00E-13	Vascular endothelial growth factor C OS=Rattus norvegicus GN=Vegfc PE=1 SV=2	-	-	-	-	K05449	6.00E-20	spu:754084	101	vascular endothelial growth factor C/D	GO:0016020//membrane	GO:0008083//growth factor activity	-
CL24.Contig5_All	gi|951570341|ref|XP_014483486.1|	106.686	8.77E-21	PREDICTED: uncharacterized protein LOC106749003 [Dinoponera quadriceps]	-	-	-	-	sp|O73682|VGFAA_DANRE	67.4	6.00E-11	Vascular endothelial growth factor A-A OS=Danio rerio GN=vegfaa PE=1 SV=1	-	-	-	-	K05449	5.00E-12	spu:754084	74.7	vascular endothelial growth factor C/D!K05448	GO:0016020//membrane	GO:0008083//growth factor activity	-
CL24.Contig6_All	gi|951570341|ref|XP_014483486.1|	106.686	8.05E-21	PREDICTED: uncharacterized protein LOC106749003 [Dinoponera quadriceps]	-	-	-	-	sp|O73682|VGFAA_DANRE	67.4	5.00E-11	Vascular endothelial growth factor A-A OS=Danio rerio GN=vegfaa PE=1 SV=1	-	-	-	-	K05449	5.00E-12	spu:754084	74.7	vascular endothelial growth factor C/D!K16858	GO:0016020//membrane	GO:0008083//growth factor activity	-
CL24.Contig7_All	gi|951570341|ref|XP_014483486.1|	141.354	6.42E-31	PREDICTED: uncharacterized protein LOC106749003 [Dinoponera quadriceps]	-	-	-	-	sp|O35757|VEGFC_RAT	77.4	1.00E-13	Vascular endothelial growth factor C OS=Rattus norvegicus GN=Vegfc PE=1 SV=2	-	-	-	-	K05449	4.00E-21	spu:754084	105	vascular endothelial growth factor C/D	GO:0016020//membrane	GO:0008083//growth factor activity	-
CL24.Contig8_All	gi|951570341|ref|XP_014483486.1|	139.043	4.68E-30	PREDICTED: uncharacterized protein LOC106749003 [Dinoponera quadriceps]	-	-	-	-	sp|O35757|VEGFC_RAT	77	2.00E-13	Vascular endothelial growth factor C OS=Rattus norvegicus GN=Vegfc PE=1 SV=2	-	-	-	-	K05449	5.00E-20	spu:754084	102	vascular endothelial growth factor C/D	GO:0016020//membrane	GO:0008083//growth factor activity	-
CL24.Contig9_All	gi|951570341|ref|XP_014483486.1|	139.043	4.82E-30	PREDICTED: uncharacterized protein LOC106749003 [Dinoponera quadriceps]	-	-	-	-	sp|O35757|VEGFC_RAT	76.6	3.00E-13	Vascular endothelial growth factor C OS=Rattus norvegicus GN=Vegfc PE=1 SV=2	-	-	-	-	K05449	5.00E-20	spu:754084	102	vascular endothelial growth factor C/D	GO:0016020//membrane	GO:0008083//growth factor activity	-
CL25.Contig1_All	-	-	-	-	-	-	-	-	-	-	-	-	-	-	-	-	-	-	-	-	-	-	-	-
CL25.Contig2_All	-	-	-	-	-	-	-	-	-	-	-	-	-	-	-	-	-	-	-	-	-	-	-	-
CL26.Contig1_All	-	-	-	-	-	-	-	-	-	-	-	-	-	-	-	-	-	-	-	-	-	-	-	-
CL26.Contig2_All	-	-	-	-	-	-	-	-	-	-	-	-	-	-	-	-	-	-	-	-	-	-	-	-
CL26.Contig3_All	-	-	-	-	-	-	-	-	-	-	-	-	-	-	-	-	-	-	-	-	-	-	-	-
CL26.Contig4_All	-	-	-	-	-	-	-	-	-	-	-	-	-	-	-	-	-	-	-	-	-	-	-	-
CL26.Contig5_All	gi|321466592|gb|EFX77587.1|	640.573	0	hypothetical protein DAPPUDRAFT_54086 [Daphnia pulex]	-	-	-	-	sp|Q0P4F7|ACSF2_DANRE	554	4.00E-157	Acyl-CoA synthetase family member 2, mitochondrial OS=Danio rerio GN=acsf2 PE=2 SV=1	PA2557	4.00E-152	537	---	K00666	0	dpx:DAPPUDRAFT_54086	640	fatty-acyl-CoA synthase [EC:6.2.1.-]	-	GO:0003824//catalytic activity	GO:0008152//metabolic process
CL26.Contig6_All	gi|321466592|gb|EFX77587.1|	638.262	3.31E-180	hypothetical protein DAPPUDRAFT_54086 [Daphnia pulex]	-	-	-	-	sp|Q0P4F7|ACSF2_DANRE	552	2.00E-156	Acyl-CoA synthetase family member 2, mitochondrial OS=Danio rerio GN=acsf2 PE=2 SV=1	PA2557	1.00E-151	536	---	K00666	0	dpx:DAPPUDRAFT_54086	638	fatty-acyl-CoA synthase [EC:6.2.1.-]	-	GO:0003824//catalytic activity	GO:0008152//metabolic process
CL26.Contig7_All	gi|321466592|gb|EFX77587.1|	638.262	3.33E-180	hypothetical protein DAPPUDRAFT_54086 [Daphnia pulex]	-	-	-	-	sp|Q0P4F7|ACSF2_DANRE	552	2.00E-156	Acyl-CoA synthetase family member 2, mitochondrial OS=Danio rerio GN=acsf2 PE=2 SV=1	PA2557	1.00E-151	536	---	K00666	0	dpx:DAPPUDRAFT_54086	638	fatty-acyl-CoA synthase [EC:6.2.1.-]	-	GO:0003824//catalytic activity	GO:0008152//metabolic process
CL26.Contig8_All	-	-	-	-	-	-	-	-	-	-	-	-	-	-	-	-	-	-	-	-	-	-	-	-
CL26.Contig9_All	-	-	-	-	-	-	-	-	-	-	-	-	-	-	-	-	-	-	-	-	-	-	-	-
CL26.Contig10_All	-	-	-	-	-	-	-	-	-	-	-	-	-	-	-	-	-	-	-	-	-	-	-	-
CL27.Contig1_All	gi|817080133|ref|XP_012262514.1|	1363.59	0	PREDICTED: alanine--tRNA ligase, cytoplasmic isoform X2 [Athalia rosae] &gt;gi|817080135|ref|XP_012262515.1| PREDICTED: alanine--tRNA ligase, cytoplasmic isoform X2 [Athalia rosae] &gt;gi|817080137|ref|XP_012262516.1| PREDICTED: alanine--tRNA ligase, cytoplasmic isoform X2 [Athalia rosae]	gi|551702519|gb|KF131086.1|	373	1.00E-98	Alpheus immaculatus voucher V173I alanyl-tRNA synthetase (ATS) mRNA, partial cds	sp|P21894|SYAC_BOMMO	1236	0	Alanine--tRNA ligase, cytoplasmic OS=Bombyx mori PE=1 SV=1	YOR335c	0	935	---	K01872	0	bter:100647150	1291	alanyl-tRNA synthetase [EC:6.1.1.7]	GO:0005737//cytoplasm	GO:0005524//ATP binding;GO:0016876//ligase activity, forming aminoacyl-tRNA and related compounds;GO:0004813//alanine-tRNA ligase activity;GO:0000166//nucleotide binding;GO:0003676//nucleic acid binding	GO:0043039//tRNA aminoacylation;GO:0006419//alanyl-tRNA aminoacylation
CL27.Contig2_All	gi|817080133|ref|XP_012262514.1|	1363.59	0	PREDICTED: alanine--tRNA ligase, cytoplasmic isoform X2 [Athalia rosae] &gt;gi|817080135|ref|XP_012262515.1| PREDICTED: alanine--tRNA ligase, cytoplasmic isoform X2 [Athalia rosae] &gt;gi|817080137|ref|XP_012262516.1| PREDICTED: alanine--tRNA ligase, cytoplasmic isoform X2 [Athalia rosae]	gi|551702519|gb|KF131086.1|	373	1.00E-98	Alpheus immaculatus voucher V173I alanyl-tRNA synthetase (ATS) mRNA, partial cds	sp|P21894|SYAC_BOMMO	1236	0	Alanine--tRNA ligase, cytoplasmic OS=Bombyx mori PE=1 SV=1	YOR335c	0	935	---	K01872	0	bter:100647150	1291	alanyl-tRNA synthetase [EC:6.1.1.7]	GO:0005737//cytoplasm	GO:0003676//nucleic acid binding;GO:0000166//nucleotide binding;GO:0005524//ATP binding;GO:0016876//ligase activity, forming aminoacyl-tRNA and related compounds;GO:0004813//alanine-tRNA ligase activity	GO:0006419//alanyl-tRNA aminoacylation;GO:0043039//tRNA aminoacylation
CL27.Contig3_All	gi|817080133|ref|XP_012262514.1|	1363.59	0	PREDICTED: alanine--tRNA ligase, cytoplasmic isoform X2 [Athalia rosae] &gt;gi|817080135|ref|XP_012262515.1| PREDICTED: alanine--tRNA ligase, cytoplasmic isoform X2 [Athalia rosae] &gt;gi|817080137|ref|XP_012262516.1| PREDICTED: alanine--tRNA ligase, cytoplasmic isoform X2 [Athalia rosae]	gi|551702519|gb|KF131086.1|	373	1.00E-98	Alpheus immaculatus voucher V173I alanyl-tRNA synthetase (ATS) mRNA, partial cds	sp|P21894|SYAC_BOMMO	1236	0	Alanine--tRNA ligase, cytoplasmic OS=Bombyx mori PE=1 SV=1	YOR335c	0	935	---	K01872	0	bter:100647150	1291	alanyl-tRNA synthetase [EC:6.1.1.7]	GO:0005737//cytoplasm	GO:0003676//nucleic acid binding;GO:0005524//ATP binding;GO:0016876//ligase activity, forming aminoacyl-tRNA and related compounds;GO:0004813//alanine-tRNA ligase activity;GO:0000166//nucleotide binding	GO:0006419//alanyl-tRNA aminoacylation;GO:0043039//tRNA aminoacylation
CL28.Contig1_All	-	-	-	-	-	-	-	-	-	-	-	-	-	-	-	-	-	-	-	-	-	-	-	-
CL28.Contig2_All	-	-	-	-	-	-	-	-	-	-	-	-	-	-	-	-	-	-	-	-	-	-	-	-
CL28.Contig3_All	-	-	-	-	-	-	-	-	-	-	-	-	-	-	-	-	-	-	-	-	-	-	-	-
CL28.Contig4_All	-	-	-	-	-	-	-	-	-	-	-	-	-	-	-	-	-	-	-	-	-	-	-	-
CL28.Contig5_All	-	-	-	-	-	-	-	-	-	-	-	-	-	-	-	-	-	-	-	-	-	-	-	-
CL28.Contig6_All	-	-	-	-	-	-	-	-	-	-	-	-	-	-	-	-	-	-	-	-	-	-	-	-
CL28.Contig7_All	-	-	-	-	-	-	-	-	-	-	-	-	-	-	-	-	-	-	-	-	-	-	-	-
CL28.Contig8_All	-	-	-	-	-	-	-	-	-	-	-	-	-	-	-	-	-	-	-	-	-	-	-	-
CL28.Contig9_All	-	-	-	-	-	-	-	-	-	-	-	-	-	-	-	-	-	-	-	-	-	-	-	-
CL28.Contig10_All	gi|940777785|ref|XP_014304280.1|	59.6918	4.45E-06	PREDICTED: serine/arginine repetitive matrix protein 2 [Myotis lucifugus]	-	-	-	-	sp|Q9UQ35|SRRM2_HUMAN	55.1	1.00E-06	Serine/arginine repetitive matrix protein 2 OS=Homo sapiens GN=SRRM2 PE=1 SV=2	-	-	-	-	K13172	2.00E-06	cjc:100409292	58.2	serine/arginine repetitive matrix protein 2	-	-	-
CL28.Contig11_All	-	-	-	-	-	-	-	-	-	-	-	-	-	-	-	-	-	-	-	-	-	-	-	-
CL28.Contig12_All	-	-	-	-	-	-	-	-	-	-	-	-	-	-	-	-	-	-	-	-	-	-	-	-
CL28.Contig13_All	-	-	-	-	-	-	-	-	-	-	-	-	-	-	-	-	-	-	-	-	-	-	-	-
CL28.Contig14_All	-	-	-	-	-	-	-	-	-	-	-	-	-	-	-	-	-	-	-	-	-	-	-	-
CL28.Contig15_All	-	-	-	-	-	-	-	-	-	-	-	-	-	-	-	-	-	-	-	-	-	-	-	-
CL28.Contig16_All	-	-	-	-	-	-	-	-	-	-	-	-	-	-	-	-	-	-	-	-	-	-	-	-
CL28.Contig17_All	-	-	-	-	-	-	-	-	-	-	-	-	-	-	-	-	-	-	-	-	-	-	-	-
CL28.Contig18_All	-	-	-	-	-	-	-	-	-	-	-	-	-	-	-	-	-	-	-	-	-	-	-	-
CL28.Contig19_All	-	-	-	-	-	-	-	-	-	-	-	-	-	-	-	-	-	-	-	-	-	-	-	-
CL28.Contig20_All	-	-	-	-	-	-	-	-	-	-	-	-	-	-	-	-	-	-	-	-	-	-	-	-
CL28.Contig21_All	-	-	-	-	-	-	-	-	-	-	-	-	-	-	-	-	-	-	-	-	-	-	-	-
CL28.Contig22_All	-	-	-	-	-	-	-	-	-	-	-	-	-	-	-	-	-	-	-	-	-	-	-	-
CL28.Contig23_All	-	-	-	-	-	-	-	-	-	-	-	-	-	-	-	-	-	-	-	-	-	-	-	-
CL28.Contig24_All	-	-	-	-	-	-	-	-	-	-	-	-	-	-	-	-	-	-	-	-	-	-	-	-
CL28.Contig25_All	-	-	-	-	-	-	-	-	-	-	-	-	-	-	-	-	-	-	-	-	-	-	-	-
CL28.Contig26_All	-	-	-	-	-	-	-	-	-	-	-	-	-	-	-	-	-	-	-	-	-	-	-	-
CL28.Contig27_All	-	-	-	-	-	-	-	-	-	-	-	-	-	-	-	-	-	-	-	-	-	-	-	-
CL28.Contig28_All	-	-	-	-	-	-	-	-	-	-	-	-	-	-	-	-	-	-	-	-	-	-	-	-
CL28.Contig29_All	-	-	-	-	-	-	-	-	-	-	-	-	-	-	-	-	-	-	-	-	-	-	-	-
CL28.Contig30_All	-	-	-	-	-	-	-	-	-	-	-	-	-	-	-	-	-	-	-	-	-	-	-	-
CL28.Contig31_All	-	-	-	-	-	-	-	-	-	-	-	-	-	-	-	-	-	-	-	-	-	-	-	-
CL28.Contig32_All	-	-	-	-	-	-	-	-	-	-	-	-	-	-	-	-	-	-	-	-	-	-	-	-
CL28.Contig33_All	-	-	-	-	-	-	-	-	-	-	-	-	-	-	-	-	-	-	-	-	-	-	-	-
CL28.Contig34_All	-	-	-	-	-	-	-	-	-	-	-	-	-	-	-	-	-	-	-	-	-	-	-	-
CL28.Contig35_All	-	-	-	-	-	-	-	-	-	-	-	-	-	-	-	-	-	-	-	-	-	-	-	-
CL28.Contig36_All	-	-	-	-	-	-	-	-	-	-	-	-	-	-	-	-	-	-	-	-	-	-	-	-
CL28.Contig37_All	-	-	-	-	-	-	-	-	-	-	-	-	-	-	-	-	-	-	-	-	-	-	-	-
CL29.Contig1_All	-	-	-	-	-	-	-	-	-	-	-	-	-	-	-	-	-	-	-	-	-	-	-	-
CL29.Contig2_All	-	-	-	-	-	-	-	-	-	-	-	-	-	-	-	-	-	-	-	-	-	-	-	-
CL31.Contig1_All	-	-	-	-	-	-	-	-	-	-	-	-	-	-	-	-	-	-	-	-	-	-	-	-
CL31.Contig2_All	-	-	-	-	-	-	-	-	-	-	-	-	-	-	-	-	-	-	-	-	-	-	-	-
CL31.Contig3_All	-	-	-	-	-	-	-	-	-	-	-	-	-	-	-	-	-	-	-	-	-	-	-	-
CL32.Contig1_All	gi|321469594|gb|EFX80574.1|	475.707	3.68E-131	hypothetical protein DAPPUDRAFT_318475 [Daphnia pulex]	-	-	-	-	sp|Q5XF89|AT133_MOUSE	375	3.00E-103	Probable cation-transporting ATPase 13A3 OS=Mus musculus GN=Atp13a3 PE=1 SV=1	SPAC29A4.19c	2.00E-52	206	---	K14951	5.00E-132	dpx:DAPPUDRAFT_318475	475	cation-transporting ATPase 13A3/4/5 [EC:3.6.3.-]	GO:0016021//integral component of membrane	GO:0046872//metal ion binding;GO:0016887//ATPase activity;GO:0000166//nucleotide binding	GO:0006812//cation transport
CL32.Contig2_All	gi|321469594|gb|EFX80574.1|	808.52	0	hypothetical protein DAPPUDRAFT_318475 [Daphnia pulex]	-	-	-	-	sp|Q9H7F0|AT133_HUMAN	650	0	Probable cation-transporting ATPase 13A3 OS=Homo sapiens GN=ATP13A3 PE=1 SV=4	SPAC29A4.19c	1.00E-88	328	---	K14951	0	dpx:DAPPUDRAFT_318475	808	cation-transporting ATPase 13A3/4/5 [EC:3.6.3.-]	GO:0016021//integral component of membrane	GO:0046872//metal ion binding;GO:0016887//ATPase activity;GO:0000166//nucleotide binding	GO:0006812//cation transport
CL32.Contig3_All	gi|321469594|gb|EFX80574.1|	808.52	0	hypothetical protein DAPPUDRAFT_318475 [Daphnia pulex]	-	-	-	-	sp|Q9H7F0|AT133_HUMAN	650	0	Probable cation-transporting ATPase 13A3 OS=Homo sapiens GN=ATP13A3 PE=1 SV=4	SPAC29A4.19c	1.00E-88	328	---	K14951	0	dpx:DAPPUDRAFT_318475	808	cation-transporting ATPase 13A3/4/5 [EC:3.6.3.-]	GO:0016021//integral component of membrane	GO:0046872//metal ion binding;GO:0000166//nucleotide binding;GO:0016887//ATPase activity	GO:0006812//cation transport
CL32.Contig4_All	gi|321469594|gb|EFX80574.1|	808.52	0	hypothetical protein DAPPUDRAFT_318475 [Daphnia pulex]	-	-	-	-	sp|Q9H7F0|AT133_HUMAN	650	0	Probable cation-transporting ATPase 13A3 OS=Homo sapiens GN=ATP13A3 PE=1 SV=4	SPAC29A4.19c	1.00E-88	328	---	K14951	0	dpx:DAPPUDRAFT_318475	808	cation-transporting ATPase 13A3/4/5 [EC:3.6.3.-]	GO:0016021//integral component of membrane	GO:0000166//nucleotide binding;GO:0016887//ATPase activity;GO:0046872//metal ion binding	GO:0006812//cation transport
CL32.Contig5_All	gi|926641617|ref|XP_013786950.1|	643.269	0	PREDICTED: probable cation-transporting ATPase 13A3 [Limulus polyphemus]	-	-	-	-	sp|Q9H7F0|AT133_HUMAN	534	4.00E-151	Probable cation-transporting ATPase 13A3 OS=Homo sapiens GN=ATP13A3 PE=1 SV=4	ECU07g1500	2.00E-69	263	---	K14951	1.00E-179	dpx:DAPPUDRAFT_318475	633	cation-transporting ATPase 13A3/4/5 [EC:3.6.3.-]	GO:0016021//integral component of membrane	GO:0046872//metal ion binding;GO:0000166//nucleotide binding	-
CL32.Contig6_All	gi|321469594|gb|EFX80574.1|	749.584	0	hypothetical protein DAPPUDRAFT_318475 [Daphnia pulex]	-	-	-	-	sp|Q5XF89|AT133_MOUSE	621	4.00E-177	Probable cation-transporting ATPase 13A3 OS=Mus musculus GN=Atp13a3 PE=1 SV=1	SPAC29A4.19c	2.00E-88	326	---	K14951	0	dpx:DAPPUDRAFT_318475	749	cation-transporting ATPase 13A3/4/5 [EC:3.6.3.-]	GO:0016021//integral component of membrane	GO:0016887//ATPase activity;GO:0000166//nucleotide binding;GO:0046872//metal ion binding	GO:0006812//cation transport
CL33.Contig1_All	-	-	-	-	-	-	-	-	sp|Q8MP30|Y7791_DICDI	49.7	1.00E-06	Uncharacterized histidine-rich protein DDB_G0274557 OS=Dictyostelium discoideum GN=DDB_G0274557 PE=4 SV=1	-	-	-	-	-	-	-	-	-	-	-	-
CL34.Contig1_All	gi|817189459|ref|XP_012270058.1|	665.226	0	PREDICTED: probable phenylalanine--tRNA ligase alpha subunit isoform X1 [Orussus abietinus]	gi|662200441|ref|XM_008475209.1|	129	2.00E-25	PREDICTED: Diaphorina citri probable phenylalanine--tRNA ligase alpha subunit (LOC103510535), mRNA	sp|Q505J8|SYFA_RAT	605	2.00E-172	Phenylalanine--tRNA ligase alpha subunit OS=Rattus norvegicus GN=Farsa PE=1 SV=1	ECU07g1660	8.00E-128	456	---	K01889	0	bim:100743895	639	phenylalanyl-tRNA synthetase alpha chain [EC:6.1.1.20]	GO:0005737//cytoplasm	GO:0005524//ATP binding;GO:0004812//aminoacyl-tRNA ligase activity;GO:0000049//tRNA binding	GO:0006418//tRNA aminoacylation for protein translation;GO:0043039//tRNA aminoacylation
CL34.Contig2_All	gi|919065878|ref|XP_013414487.1|	619.772	6.91E-175	PREDICTED: phenylalanine--tRNA ligase alpha subunit-like [Lingula anatina]	gi|662200441|ref|XM_008475209.1|	129	1.00E-25	PREDICTED: Diaphorina citri probable phenylalanine--tRNA ligase alpha subunit (LOC103510535), mRNA	sp|Q1JPX3|SYFA_DANRE	605	1.00E-172	Phenylalanine--tRNA ligase alpha subunit OS=Danio rerio GN=farsa PE=2 SV=2	ECU07g1660	5.00E-128	456	---	K01889	7.00E-173	dpx:DAPPUDRAFT_300019	610	phenylalanyl-tRNA synthetase alpha chain [EC:6.1.1.20]	GO:0005737//cytoplasm	GO:0000049//tRNA binding;GO:0004812//aminoacyl-tRNA ligase activity;GO:0005524//ATP binding	GO:0006418//tRNA aminoacylation for protein translation;GO:0043039//tRNA aminoacylation
CL34.Contig3_All	gi|817189459|ref|XP_012270058.1|	510.375	6.83E-142	PREDICTED: probable phenylalanine--tRNA ligase alpha subunit isoform X1 [Orussus abietinus]	gi|662200441|ref|XM_008475209.1|	129	2.00E-25	PREDICTED: Diaphorina citri probable phenylalanine--tRNA ligase alpha subunit (LOC103510535), mRNA	sp|Q1JPX3|SYFA_DANRE	448	3.00E-125	Phenylalanine--tRNA ligase alpha subunit OS=Danio rerio GN=farsa PE=2 SV=2	ECU07g1660	2.00E-104	378	---	K01889	1.00E-135	bim:100743895	486	phenylalanyl-tRNA synthetase alpha chain [EC:6.1.1.20]	GO:0005737//cytoplasm	GO:0005524//ATP binding;GO:0004812//aminoacyl-tRNA ligase activity;GO:0000049//tRNA binding	GO:0006418//tRNA aminoacylation for protein translation;GO:0043039//tRNA aminoacylation
CL34.Contig4_All	gi|72005534|ref|XP_780644.1|	146.747	1.15E-32	PREDICTED: aminoacyl tRNA synthase complex-interacting multifunctional protein 2 [Strongylocentrotus purpuratus]	-	-	-	-	sp|Q9WVM7|AIMP2_CRIGR	101	5.00E-21	Aminoacyl tRNA synthase complex-interacting multifunctional protein 2 OS=Cricetulus griseus GN=AIMP2 PE=2 SV=1	-	-	-	-	K15438	2.00E-33	spu:575132	146	aminoacyl tRNA synthase complex-interacting multifunctional protein 2	-	-	-
CL34.Contig5_All	gi|72005534|ref|XP_780644.1|	146.747	1.16E-32	PREDICTED: aminoacyl tRNA synthase complex-interacting multifunctional protein 2 [Strongylocentrotus purpuratus]	-	-	-	-	sp|Q9WVM7|AIMP2_CRIGR	101	5.00E-21	Aminoacyl tRNA synthase complex-interacting multifunctional protein 2 OS=Cricetulus griseus GN=AIMP2 PE=2 SV=1	-	-	-	-	K15438	2.00E-33	spu:575132	146	aminoacyl tRNA synthase complex-interacting multifunctional protein 2	-	-	-
CL35.Contig1_All	-	-	-	-	-	-	-	-	-	-	-	-	-	-	-	-	-	-	-	-	-	-	-	-
CL35.Contig2_All	gi|902939554|ref|XP_013057821.1|	97.4413	2.12E-18	PREDICTED: neuroblast differentiation-associated protein AHNAK [Anser cygnoides domesticus]	-	-	-	-	sp|Q09666|AHNK_HUMAN	82.4	8.00E-16	Neuroblast differentiation-associated protein AHNAK OS=Homo sapiens GN=AHNAK PE=1 SV=2	-	-	-	-	K10746	8.00E-10	tng:GSTEN00007400G001	66.2	exonuclease 1 [EC:3.1.-.-]!K12567	-	-	-
CL35.Contig3_All	-	-	-	-	-	-	-	-	-	-	-	-	-	-	-	-	-	-	-	-	-	-	-	-
CL35.Contig4_All	gi|443688876|gb|ELT91431.1|	60.4622	1.03E-07	hypothetical protein CAPTEDRAFT_39318, partial [Capitella teleta]	-	-	-	-	sp|Q09666|AHNK_HUMAN	49.7	1.00E-06	Neuroblast differentiation-associated protein AHNAK OS=Homo sapiens GN=AHNAK PE=1 SV=2	-	-	-	-	-	-	-	-	-	-	-	-
CL35.Contig5_All	gi|929514458|ref|XP_014118140.1|	160.999	4.81E-37	PREDICTED: neuroblast differentiation-associated protein AHNAK [Pseudopodoces humilis]	-	-	-	-	sp|Q09666|AHNK_HUMAN	153	9.00E-37	Neuroblast differentiation-associated protein AHNAK OS=Homo sapiens GN=AHNAK PE=1 SV=2	YPO0507	2.00E-06	52.4	---	K10746	2.00E-19	tng:GSTEN00007400G001	99.8	exonuclease 1 [EC:3.1.-.-]!K19326	-	-	-
CL35.Contig6_All	-	-	-	-	-	-	-	-	-	-	-	-	-	-	-	-	-	-	-	-	-	-	-	-
CL35.Contig7_All	-	-	-	-	-	-	-	-	sp|Q09666|AHNK_HUMAN	48.5	3.00E-06	Neuroblast differentiation-associated protein AHNAK OS=Homo sapiens GN=AHNAK PE=1 SV=2	-	-	-	-	-	-	-	-	-	-	-	-
CL35.Contig8_All	gi|831276258|ref|XP_012695413.1|	65.0846	4.30E-09	PREDICTED: neuroblast differentiation-associated protein AHNAK-like [Clupea harengus]	-	-	-	-	sp|Q09666|AHNK_HUMAN	56.2	2.00E-08	Neuroblast differentiation-associated protein AHNAK OS=Homo sapiens GN=AHNAK PE=1 SV=2	-	-	-	-	-	-	-	-	-	-	-	-
CL35.Contig9_All	gi|929522854|ref|XP_014130654.1|	79.7221	2.92E-13	PREDICTED: LOW QUALITY PROTEIN: neuroblast differentiation-associated protein AHNAK-like, partial [Zonotrichia albicollis]	-	-	-	-	sp|Q09666|AHNK_HUMAN	74.7	1.00E-13	Neuroblast differentiation-associated protein AHNAK OS=Homo sapiens GN=AHNAK PE=1 SV=2	-	-	-	-	K19326	9.00E-07	api:100167295	55.5	nesprin-1!K10746	-	-	-
CL35.Contig10_All	gi|929419314|ref|XP_014142974.1|	82.8037	3.28E-14	PREDICTED: LOW QUALITY PROTEIN: neuroblast differentiation-associated protein AHNAK, partial [Falco cherrug]	-	-	-	-	sp|Q09666|AHNK_HUMAN	70.5	2.00E-12	Neuroblast differentiation-associated protein AHNAK OS=Homo sapiens GN=AHNAK PE=1 SV=2	-	-	-	-	-	-	-	-	-	-	-	-
CL35.Contig11_All	gi|719761935|ref|XP_010216455.1|	65.0846	4.28E-09	PREDICTED: neuroblast differentiation-associated protein AHNAK-like, partial [Tinamus guttatus]	-	-	-	-	sp|Q09666|AHNK_HUMAN	57.4	7.00E-09	Neuroblast differentiation-associated protein AHNAK OS=Homo sapiens GN=AHNAK PE=1 SV=2	-	-	-	-	-	-	-	-	-	-	-	-
CL35.Contig12_All	gi|961004661|ref|XP_014818253.1|	56.225	1.94E-06	PREDICTED: neuroblast differentiation-associated protein AHNAK-like, partial [Calidris pugnax]	-	-	-	-	sp|Q09666|AHNK_HUMAN	50.8	7.00E-07	Neuroblast differentiation-associated protein AHNAK OS=Homo sapiens GN=AHNAK PE=1 SV=2	-	-	-	-	-	-	-	-	-	-	-	-
CL35.Contig13_All	gi|675405512|ref|XP_008929524.1|	249.98	5.35E-63	PREDICTED: LOW QUALITY PROTEIN: neuroblast differentiation-associated protein AHNAK-like, partial [Manacus vitellinus]	-	-	-	-	sp|Q09666|AHNK_HUMAN	215	1.00E-54	Neuroblast differentiation-associated protein AHNAK OS=Homo sapiens GN=AHNAK PE=1 SV=2	-	-	-	-	K10746	5.00E-19	tng:GSTEN00007400G001	100	exonuclease 1 [EC:3.1.-.-]	-	-	-
CL35.Contig14_All	gi|971448115|ref|XP_015128958.1|	239.195	5.14E-60	PREDICTED: neuroblast differentiation-associated protein AHNAK-like isoform X31 [Gallus gallus]	-	-	-	-	sp|Q09666|AHNK_HUMAN	221	7.00E-57	Neuroblast differentiation-associated protein AHNAK OS=Homo sapiens GN=AHNAK PE=1 SV=2	-	-	-	-	K06237	4.00E-25	cel:CELE_F01G12.5	120	collagen, type IV, alpha	-	-	-
CL36.Contig1_All	-	-	-	-	-	-	-	-	-	-	-	-	-	-	-	-	-	-	-	-	-	-	-	-
CL36.Contig2_All	-	-	-	-	-	-	-	-	-	-	-	-	-	-	-	-	-	-	-	-	-	-	-	-
CL37.Contig1_All	-	-	-	-	-	-	-	-	-	-	-	-	-	-	-	-	-	-	-	-	-	-	-	-
CL37.Contig2_All	-	-	-	-	-	-	-	-	-	-	-	-	-	-	-	-	-	-	-	-	-	-	-	-
CL38.Contig1_All	gi|646708849|gb|KDR14996.1|	485.337	8.44E-135	Y+L amino acid transporter 2, partial [Zootermopsis nevadensis]	gi|195341750|ref|XM_002037433.1|	87.7	3.00E-13	Drosophila sechellia GM12940 (Dsec\GM12940), mRNA	sp|Q7YQK4|LAT1_RABIT	358	9.00E-99	Large neutral amino acids transporter small subunit 1 OS=Oryctolagus cuniculus GN=SLC7A5 PE=1 SV=1	BS_ykbA	1.00E-35	148	---	K03450	8.00E-132	aag:AaeL_AAEL002557	472	solute carrier family 7 (L-type amino acid transporter), other!K13780	GO:0016020//membrane	GO:0015171//amino acid transmembrane transporter activity	GO:0003333//amino acid transmembrane transport
CL38.Contig2_All	gi|805770326|ref|XP_012136348.1|	687.567	0	PREDICTED: Y+L amino acid transporter 2 isoform X5 [Megachile rotundata]	gi|195341750|ref|XM_002037433.1|	87.7	2.00E-12	Drosophila sechellia GM12940 (Dsec\GM12940), mRNA	sp|Q7YQK4|LAT1_RABIT	479	3.00E-134	Large neutral amino acids transporter small subunit 1 OS=Oryctolagus cuniculus GN=SLC7A5 PE=1 SV=1	BS_ykbA	2.00E-43	177	---	K03450	0	aag:AaeL_AAEL002557	672	solute carrier family 7 (L-type amino acid transporter), other!K13780	GO:0016020//membrane	GO:0015171//amino acid transmembrane transporter activity	GO:0003333//amino acid transmembrane transport
CL38.Contig3_All	gi|321459841|gb|EFX70890.1|	267.314	2.69E-68	hypothetical protein DAPPUDRAFT_309272 [Daphnia pulex]	gi|195165843|ref|XM_002023712.1|	81.8	9.00E-11	Drosophila persimilis GL27248 (Dper\GL27248), mRNA	sp|Q9QXW9|LAT2_MOUSE	171	2.00E-41	Large neutral amino acids transporter small subunit 2 OS=Mus musculus GN=Slc7a8 PE=1 SV=1	SA1270	2.00E-08	60.8	---	K03450	9.00E-65	aag:AaeL_AAEL002557	252	solute carrier family 7 (L-type amino acid transporter), other!K13780	GO:0016020//membrane	GO:0015171//amino acid transmembrane transporter activity	GO:0003333//amino acid transmembrane transport
CL38.Contig4_All	gi|926631263|ref|XP_013781356.1|	689.108	0	PREDICTED: Y+L amino acid transporter 2-like [Limulus polyphemus]	gi|195341750|ref|XM_002037433.1|	87.7	2.00E-12	Drosophila sechellia GM12940 (Dsec\GM12940), mRNA	sp|Q7YQK4|LAT1_RABIT	484	1.00E-135	Large neutral amino acids transporter small subunit 1 OS=Oryctolagus cuniculus GN=SLC7A5 PE=1 SV=1	BS_ykbA	1.00E-42	175	---	K03450	0	aag:AaeL_AAEL002557	672	solute carrier family 7 (L-type amino acid transporter), other!K13780	GO:0016020//membrane	GO:0015171//amino acid transmembrane transporter activity	GO:0003333//amino acid transmembrane transport
CL38.Contig5_All	gi|926631263|ref|XP_013781356.1|	686.026	0	PREDICTED: Y+L amino acid transporter 2-like [Limulus polyphemus]	gi|195341750|ref|XM_002037433.1|	87.7	2.00E-12	Drosophila sechellia GM12940 (Dsec\GM12940), mRNA	sp|Q7YQK4|LAT1_RABIT	486	3.00E-136	Large neutral amino acids transporter small subunit 1 OS=Oryctolagus cuniculus GN=SLC7A5 PE=1 SV=1	BS_ykbA	1.00E-42	175	---	K03450	0	aag:AaeL_AAEL002557	682	solute carrier family 7 (L-type amino acid transporter), other!K13780	GO:0016020//membrane	GO:0015171//amino acid transmembrane transporter activity	GO:0003333//amino acid transmembrane transport
CL38.Contig6_All	gi|805770323|ref|XP_012136347.1|	688.337	0	PREDICTED: large neutral amino acids transporter small subunit 1 isoform X4 [Megachile rotundata]	gi|195341750|ref|XM_002037433.1|	87.7	6.00E-13	Drosophila sechellia GM12940 (Dsec\GM12940), mRNA	sp|Q7YQK4|LAT1_RABIT	481	2.00E-135	Large neutral amino acids transporter small subunit 1 OS=Oryctolagus cuniculus GN=SLC7A5 PE=1 SV=1	BS_ykbA	7.00E-44	177	---	K03450	0	aag:AaeL_AAEL002557	682	solute carrier family 7 (L-type amino acid transporter), other!K13780	GO:0016020//membrane	GO:0015171//amino acid transmembrane transporter activity	GO:0003333//amino acid transmembrane transport
CL38.Contig7_All	gi|926631263|ref|XP_013781356.1|	689.108	0	PREDICTED: Y+L amino acid transporter 2-like [Limulus polyphemus]	gi|195341750|ref|XM_002037433.1|	87.7	2.00E-12	Drosophila sechellia GM12940 (Dsec\GM12940), mRNA	sp|Q7YQK4|LAT1_RABIT	484	1.00E-135	Large neutral amino acids transporter small subunit 1 OS=Oryctolagus cuniculus GN=SLC7A5 PE=1 SV=1	BS_ykbA	1.00E-42	175	---	K03450	0	aag:AaeL_AAEL002557	672	solute carrier family 7 (L-type amino acid transporter), other!K13780	GO:0016020//membrane	GO:0015171//amino acid transmembrane transporter activity	GO:0003333//amino acid transmembrane transport
CL38.Contig8_All	gi|752882216|ref|XP_011258746.1|	432.95	4.00E-119	PREDICTED: Y+L amino acid transporter 2 isoform X2 [Camponotus floridanus]	gi|195341750|ref|XM_002037433.1|	87.7	2.00E-13	Drosophila sechellia GM12940 (Dsec\GM12940), mRNA	sp|Q7YQK4|LAT1_RABIT	328	1.00E-89	Large neutral amino acids transporter small subunit 1 OS=Oryctolagus cuniculus GN=SLC7A5 PE=1 SV=1	BS_ykbA	7.00E-33	139	---	K03450	2.00E-117	aag:AaeL_AAEL002557	424	solute carrier family 7 (L-type amino acid transporter), other!K13780	GO:0016020//membrane	GO:0015171//amino acid transmembrane transporter activity	GO:0003333//amino acid transmembrane transport
CL39.Contig1_All	-	-	-	-	-	-	-	-	-	-	-	-	-	-	-	-	-	-	-	-	-	-	-	-
CL39.Contig2_All	-	-	-	-	-	-	-	-	-	-	-	-	-	-	-	-	-	-	-	-	-	-	-	-
CL39.Contig3_All	-	-	-	-	-	-	-	-	-	-	-	-	-	-	-	-	-	-	-	-	-	-	-	-
CL39.Contig4_All	-	-	-	-	-	-	-	-	-	-	-	-	-	-	-	-	-	-	-	-	-	-	-	-
CL39.Contig5_All	-	-	-	-	-	-	-	-	-	-	-	-	-	-	-	-	-	-	-	-	-	-	-	-
CL40.Contig1_All	gi|321474461|gb|EFX85426.1|	198.749	1.73E-48	hypothetical protein DAPPUDRAFT_238102 [Daphnia pulex]	-	-	-	-	sp|A7XUZ6|SKIT6_MOUSE	50.8	6.00E-06	Selection and upkeep of intraepithelial T-cells protein 6 OS=Mus musculus GN=Skint6 PE=2 SV=1	-	-	-	-	-	-	-	-	-	-	GO:0005515//protein binding	-
CL40.Contig2_All	gi|321474461|gb|EFX85426.1|	201.06	4.15E-49	hypothetical protein DAPPUDRAFT_238102 [Daphnia pulex]	-	-	-	-	sp|A7XUZ6|SKIT6_MOUSE	51.6	4.00E-06	Selection and upkeep of intraepithelial T-cells protein 6 OS=Mus musculus GN=Skint6 PE=2 SV=1	-	-	-	-	-	-	-	-	-	-	GO:0005515//protein binding	-
CL41.Contig1_All	-	-	-	-	gi|78172671|gb|DQ221250.1|	73.8	2.00E-09	Takifugu rubripes voltage-gated sodium channel Nav1.4b (Nav1.4b) gene, complete cds	-	-	-	-	-	-	-	-	-	-	-	-	-	-	-	-
CL41.Contig2_All	-	-	-	-	-	-	-	-	-	-	-	-	-	-	-	-	-	-	-	-	-	-	-	-
CL41.Contig3_All	-	-	-	-	-	-	-	-	-	-	-	-	-	-	-	-	-	-	-	-	-	-	-	-
CL41.Contig4_All	-	-	-	-	-	-	-	-	-	-	-	-	-	-	-	-	-	-	-	-	-	-	-	-
CL41.Contig5_All	-	-	-	-	-	-	-	-	-	-	-	-	-	-	-	-	-	-	-	-	-	-	-	-
CL41.Contig6_All	-	-	-	-	-	-	-	-	-	-	-	-	-	-	-	-	-	-	-	-	-	-	-	-
CL42.Contig1_All	gi|338176931|gb|AEI83865.1|	384.8	4.13E-104	kruppel-like factor [Penaeus monodon]	gi|641706693|ref|XM_008144058.1|	73.8	8.00E-09	PREDICTED: Eptesicus fuscus Kruppel-like factor 5 (intestinal) (KLF5), mRNA	sp|O08876|KLF10_RAT	164	8.00E-40	Krueppel-like factor 10 OS=Rattus norvegicus GN=Klf10 PE=2 SV=1	SPAC144.09c	9.00E-17	87.4	---	K09209	9.00E-52	dpx:DAPPUDRAFT_312628	207	krueppel-like factor 10/11!K13943	-	GO:0046872//metal ion binding	-
CL42.Contig2_All	gi|338176931|gb|AEI83865.1|	384.8	4.12E-104	kruppel-like factor [Penaeus monodon]	gi|641706693|ref|XM_008144058.1|	73.8	8.00E-09	PREDICTED: Eptesicus fuscus Kruppel-like factor 5 (intestinal) (KLF5), mRNA	sp|O08876|KLF10_RAT	164	8.00E-40	Krueppel-like factor 10 OS=Rattus norvegicus GN=Klf10 PE=2 SV=1	SPAC144.09c	9.00E-17	87.4	---	K09209	9.00E-52	dpx:DAPPUDRAFT_312628	207	krueppel-like factor 10/11!K13943	-	GO:0046872//metal ion binding	-
CL43.Contig1_All	-	-	-	-	-	-	-	-	-	-	-	-	-	-	-	-	-	-	-	-	-	-	-	-
CL43.Contig2_All	-	-	-	-	-	-	-	-	-	-	-	-	-	-	-	-	-	-	-	-	-	-	-	-
CL44.Contig1_All	-	-	-	-	-	-	-	-	-	-	-	-	-	-	-	-	-	-	-	-	-	-	-	-
CL44.Contig2_All	-	-	-	-	-	-	-	-	-	-	-	-	-	-	-	-	-	-	-	-	-	-	-	-
CL45.Contig1_All	gi|573900493|ref|XP_006637975.1|	283.108	1.17E-73	PREDICTED: pseudouridine-5&apos;-phosphatase [Lepisosteus oculatus]	gi|998688517|ref|XM_015626265.1|	65.9	2.00E-06	PREDICTED: Parus major gamma-aminobutyric acid type A receptor alpha3 subunit (GABRA3), transcript variant X5, mRNA	sp|Q08623|HDHD1_HUMAN	252	2.00E-66	Pseudouridine-5'-monophosphatase OS=Homo sapiens GN=HDHD1 PE=1 SV=3	SPCC1020.07	2.00E-27	122	---	K17623	8.00E-74	obi:106877710	280	pseudouridine 5'-phosphatase [EC:3.1.3.96]	-	-	-
CL45.Contig2_All	gi|347969790|ref|XP_314275.5|	266.159	1.48E-68	AGAP003372-PA [Anopheles gambiae str. PEST] &gt;gi|333469272|gb|EAA44497.5| AGAP003372-PA [Anopheles gambiae str. PEST]	gi|998688517|ref|XM_015626265.1|	65.9	2.00E-06	PREDICTED: Parus major gamma-aminobutyric acid type A receptor alpha3 subunit (GABRA3), transcript variant X5, mRNA	sp|Q08623|HDHD1_HUMAN	233	1.00E-60	Pseudouridine-5'-monophosphatase OS=Homo sapiens GN=HDHD1 PE=1 SV=3	SPCC1020.07	2.00E-26	119	---	K17623	5.00E-67	tca:663851	258	pseudouridine 5'-phosphatase [EC:3.1.3.96]	-	-	-
CL45.Contig3_All	gi|321469978|gb|EFX80956.1|	249.98	1.10E-63	hypothetical protein DAPPUDRAFT_224443 [Daphnia pulex]	gi|998688517|ref|XM_015626265.1|	65.9	2.00E-06	PREDICTED: Parus major gamma-aminobutyric acid type A receptor alpha3 subunit (GABRA3), transcript variant X5, mRNA	sp|Q08623|HDHD1_HUMAN	216	9.00E-56	Pseudouridine-5'-monophosphatase OS=Homo sapiens GN=HDHD1 PE=1 SV=3	SPCC1020.07	3.00E-21	102	---	K17623	1.00E-64	dpx:DAPPUDRAFT_224443	249	pseudouridine 5'-phosphatase [EC:3.1.3.96]	-	-	-
CL45.Contig4_All	gi|347969792|ref|XP_003436463.1|	193.356	1.00E-46	AGAP003372-PB [Anopheles gambiae str. PEST] &gt;gi|333469273|gb|EGK97236.1| AGAP003372-PB [Anopheles gambiae str. PEST]	gi|998688517|ref|XM_015626265.1|	65.9	1.00E-06	PREDICTED: Parus major gamma-aminobutyric acid type A receptor alpha3 subunit (GABRA3), transcript variant X5, mRNA	sp|Q08623|HDHD1_HUMAN	169	1.00E-41	Pseudouridine-5'-monophosphatase OS=Homo sapiens GN=HDHD1 PE=1 SV=3	SPCC1020.07	5.00E-13	74.3	---	K17623	1.00E-47	aga:AgaP_AGAP003372	193	pseudouridine 5'-phosphatase [EC:3.1.3.96]	-	-	-
CL46.Contig1_All	-	-	-	-	gi|156148669|emb|CU179746.6|	515	1.00E-142	Zebrafish DNA sequence from clone RP71-42C1, complete sequence	-	-	-	-	-	-	-	-	-	-	-	-	-	-	-	-
CL46.Contig2_All	-	-	-	-	gi|841942794|emb|LK094878.1|	658	0	Apteryx australis mantelli genome assembly AptMant0, scaffold scaffold30309	-	-	-	-	-	-	-	-	-	-	-	-	-	-	-	-
CL46.Contig3_All	-	-	-	-	gi|156148669|emb|CU179746.6|	365	2.00E-97	Zebrafish DNA sequence from clone RP71-42C1, complete sequence	-	-	-	-	-	-	-	-	-	-	-	-	-	-	-	-
CL46.Contig4_All	-	-	-	-	gi|156148669|emb|CU179746.6|	212	2.00E-51	Zebrafish DNA sequence from clone RP71-42C1, complete sequence	-	-	-	-	-	-	-	-	-	-	-	-	-	-	-	-
CL47.Contig1_All	gi|676431795|ref|XP_009046367.1|	459.144	1.69E-126	hypothetical protein LOTGIDRAFT_110777 [Lottia gigantea] &gt;gi|556114245|gb|ESP02897.1| hypothetical protein LOTGIDRAFT_110777 [Lottia gigantea]	gi|689554696|emb|LM016864.1|	67.9	5.00E-07	Soboliphyme baturini genome assembly S_baturini_Dall_Island ,scaffold SBAD_scaffold0003337	sp|Q14181|DPOA2_HUMAN	425	2.00E-118	DNA polymerase alpha subunit B OS=Homo sapiens GN=POLA2 PE=1 SV=2	SPCC553.09c	8.00E-53	207	---	K02321	2.00E-127	lgi:LOTGIDRAFT_110777	459	DNA polymerase alpha subunit B	-	GO:0003887//DNA-directed DNA polymerase activity;GO:0003677//DNA binding	GO:0006260//DNA replication
CL47.Contig2_All	gi|926613402|ref|XP_013771709.1|	443.351	7.21E-122	PREDICTED: DNA polymerase alpha subunit B-like [Limulus polyphemus]	-	-	-	-	sp|Q14181|DPOA2_HUMAN	383	8.00E-106	DNA polymerase alpha subunit B OS=Homo sapiens GN=POLA2 PE=1 SV=2	SPCC553.09c	6.00E-53	207	---	K02321	4.00E-110	lgi:LOTGIDRAFT_110777	401	DNA polymerase alpha subunit B	-	GO:0003677//DNA binding;GO:0003887//DNA-directed DNA polymerase activity	GO:0006260//DNA replication
CL49.Contig1_All	gi|926639980|ref|XP_013786069.1|	935.636	0	PREDICTED: transmembrane 9 superfamily member 4-like [Limulus polyphemus]	gi|218526847|gb|EU921090.1|	230	3.00E-55	Eualus gaimardii isolate KC3056 transmembrane 9 superfamily protein member 4 (Tm9sf4) gene, partial cds	sp|Q5RDY2|TM9S4_PONAB	826	0	Transmembrane 9 superfamily member 4 OS=Pongo abelii GN=TM9SF4 PE=2 SV=1	-	-	-	-	K17086	0	dpx:DAPPUDRAFT_307275	907	transmembrane 9 superfamily member 2/4	GO:0016021//integral component of membrane	-	-
CL49.Contig2_All	gi|926639980|ref|XP_013786069.1|	935.636	0	PREDICTED: transmembrane 9 superfamily member 4-like [Limulus polyphemus]	gi|218526847|gb|EU921090.1|	230	3.00E-55	Eualus gaimardii isolate KC3056 transmembrane 9 superfamily protein member 4 (Tm9sf4) gene, partial cds	sp|Q5RDY2|TM9S4_PONAB	826	0	Transmembrane 9 superfamily member 4 OS=Pongo abelii GN=TM9SF4 PE=2 SV=1	-	-	-	-	K17086	0	dpx:DAPPUDRAFT_307275	907	transmembrane 9 superfamily member 2/4	GO:0016021//integral component of membrane	-	-
CL49.Contig3_All	-	-	-	-	-	-	-	-	-	-	-	-	-	-	-	-	-	-	-	-	-	-	-	-
CL50.Contig1_All	gi|321468728|gb|EFX79712.1|	895.19	0	hypothetical protein DAPPUDRAFT_304467 [Daphnia pulex]	gi|968102610|ref|XM_015171458.1|	111	6.00E-20	Drosophila virilis uncharacterized protein, transcript variant B (Dvir\GJ22862), mRNA	sp|P40927|MAOX_COLLI	737	0	NADP-dependent malic enzyme OS=Columba livia GN=ME1 PE=1 SV=1	VC1188	1.00E-125	449	---	K00029	0	dpx:DAPPUDRAFT_304467	895	malate dehydrogenase (oxaloacetate-decarboxylating)(NADP+) [EC:1.1.1.40]	-	GO:0051287//NAD binding;GO:0004471//malate dehydrogenase (decarboxylating) (NAD+) activity;GO:0004470//malic enzyme activity	GO:0006108//malate metabolic process;GO:0055114//oxidation-reduction process
CL50.Contig2_All	gi|321468728|gb|EFX79712.1|	895.19	0	hypothetical protein DAPPUDRAFT_304467 [Daphnia pulex]	gi|968102610|ref|XM_015171458.1|	111	6.00E-20	Drosophila virilis uncharacterized protein, transcript variant B (Dvir\GJ22862), mRNA	sp|P40927|MAOX_COLLI	737	0	NADP-dependent malic enzyme OS=Columba livia GN=ME1 PE=1 SV=1	VC1188	2.00E-125	449	---	K00029	0	dpx:DAPPUDRAFT_304467	895	malate dehydrogenase (oxaloacetate-decarboxylating)(NADP+) [EC:1.1.1.40]	-	GO:0004470//malic enzyme activity;GO:0051287//NAD binding;GO:0004471//malate dehydrogenase (decarboxylating) (NAD+) activity	GO:0006108//malate metabolic process;GO:0055114//oxidation-reduction process
CL50.Contig3_All	gi|321468728|gb|EFX79712.1|	895.19	0	hypothetical protein DAPPUDRAFT_304467 [Daphnia pulex]	gi|968102610|ref|XM_015171458.1|	111	6.00E-20	Drosophila virilis uncharacterized protein, transcript variant B (Dvir\GJ22862), mRNA	sp|P40927|MAOX_COLLI	737	0	NADP-dependent malic enzyme OS=Columba livia GN=ME1 PE=1 SV=1	VC1188	2.00E-125	449	---	K00029	0	dpx:DAPPUDRAFT_304467	895	malate dehydrogenase (oxaloacetate-decarboxylating)(NADP+) [EC:1.1.1.40]	-	GO:0004470//malic enzyme activity;GO:0004471//malate dehydrogenase (decarboxylating) (NAD+) activity;GO:0051287//NAD binding	GO:0006108//malate metabolic process;GO:0055114//oxidation-reduction process
CL51.Contig1_All	gi|345496038|ref|XP_003427629.1|	530.406	1.44E-147	PREDICTED: zinc transporter 1 isoform X1 [Nasonia vitripennis]	gi|926639873|ref|XM_013930557.1|	67.9	1.00E-06	PREDICTED: Limulus polyphemus zinc transporter 1-like (LOC106470032), mRNA	sp|Q9Y6M5|ZNT1_HUMAN	312	4.00E-84	Zinc transporter 1 OS=Homo sapiens GN=SLC30A1 PE=1 SV=3	YMR243c	2.00E-78	293	---	K14688	2.00E-148	nvi:100677972	530	solute carrier family 30 (zinc transporter), member 1	GO:0016021//integral component of membrane	GO:0008324//cation transmembrane transporter activity	GO:0006812//cation transport;GO:0055085//transmembrane transport
CL51.Contig2_All	gi|345496038|ref|XP_003427629.1|	530.406	1.46E-147	PREDICTED: zinc transporter 1 isoform X1 [Nasonia vitripennis]	gi|689404931|emb|LL882023.1|	93.7	2.00E-14	Schistosoma margrebowiei genome assembly S_margrebowiei_Zambia ,scaffold SMRZ_contig0002484	sp|Q9Y6M5|ZNT1_HUMAN	312	4.00E-84	Zinc transporter 1 OS=Homo sapiens GN=SLC30A1 PE=1 SV=3	YMR243c	2.00E-78	293	---	K14688	2.00E-148	nvi:100677972	530	solute carrier family 30 (zinc transporter), member 1	GO:0016021//integral component of membrane	GO:0008324//cation transmembrane transporter activity	GO:0055085//transmembrane transport;GO:0006812//cation transport
CL51.Contig3_All	gi|345496038|ref|XP_003427629.1|	530.406	1.51E-147	PREDICTED: zinc transporter 1 isoform X1 [Nasonia vitripennis]	gi|689404931|emb|LL882023.1|	93.7	2.00E-14	Schistosoma margrebowiei genome assembly S_margrebowiei_Zambia ,scaffold SMRZ_contig0002484	sp|Q9Y6M5|ZNT1_HUMAN	312	4.00E-84	Zinc transporter 1 OS=Homo sapiens GN=SLC30A1 PE=1 SV=3	YMR243c	2.00E-78	293	---	K14688	2.00E-148	nvi:100677972	530	solute carrier family 30 (zinc transporter), member 1	GO:0016021//integral component of membrane	GO:0008324//cation transmembrane transporter activity	GO:0006812//cation transport;GO:0055085//transmembrane transport
CL51.Contig4_All	gi|345496038|ref|XP_003427629.1|	530.406	1.43E-147	PREDICTED: zinc transporter 1 isoform X1 [Nasonia vitripennis]	gi|689404931|emb|LL882023.1|	93.7	2.00E-14	Schistosoma margrebowiei genome assembly S_margrebowiei_Zambia ,scaffold SMRZ_contig0002484	sp|Q9Y6M5|ZNT1_HUMAN	312	4.00E-84	Zinc transporter 1 OS=Homo sapiens GN=SLC30A1 PE=1 SV=3	YMR243c	2.00E-78	293	---	K14688	2.00E-148	nvi:100677972	530	solute carrier family 30 (zinc transporter), member 1	GO:0016021//integral component of membrane	GO:0008324//cation transmembrane transporter activity	GO:0055085//transmembrane transport;GO:0006812//cation transport
CL51.Contig5_All	gi|345496038|ref|XP_003427629.1|	530.406	1.50E-147	PREDICTED: zinc transporter 1 isoform X1 [Nasonia vitripennis]	gi|926639873|ref|XM_013930557.1|	67.9	1.00E-06	PREDICTED: Limulus polyphemus zinc transporter 1-like (LOC106470032), mRNA	sp|Q9Y6M5|ZNT1_HUMAN	312	4.00E-84	Zinc transporter 1 OS=Homo sapiens GN=SLC30A1 PE=1 SV=3	YMR243c	2.00E-78	293	---	K14688	2.00E-148	nvi:100677972	530	solute carrier family 30 (zinc transporter), member 1	GO:0016021//integral component of membrane	GO:0008324//cation transmembrane transporter activity	GO:0055085//transmembrane transport;GO:0006812//cation transport
CL51.Contig6_All	gi|345496038|ref|XP_003427629.1|	530.406	1.46E-147	PREDICTED: zinc transporter 1 isoform X1 [Nasonia vitripennis]	gi|689404931|emb|LL882023.1|	93.7	2.00E-14	Schistosoma margrebowiei genome assembly S_margrebowiei_Zambia ,scaffold SMRZ_contig0002484	sp|Q9Y6M5|ZNT1_HUMAN	312	4.00E-84	Zinc transporter 1 OS=Homo sapiens GN=SLC30A1 PE=1 SV=3	YMR243c	2.00E-78	293	---	K14688	2.00E-148	nvi:100677972	530	solute carrier family 30 (zinc transporter), member 1	GO:0016021//integral component of membrane	GO:0008324//cation transmembrane transporter activity	GO:0006812//cation transport;GO:0055085//transmembrane transport
CL51.Contig7_All	gi|345496038|ref|XP_003427629.1|	530.406	1.44E-147	PREDICTED: zinc transporter 1 isoform X1 [Nasonia vitripennis]	gi|689404931|emb|LL882023.1|	93.7	2.00E-14	Schistosoma margrebowiei genome assembly S_margrebowiei_Zambia ,scaffold SMRZ_contig0002484	sp|Q9Y6M5|ZNT1_HUMAN	312	4.00E-84	Zinc transporter 1 OS=Homo sapiens GN=SLC30A1 PE=1 SV=3	YMR243c	2.00E-78	293	---	K14688	2.00E-148	nvi:100677972	530	solute carrier family 30 (zinc transporter), member 1	GO:0016021//integral component of membrane	GO:0008324//cation transmembrane transporter activity	GO:0006812//cation transport;GO:0055085//transmembrane transport
CL51.Contig8_All	gi|345496038|ref|XP_003427629.1|	530.406	1.43E-147	PREDICTED: zinc transporter 1 isoform X1 [Nasonia vitripennis]	gi|689404931|emb|LL882023.1|	93.7	2.00E-14	Schistosoma margrebowiei genome assembly S_margrebowiei_Zambia ,scaffold SMRZ_contig0002484	sp|Q9Y6M5|ZNT1_HUMAN	312	4.00E-84	Zinc transporter 1 OS=Homo sapiens GN=SLC30A1 PE=1 SV=3	YMR243c	2.00E-78	293	---	K14688	2.00E-148	nvi:100677972	530	solute carrier family 30 (zinc transporter), member 1	GO:0016021//integral component of membrane	GO:0008324//cation transmembrane transporter activity	GO:0055085//transmembrane transport;GO:0006812//cation transport
CL52.Contig1_All	-	-	-	-	-	-	-	-	-	-	-	-	-	-	-	-	-	-	-	-	-	-	-	-
CL52.Contig2_All	-	-	-	-	-	-	-	-	-	-	-	-	-	-	-	-	-	-	-	-	-	-	-	-
CL52.Contig3_All	-	-	-	-	-	-	-	-	-	-	-	-	-	-	-	-	-	-	-	-	-	-	-	-
CL52.Contig4_All	-	-	-	-	-	-	-	-	-	-	-	-	-	-	-	-	-	-	-	-	-	-	-	-
CL52.Contig5_All	-	-	-	-	-	-	-	-	-	-	-	-	-	-	-	-	-	-	-	-	-	-	-	-
CL52.Contig6_All	gi|632943859|ref|XP_007887186.1|	104.76	6.82E-20	PREDICTED: biorientation of chromosomes in cell division protein 1-like 1 isoform X1 [Callorhinchus milii]	-	-	-	-	sp|Q5VTL8|PR38B_HUMAN	82.8	3.00E-15	Pre-mRNA-splicing factor 38B OS=Homo sapiens GN=PRPF38B PE=1 SV=1	YGR189c	6.00E-07	54.7	---	K13171	3.00E-19	spu:588572	99.8	serine/arginine repetitive matrix protein 1	-	-	-
CL52.Contig7_All	-	-	-	-	-	-	-	-	-	-	-	-	-	-	-	-	-	-	-	-	-	-	-	-
CL52.Contig8_All	gi|632943859|ref|XP_007887186.1|	104.76	2.90E-19	PREDICTED: biorientation of chromosomes in cell division protein 1-like 1 isoform X1 [Callorhinchus milii]	-	-	-	-	sp|Q5VTL8|PR38B_HUMAN	82.8	1.00E-14	Pre-mRNA-splicing factor 38B OS=Homo sapiens GN=PRPF38B PE=1 SV=1	SPAC140.02	5.00E-08	60.1	---	K13171	1.00E-18	spu:588572	99.8	serine/arginine repetitive matrix protein 1	-	-	-
CL52.Contig9_All	gi|443722204|gb|ELU11167.1|	95.5153	1.14E-16	hypothetical protein CAPTEDRAFT_202309 [Capitella teleta]	-	-	-	-	sp|Q55FI4|NOP58_DICDI	72	1.00E-11	Nucleolar protein 58 OS=Dictyostelium discoideum GN=nop58 PE=3 SV=1	SPAC140.02	4.00E-08	60.1	---	K14328	9.00E-13	lgi:LOTGIDRAFT_235411	79.7	regulator of nonsense transcripts 3!K09566	-	-	-
CL52.Contig10_All	gi|632943859|ref|XP_007887186.1|	104.76	3.53E-19	PREDICTED: biorientation of chromosomes in cell division protein 1-like 1 isoform X1 [Callorhinchus milii]	-	-	-	-	sp|Q5VTL8|PR38B_HUMAN	82.8	1.00E-14	Pre-mRNA-splicing factor 38B OS=Homo sapiens GN=PRPF38B PE=1 SV=1	SPAC140.02	6.00E-08	60.1	---	K13171	1.00E-18	spu:588572	99.8	serine/arginine repetitive matrix protein 1	-	GO:0046872//metal ion binding	-
CL52.Contig11_All	gi|632943859|ref|XP_007887186.1|	104.76	3.45E-19	PREDICTED: biorientation of chromosomes in cell division protein 1-like 1 isoform X1 [Callorhinchus milii]	-	-	-	-	sp|Q5VTL8|PR38B_HUMAN	82.8	1.00E-14	Pre-mRNA-splicing factor 38B OS=Homo sapiens GN=PRPF38B PE=1 SV=1	SPAC140.02	6.00E-08	60.1	---	K13171	1.00E-18	spu:588572	99.8	serine/arginine repetitive matrix protein 1	-	-	-
CL52.Contig12_All	gi|684366692|ref|XP_009162288.1|	110.153	6.83E-22	hypothetical protein T265_12500, partial [Opisthorchis viverrini] &gt;gi|663058193|gb|KER34083.1| hypothetical protein T265_12500, partial [Opisthorchis viverrini]	-	-	-	-	sp|Q54QQ2|Y5634_DICDI	78.2	3.00E-14	Uncharacterized protein DDB_G0283697 OS=Dictyostelium discoideum GN=DDB_G0283697 PE=4 SV=1	YGR189c	3.00E-07	54.7	---	K00907	7.00E-21	mze:101479888	103	myosin-light-chain kinase [EC:2.7.11.18]!K12327	-	-	-
CL53.Contig1_All	-	-	-	-	gi|28973955|gb|AC126672.3|	65.9	4.00E-07	Mus musculus BAC clone RP24-473A18 from chromosome 9, complete sequence	-	-	-	-	-	-	-	-	-	-	-	-	-	-	-	-
CL53.Contig2_All	-	-	-	-	gi|28973955|gb|AC126672.3|	61.9	7.00E-06	Mus musculus BAC clone RP24-473A18 from chromosome 9, complete sequence	-	-	-	-	-	-	-	-	-	-	-	-	-	-	-	-
CL54.Contig1_All	gi|795101237|ref|XP_011880972.1|	413.305	1.97E-112	PREDICTED: dipeptidase 1-like isoform X2 [Vollenhovia emeryi]	-	-	-	-	sp|P31429|DPEP1_RABIT	337	1.00E-91	Dipeptidase 1 OS=Oryctolagus cuniculus GN=DPEP1 PE=1 SV=1	SPAC3A11.10c	2.00E-73	276	---	K01273	5.00E-112	hst:105185585	409	membrane dipeptidase [EC:3.4.13.19]	-	GO:0008235//metalloexopeptidase activity;GO:0008239//dipeptidyl-peptidase activity;GO:0016805//dipeptidase activity	GO:0006508//proteolysis
CL54.Contig2_All	-	-	-	-	-	-	-	-	-	-	-	-	-	-	-	-	-	-	-	-	-	-	-	-
CL54.Contig3_All	-	-	-	-	-	-	-	-	-	-	-	-	-	-	-	-	-	-	-	-	-	-	-	-
CL54.Contig4_All	gi|795101237|ref|XP_011880972.1|	413.305	1.40E-112	PREDICTED: dipeptidase 1-like isoform X2 [Vollenhovia emeryi]	gi|637282863|ref|XM_008107384.1|	63.9	1.00E-05	PREDICTED: Anolis carolinensis ornithine carbamoyltransferase (otc), transcript variant X2, mRNA	sp|P31429|DPEP1_RABIT	338	5.00E-92	Dipeptidase 1 OS=Oryctolagus cuniculus GN=DPEP1 PE=1 SV=1	SPAC3A11.10c	1.00E-73	276	---	K01273	3.00E-112	hst:105185585	409	membrane dipeptidase [EC:3.4.13.19]	-	GO:0016805//dipeptidase activity;GO:0008239//dipeptidyl-peptidase activity;GO:0008235//metalloexopeptidase activity	GO:0006508//proteolysis
CL54.Contig5_All	gi|795101237|ref|XP_011880972.1|	413.305	2.07E-112	PREDICTED: dipeptidase 1-like isoform X2 [Vollenhovia emeryi]	-	-	-	-	sp|P31429|DPEP1_RABIT	337	1.00E-91	Dipeptidase 1 OS=Oryctolagus cuniculus GN=DPEP1 PE=1 SV=1	SPAC3A11.10c	2.00E-73	276	---	K01273	5.00E-112	hst:105185585	409	membrane dipeptidase [EC:3.4.13.19]	-	GO:0008235//metalloexopeptidase activity;GO:0008239//dipeptidyl-peptidase activity;GO:0016805//dipeptidase activity	GO:0006508//proteolysis
CL54.Contig6_All	gi|795101237|ref|XP_011880972.1|	413.305	1.97E-112	PREDICTED: dipeptidase 1-like isoform X2 [Vollenhovia emeryi]	-	-	-	-	sp|P31429|DPEP1_RABIT	337	1.00E-91	Dipeptidase 1 OS=Oryctolagus cuniculus GN=DPEP1 PE=1 SV=1	SPAC3A11.10c	2.00E-73	276	---	K01273	5.00E-112	hst:105185585	409	membrane dipeptidase [EC:3.4.13.19]	-	GO:0008235//metalloexopeptidase activity;GO:0008239//dipeptidyl-peptidase activity;GO:0016805//dipeptidase activity	GO:0006508//proteolysis
CL54.Contig7_All	gi|961946925|ref|XP_014915179.1|	68.1662	3.47E-09	PREDICTED: cubilin-like, partial [Poecilia latipinna]	-	-	-	-	sp|Q9TU53|CUBN_CANFA	53.5	9.00E-07	Cubilin OS=Canis familiaris GN=CUBN PE=1 SV=1	-	-	-	-	K14616	4.00E-09	xla:108718474	65.1	cubilin	-	-	-
CL54.Contig8_All	gi|795101237|ref|XP_011880972.1|	413.305	1.72E-112	PREDICTED: dipeptidase 1-like isoform X2 [Vollenhovia emeryi]	-	-	-	-	sp|P31429|DPEP1_RABIT	337	1.00E-91	Dipeptidase 1 OS=Oryctolagus cuniculus GN=DPEP1 PE=1 SV=1	SPAC3A11.10c	2.00E-73	276	---	K01273	4.00E-112	hst:105185585	409	membrane dipeptidase [EC:3.4.13.19]	-	GO:0008235//metalloexopeptidase activity;GO:0008239//dipeptidyl-peptidase activity;GO:0016805//dipeptidase activity	GO:0006508//proteolysis
CL54.Contig9_All	gi|795101237|ref|XP_011880972.1|	413.305	2.28E-112	PREDICTED: dipeptidase 1-like isoform X2 [Vollenhovia emeryi]	-	-	-	-	sp|P31429|DPEP1_RABIT	337	1.00E-91	Dipeptidase 1 OS=Oryctolagus cuniculus GN=DPEP1 PE=1 SV=1	SPAC3A11.10c	2.00E-73	276	---	K01273	6.00E-112	hst:105185585	409	membrane dipeptidase [EC:3.4.13.19]	-	GO:0008235//metalloexopeptidase activity;GO:0016805//dipeptidase activity;GO:0008239//dipeptidyl-peptidase activity	GO:0006508//proteolysis
CL54.Contig10_All	-	-	-	-	-	-	-	-	-	-	-	-	-	-	-	-	-	-	-	-	-	-	-	-
CL54.Contig11_All	gi|972987633|ref|XP_015209854.1|	71.633	6.08E-10	PREDICTED: cubilin [Lepisosteus oculatus]	-	-	-	-	sp|Q9JLB4|CUBN_MOUSE	64.3	9.00E-10	Cubilin OS=Mus musculus GN=Cubn PE=1 SV=3	-	-	-	-	K14616	4.00E-11	xla:108718474	72.8	cubilin	-	-	-
CL54.Contig12_All	gi|671037329|ref|XP_008709437.1|	178.333	2.56E-42	PREDICTED: U6 snRNA-associated Sm-like protein LSm7, partial [Ursus maritimus]	-	-	-	-	sp|Q9UK45|LSM7_HUMAN	169	1.00E-41	U6 snRNA-associated Sm-like protein LSm7 OS=Homo sapiens GN=LSM7 PE=1 SV=1	-	-	-	-	K12626	3.00E-43	umr:103681650	178	U6 snRNA-associated Sm-like protein LSm7	-	-	-
CL54.Contig13_All	-	-	-	-	-	-	-	-	-	-	-	-	-	-	-	-	-	-	-	-	-	-	-	-
CL54.Contig14_All	-	-	-	-	-	-	-	-	-	-	-	-	-	-	-	-	-	-	-	-	-	-	-	-
CL54.Contig15_All	-	-	-	-	-	-	-	-	-	-	-	-	-	-	-	-	-	-	-	-	-	-	-	-
CL54.Contig16_All	-	-	-	-	-	-	-	-	-	-	-	-	-	-	-	-	-	-	-	-	-	-	-	-
CL55.Contig1_All	-	-	-	-	-	-	-	-	-	-	-	-	-	-	-	-	-	-	-	-	-	-	-	-
CL55.Contig2_All	-	-	-	-	-	-	-	-	-	-	-	-	-	-	-	-	-	-	-	-	-	-	-	-
CL55.Contig3_All	-	-	-	-	-	-	-	-	-	-	-	-	-	-	-	-	-	-	-	-	-	-	-	-
CL55.Contig4_All	-	-	-	-	-	-	-	-	-	-	-	-	-	-	-	-	-	-	-	-	-	-	-	-
CL55.Contig5_All	-	-	-	-	-	-	-	-	-	-	-	-	-	-	-	-	-	-	-	-	-	-	-	-
CL55.Contig6_All	-	-	-	-	-	-	-	-	-	-	-	-	-	-	-	-	-	-	-	-	-	-	-	-
CL55.Contig7_All	-	-	-	-	-	-	-	-	-	-	-	-	-	-	-	-	-	-	-	-	-	-	-	-
CL55.Contig8_All	-	-	-	-	-	-	-	-	-	-	-	-	-	-	-	-	-	-	-	-	-	-	-	-
CL55.Contig9_All	-	-	-	-	-	-	-	-	-	-	-	-	-	-	-	-	-	-	-	-	-	-	-	-
CL55.Contig10_All	-	-	-	-	-	-	-	-	-	-	-	-	-	-	-	-	-	-	-	-	-	-	-	-
CL56.Contig1_All	gi|1000210312|gb|KXJ80312.1|	88.1965	4.69E-16	hypothetical protein RP20_CCG025689 [Aedes albopictus]	-	-	-	-	-	-	-	-	-	-	-	-	K14401	8.00E-13	pxy:105386838	74.3	cleavage and polyadenylation specificity factor subunit 1!K08606	-	-	-
CL56.Contig2_All	gi|669327214|gb|KFD67418.1|	122.865	1.74E-26	LOW QUALITY PROTEIN: hypothetical protein M514_20454 [Trichuris suis]	-	-	-	-	sp|P10394|POL4_DROME	53.5	1.00E-07	Retrovirus-related Pol polyprotein from transposon 412 OS=Drosophila melanogaster GN=POL PE=4 SV=1	-	-	-	-	K14401	7.00E-23	pxy:105386838	107	cleavage and polyadenylation specificity factor subunit 1!K08606	-	-	-
CL56.Contig3_All	gi|669327214|gb|KFD67418.1|	112.849	1.80E-23	LOW QUALITY PROTEIN: hypothetical protein M514_20454 [Trichuris suis]	-	-	-	-	sp|P10394|POL4_DROME	52	3.00E-07	Retrovirus-related Pol polyprotein from transposon 412 OS=Drosophila melanogaster GN=POL PE=4 SV=1	-	-	-	-	K14401	2.00E-20	pxy:105386838	99.4	cleavage and polyadenylation specificity factor subunit 1!K08606	-	-	-
CL57.Contig1_All	gi|939278830|ref|XP_014259974.1|	183.341	7.47E-43	PREDICTED: protein BTG3-like [Cimex lectularius] &gt;gi|939278832|ref|XP_014259975.1| PREDICTED: protein BTG3-like [Cimex lectularius] &gt;gi|939278834|ref|XP_014259976.1| PREDICTED: protein BTG3-like [Cimex lectularius]	gi|168479033|emb|CU611043.6|	71.9	1.00E-07	Zebrafish DNA sequence from clone CH1073-365B9 in linkage group 19, complete sequence	sp|O70552|BTG4_MOUSE	124	5.00E-27	Protein BTG4 OS=Mus musculus GN=Btg4 PE=2 SV=2	-	-	-	-	K14443	1.00E-42	nvi:100122135	179	protein Tob/BTG	-	-	-
CL57.Contig2_All	gi|939278830|ref|XP_014259974.1|	183.341	7.27E-43	PREDICTED: protein BTG3-like [Cimex lectularius] &gt;gi|939278832|ref|XP_014259975.1| PREDICTED: protein BTG3-like [Cimex lectularius] &gt;gi|939278834|ref|XP_014259976.1| PREDICTED: protein BTG3-like [Cimex lectularius]	gi|168479033|emb|CU611043.6|	71.9	1.00E-07	Zebrafish DNA sequence from clone CH1073-365B9 in linkage group 19, complete sequence	sp|O70552|BTG4_MOUSE	124	4.00E-27	Protein BTG4 OS=Mus musculus GN=Btg4 PE=2 SV=2	-	-	-	-	K14443	1.00E-42	nvi:100122135	179	protein Tob/BTG	-	-	-
CL58.Contig1_All	gi|359372820|gb|AEV42254.1|	270.781	2.82E-70	ferritin [Palaemon carinicauda]	gi|359372819|gb|JN104389.1|	202	6.00E-48	Exopalaemon carinicauda ferritin mRNA, complete cds	sp|Q26061|FRI_PACLE	230	4.00E-60	Ferritin OS=Pacifastacus leniusculus PE=1 SV=1	ECU06g1380	3.00E-17	87.4	---	K00522	4.00E-57	sko:100371852	224	ferritin heavy chain [EC:1.16.3.2]	-	GO:0008199//ferric iron binding	GO:0006826//iron ion transport;GO:0006879//cellular iron ion homeostasis
CL58.Contig2_All	gi|359372820|gb|AEV42254.1|	270.781	2.70E-70	ferritin [Palaemon carinicauda]	gi|359372819|gb|JN104389.1|	202	6.00E-48	Exopalaemon carinicauda ferritin mRNA, complete cds	sp|Q26061|FRI_PACLE	230	4.00E-60	Ferritin OS=Pacifastacus leniusculus PE=1 SV=1	ECU06g1380	3.00E-17	87.4	---	K00522	4.00E-57	sko:100371852	224	ferritin heavy chain [EC:1.16.3.2]	-	GO:0008199//ferric iron binding	GO:0006879//cellular iron ion homeostasis;GO:0006826//iron ion transport
CL59.Contig1_All	-	-	-	-	-	-	-	-	-	-	-	-	-	-	-	-	-	-	-	-	-	-	-	-
CL60.Contig1_All	-	-	-	-	-	-	-	-	-	-	-	-	-	-	-	-	-	-	-	-	-	-	-	-
CL60.Contig2_All	-	-	-	-	-	-	-	-	-	-	-	-	-	-	-	-	-	-	-	-	-	-	-	-
CL61.Contig1_All	gi|585711947|ref|XP_006824832.1|	258.455	7.04E-66	PREDICTED: flagellar attachment zone protein 1-like isoform X2 [Saccoglossus kowalevskii]	gi|576938296|emb|BX294166.6|	71.9	5.00E-08	Zebrafish DNA sequence from clone CH211-244D20 in linkage group 11, complete sequence	sp|Q99PL5|RRBP1_MOUSE	170	2.00E-41	Ribosome-binding protein 1 OS=Mus musculus GN=Rrbp1 PE=1 SV=2	SPCC645.05c	2.00E-16	87	---	K14000	9.00E-67	sko:100369294	258	ribosome-binding protein 1	-	-	-
CL61.Contig2_All	gi|585711947|ref|XP_006824832.1|	264.618	1.02E-67	PREDICTED: flagellar attachment zone protein 1-like isoform X2 [Saccoglossus kowalevskii]	gi|576938296|emb|BX294166.6|	71.9	5.00E-08	Zebrafish DNA sequence from clone CH211-244D20 in linkage group 11, complete sequence	sp|Q99PL5|RRBP1_MOUSE	171	8.00E-42	Ribosome-binding protein 1 OS=Mus musculus GN=Rrbp1 PE=1 SV=2	PAB0812	4.00E-17	89.4	---	K14000	1.00E-68	sko:100369294	264	ribosome-binding protein 1	-	-	-
CL61.Contig3_All	gi|646705677|gb|KDR13264.1|	192.586	3.01E-46	Ribosome-binding protein 1 [Zootermopsis nevadensis]	gi|576938296|emb|BX294166.6|	71.9	3.00E-08	Zebrafish DNA sequence from clone CH211-244D20 in linkage group 11, complete sequence	sp|Q99PL5|RRBP1_MOUSE	134	9.00E-31	Ribosome-binding protein 1 OS=Mus musculus GN=Rrbp1 PE=1 SV=2	PAB2109	1.00E-15	84	---	K14000	2.00E-45	spu:583510	187	ribosome-binding protein 1	-	-	-
CL61.Contig4_All	gi|585711947|ref|XP_006824832.1|	253.447	2.15E-64	PREDICTED: flagellar attachment zone protein 1-like isoform X2 [Saccoglossus kowalevskii]	gi|576938296|emb|BX294166.6|	71.9	5.00E-08	Zebrafish DNA sequence from clone CH211-244D20 in linkage group 11, complete sequence	sp|Q99PL5|RRBP1_MOUSE	166	3.00E-40	Ribosome-binding protein 1 OS=Mus musculus GN=Rrbp1 PE=1 SV=2	PAB0812	8.00E-17	88.2	---	K14000	3.00E-65	sko:100369294	253	ribosome-binding protein 1	-	-	-
CL61.Contig5_All	gi|585711947|ref|XP_006824832.1|	257.299	1.56E-65	PREDICTED: flagellar attachment zone protein 1-like isoform X2 [Saccoglossus kowalevskii]	gi|576938296|emb|BX294166.6|	71.9	5.00E-08	Zebrafish DNA sequence from clone CH211-244D20 in linkage group 11, complete sequence	sp|Q99PL5|RRBP1_MOUSE	166	2.00E-40	Ribosome-binding protein 1 OS=Mus musculus GN=Rrbp1 PE=1 SV=2	PAB0812	8.00E-20	98.2	---	K14000	2.00E-66	sko:100369294	257	ribosome-binding protein 1	-	-	-
CL61.Contig6_All	gi|646705677|gb|KDR13264.1|	168.318	5.79E-39	Ribosome-binding protein 1 [Zootermopsis nevadensis]	gi|576938296|emb|BX294166.6|	71.9	3.00E-08	Zebrafish DNA sequence from clone CH211-244D20 in linkage group 11, complete sequence	sp|Q99PL5|RRBP1_MOUSE	119	4.00E-26	Ribosome-binding protein 1 OS=Mus musculus GN=Rrbp1 PE=1 SV=2	SP1247	6.00E-15	81.3	---	K14000	6.00E-37	spu:583510	158	ribosome-binding protein 1	-	-	-
CL61.Contig7_All	gi|585711951|ref|XP_006824833.1|	243.432	2.28E-61	PREDICTED: flagellar attachment zone protein 1-like isoform X3 [Saccoglossus kowalevskii]	gi|576938296|emb|BX294166.6|	71.9	5.00E-08	Zebrafish DNA sequence from clone CH211-244D20 in linkage group 11, complete sequence	sp|Q99PL5|RRBP1_MOUSE	155	7.00E-37	Ribosome-binding protein 1 OS=Mus musculus GN=Rrbp1 PE=1 SV=2	SPCC645.05c	1.00E-16	87.8	---	K14000	5.00E-59	sko:100369294	232	ribosome-binding protein 1	-	-	-
CL61.Contig8_All	gi|585711947|ref|XP_006824832.1|	238.81	5.76E-60	PREDICTED: flagellar attachment zone protein 1-like isoform X2 [Saccoglossus kowalevskii]	gi|576938296|emb|BX294166.6|	71.9	5.00E-08	Zebrafish DNA sequence from clone CH211-244D20 in linkage group 11, complete sequence	sp|Q99PL5|RRBP1_MOUSE	156	3.00E-37	Ribosome-binding protein 1 OS=Mus musculus GN=Rrbp1 PE=1 SV=2	SPCC645.05c	1.00E-16	87.8	---	K14000	8.00E-61	sko:100369294	238	ribosome-binding protein 1	-	-	-
CL61.Contig9_All	gi|585711951|ref|XP_006824833.1|	238.424	5.74E-60	PREDICTED: flagellar attachment zone protein 1-like isoform X3 [Saccoglossus kowalevskii]	-	-	-	-	sp|Q99PL5|RRBP1_MOUSE	150	1.00E-35	Ribosome-binding protein 1 OS=Mus musculus GN=Rrbp1 PE=1 SV=2	SPCC645.05c	8.00E-17	87.8	---	K14000	1.00E-57	sko:100369294	227	ribosome-binding protein 1	-	-	-
CL61.Contig10_All	gi|929316051|ref|XP_014035833.1|	78.5666	5.86E-13	PREDICTED: ribosome-binding protein 1-like isoform X3 [Salmo salar]	gi|225581175|gb|FJ821034.1|	65.9	5.00E-07	Drosophila miranda strain MSH22 chromosome 2 clone BAC8, complete sequence	sp|Q9P2E9|RRBP1_HUMAN	67.4	2.00E-11	Ribosome-binding protein 1 OS=Homo sapiens GN=RRBP1 PE=1 SV=4	HP1341	1.00E-09	60.8	---	K14000	9.00E-14	sasa:106589909	78.6	ribosome-binding protein 1	-	-	-
CL62.Contig1_All	gi|817055486|ref|XP_012268561.1|	241.506	3.45E-61	PREDICTED: hyccin isoform X2 [Athalia rosae]	-	-	-	-	sp|Q6P9N1|HYCCI_MOUSE	139	2.00E-32	Hyccin OS=Mus musculus GN=Fam126a PE=1 SV=2	-	-	-	-	-	-	-	-	-	-	-	-
CL62.Contig2_All	gi|646722013|gb|KDR23157.1|	361.303	7.94E-97	Hyccin [Zootermopsis nevadensis]	gi|25267596|emb|AL929142.6|	65.9	3.00E-06	Mouse DNA sequence from clone RP23-340A13 on chromosome 2, complete sequence	sp|Q9BYI3|HYCCI_HUMAN	169	5.00E-41	Hyccin OS=Homo sapiens GN=FAM126A PE=1 SV=2	-	-	-	-	K00605	3.00E-10	tsp:Tsp_07633	70.9	aminomethyltransferase [EC:2.1.2.10]!K10779	-	-	-
CL62.Contig3_All	gi|1000754171|ref|XP_015600001.1|	619.772	2.94E-174	PREDICTED: UPF0518 protein AAEL005291-like isoform X4 [Cephus cinctus]	gi|25267596|emb|AL929142.6|	65.9	7.00E-06	Mouse DNA sequence from clone RP23-340A13 on chromosome 2, complete sequence	sp|B0V207|F16A2_DANRE	476	3.00E-133	FTS and Hook-interacting protein homolog OS=Danio rerio GN=fam160a2 PE=3 SV=1	-	-	-	-	K00605	5.00E-10	tsp:Tsp_07633	71.2	aminomethyltransferase [EC:2.1.2.10]!K10779	-	-	-
CL62.Contig4_All	gi|1000754167|ref|XP_015599998.1|	613.224	2.81E-172	PREDICTED: UPF0518 protein AAEL005291-like isoform X2 [Cephus cinctus]	gi|25267596|emb|AL929142.6|	65.9	7.00E-06	Mouse DNA sequence from clone RP23-340A13 on chromosome 2, complete sequence	sp|B0V207|F16A2_DANRE	466	5.00E-130	FTS and Hook-interacting protein homolog OS=Danio rerio GN=fam160a2 PE=3 SV=1	-	-	-	-	K10779	4.00E-06	lgi:LOTGIDRAFT_228577	58.5	transcriptional regulator ATRX [EC:3.6.4.12]!K15176	-	-	-
CL62.Contig5_All	gi|1000754171|ref|XP_015600001.1|	619.772	3.15E-174	PREDICTED: UPF0518 protein AAEL005291-like isoform X4 [Cephus cinctus]	gi|25267596|emb|AL929142.6|	65.9	7.00E-06	Mouse DNA sequence from clone RP23-340A13 on chromosome 2, complete sequence	sp|B0V207|F16A2_DANRE	476	3.00E-133	FTS and Hook-interacting protein homolog OS=Danio rerio GN=fam160a2 PE=3 SV=1	-	-	-	-	K10779	4.00E-06	lgi:LOTGIDRAFT_228577	58.5	transcriptional regulator ATRX [EC:3.6.4.12]!K15176	-	-	-
CL63.Contig1_All	gi|919011256|ref|XP_013390064.1|	952.199	0	PREDICTED: nucleoprotein TPR-like [Lingula anatina]	gi|929055448|ref|XM_014203678.1|	73.8	3.00E-08	PREDICTED: Salmo salar B-cell lymphoma/leukemia 11A-like (LOC106607083), mRNA	sp|P12270|TPR_HUMAN	831	0	Nucleoprotein TPR OS=Homo sapiens GN=TPR PE=1 SV=3	aq_1006	3.00E-27	124	---	K09291	0	crg:105325437	942	nucleoprotein TPR	-	-	GO:0006606//protein import into nucleus
CL63.Contig2_All	gi|675377762|gb|KFM70664.1|	268.085	1.01E-68	Nucleoprotein TPR, partial [Stegodyphus mimosarum]	gi|929055448|ref|XM_014203678.1|	73.8	1.00E-08	PREDICTED: Salmo salar B-cell lymphoma/leukemia 11A-like (LOC106607083), mRNA	sp|F6ZDS4|TPR_MOUSE	234	1.00E-60	Nucleoprotein TPR OS=Mus musculus GN=Tpr PE=1 SV=1	aq_1006	3.00E-12	73.2	---	K09291	3.00E-67	crg:105325437	260	nucleoprotein TPR	-	-	-
CL64.Contig1_All	gi|999977201|gb|KXJ16375.1|	124.02	6.73E-42	hypothetical protein AC249_AIPGENE6524 [Exaiptasia pallida]	-	-	-	-	-	-	-	-	-	-	-	-	-	-	-	-	-	-	-	-
CL64.Contig2_All	gi|919021825|ref|XP_013394769.1|	58.5362	3.99E-07	PREDICTED: uncharacterized protein LOC106162148 [Lingula anatina]	-	-	-	-	-	-	-	-	-	-	-	-	-	-	-	-	-	-	-	-
CL65.Contig1_All	-	-	-	-	gi|61966938|gb|AC153905.5|	85.7	1.00E-12	Mus musculus 6 BAC RP23-215A7 (Roswell Park Cancer Institute (C57BL/6J Female) Mouse BAC Library) complete sequence	-	-	-	-	-	-	-	-	-	-	-	-	-	-	-	-
CL65.Contig2_All	-	-	-	-	gi|929497669|ref|XM_014269795.1|	73.8	1.00E-08	PREDICTED: Zonotrichia albicollis general transcription factor IIIC, polypeptide 3, 102kDa (GTF3C3), mRNA	-	-	-	-	-	-	-	-	-	-	-	-	-	-	-	-
CL66.Contig1_All	-	-	-	-	-	-	-	-	-	-	-	-	-	-	-	-	-	-	-	-	-	-	-	-
CL66.Contig2_All	gi|939663398|ref|XP_014297568.1|	143.665	2.58E-31	PREDICTED: protein Star-like, partial [Microplitis demolitor]	gi|685046367|emb|LN594892.1|	65.9	3.00E-06	Cyprinus carpio genome assembly common carp genome ,scaffold 000000297	sp|P42519|STAR_DROME	77	3.00E-13	Protein Star OS=Drosophila melanogaster GN=S PE=2 SV=1	-	-	-	-	K15272	6.00E-21	dpx:DAPPUDRAFT_335870	106	solute carrier family 35 (UDP-sugar transporter), member A1/2/3	-	-	-
CL66.Contig3_All	gi|939663398|ref|XP_014297568.1|	144.05	1.96E-31	PREDICTED: protein Star-like, partial [Microplitis demolitor]	gi|685046367|emb|LN594892.1|	65.9	3.00E-06	Cyprinus carpio genome assembly common carp genome ,scaffold 000000297	sp|P42519|STAR_DROME	78.2	1.00E-13	Protein Star OS=Drosophila melanogaster GN=S PE=2 SV=1	-	-	-	-	K15272	5.00E-21	dpx:DAPPUDRAFT_335870	106	solute carrier family 35 (UDP-sugar transporter), member A1/2/3	-	-	-
CL67.Contig1_All	-	-	-	-	-	-	-	-	-	-	-	-	-	-	-	-	-	-	-	-	-	-	-	-
CL67.Contig2_All	-	-	-	-	-	-	-	-	-	-	-	-	-	-	-	-	-	-	-	-	-	-	-	-
CL68.Contig1_All	gi|939254618|ref|XP_014247026.1|	409.838	3.19E-111	PREDICTED: uncharacterized protein LOC106665245 isoform X3 [Cimex lectularius]	gi|689931381|emb|LM414284.1|	69.9	3.00E-07	Enterobius vermicularis genome assembly E_vermicularis_Canary_Islands ,scaffold EVEC_scaffold0000732	sp|Q0KIC3|Y3427_DROME	160	2.00E-38	Uncharacterized protein CG43427 OS=Drosophila melanogaster GN=CG43427 PE=2 SV=1	CAC2301	3.00E-08	60.5	---	K06084	3.00E-77	phu:Phum_PHUM589170	293	F-box protein 20	-	GO:0008270//zinc ion binding	-
CL68.Contig2_All	gi|939254618|ref|XP_014247026.1|	410.223	2.48E-111	PREDICTED: uncharacterized protein LOC106665245 isoform X3 [Cimex lectularius]	gi|689931381|emb|LM414284.1|	69.9	3.00E-07	Enterobius vermicularis genome assembly E_vermicularis_Canary_Islands ,scaffold EVEC_scaffold0000732	sp|Q0KIC3|Y3427_DROME	148	1.00E-34	Uncharacterized protein CG43427 OS=Drosophila melanogaster GN=CG43427 PE=2 SV=1	CAC2301	4.00E-08	60.1	---	K06084	5.00E-79	phu:Phum_PHUM589170	300	F-box protein 20	-	GO:0008270//zinc ion binding	-
CL68.Contig3_All	gi|939254618|ref|XP_014247026.1|	410.994	1.40E-111	PREDICTED: uncharacterized protein LOC106665245 isoform X3 [Cimex lectularius]	gi|689931381|emb|LM414284.1|	69.9	3.00E-07	Enterobius vermicularis genome assembly E_vermicularis_Canary_Islands ,scaffold EVEC_scaffold0000732	sp|Q0KIC3|Y3427_DROME	160	2.00E-38	Uncharacterized protein CG43427 OS=Drosophila melanogaster GN=CG43427 PE=2 SV=1	CAC2301	3.00E-08	60.5	---	K06084	8.00E-68	phu:Phum_PHUM589170	262	F-box protein 20	-	GO:0008270//zinc ion binding	-
CL68.Contig4_All	gi|939254618|ref|XP_014247026.1|	409.453	4.42E-111	PREDICTED: uncharacterized protein LOC106665245 isoform X3 [Cimex lectularius]	gi|689931381|emb|LM414284.1|	69.9	3.00E-07	Enterobius vermicularis genome assembly E_vermicularis_Canary_Islands ,scaffold EVEC_scaffold0000732	sp|Q0KIC3|Y3427_DROME	160	2.00E-38	Uncharacterized protein CG43427 OS=Drosophila melanogaster GN=CG43427 PE=2 SV=1	CAC2301	4.00E-08	60.1	---	K06084	4.00E-77	phu:Phum_PHUM589170	293	F-box protein 20	-	GO:0008270//zinc ion binding	-
CL68.Contig5_All	gi|939254618|ref|XP_014247026.1|	409.838	3.31E-111	PREDICTED: uncharacterized protein LOC106665245 isoform X3 [Cimex lectularius]	gi|689931381|emb|LM414284.1|	69.9	3.00E-07	Enterobius vermicularis genome assembly E_vermicularis_Canary_Islands ,scaffold EVEC_scaffold0000732	sp|Q0KIC3|Y3427_DROME	160	2.00E-38	Uncharacterized protein CG43427 OS=Drosophila melanogaster GN=CG43427 PE=2 SV=1	CAC2301	3.00E-08	60.5	---	K06084	3.00E-77	phu:Phum_PHUM589170	293	F-box protein 20	-	GO:0008270//zinc ion binding	-
CL68.Contig6_All	gi|939690361|ref|XP_014289150.1|	254.218	1.42E-64	PREDICTED: uncharacterized protein LOC106688948 isoform X4 [Halyomorpha halys]	-	-	-	-	sp|Q0KIC3|Y3427_DROME	160	1.00E-38	Uncharacterized protein CG43427 OS=Drosophila melanogaster GN=CG43427 PE=2 SV=1	-	-	-	-	K06084	6.00E-56	bter:100644874	222	F-box protein 20	-	-	-
CL69.Contig1_All	-	-	-	-	-	-	-	-	-	-	-	-	-	-	-	-	-	-	-	-	-	-	-	-
CL69.Contig2_All	-	-	-	-	-	-	-	-	-	-	-	-	-	-	-	-	-	-	-	-	-	-	-	-
CL69.Contig3_All	-	-	-	-	-	-	-	-	-	-	-	-	-	-	-	-	-	-	-	-	-	-	-	-
CL70.Contig1_All	-	-	-	-	gi|77020500|gb|AC159205.2|	67.9	1.00E-07	Mus musculus BAC clone RP23-233O17 from chromosome 13, complete sequence	-	-	-	-	-	-	-	-	-	-	-	-	-	-	-	-
CL70.Contig2_All	-	-	-	-	-	-	-	-	-	-	-	-	-	-	-	-	-	-	-	-	-	-	-	-
CL71.Contig1_All	-	-	-	-	-	-	-	-	-	-	-	-	-	-	-	-	-	-	-	-	-	-	-	-
CL71.Contig2_All	-	-	-	-	-	-	-	-	-	-	-	-	-	-	-	-	-	-	-	-	-	-	-	-
CL71.Contig3_All	-	-	-	-	-	-	-	-	-	-	-	-	-	-	-	-	-	-	-	-	-	-	-	-
CL71.Contig4_All	-	-	-	-	-	-	-	-	-	-	-	-	-	-	-	-	-	-	-	-	-	-	-	-
CL71.Contig5_All	-	-	-	-	-	-	-	-	-	-	-	-	-	-	-	-	-	-	-	-	-	-	-	-
CL71.Contig6_All	-	-	-	-	-	-	-	-	-	-	-	-	-	-	-	-	-	-	-	-	-	-	-	-
CL71.Contig7_All	-	-	-	-	-	-	-	-	-	-	-	-	-	-	-	-	-	-	-	-	-	-	-	-
CL71.Contig8_All	-	-	-	-	-	-	-	-	-	-	-	-	-	-	-	-	-	-	-	-	-	-	-	-
CL72.Contig1_All	gi|861597398|gb|KMQ83357.1|	236.113	7.20E-60	enzymatic polyprotein endonuclease reverse [Lasius niger]	gi|26986168|emb|AJ508051.1|	85.7	9.00E-13	Macrobrachium rosenbergii microsatellite DNA, clone Mr-28	sp|P04323|POL3_DROME	192	1.00E-48	Retrovirus-related Pol polyprotein from transposon 17.6 OS=Drosophila melanogaster GN=pol PE=4 SV=1	SPAC9.04	2.00E-46	184	---	K00025	9.00E-38	soc:105204759	159	malate dehydrogenase [EC:1.1.1.37]!K14401	-	-	-
CL73.Contig1_All	gi|929318543|ref|XP_014037174.1|	75.8702	1.39E-11	PREDICTED: uncharacterized protein LOC106590586, partial [Salmo salar]	-	-	-	-	-	-	-	-	-	-	-	-	-	-	-	-	-	-	-	-
CL73.Contig2_All	-	-	-	-	-	-	-	-	-	-	-	-	-	-	-	-	-	-	-	-	-	-	-	-
CL73.Contig3_All	-	-	-	-	-	-	-	-	-	-	-	-	-	-	-	-	-	-	-	-	-	-	-	-
CL73.Contig4_All	-	-	-	-	-	-	-	-	-	-	-	-	-	-	-	-	-	-	-	-	-	-	-	-
CL73.Contig5_All	-	-	-	-	-	-	-	-	-	-	-	-	-	-	-	-	-	-	-	-	-	-	-	-
CL73.Contig6_All	gi|929318543|ref|XP_014037174.1|	62.7734	1.47E-07	PREDICTED: uncharacterized protein LOC106590586, partial [Salmo salar]	-	-	-	-	-	-	-	-	-	-	-	-	-	-	-	-	-	-	-	-
CL73.Contig7_All	-	-	-	-	-	-	-	-	-	-	-	-	-	-	-	-	-	-	-	-	-	-	-	-
CL74.Contig1_All	-	-	-	-	-	-	-	-	-	-	-	-	-	-	-	-	-	-	-	-	-	-	-	-
CL74.Contig2_All	-	-	-	-	-	-	-	-	-	-	-	-	-	-	-	-	-	-	-	-	-	-	-	-
CL74.Contig3_All	-	-	-	-	-	-	-	-	-	-	-	-	-	-	-	-	-	-	-	-	-	-	-	-
CL74.Contig4_All	-	-	-	-	-	-	-	-	-	-	-	-	-	-	-	-	-	-	-	-	-	-	-	-
CL75.Contig1_All	gi|815788937|ref|XP_012214996.1|	257.684	1.30E-65	PREDICTED: uncharacterized protein LOC105667648 isoform X3 [Linepithema humile]	-	-	-	-	sp|Q4V9H5|P20L1_RAT	119	5.00E-26	PHD finger protein 20-like protein 1 OS=Rattus norvegicus GN=Phf20l1 PE=2 SV=2	YKR029c	3.00E-09	63.2	---	K18402	3.00E-63	bter:100651907	246	PHD finger protein 20	-	GO:0046872//metal ion binding;GO:0005515//protein binding;GO:0008270//zinc ion binding	-
CL75.Contig2_All	-	-	-	-	-	-	-	-	-	-	-	-	-	-	-	-	-	-	-	-	-	-	-	-
CL76.Contig1_All	gi|565412062|dbj|BAO20822.1|	556.214	2.87E-155	taurine transporter [Euphausia superba]	gi|565412061|dbj|AB819740.1|	137	2.00E-27	Euphausia superba SLC6A6 mRNA for taurine transporter, complete cds	sp|P31649|S6A13_MOUSE	327	1.00E-88	Sodium- and chloride-dependent GABA transporter 2 OS=Mus musculus GN=Slc6a13 PE=1 SV=1	VC2012	8.00E-26	119	---	K05039	1.00E-91	pbi:103064876	342	solute carrier family 6 (neurotransmitter transporter, GABA) member 6/8/11/12/13	GO:0016021//integral component of membrane	GO:0005328//neurotransmitter:sodium symporter activity	GO:0006836//neurotransmitter transport
CL76.Contig2_All	gi|565412062|dbj|BAO20822.1|	1009.21	0	taurine transporter [Euphausia superba]	gi|565412061|dbj|AB819740.1|	226	3.00E-54	Euphausia superba SLC6A6 mRNA for taurine transporter, complete cds	sp|P31646|S6A13_RAT	620	1.00E-176	Sodium- and chloride-dependent GABA transporter 2 OS=Rattus norvegicus GN=Slc6a13 PE=1 SV=1	VC2012	1.00E-63	244	---	K05039	0	phu:Phum_PHUM035690	642	solute carrier family 6 (neurotransmitter transporter, GABA) member 6/8/11/12/13	GO:0016021//integral component of membrane	GO:0005328//neurotransmitter:sodium symporter activity	GO:0006836//neurotransmitter transport
CL76.Contig3_All	gi|565412062|dbj|BAO20822.1|	1009.21	0	taurine transporter [Euphausia superba]	gi|565412061|dbj|AB819740.1|	226	2.00E-54	Euphausia superba SLC6A6 mRNA for taurine transporter, complete cds	sp|P31646|S6A13_RAT	620	1.00E-176	Sodium- and chloride-dependent GABA transporter 2 OS=Rattus norvegicus GN=Slc6a13 PE=1 SV=1	VC2012	8.00E-64	244	---	K05039	0	phu:Phum_PHUM035690	642	solute carrier family 6 (neurotransmitter transporter, GABA) member 6/8/11/12/13	GO:0016021//integral component of membrane	GO:0005328//neurotransmitter:sodium symporter activity	GO:0006836//neurotransmitter transport
CL76.Contig4_All	gi|565412062|dbj|BAO20822.1|	629.402	3.01E-177	taurine transporter [Euphausia superba]	gi|565412061|dbj|AB819740.1|	178	5.00E-40	Euphausia superba SLC6A6 mRNA for taurine transporter, complete cds	sp|P31649|S6A13_MOUSE	379	4.00E-104	Sodium- and chloride-dependent GABA transporter 2 OS=Mus musculus GN=Slc6a13 PE=1 SV=1	VC2012	3.00E-34	147	---	K05039	4.00E-107	phu:Phum_PHUM035690	393	solute carrier family 6 (neurotransmitter transporter, GABA) member 6/8/11/12/13	GO:0016021//integral component of membrane	GO:0005328//neurotransmitter:sodium symporter activity	GO:0006836//neurotransmitter transport
CL77.Contig1_All	gi|913298436|ref|XP_013192402.1|	382.874	3.67E-103	PREDICTED: protein unc-13 homolog D isoform X3 [Amyelois transitella] &gt;gi|913298448|ref|XP_013192429.1| PREDICTED: protein unc-13 homolog D isoform X7 [Amyelois transitella]	-	-	-	-	sp|B2RUP2|UN13D_MOUSE	260	2.00E-68	Protein unc-13 homolog D OS=Mus musculus GN=Unc13d PE=1 SV=2	-	-	-	-	K15621	1.00E-86	lcm:102361215	325	BAI1-associated protein 3	-	GO:0005515//protein binding	-
CL77.Contig2_All	gi|913298436|ref|XP_013192402.1|	382.874	3.18E-103	PREDICTED: protein unc-13 homolog D isoform X3 [Amyelois transitella] &gt;gi|913298448|ref|XP_013192429.1| PREDICTED: protein unc-13 homolog D isoform X7 [Amyelois transitella]	-	-	-	-	sp|B2RUP2|UN13D_MOUSE	260	2.00E-68	Protein unc-13 homolog D OS=Mus musculus GN=Unc13d PE=1 SV=2	-	-	-	-	K15621	1.00E-86	lcm:102361215	325	BAI1-associated protein 3	-	GO:0005515//protein binding	-
CL77.Contig3_All	gi|805789665|ref|XP_012141512.1|	392.504	4.72E-106	PREDICTED: protein unc-13 homolog D isoform X11 [Megachile rotundata]	-	-	-	-	sp|B2RUP2|UN13D_MOUSE	260	2.00E-68	Protein unc-13 homolog D OS=Mus musculus GN=Unc13d PE=1 SV=2	XF1267	2.00E-10	67.4	---	K15621	1.00E-86	lcm:102361215	325	BAI1-associated protein 3	-	GO:0005515//protein binding	-
CL77.Contig4_All	-	-	-	-	-	-	-	-	-	-	-	-	-	-	-	-	-	-	-	-	-	-	-	-
CL77.Contig5_All	-	-	-	-	-	-	-	-	-	-	-	-	-	-	-	-	-	-	-	-	-	-	-	-
CL78.Contig1_All	gi|998516549|ref|XP_015519064.1|	404.831	1.67E-109	PREDICTED: uncharacterized protein LOC107223774 [Neodiprion lecontei]	-	-	-	-	sp|Q8BL74|TF3C2_MOUSE	220	4.00E-56	General transcription factor 3C polypeptide 2 OS=Mus musculus GN=Gtf3c2 PE=2 SV=2	-	-	-	-	K15200	3.00E-106	hst:105187155	390	general transcription factor 3C polypeptide 2	-	GO:0005515//protein binding;GO:0046872//metal ion binding	-
CL78.Contig2_All	gi|817215330|ref|XP_012283814.1|	268.855	2.02E-69	PREDICTED: uncharacterized protein LOC105701553 [Orussus abietinus]	-	-	-	-	sp|Q8BL74|TF3C2_MOUSE	201	4.00E-51	General transcription factor 3C polypeptide 2 OS=Mus musculus GN=Gtf3c2 PE=2 SV=2	-	-	-	-	K15200	3.00E-65	hst:105187155	251	general transcription factor 3C polypeptide 2	-	GO:0005515//protein binding	-
CL79.Contig1_All	gi|970907747|ref|XP_015119928.1|	163.31	4.10E-38	PREDICTED: protein lifeguard 1-like [Diachasma alloeum]	-	-	-	-	sp|Q9BWQ8|LFG2_HUMAN	117	2.00E-26	Protein lifeguard 2 OS=Homo sapiens GN=FAIM2 PE=1 SV=1	SPCC576.04	2.00E-16	84.3	---	K06890	7.00E-38	hmg:100202143	159	uncharacterized protein	-	-	-
CL79.Contig2_All	gi|970907747|ref|XP_015119928.1|	73.9442	8.99E-12	PREDICTED: protein lifeguard 1-like [Diachasma alloeum]	-	-	-	-	sp|Q32L53|LFG1_BOVIN	55.1	6.00E-08	Protein lifeguard 1 OS=Bos taurus GN=GRINA PE=2 SV=1	-	-	-	-	K06890	2.00E-12	pxy:105394608	73.2	uncharacterized protein	-	-	-
CL80.Contig1_All	gi|675373842|gb|KFM66744.1|	883.634	0	MAGUK p55 subfamily member 5, partial [Stegodyphus mimosarum]	gi|926626462|ref|XM_013923314.1|	75.8	4.00E-09	PREDICTED: Limulus polyphemus MAGUK p55 subfamily member 5-like (LOC106463298), mRNA	sp|Q8N3R9|MPP5_HUMAN	645	0	MAGUK p55 subfamily member 5 OS=Homo sapiens GN=MPP5 PE=1 SV=3	SPBC1198.05	7.00E-22	105	---	K06091	0	api:100158931	830	MAGUK p55 subfamily member 5	-	GO:0005515//protein binding	GO:0070830//bicellular tight junction assembly;GO:0090162//establishment of epithelial cell polarity
CL80.Contig2_All	gi|675373842|gb|KFM66744.1|	533.872	7.96E-149	MAGUK p55 subfamily member 5, partial [Stegodyphus mimosarum]	gi|926626462|ref|XM_013923314.1|	75.8	3.00E-09	PREDICTED: Limulus polyphemus MAGUK p55 subfamily member 5-like (LOC106463298), mRNA	sp|Q9JLB2|MPP5_MOUSE	371	6.00E-102	MAGUK p55 subfamily member 5 OS=Mus musculus GN=Mpp5 PE=1 SV=1	-	-	-	-	K06091	7.00E-130	api:100158931	468	MAGUK p55 subfamily member 5	-	GO:0005515//protein binding	GO:0090162//establishment of epithelial cell polarity;GO:0070830//bicellular tight junction assembly
CL80.Contig3_All	gi|675373842|gb|KFM66744.1|	883.634	0	MAGUK p55 subfamily member 5, partial [Stegodyphus mimosarum]	gi|926626462|ref|XM_013923314.1|	75.8	4.00E-09	PREDICTED: Limulus polyphemus MAGUK p55 subfamily member 5-like (LOC106463298), mRNA	sp|Q8N3R9|MPP5_HUMAN	645	0	MAGUK p55 subfamily member 5 OS=Homo sapiens GN=MPP5 PE=1 SV=3	SPBC1198.05	7.00E-22	105	---	K06091	0	api:100158931	830	MAGUK p55 subfamily member 5	-	GO:0005515//protein binding	GO:0070830//bicellular tight junction assembly;GO:0090162//establishment of epithelial cell polarity
CL80.Contig4_All	gi|675373842|gb|KFM66744.1|	883.634	0	MAGUK p55 subfamily member 5, partial [Stegodyphus mimosarum]	gi|926626462|ref|XM_013923314.1|	75.8	5.00E-09	PREDICTED: Limulus polyphemus MAGUK p55 subfamily member 5-like (LOC106463298), mRNA	sp|Q8N3R9|MPP5_HUMAN	645	0	MAGUK p55 subfamily member 5 OS=Homo sapiens GN=MPP5 PE=1 SV=3	SPBC1198.05	8.00E-22	105	---	K06091	0	api:100158931	830	MAGUK p55 subfamily member 5	-	GO:0005515//protein binding	GO:0090162//establishment of epithelial cell polarity;GO:0070830//bicellular tight junction assembly
CL80.Contig5_All	gi|985413904|ref|XP_015372419.1|	821.617	0	PREDICTED: MAGUK p55 subfamily member 5 isoform X3 [Diuraphis noxia]	gi|926626462|ref|XM_013923314.1|	75.8	4.00E-09	PREDICTED: Limulus polyphemus MAGUK p55 subfamily member 5-like (LOC106463298), mRNA	sp|Q9JLB2|MPP5_MOUSE	510	1.00E-143	MAGUK p55 subfamily member 5 OS=Mus musculus GN=Mpp5 PE=1 SV=1	SPBC1198.05	7.00E-22	105	---	K06091	0	api:100158931	816	MAGUK p55 subfamily member 5	-	GO:0005515//protein binding	GO:0090162//establishment of epithelial cell polarity;GO:0070830//bicellular tight junction assembly
CL80.Contig6_All	gi|675373842|gb|KFM66744.1|	884.019	0	MAGUK p55 subfamily member 5, partial [Stegodyphus mimosarum]	gi|926626462|ref|XM_013923314.1|	75.8	4.00E-09	PREDICTED: Limulus polyphemus MAGUK p55 subfamily member 5-like (LOC106463298), mRNA	sp|Q8N3R9|MPP5_HUMAN	645	0	MAGUK p55 subfamily member 5 OS=Homo sapiens GN=MPP5 PE=1 SV=3	SPBC1198.05	7.00E-22	105	---	K06091	0	api:100158931	832	MAGUK p55 subfamily member 5	-	GO:0005515//protein binding	GO:0090162//establishment of epithelial cell polarity;GO:0070830//bicellular tight junction assembly
CL80.Contig7_All	gi|675373842|gb|KFM66744.1|	883.634	0	MAGUK p55 subfamily member 5, partial [Stegodyphus mimosarum]	gi|926626462|ref|XM_013923314.1|	75.8	4.00E-09	PREDICTED: Limulus polyphemus MAGUK p55 subfamily member 5-like (LOC106463298), mRNA	sp|Q8N3R9|MPP5_HUMAN	645	0	MAGUK p55 subfamily member 5 OS=Homo sapiens GN=MPP5 PE=1 SV=3	SPBC1198.05	7.00E-22	105	---	K06091	0	api:100158931	830	MAGUK p55 subfamily member 5	-	GO:0005515//protein binding	GO:0090162//establishment of epithelial cell polarity;GO:0070830//bicellular tight junction assembly
CL81.Contig1_All	gi|665788034|ref|XP_008559598.1|	1095.49	0	PREDICTED: protein-methionine sulfoxide oxidase Mical isoform X6 [Microplitis demolitor]	gi|926618956|ref|XM_013919252.1|	101	6.00E-17	PREDICTED: Limulus polyphemus uncharacterized LOC106459621 (LOC106459621), mRNA	sp|F1QWK4|MCA3B_DANRE	818	0	Protein-methionine sulfoxide oxidase mical3b OS=Danio rerio GN=mical3b PE=3 SV=2	SPAC15A10.08	6.00E-16	85.5	---	K19947	0	aec:105145217	1075	protein-methionine sulfoxide oxidase MICAL [EC:1.14.13.-]	-	GO:0005515//protein binding;GO:0008270//zinc ion binding	-
CL81.Contig2_All	gi|751236613|ref|XP_011172149.1|	1336.63	0	PREDICTED: protein-methionine sulfoxide oxidase Mical isoform X3 [Solenopsis invicta]	gi|926618956|ref|XM_013919252.1|	101	2.00E-16	PREDICTED: Limulus polyphemus uncharacterized LOC106459621 (LOC106459621), mRNA	sp|F1QWK4|MCA3B_DANRE	845	0	Protein-methionine sulfoxide oxidase mical3b OS=Danio rerio GN=mical3b PE=3 SV=2	SPAC15A10.08	2.00E-15	85.5	---	K19947	0	soc:105204672	1323	protein-methionine sulfoxide oxidase MICAL [EC:1.14.13.-]	-	GO:0008270//zinc ion binding;GO:0005515//protein binding	-
CL81.Contig3_All	gi|751236613|ref|XP_011172149.1|	1336.63	0	PREDICTED: protein-methionine sulfoxide oxidase Mical isoform X3 [Solenopsis invicta]	gi|926618956|ref|XM_013919252.1|	101	2.00E-16	PREDICTED: Limulus polyphemus uncharacterized LOC106459621 (LOC106459621), mRNA	sp|F1QWK4|MCA3B_DANRE	845	0	Protein-methionine sulfoxide oxidase mical3b OS=Danio rerio GN=mical3b PE=3 SV=2	SPAC15A10.08	2.00E-15	85.5	---	K19947	0	soc:105204672	1323	protein-methionine sulfoxide oxidase MICAL [EC:1.14.13.-]	-	GO:0008270//zinc ion binding;GO:0005515//protein binding	-
CL81.Contig4_All	gi|751236613|ref|XP_011172149.1|	1406.73	0	PREDICTED: protein-methionine sulfoxide oxidase Mical isoform X3 [Solenopsis invicta]	gi|926618956|ref|XM_013919252.1|	101	2.00E-16	PREDICTED: Limulus polyphemus uncharacterized LOC106459621 (LOC106459621), mRNA	sp|F1QH17|MCA3A_DANRE	802	0	Protein-methionine sulfoxide oxidase mical3a OS=Danio rerio GN=mical3a PE=2 SV=2	SPAC15A10.08	2.00E-15	85.5	---	K19947	0	soc:105204672	1395	protein-methionine sulfoxide oxidase MICAL [EC:1.14.13.-]	-	GO:0008270//zinc ion binding;GO:0005515//protein binding	-
CL81.Contig5_All	gi|751236613|ref|XP_011172149.1|	1406.73	0	PREDICTED: protein-methionine sulfoxide oxidase Mical isoform X3 [Solenopsis invicta]	gi|926618956|ref|XM_013919252.1|	101	2.00E-16	PREDICTED: Limulus polyphemus uncharacterized LOC106459621 (LOC106459621), mRNA	sp|F1QH17|MCA3A_DANRE	802	0	Protein-methionine sulfoxide oxidase mical3a OS=Danio rerio GN=mical3a PE=2 SV=2	SPAC15A10.08	2.00E-15	85.5	---	K19947	0	soc:105204672	1395	protein-methionine sulfoxide oxidase MICAL [EC:1.14.13.-]	-	GO:0005515//protein binding;GO:0008270//zinc ion binding	-
CL81.Contig6_All	-	-	-	-	-	-	-	-	-	-	-	-	-	-	-	-	-	-	-	-	-	-	-	-
CL81.Contig7_All	gi|795068278|ref|XP_011874779.1|	238.039	6.83E-60	PREDICTED: protein-methionine sulfoxide oxidase mical3b isoform X4 [Vollenhovia emeryi]	-	-	-	-	sp|G3MWR8|MICA3_BOVIN	194	6.00E-49	Protein-methionine sulfoxide oxidase MICAL3 OS=Bos taurus GN=MICAL3 PE=3 SV=1	-	-	-	-	K19947	4.00E-58	cfo:105257878	229	protein-methionine sulfoxide oxidase MICAL [EC:1.14.13.-]	-	GO:0017137//Rab GTPase binding	GO:0032456//endocytic recycling
CL81.Contig8_All	-	-	-	-	-	-	-	-	-	-	-	-	-	-	-	-	-	-	-	-	-	-	-	-
CL81.Contig9_All	gi|926618957|ref|XP_013774706.1|	313.538	4.73E-82	PREDICTED: uncharacterized protein LOC106459621 [Limulus polyphemus]	-	-	-	-	sp|Q7RTP6|MICA3_HUMAN	200	5.00E-50	Protein-methionine sulfoxide oxidase MICAL3 OS=Homo sapiens GN=MICAL3 PE=1 SV=2	YLR106c	5.00E-08	60.5	---	K19947	1.00E-69	soc:105204672	269	protein-methionine sulfoxide oxidase MICAL [EC:1.14.13.-]	-	-	-
CL81.Contig10_All	gi|751236613|ref|XP_011172149.1|	1406.73	0	PREDICTED: protein-methionine sulfoxide oxidase Mical isoform X3 [Solenopsis invicta]	gi|926618956|ref|XM_013919252.1|	101	2.00E-16	PREDICTED: Limulus polyphemus uncharacterized LOC106459621 (LOC106459621), mRNA	sp|F1QH17|MCA3A_DANRE	802	0	Protein-methionine sulfoxide oxidase mical3a OS=Danio rerio GN=mical3a PE=2 SV=2	SPAC15A10.08	2.00E-15	85.5	---	K19947	0	soc:105204672	1395	protein-methionine sulfoxide oxidase MICAL [EC:1.14.13.-]	-	GO:0005515//protein binding;GO:0008270//zinc ion binding	-
CL81.Contig11_All	gi|751236613|ref|XP_011172149.1|	1406.73	0	PREDICTED: protein-methionine sulfoxide oxidase Mical isoform X3 [Solenopsis invicta]	gi|926618956|ref|XM_013919252.1|	101	2.00E-16	PREDICTED: Limulus polyphemus uncharacterized LOC106459621 (LOC106459621), mRNA	sp|F1QH17|MCA3A_DANRE	802	0	Protein-methionine sulfoxide oxidase mical3a OS=Danio rerio GN=mical3a PE=2 SV=2	SPAC15A10.08	2.00E-15	85.5	---	K19947	0	soc:105204672	1395	protein-methionine sulfoxide oxidase MICAL [EC:1.14.13.-]	-	GO:0008270//zinc ion binding;GO:0005515//protein binding	-
CL81.Contig12_All	gi|751236613|ref|XP_011172149.1|	1406.73	0	PREDICTED: protein-methionine sulfoxide oxidase Mical isoform X3 [Solenopsis invicta]	gi|926618956|ref|XM_013919252.1|	101	2.00E-16	PREDICTED: Limulus polyphemus uncharacterized LOC106459621 (LOC106459621), mRNA	sp|F1QH17|MCA3A_DANRE	802	0	Protein-methionine sulfoxide oxidase mical3a OS=Danio rerio GN=mical3a PE=2 SV=2	SPAC15A10.08	2.00E-15	85.5	---	K19947	0	soc:105204672	1395	protein-methionine sulfoxide oxidase MICAL [EC:1.14.13.-]	-	GO:0005515//protein binding;GO:0008270//zinc ion binding	-
CL82.Contig1_All	-	-	-	-	-	-	-	-	-	-	-	-	-	-	-	-	-	-	-	-	-	-	-	-
CL82.Contig2_All	-	-	-	-	-	-	-	-	-	-	-	-	-	-	-	-	-	-	-	-	-	-	-	-
CL83.Contig1_All	gi|847128282|ref|XP_012818646.1|	65.0846	4.21E-09	PREDICTED: uncharacterized protein LOC101733709 [Xenopus tropicalis]	-	-	-	-	-	-	-	-	-	-	-	-	-	-	-	-	-	-	-	-
CL83.Contig2_All	gi|795016706|ref|XP_011858588.1|	167.162	4.71E-59	PREDICTED: uncharacterized protein LOC105556126 [Vollenhovia emeryi]	-	-	-	-	-	-	-	-	-	-	-	-	K07942	1.00E-24	pss:102461166	118	ADP-ribosylation factor-like protein 1!K17620	-	GO:0003677//DNA binding	GO:0015074//DNA integration
CL83.Contig3_All	gi|795016706|ref|XP_011858588.1|	167.162	4.63E-59	PREDICTED: uncharacterized protein LOC105556126 [Vollenhovia emeryi]	-	-	-	-	-	-	-	-	-	-	-	-	K07942	1.00E-24	pss:102461166	117	ADP-ribosylation factor-like protein 1!K17620	-	GO:0003677//DNA binding	GO:0015074//DNA integration
CL83.Contig4_All	gi|637357372|ref|XP_008119506.1|	74.7146	5.35E-12	PREDICTED: TBC1 domain family member 2A [Anolis carolinensis]	-	-	-	-	-	-	-	-	-	-	-	-	K09228	2.00E-10	pss:102459719	66.6	KRAB domain-containing zinc finger protein!K11716	-	-	-
CL83.Contig5_All	gi|597874524|gb|EYC23896.1|	195.667	9.97E-48	hypothetical protein Y032_0014g2204 [Ancylostoma ceylanicum]	-	-	-	-	-	-	-	-	-	-	-	-	K08136	2.00E-15	gja:107107385	85.5	sparc/osteonectin, cwcv and kazal-like domains proteoglycan (testican)!K16775	-	-	-
CL83.Contig6_All	gi|926618615|ref|XP_013774520.1|	95.9005	2.26E-18	PREDICTED: uncharacterized protein LOC106459447 [Limulus polyphemus]	-	-	-	-	-	-	-	-	-	-	-	-	K09228	6.00E-11	xla:108719645	68.2	KRAB domain-containing zinc finger protein!K16775	-	-	-
CL83.Contig7_All	-	-	-	-	-	-	-	-	-	-	-	-	-	-	-	-	-	-	-	-	-	-	-	-
CL83.Contig8_All	gi|762075899|ref|XP_011444753.1|	79.7221	1.87E-26	PREDICTED: uncharacterized protein LOC105340416 [Crassostrea gigas]	-	-	-	-	-	-	-	-	-	-	-	-	K07942	6.00E-07	pss:102461166	42	ADP-ribosylation factor-like protein 1	-	-	-
CL83.Contig9_All	gi|762075899|ref|XP_011444753.1|	172.94	1.49E-40	PREDICTED: uncharacterized protein LOC105340416 [Crassostrea gigas]	-	-	-	-	-	-	-	-	-	-	-	-	K07942	4.00E-19	pss:102461166	99	ADP-ribosylation factor-like protein 1!K14442	-	-	-
CL83.Contig10_All	-	-	-	-	-	-	-	-	-	-	-	-	-	-	-	-	-	-	-	-	-	-	-	-
CL83.Contig11_All	-	-	-	-	-	-	-	-	-	-	-	-	-	-	-	-	-	-	-	-	-	-	-	-
CL84.Contig1_All	gi|321466647|gb|EFX77641.1|	274.248	8.00E-71	hypothetical protein DAPPUDRAFT_105878 [Daphnia pulex]	-	-	-	-	sp|Q7ZWG6|PCFT_DANRE	121	8.00E-27	Proton-coupled folate transporter OS=Danio rerio GN=slc46a1 PE=2 SV=1	-	-	-	-	K20840	1.00E-71	dpx:DAPPUDRAFT_105878	274	MFS transporter, PCFT/HCP family, solute carrier family 46, member 3	GO:0016021//integral component of membrane	-	GO:0055085//transmembrane transport
CL84.Contig2_All	gi|321466647|gb|EFX77641.1|	177.563	1.64E-42	hypothetical protein DAPPUDRAFT_105878 [Daphnia pulex]	-	-	-	-	sp|Q7ZWG6|PCFT_DANRE	71.2	2.00E-12	Proton-coupled folate transporter OS=Danio rerio GN=slc46a1 PE=2 SV=1	-	-	-	-	K20840	2.00E-43	dpx:DAPPUDRAFT_105878	177	MFS transporter, PCFT/HCP family, solute carrier family 46, member 3	GO:0016021//integral component of membrane	-	GO:0055085//transmembrane transport
CL85.Contig1_All	gi|957833495|ref|XP_014666808.1|	359.762	1.28E-96	PREDICTED: uncharacterized protein LOC106808559 [Priapulus caudatus]	-	-	-	-	sp|Q6AZB8|HARB1_DANRE	70.5	1.00E-11	Putative nuclease HARBI1 OS=Danio rerio GN=harbi1 PE=2 SV=1	-	-	-	-	K09228	2.00E-52	xla:108719648	209	KRAB domain-containing zinc finger protein!K14616	-	-	-
CL85.Contig2_All	gi|641651082|ref|XP_008189996.1|	91.2781	5.56E-17	PREDICTED: uncharacterized protein LOC103311933 [Acyrthosiphon pisum] &gt;gi|641656911|ref|XP_008180145.1| PREDICTED: uncharacterized protein LOC103308488 [Acyrthosiphon pisum]	-	-	-	-	-	-	-	-	-	-	-	-	K14616	3.00E-07	sko:100366869	55.8	cubilin!K09228	-	-	-
CL85.Contig3_All	-	-	-	-	-	-	-	-	-	-	-	-	-	-	-	-	-	-	-	-	-	-	-	-
CL85.Contig4_All	gi|957833495|ref|XP_014666808.1|	103.605	1.06E-20	PREDICTED: uncharacterized protein LOC106808559 [Priapulus caudatus]	-	-	-	-	-	-	-	-	-	-	-	-	K09228	3.00E-09	xla:108719648	62.4	KRAB domain-containing zinc finger protein	-	-	-
CL85.Contig5_All	gi|957833495|ref|XP_014666808.1|	344.739	1.76E-91	PREDICTED: uncharacterized protein LOC106808559 [Priapulus caudatus]	gi|459351394|emb|HF548768.1|	81.8	1.00E-10	Rimicaris exoculata partial transposon T-Rex1, isolate T-rex1a	sp|Q6AZB8|HARB1_DANRE	65.9	1.00E-09	Putative nuclease HARBI1 OS=Danio rerio GN=harbi1 PE=2 SV=1	-	-	-	-	K09228	1.00E-47	xla:108719648	196	KRAB domain-containing zinc finger protein!K15442	-	-	-
CL85.Contig6_All	-	-	-	-	-	-	-	-	-	-	-	-	-	-	-	-	-	-	-	-	-	-	-	-
CL86.Contig1_All	gi|998509233|ref|XP_015515033.1|	92.8189	2.25E-16	PREDICTED: angio-associated migratory cell protein [Neodiprion lecontei]	-	-	-	-	sp|Q5RCG7|AAMP_PONAB	68.6	4.00E-11	Angio-associated migratory cell protein OS=Pongo abelii GN=AAMP PE=2 SV=2	-	-	-	-	K14818	3.00E-12	nvi:100121158	76.3	ribosome assembly protein SQT1	-	GO:0005515//protein binding	-
CL86.Contig2_All	gi|925674602|gb|KOX72030.1|	33.8834	5.13E-07	Midnolin-B [Melipona quadrifasciata]	gi|65141022|gb|AC159628.2|	61.9	6.00E-06	Mus musculus BAC clone RP24-206C4 from chromosome 12, complete sequence	sp|O55187|CBX4_MOUSE	36.2	2.00E-06	E3 SUMO-protein ligase CBX4 OS=Mus musculus GN=Cbx4 PE=1 SV=2	-	-	-	-	K11853	9.00E-06	xtr:100490033	37	ubiquitin carboxyl-terminal hydrolase 34 [EC:3.4.19.12]!K09225	-	-	-
CL86.Contig3_All	gi|755964955|ref|XP_011305010.1|	768.844	0	PREDICTED: protein mothers against dpp [Fopius arisanus]	gi|972965852|ref|XM_006629496.2|	188	3.00E-43	PREDICTED: Lepisosteus oculatus SMAD family member 1 (smad1), mRNA	sp|P42003|MAD_DROME	717	0	Protein mothers against dpp OS=Drosophila melanogaster GN=Mad PE=1 SV=1	-	-	-	-	K04676	0	ame:409301	759	mothers against decapentaplegic homolog 1	GO:0005622//intracellular;GO:0005667//transcription factor complex	GO:0003700//transcription factor activity, sequence-specific DNA binding	GO:0006355//regulation of transcription, DNA-templated;GO:0007179//transforming growth factor beta receptor signaling pathway
CL86.Contig4_All	gi|755964955|ref|XP_011305010.1|	768.844	0	PREDICTED: protein mothers against dpp [Fopius arisanus]	gi|972965852|ref|XM_006629496.2|	188	6.00E-43	PREDICTED: Lepisosteus oculatus SMAD family member 1 (smad1), mRNA	sp|P42003|MAD_DROME	717	0	Protein mothers against dpp OS=Drosophila melanogaster GN=Mad PE=1 SV=1	-	-	-	-	K04676	0	ame:409301	759	mothers against decapentaplegic homolog 1	-	GO:0005515//protein binding	-
CL86.Contig5_All	gi|755964955|ref|XP_011305010.1|	768.844	0	PREDICTED: protein mothers against dpp [Fopius arisanus]	gi|972965852|ref|XM_006629496.2|	188	5.00E-43	PREDICTED: Lepisosteus oculatus SMAD family member 1 (smad1), mRNA	sp|P42003|MAD_DROME	717	0	Protein mothers against dpp OS=Drosophila melanogaster GN=Mad PE=1 SV=1	all0283_3	9.00E-06	52.4	---	K04676	0	ame:409301	759	mothers against decapentaplegic homolog 1	-	GO:0005515//protein binding	-
CL87.Contig1_All	-	-	-	-	gi|70887808|gb|AC165428.1|	67.9	1.00E-07	Strongylocentrotus purpuratus BAC clone contig containing Eve, the hox cluster, cholinesterase, and COLP5alpha genes, complete sequence	-	-	-	-	-	-	-	-	-	-	-	-	-	-	-	-
CL87.Contig2_All	-	-	-	-	-	-	-	-	-	-	-	-	-	-	-	-	-	-	-	-	-	-	-	-
CL87.Contig3_All	gi|957862214|ref|XP_014679534.1|	313.153	1.26E-82	PREDICTED: protein lifeguard 2-like [Priapulus caudatus]	gi|689427676|emb|LL903091.1|	63.9	7.00E-06	Schistocephalus solidus genome assembly S_solidus_NST_G2 ,scaffold SSLN_scaffold0002868	sp|Q969X1|LFG3_HUMAN	244	7.00E-64	Protein lifeguard 3 OS=Homo sapiens GN=TMBIM1 PE=1 SV=2	SPCC576.04	2.00E-24	112	---	K06890	6.00E-75	lgi:LOTGIDRAFT_212296	284	uncharacterized protein	-	-	-
CL87.Contig4_All	-	-	-	-	gi|689432234|emb|LL907628.1|	73.8	1.00E-08	Schistocephalus solidus genome assembly S_solidus_NST_G2 ,scaffold SSLN_scaffold0007237	-	-	-	-	-	-	-	-	-	-	-	-	-	-	-	-
CL87.Contig5_All	-	-	-	-	-	-	-	-	-	-	-	-	-	-	-	-	-	-	-	-	-	-	-	-
CL87.Contig6_All	-	-	-	-	-	-	-	-	-	-	-	-	-	-	-	-	-	-	-	-	-	-	-	-
CL87.Contig7_All	-	-	-	-	-	-	-	-	-	-	-	-	-	-	-	-	-	-	-	-	-	-	-	-
CL87.Contig8_All	gi|442539532|gb|AGC54451.1|	98.5969	4.90E-18	antiviral protein [Litopenaeus vannamei]	gi|689441727|emb|LL915874.1|	81.8	3.00E-11	Schistocephalus solidus genome assembly S_solidus_NST_G2 ,scaffold SSLN_scaffold0014324	-	-	-	-	-	-	-	-	K06560	5.00E-06	cin:100176419	55.8	mannose receptor, C type	-	-	-
CL87.Contig9_All	gi|957862214|ref|XP_014679534.1|	322.398	2.20E-85	PREDICTED: protein lifeguard 2-like [Priapulus caudatus]	gi|689427676|emb|LL903091.1|	63.9	7.00E-06	Schistocephalus solidus genome assembly S_solidus_NST_G2 ,scaffold SSLN_scaffold0002868	sp|Q32L53|LFG1_BOVIN	256	1.00E-67	Protein lifeguard 1 OS=Bos taurus GN=GRINA PE=2 SV=1	SPCC576.04	2.00E-24	112	---	K06890	2.00E-78	lgi:LOTGIDRAFT_212296	296	uncharacterized protein	-	-	-
CL87.Contig10_All	-	-	-	-	gi|689427676|emb|LL903091.1|	63.9	1.00E-06	Schistocephalus solidus genome assembly S_solidus_NST_G2 ,scaffold SSLN_scaffold0002868	-	-	-	-	-	-	-	-	-	-	-	-	-	-	-	-
CL87.Contig11_All	-	-	-	-	gi|689427676|emb|LL903091.1|	65.9	8.00E-07	Schistocephalus solidus genome assembly S_solidus_NST_G2 ,scaffold SSLN_scaffold0002868	-	-	-	-	-	-	-	-	-	-	-	-	-	-	-	-
CL87.Contig12_All	-	-	-	-	-	-	-	-	-	-	-	-	-	-	-	-	-	-	-	-	-	-	-	-
CL87.Contig13_All	gi|646719656|gb|KDR21696.1|	759.214	0	Xaa-Pro aminopeptidase 1 [Zootermopsis nevadensis]	-	-	-	-	sp|Q1JPJ2|XPP1_BOVIN	692	0	Xaa-Pro aminopeptidase 1 OS=Bos taurus GN=XPNPEP1 PE=2 SV=1	YLL029w	2.00E-118	425	---	K01262	0	crg:105332679	738	Xaa-Pro aminopeptidase [EC:3.4.11.9]	-	GO:0016787//hydrolase activity	-
CL87.Contig14_All	-	-	-	-	-	-	-	-	-	-	-	-	-	-	-	-	-	-	-	-	-	-	-	-
CL87.Contig15_All	-	-	-	-	-	-	-	-	-	-	-	-	-	-	-	-	-	-	-	-	-	-	-	-
CL87.Contig16_All	gi|961127499|ref|XP_014784749.1|	70.8626	2.08E-09	PREDICTED: piggyBac transposable element-derived protein 3-like isoform X1 [Octopus bimaculoides] &gt;gi|961127502|ref|XP_014784750.1| PREDICTED: piggyBac transposable element-derived protein 3-like isoform X1 [Octopus bimaculoides]	-	-	-	-	-	-	-	-	-	-	-	-	-	-	-	-	-	-	-	-
CL87.Contig17_All	gi|957862214|ref|XP_014679534.1|	307.375	1.96E-80	PREDICTED: protein lifeguard 2-like [Priapulus caudatus]	-	-	-	-	sp|Q32L53|LFG1_BOVIN	246	4.00E-64	Protein lifeguard 1 OS=Bos taurus GN=GRINA PE=2 SV=1	SPCC576.04	5.00E-24	112	---	K06890	2.00E-72	lgi:LOTGIDRAFT_212296	278	uncharacterized protein	-	-	-
CL87.Contig18_All	-	-	-	-	-	-	-	-	-	-	-	-	-	-	-	-	-	-	-	-	-	-	-	-
CL87.Contig19_All	-	-	-	-	gi|689439278|emb|LL913137.1|	71.9	8.00E-09	Schistocephalus solidus genome assembly S_solidus_NST_G2 ,scaffold SSLN_scaffold0012124	-	-	-	-	-	-	-	-	-	-	-	-	-	-	-	-
CL87.Contig20_All	-	-	-	-	gi|689427676|emb|LL903091.1|	63.9	2.00E-06	Schistocephalus solidus genome assembly S_solidus_NST_G2 ,scaffold SSLN_scaffold0002868	-	-	-	-	-	-	-	-	-	-	-	-	-	-	-	-
CL87.Contig21_All	gi|957862214|ref|XP_014679534.1|	286.574	8.58E-75	PREDICTED: protein lifeguard 2-like [Priapulus caudatus]	-	-	-	-	sp|Q5R4I4|LFG2_PONAB	224	3.00E-58	Protein lifeguard 2 OS=Pongo abelii GN=FAIM2 PE=2 SV=1	SPCC576.04	2.00E-24	112	---	K06890	9.00E-71	lgi:LOTGIDRAFT_212296	270	uncharacterized protein	-	-	-
CL88.Contig1_All	-	-	-	-	-	-	-	-	-	-	-	-	-	-	-	-	-	-	-	-	-	-	-	-
CL88.Contig2_All	-	-	-	-	-	-	-	-	-	-	-	-	-	-	-	-	-	-	-	-	-	-	-	-
CL89.Contig1_All	-	-	-	-	gi|68300463|gb|AC160062.6|	67.9	5.00E-07	Mus musculus 6 BAC RP23-427I18 (Roswell Park Cancer Institute (C57BL/6J Female) Mouse BAC Library) complete sequence	-	-	-	-	-	-	-	-	-	-	-	-	-	-	-	-
CL89.Contig2_All	-	-	-	-	gi|68300463|gb|AC160062.6|	67.9	6.00E-07	Mus musculus 6 BAC RP23-427I18 (Roswell Park Cancer Institute (C57BL/6J Female) Mouse BAC Library) complete sequence	-	-	-	-	-	-	-	-	-	-	-	-	-	-	-	-
CL89.Contig3_All	-	-	-	-	gi|68300463|gb|AC160062.6|	63.9	9.00E-06	Mus musculus 6 BAC RP23-427I18 (Roswell Park Cancer Institute (C57BL/6J Female) Mouse BAC Library) complete sequence	-	-	-	-	-	-	-	-	-	-	-	-	-	-	-	-
CL90.Contig1_All	gi|669327214|gb|KFD67418.1|	59.6918	1.55E-13	LOW QUALITY PROTEIN: hypothetical protein M514_20454 [Trichuris suis]	-	-	-	-	-	-	-	-	-	-	-	-	-	-	-	-	-	-	-	-
CL90.Contig2_All	gi|669324023|gb|KFD64270.1|	93.9745	1.30E-24	LOW QUALITY PROTEIN: hypothetical protein M514_12712 [Trichuris suis]	-	-	-	-	-	-	-	-	-	-	-	-	K14401	2.00E-17	pxy:105386838	75.9	cleavage and polyadenylation specificity factor subunit 1!K08606	-	-	-
CL91.Contig1_All	-	-	-	-	-	-	-	-	-	-	-	-	-	-	-	-	-	-	-	-	-	-	-	-
CL91.Contig2_All	-	-	-	-	-	-	-	-	-	-	-	-	-	-	-	-	-	-	-	-	-	-	-	-
CL92.Contig1_All	gi|907744162|ref|XP_013116873.1|	293.508	1.36E-76	PREDICTED: galactosylgalactosylxylosylprotein 3-beta-glucuronosyltransferase P [Stomoxys calcitrans]	gi|109804247|emb|CR381529.13|	105	3.00E-18	Zebrafish DNA sequence from clone CH211-271O13 in linkage group 14, complete sequence	sp|Q9VTG7|B3G2P_DROME	280	1.00E-74	Galactosylgalactosylxylosylprotein 3-beta-glucuronosyltransferase P OS=Drosophila melanogaster GN=GlcAT-P PE=2 SV=1	-	-	-	-	K10812	1.00E-76	mde:101891900	290	beta-1,3-glucuronyltransferase [EC:2.4.1.135 2.4.1.-]	GO:0016020//membrane	GO:0015018//galactosylgalactosylxylosylprotein 3-beta-glucuronosyltransferase activity	-
CL92.Contig2_All	gi|907744162|ref|XP_013116873.1|	298.13	5.83E-78	PREDICTED: galactosylgalactosylxylosylprotein 3-beta-glucuronosyltransferase P [Stomoxys calcitrans]	gi|109804247|emb|CR381529.13|	105	3.00E-18	Zebrafish DNA sequence from clone CH211-271O13 in linkage group 14, complete sequence	sp|Q9VTG7|B3G2P_DROME	285	3.00E-76	Galactosylgalactosylxylosylprotein 3-beta-glucuronosyltransferase P OS=Drosophila melanogaster GN=GlcAT-P PE=2 SV=1	-	-	-	-	K10812	6.00E-77	mde:101891900	291	beta-1,3-glucuronyltransferase [EC:2.4.1.135 2.4.1.-]	GO:0016020//membrane	GO:0015018//galactosylgalactosylxylosylprotein 3-beta-glucuronosyltransferase activity	-
CL93.Contig1_All	-	-	-	-	-	-	-	-	-	-	-	-	-	-	-	-	-	-	-	-	-	-	-	-
CL93.Contig2_All	-	-	-	-	-	-	-	-	-	-	-	-	-	-	-	-	-	-	-	-	-	-	-	-
CL93.Contig3_All	-	-	-	-	-	-	-	-	-	-	-	-	-	-	-	-	-	-	-	-	-	-	-	-
CL93.Contig4_All	gi|727000782|ref|XP_010390593.1|	173.326	6.09E-41	PREDICTED: FAD-linked sulfhydryl oxidase ALR [Corvus cornix cornix]	-	-	-	-	sp|P56213|ALR_MOUSE	157	5.00E-38	FAD-linked sulfhydryl oxidase ALR OS=Mus musculus GN=Gfer PE=2 SV=2	YGR029w	2.00E-30	131	---	K17783	8.00E-42	ccw:104684749	173	mitochondrial FAD-linked sulfhydryl oxidase [EC:1.8.3.2]	-	GO:0016972//thiol oxidase activity	GO:0055114//oxidation-reduction process
CL93.Contig5_All	-	-	-	-	-	-	-	-	-	-	-	-	-	-	-	-	-	-	-	-	-	-	-	-
CL93.Contig6_All	-	-	-	-	-	-	-	-	-	-	-	-	-	-	-	-	-	-	-	-	-	-	-	-
CL93.Contig7_All	-	-	-	-	-	-	-	-	-	-	-	-	-	-	-	-	-	-	-	-	-	-	-	-
CL93.Contig8_All	-	-	-	-	-	-	-	-	-	-	-	-	-	-	-	-	-	-	-	-	-	-	-	-
CL93.Contig9_All	gi|926614837|ref|XP_013772476.1|	365.155	1.27E-124	PREDICTED: putative helicase Mov10l1 [Limulus polyphemus]	-	-	-	-	sp|Q6J5K9|ARMI_DROME	243	4.00E-63	Probable RNA helicase armi OS=Drosophila melanogaster GN=armi PE=1 SV=3	SPAC16C9.06c	7.00E-26	119	---	K18432	4.00E-100	nvi:100122373	292	RNA helicase armi [EC:3.6.4.13]!K13983	-	-	-
CL93.Contig10_All	gi|926614837|ref|XP_013772476.1|	112.079	1.37E-29	PREDICTED: putative helicase Mov10l1 [Limulus polyphemus]	-	-	-	-	sp|Q6J5K9|ARMI_DROME	115	3.00E-25	Probable RNA helicase armi OS=Drosophila melanogaster GN=armi PE=1 SV=3	ECU10g1640	2.00E-10	66.2	---	K13983	1.00E-26	hro:HELRODRAFT_132162	124	putative helicase MOV10L1 [EC:3.6.4.13]!K18422	-	-	-
CL93.Contig11_All	-	-	-	-	-	-	-	-	-	-	-	-	-	-	-	-	-	-	-	-	-	-	-	-
CL93.Contig12_All	-	-	-	-	gi|685042180|emb|LN590705.1|	63.9	7.00E-06	Cyprinus carpio genome assembly common carp genome, scaffold: LG11, chromosome: 11	-	-	-	-	-	-	-	-	-	-	-	-	-	-	-	-
CL93.Contig13_All	gi|961133016|ref|XP_014786678.1|	470.7	2.15E-129	PREDICTED: putative helicase Mov10l1 isoform X2 [Octopus bimaculoides]	-	-	-	-	sp|Q6J5K9|ARMI_DROME	349	6.00E-95	Probable RNA helicase armi OS=Drosophila melanogaster GN=armi PE=1 SV=3	SPAC16C9.06c	2.00E-41	171	---	K13983	3.00E-130	obi:106881006	470	putative helicase MOV10L1 [EC:3.6.4.13]	-	-	-
CL93.Contig14_All	gi|961133016|ref|XP_014786678.1|	470.7	2.82E-129	PREDICTED: putative helicase Mov10l1 isoform X2 [Octopus bimaculoides]	-	-	-	-	sp|Q6J5K9|ARMI_DROME	349	8.00E-95	Probable RNA helicase armi OS=Drosophila melanogaster GN=armi PE=1 SV=3	SPAC16C9.06c	2.00E-41	171	---	K13983	4.00E-130	obi:106881006	470	putative helicase MOV10L1 [EC:3.6.4.13]	-	-	-
CL93.Contig15_All	gi|727000782|ref|XP_010390593.1|	176.022	6.65E-42	PREDICTED: FAD-linked sulfhydryl oxidase ALR [Corvus cornix cornix]	-	-	-	-	sp|P56213|ALR_MOUSE	157	3.00E-38	FAD-linked sulfhydryl oxidase ALR OS=Mus musculus GN=Gfer PE=2 SV=2	YGR029w	4.00E-31	133	---	K17783	9.00E-43	ccw:104684749	176	mitochondrial FAD-linked sulfhydryl oxidase [EC:1.8.3.2]	-	GO:0016972//thiol oxidase activity	GO:0055114//oxidation-reduction process
CL93.Contig16_All	-	-	-	-	-	-	-	-	-	-	-	-	-	-	-	-	-	-	-	-	-	-	-	-
CL93.Contig17_All	gi|675887468|ref|XP_009029236.1|	147.902	5.73E-33	hypothetical protein HELRODRAFT_132162, partial [Helobdella robusta] &gt;gi|555689727|gb|ESN92959.1| hypothetical protein HELRODRAFT_132162, partial [Helobdella robusta]	-	-	-	-	sp|Q6J5K9|ARMI_DROME	131	4.00E-30	Probable RNA helicase armi OS=Drosophila melanogaster GN=armi PE=1 SV=3	aq_2057	7.00E-16	84	---	K13983	8.00E-34	hro:HELRODRAFT_132162	147	putative helicase MOV10L1 [EC:3.6.4.13]	-	-	-
CL93.Contig18_All	-	-	-	-	-	-	-	-	-	-	-	-	-	-	-	-	-	-	-	-	-	-	-	-
CL94.Contig1_All	-	-	-	-	gi|290751603|emb|FN434137.1|	105	9.00E-19	Parhyale hawaiensis partial 5S rRNA genes	-	-	-	-	-	-	-	-	-	-	-	-	-	-	-	-
CL94.Contig2_All	-	-	-	-	gi|6686552|emb|AJ238321.1|	63.9	1.00E-06	Asellus aquaticus 5S rRNA gene, histone H2B, histone H2A, histone H3 and histone H4	-	-	-	-	-	-	-	-	-	-	-	-	-	-	-	-
CL94.Contig3_All	-	-	-	-	gi|290751603|emb|FN434137.1|	105	7.00E-19	Parhyale hawaiensis partial 5S rRNA genes	-	-	-	-	-	-	-	-	-	-	-	-	-	-	-	-
CL94.Contig4_All	-	-	-	-	gi|238564090|gb|FJ434691.1|	63.9	9.00E-07	Fenneropenaeus chinensis 5S ribosomal RNA gene, partial sequence; non-transcribed spacer, complete sequence; and 5S ribosomal RNA gene, partial sequence	-	-	-	-	-	-	-	-	-	-	-	-	-	-	-	-
CL94.Contig5_All	-	-	-	-	gi|290751603|emb|FN434137.1|	93.7	5.00E-15	Parhyale hawaiensis partial 5S rRNA genes	-	-	-	-	-	-	-	-	-	-	-	-	-	-	-	-
CL95.Contig1_All	-	-	-	-	-	-	-	-	-	-	-	-	-	-	-	-	-	-	-	-	-	-	-	-
CL95.Contig2_All	gi|919072197|ref|XP_013417379.1|	649.047	0	PREDICTED: copine-8-like isoform X2 [Lingula anatina]	gi|926645500|ref|XM_013933604.1|	71.9	4.00E-08	PREDICTED: Limulus polyphemus copine-8-like (LOC106472934), partial mRNA	sp|Q86YQ8|CPNE8_HUMAN	610	4.00E-174	Copine-8 OS=Homo sapiens GN=CPNE8 PE=1 SV=2	YOR086c	8.00E-06	51.6	---	K11348	3.00E-13	apla:101800649	80.5	bromodomain and PHD finger-containing protein 1!K19906	-	GO:0005515//protein binding	-
CL95.Contig3_All	gi|919072197|ref|XP_013417379.1|	644.425	0	PREDICTED: copine-8-like isoform X2 [Lingula anatina]	gi|926645500|ref|XM_013933604.1|	71.9	4.00E-08	PREDICTED: Limulus polyphemus copine-8-like (LOC106472934), partial mRNA	sp|Q86YQ8|CPNE8_HUMAN	603	7.00E-172	Copine-8 OS=Homo sapiens GN=CPNE8 PE=1 SV=2	YOR086c	8.00E-06	51.6	---	K11348	3.00E-13	apla:101800649	80.5	bromodomain and PHD finger-containing protein 1!K19906	-	GO:0005515//protein binding	-
CL95.Contig4_All	gi|919072197|ref|XP_013417379.1|	655.981	0	PREDICTED: copine-8-like isoform X2 [Lingula anatina]	gi|926645500|ref|XM_013933604.1|	71.9	3.00E-08	PREDICTED: Limulus polyphemus copine-8-like (LOC106472934), partial mRNA	sp|Q86YQ8|CPNE8_HUMAN	614	2.00E-175	Copine-8 OS=Homo sapiens GN=CPNE8 PE=1 SV=2	YOR086c	5.00E-06	51.6	---	K11348	2.00E-13	apla:101800649	80.5	bromodomain and PHD finger-containing protein 1!K19906	-	GO:0005515//protein binding	-
CL95.Contig5_All	gi|919072197|ref|XP_013417379.1|	649.432	0	PREDICTED: copine-8-like isoform X2 [Lingula anatina]	gi|926645500|ref|XM_013933604.1|	71.9	4.00E-08	PREDICTED: Limulus polyphemus copine-8-like (LOC106472934), partial mRNA	sp|Q86YQ8|CPNE8_HUMAN	612	2.00E-174	Copine-8 OS=Homo sapiens GN=CPNE8 PE=1 SV=2	YOR086c	8.00E-06	51.6	---	K11348	3.00E-13	apla:101800649	80.5	bromodomain and PHD finger-containing protein 1!K19906	-	GO:0005515//protein binding	-
CL96.Contig1_All	-	-	-	-	gi|690033497|emb|LM545468.1|	63.9	3.00E-06	Onchocerca flexuosa genome assembly O_flexuosa_Cordoba ,scaffold OFLC_contig0005494	-	-	-	-	-	-	-	-	-	-	-	-	-	-	-	-
CL96.Contig2_All	-	-	-	-	-	-	-	-	-	-	-	-	-	-	-	-	-	-	-	-	-	-	-	-
CL96.Contig3_All	-	-	-	-	-	-	-	-	-	-	-	-	-	-	-	-	-	-	-	-	-	-	-	-
CL96.Contig4_All	-	-	-	-	-	-	-	-	-	-	-	-	-	-	-	-	-	-	-	-	-	-	-	-
CL96.Contig5_All	-	-	-	-	-	-	-	-	-	-	-	-	-	-	-	-	-	-	-	-	-	-	-	-
CL96.Contig6_All	-	-	-	-	-	-	-	-	-	-	-	-	-	-	-	-	-	-	-	-	-	-	-	-
CL97.Contig1_All	gi|270046092|dbj|BAI50776.1|	229.565	1.04E-57	serine proteinase inhibitor [Marsupenaeus japonicus]	-	-	-	-	sp|P05619|ILEU_HORSE	171	2.00E-42	Leukocyte elastase inhibitor OS=Equus caballus GN=SERPINB1 PE=1 SV=3	MA3388	1.00E-37	155	---	K13963	4.00E-45	cfr:102518639	184	serpin B	GO:0005615//extracellular space	-	-
CL97.Contig2_All	gi|288188858|gb|ADC42879.1|	315.464	2.07E-83	serine proteinase inhibitor 8 [Penaeus monodon]	gi|687916258|emb|LK995617.1|	63.9	6.00E-06	Rhabditophanes sp. KR3021 genome assembly Rhabditophanes_sp_KR3021 ,scaffold RSKR_contig0000020	sp|Q4G075|ILEUA_RAT	216	2.00E-55	Leukocyte elastase inhibitor A OS=Rattus norvegicus GN=Serpinb1a PE=2 SV=1	MA2246	1.00E-43	176	---	K13963	2.00E-55	ccw:104698168	219	serpin B	GO:0005615//extracellular space	-	-
CL97.Contig3_All	gi|494879550|gb|AGL39540.1|	83.5741	1.15E-14	serine proteinase inhibitor [Litopenaeus vannamei]	-	-	-	-	sp|P61640|THBG_PANTR	59.7	1.00E-09	Thyroxine-binding globulin OS=Pan troglodytes GN=SERPINA7 PE=3 SV=1	-	-	-	-	K20734	6.00E-09	lav:100674536	61.6	thyroxine-binding globulin	GO:0005615//extracellular space	-	-
CL97.Contig4_All	gi|448882373|gb|AGE47829.1|	97.0561	1.02E-18	serpin, partial [Penaeus monodon]	-	-	-	-	sp|P19104|OVAL_COTJA	55.1	4.00E-08	Ovalbumin OS=Coturnix coturnix japonica GN=SERPINB14 PE=2 SV=2	-	-	-	-	K13963	2.00E-09	dan:Dana_GF19633	63.2	serpin B!K16643	GO:0005615//extracellular space	-	-
CL97.Contig5_All	gi|494879550|gb|AGL39540.1|	132.88	1.66E-29	serine proteinase inhibitor [Litopenaeus vannamei]	-	-	-	-	sp|P29508|SPB3_HUMAN	99.8	2.00E-21	Serpin B3 OS=Homo sapiens GN=SERPINB3 PE=1 SV=2	MA2246	2.00E-16	83.2	---	K13963	6.00E-22	dpx:DAPPUDRAFT_56449	104	serpin B	GO:0005615//extracellular space	-	-
CL97.Contig6_All	gi|494879550|gb|AGL39540.1|	105.916	2.16E-21	serine proteinase inhibitor [Litopenaeus vannamei]	-	-	-	-	sp|Q9TT35|THBG_PIG	63.9	1.00E-10	Thyroxine-binding globulin OS=Sus scrofa GN=SERPINA7 PE=2 SV=2	-	-	-	-	K20734	1.00E-10	pale:102892883	67	thyroxine-binding globulin!K04525	GO:0005615//extracellular space	-	-
CL98.Contig1_All	-	-	-	-	-	-	-	-	-	-	-	-	-	-	-	-	-	-	-	-	-	-	-	-
CL98.Contig2_All	-	-	-	-	-	-	-	-	-	-	-	-	-	-	-	-	-	-	-	-	-	-	-	-
CL98.Contig3_All	-	-	-	-	gi|239740386|gb|FJ515836.1|	71.9	5.00E-08	Homo sapiens isolate ARBREG-VI-T genomic sequence	-	-	-	-	-	-	-	-	-	-	-	-	-	-	-	-
CL99.Contig1_All	-	-	-	-	-	-	-	-	-	-	-	-	-	-	-	-	-	-	-	-	-	-	-	-
CL100.Contig1_All	-	-	-	-	-	-	-	-	-	-	-	-	-	-	-	-	-	-	-	-	-	-	-	-
CL100.Contig2_All	-	-	-	-	-	-	-	-	-	-	-	-	-	-	-	-	-	-	-	-	-	-	-	-
CL100.Contig3_All	-	-	-	-	-	-	-	-	-	-	-	-	-	-	-	-	-	-	-	-	-	-	-	-
CL100.Contig4_All	-	-	-	-	-	-	-	-	-	-	-	-	-	-	-	-	-	-	-	-	-	-	-	-
CL100.Contig5_All	gi|919038495|ref|XP_013402728.1|	132.494	2.67E-28	PREDICTED: uncharacterized protein LOC106168265 [Lingula anatina]	-	-	-	-	sp|Q6GR16|EPABB_XENLA	53.5	1.00E-06	Embryonic polyadenylate-binding protein B OS=Xenopus laevis GN=epabp-b PE=2 SV=1	-	-	-	-	K13126	4.00E-10	obi:106868392	69.3	polyadenylate-binding protein	-	GO:0003723//RNA binding	-
CL100.Contig6_All	-	-	-	-	-	-	-	-	-	-	-	-	-	-	-	-	-	-	-	-	-	-	-	-
CL100.Contig7_All	-	-	-	-	-	-	-	-	-	-	-	-	-	-	-	-	-	-	-	-	-	-	-	-
CL100.Contig8_All	-	-	-	-	-	-	-	-	-	-	-	-	-	-	-	-	-	-	-	-	-	-	-	-
CL100.Contig9_All	-	-	-	-	-	-	-	-	-	-	-	-	-	-	-	-	-	-	-	-	-	-	-	-
CL100.Contig10_All	-	-	-	-	-	-	-	-	-	-	-	-	-	-	-	-	-	-	-	-	-	-	-	-
CL100.Contig11_All	-	-	-	-	-	-	-	-	-	-	-	-	-	-	-	-	-	-	-	-	-	-	-	-
CL100.Contig12_All	-	-	-	-	-	-	-	-	-	-	-	-	-	-	-	-	-	-	-	-	-	-	-	-
CL100.Contig13_All	-	-	-	-	-	-	-	-	-	-	-	-	-	-	-	-	-	-	-	-	-	-	-	-
CL100.Contig14_All	-	-	-	-	-	-	-	-	-	-	-	-	-	-	-	-	-	-	-	-	-	-	-	-
CL100.Contig15_All	-	-	-	-	-	-	-	-	-	-	-	-	-	-	-	-	-	-	-	-	-	-	-	-
CL100.Contig16_All	-	-	-	-	-	-	-	-	-	-	-	-	-	-	-	-	-	-	-	-	-	-	-	-
CL100.Contig17_All	-	-	-	-	-	-	-	-	-	-	-	-	-	-	-	-	-	-	-	-	-	-	-	-
CL100.Contig18_All	-	-	-	-	-	-	-	-	-	-	-	-	-	-	-	-	-	-	-	-	-	-	-	-
CL100.Contig19_All	-	-	-	-	-	-	-	-	-	-	-	-	-	-	-	-	-	-	-	-	-	-	-	-
CL100.Contig20_All	-	-	-	-	-	-	-	-	-	-	-	-	-	-	-	-	-	-	-	-	-	-	-	-
CL100.Contig21_All	-	-	-	-	-	-	-	-	-	-	-	-	-	-	-	-	-	-	-	-	-	-	-	-
CL100.Contig22_All	-	-	-	-	-	-	-	-	-	-	-	-	-	-	-	-	-	-	-	-	-	-	-	-
CL100.Contig23_All	-	-	-	-	-	-	-	-	-	-	-	-	-	-	-	-	-	-	-	-	-	-	-	-
CL100.Contig24_All	gi|919038495|ref|XP_013402728.1|	81.2629	6.36E-14	PREDICTED: uncharacterized protein LOC106168265 [Lingula anatina]	-	-	-	-	-	-	-	-	-	-	-	-	-	-	-	-	-	-	GO:0003723//RNA binding	-
CL100.Contig25_All	-	-	-	-	-	-	-	-	-	-	-	-	-	-	-	-	-	-	-	-	-	-	-	-
CL100.Contig26_All	-	-	-	-	-	-	-	-	-	-	-	-	-	-	-	-	-	-	-	-	-	-	-	-
CL100.Contig27_All	-	-	-	-	-	-	-	-	-	-	-	-	-	-	-	-	-	-	-	-	-	-	-	-
CL100.Contig28_All	-	-	-	-	-	-	-	-	-	-	-	-	-	-	-	-	-	-	-	-	-	-	-	-
CL100.Contig29_All	-	-	-	-	-	-	-	-	-	-	-	-	-	-	-	-	-	-	-	-	-	-	-	-
CL100.Contig30_All	-	-	-	-	-	-	-	-	-	-	-	-	-	-	-	-	-	-	-	-	-	-	-	-
CL101.Contig1_All	-	-	-	-	-	-	-	-	-	-	-	-	-	-	-	-	-	-	-	-	-	-	-	-
CL101.Contig2_All	-	-	-	-	-	-	-	-	-	-	-	-	-	-	-	-	-	-	-	-	-	-	-	-
CL102.Contig1_All	gi|998519041|ref|XP_015520438.1|	145.206	7.16E-33	PREDICTED: uncharacterized protein LOC107224772 [Neodiprion lecontei]	gi|970912786|ref|XM_015267186.1|	81.8	9.00E-12	PREDICTED: Diachasma alloeum collagen alpha-5(IV) chain (LOC107045057), mRNA	sp|Q54F38|H3V1_DICDI	58.5	1.00E-08	Histone H3.v1 OS=Dictyostelium discoideum GN=H3v1 PE=3 SV=1	-	-	-	-	K06237	4.00E-23	aec:105145130	110	collagen, type IV, alpha!K10408	GO:0005576//extracellular region	GO:0008061//chitin binding	GO:0006030//chitin metabolic process
CL102.Contig2_All	gi|998519041|ref|XP_015520438.1|	139.813	1.47E-31	PREDICTED: uncharacterized protein LOC107224772 [Neodiprion lecontei]	gi|998519040|ref|XM_015664952.1|	99.6	3.00E-17	PREDICTED: Neodiprion lecontei uncharacterized LOC107224772 (LOC107224772), mRNA	sp|P98088|MUC5A_HUMAN	57	2.00E-08	Mucin-5AC (Fragments) OS=Homo sapiens GN=MUC5AC PE=1 SV=3	-	-	-	-	K06237	1.00E-23	aec:105145130	110	collagen, type IV, alpha!K19720	GO:0005576//extracellular region	GO:0008061//chitin binding	GO:0006030//chitin metabolic process
CL102.Contig3_All	gi|926628662|ref|XP_013779949.1|	136.346	1.52E-30	PREDICTED: glycine-rich cell wall structural protein 1.8-like [Limulus polyphemus]	gi|998519040|ref|XM_015664952.1|	101	7.00E-18	PREDICTED: Neodiprion lecontei uncharacterized LOC107224772 (LOC107224772), mRNA	sp|P98088|MUC5A_HUMAN	50.8	1.00E-06	Mucin-5AC (Fragments) OS=Homo sapiens GN=MUC5AC PE=1 SV=3	-	-	-	-	K06237	3.00E-22	aec:105145130	105	collagen, type IV, alpha!K10408	GO:0005576//extracellular region	GO:0008061//chitin binding	GO:0006030//chitin metabolic process
CL102.Contig4_All	gi|817086230|ref|XP_012265836.1|	139.813	1.35E-31	PREDICTED: uncharacterized protein LOC105691726 [Athalia rosae]	gi|998519040|ref|XM_015664952.1|	101	6.00E-18	PREDICTED: Neodiprion lecontei uncharacterized LOC107224772 (LOC107224772), mRNA	-	-	-	-	-	-	-	-	K06237	1.00E-23	aec:105145130	110	collagen, type IV, alpha!K10408	GO:0005576//extracellular region	GO:0008061//chitin binding	GO:0006030//chitin metabolic process
CL102.Contig5_All	gi|926610241|ref|XP_013787722.1|	181.415	1.50E-43	PREDICTED: ATP-dependent RNA helicase glh-2-like [Limulus polyphemus]	gi|998519040|ref|XM_015664952.1|	99.6	5.00E-17	PREDICTED: Neodiprion lecontei uncharacterized LOC107224772 (LOC107224772), mRNA	sp|Q9V7U0|RESIL_DROME	89.7	6.00E-18	Pro-resilin OS=Drosophila melanogaster GN=resilin PE=1 SV=1	XF0818	1.00E-08	58.5	---	K06237	5.00E-33	aec:105145130	143	collagen, type IV, alpha!K19720	GO:0005576//extracellular region	GO:0008061//chitin binding	GO:0006030//chitin metabolic process
CL102.Contig6_All	gi|926610241|ref|XP_013787722.1|	192.586	1.11E-46	PREDICTED: ATP-dependent RNA helicase glh-2-like [Limulus polyphemus]	gi|998519040|ref|XM_015664952.1|	99.6	7.00E-17	PREDICTED: Neodiprion lecontei uncharacterized LOC107224772 (LOC107224772), mRNA	sp|Q9V7U0|RESIL_DROME	106	8.00E-23	Pro-resilin OS=Drosophila melanogaster GN=resilin PE=1 SV=1	XF0818	3.00E-09	61.2	---	K06237	4.00E-36	aec:105145130	154	collagen, type IV, alpha!K19720	GO:0005576//extracellular region	GO:0008061//chitin binding	GO:0006030//chitin metabolic process
CL102.Contig7_All	gi|926628662|ref|XP_013779949.1|	186.422	8.11E-45	PREDICTED: glycine-rich cell wall structural protein 1.8-like [Limulus polyphemus]	gi|998519040|ref|XM_015664952.1|	99.6	7.00E-17	PREDICTED: Neodiprion lecontei uncharacterized LOC107224772 (LOC107224772), mRNA	sp|Q9V7U0|RESIL_DROME	90.5	6.00E-18	Pro-resilin OS=Drosophila melanogaster GN=resilin PE=1 SV=1	XF0818	5.00E-06	50.4	---	K06237	5.00E-33	aec:105145130	144	collagen, type IV, alpha!K19720	GO:0005576//extracellular region	GO:0008061//chitin binding	GO:0006030//chitin metabolic process
CL103.Contig1_All	-	-	-	-	gi|253796158|gb|GQ257530.1|	63.9	3.00E-06	Macrobrachium nipponense clone Mni033 microsatellite sequence	-	-	-	-	-	-	-	-	-	-	-	-	-	-	-	-
CL103.Contig2_All	-	-	-	-	gi|440214895|gb|JQ796020.1|	145	2.00E-30	Macrobrachium rosenbergii microsatellite Mro32 sequence	-	-	-	-	-	-	-	-	-	-	-	-	-	-	-	-
CL103.Contig3_All	-	-	-	-	gi|145843833|gb|EF204177.1|	87.7	3.00E-13	Macrobrachium rosenbergii clone SUGbp8-101 microsatellite sequence	-	-	-	-	-	-	-	-	-	-	-	-	-	-	-	-
CL103.Contig4_All	gi|157106769|ref|XP_001649474.1|	116.316	1.14E-23	AAEL014742-PA, partial [Aedes aegypti] &gt;gi|108868779|gb|EAT33004.1| AAEL014742-PA, partial [Aedes aegypti]	gi|145843833|gb|EF204177.1|	73.8	4.00E-09	Macrobrachium rosenbergii clone SUGbp8-101 microsatellite sequence	sp|Q9ULJ7|ANR50_HUMAN	102	2.00E-21	Ankyrin repeat domain-containing protein 50 OS=Homo sapiens GN=ANKRD50 PE=1 SV=4	all2748	5.00E-12	70.5	---	K15503	1.00E-23	aag:AaeL_AAEL014668	113	serine/threonine-protein phosphatase 6 regulatory ankyrin repeat subunit B	-	GO:0005515//protein binding	-
CL103.Contig5_All	-	-	-	-	gi|145843833|gb|EF204177.1|	200	2.00E-47	Macrobrachium rosenbergii clone SUGbp8-101 microsatellite sequence	-	-	-	-	-	-	-	-	-	-	-	-	-	-	-	-
CL103.Contig6_All	-	-	-	-	gi|145843833|gb|EF204177.1|	115	4.00E-22	Macrobrachium rosenbergii clone SUGbp8-101 microsatellite sequence	-	-	-	-	-	-	-	-	-	-	-	-	-	-	-	-
CL103.Contig7_All	gi|884788357|ref|XP_012983589.1|	192.586	4.51E-46	PREDICTED: serine/threonine-protein kinase Nek1 [Melopsittacus undulatus]	-	-	-	-	sp|P51954|NEK1_MOUSE	185	6.00E-46	Serine/threonine-protein kinase Nek1 OS=Mus musculus GN=Nek1 PE=1 SV=2	YAR019c	2.00E-29	130	---	K08857	6.00E-47	fca:101097612	192	NIMA (never in mitosis gene a)-related kinase 1/4/5 [EC:2.7.11.1]	-	GO:0005524//ATP binding;GO:0004672//protein kinase activity;GO:0008270//zinc ion binding;GO:0005515//protein binding	GO:0006468//protein phosphorylation
CL103.Contig8_All	gi|662208545|ref|XP_008477827.1|	204.527	1.39E-49	PREDICTED: protein zer-1 homolog isoform X1 [Diaphorina citri] &gt;gi|662208547|ref|XP_008477828.1| PREDICTED: protein zer-1 homolog isoform X1 [Diaphorina citri] &gt;gi|662208549|ref|XP_008477829.1| PREDICTED: protein zer-1 homolog isoform X1 [Diaphorina citri] &gt;gi|662208551|ref|XP_008477830.1| PREDICTED: protein zer-1 homolog isoform X2 [Diaphorina citri]	-	-	-	-	sp|Q5RAG3|ZER1_PONAB	186	3.00E-46	Protein zer-1 homolog OS=Pongo abelii GN=ZER1 PE=2 SV=1	YAR019c	2.00E-29	130	---	K10350	2.00E-50	dpx:DAPPUDRAFT_203195	204	Zyg-11 protein homolog	-	GO:0004672//protein kinase activity;GO:0005515//protein binding;GO:0008270//zinc ion binding;GO:0005524//ATP binding	GO:0006468//protein phosphorylation
CL103.Contig9_All	gi|662208545|ref|XP_008477827.1|	204.527	1.38E-49	PREDICTED: protein zer-1 homolog isoform X1 [Diaphorina citri] &gt;gi|662208547|ref|XP_008477828.1| PREDICTED: protein zer-1 homolog isoform X1 [Diaphorina citri] &gt;gi|662208549|ref|XP_008477829.1| PREDICTED: protein zer-1 homolog isoform X1 [Diaphorina citri] &gt;gi|662208551|ref|XP_008477830.1| PREDICTED: protein zer-1 homolog isoform X2 [Diaphorina citri]	-	-	-	-	sp|Q5RAG3|ZER1_PONAB	186	3.00E-46	Protein zer-1 homolog OS=Pongo abelii GN=ZER1 PE=2 SV=1	YAR019c	2.00E-29	130	---	K10350	2.00E-50	dpx:DAPPUDRAFT_203195	204	Zyg-11 protein homolog	-	GO:0005515//protein binding;GO:0008270//zinc ion binding;GO:0004672//protein kinase activity;GO:0005524//ATP binding	GO:0006468//protein phosphorylation
CL103.Contig10_All	-	-	-	-	gi|145843833|gb|EF204177.1|	151	1.00E-32	Macrobrachium rosenbergii clone SUGbp8-101 microsatellite sequence	-	-	-	-	-	-	-	-	-	-	-	-	-	-	-	-
CL103.Contig11_All	-	-	-	-	gi|145843833|gb|EF204177.1|	87.7	2.00E-13	Macrobrachium rosenbergii clone SUGbp8-101 microsatellite sequence	-	-	-	-	-	-	-	-	-	-	-	-	-	-	-	-
CL103.Contig12_All	-	-	-	-	gi|145843833|gb|EF204177.1|	119	4.00E-23	Macrobrachium rosenbergii clone SUGbp8-101 microsatellite sequence	-	-	-	-	-	-	-	-	-	-	-	-	-	-	-	-
CL103.Contig13_All	-	-	-	-	gi|145843833|gb|EF204177.1|	139	2.00E-29	Macrobrachium rosenbergii clone SUGbp8-101 microsatellite sequence	-	-	-	-	-	-	-	-	-	-	-	-	-	-	-	-
CL103.Contig14_All	-	-	-	-	gi|756762499|gb|KM657820.1|	71.9	5.00E-09	Macrobrachium nipponense molt inhibiting hormone gene, complete cds	-	-	-	-	-	-	-	-	-	-	-	-	-	-	-	-
CL103.Contig15_All	-	-	-	-	gi|756762499|gb|KM657820.1|	75.8	5.00E-10	Macrobrachium nipponense molt inhibiting hormone gene, complete cds	-	-	-	-	-	-	-	-	-	-	-	-	-	-	-	-
CL103.Contig16_All	-	-	-	-	gi|145843833|gb|EF204177.1|	87.7	5.00E-14	Macrobrachium rosenbergii clone SUGbp8-101 microsatellite sequence	-	-	-	-	-	-	-	-	-	-	-	-	-	-	-	-
CL103.Contig17_All	-	-	-	-	gi|145843833|gb|EF204177.1|	109	2.00E-20	Macrobrachium rosenbergii clone SUGbp8-101 microsatellite sequence	-	-	-	-	-	-	-	-	-	-	-	-	-	-	-	-
CL104.Contig1_All	-	-	-	-	gi|194359554|gb|EU847619.1|	97.6	1.00E-16	Macrobrachium rosenbergii clone Mr7-88 microsatellite sequence	-	-	-	-	-	-	-	-	-	-	-	-	-	-	-	-
CL104.Contig2_All	gi|299757081|emb|CBN88274.1|	257.299	2.31E-65	hemoglobin [Carcinus maenas]	-	-	-	-	sp|P80017|GLBD_CAUAR	76.3	6.00E-13	Globin D, coelomic OS=Caudina arenicola PE=1 SV=3	-	-	-	-	-	-	-	-	-	GO:0005833//hemoglobin complex;GO:0005576//extracellular region	GO:0020037//heme binding;GO:0005506//iron ion binding;GO:0019825//oxygen binding	GO:0015671//oxygen transport
CL105.Contig1_All	-	-	-	-	-	-	-	-	-	-	-	-	-	-	-	-	-	-	-	-	-	-	-	-
CL105.Contig2_All	-	-	-	-	-	-	-	-	-	-	-	-	-	-	-	-	-	-	-	-	-	-	-	-
CL106.Contig1_All	-	-	-	-	-	-	-	-	-	-	-	-	-	-	-	-	-	-	-	-	-	-	-	-
CL106.Contig2_All	-	-	-	-	-	-	-	-	-	-	-	-	-	-	-	-	-	-	-	-	-	-	-	-
CL106.Contig3_All	-	-	-	-	-	-	-	-	-	-	-	-	-	-	-	-	-	-	-	-	-	-	-	-
CL106.Contig4_All	-	-	-	-	-	-	-	-	-	-	-	-	-	-	-	-	-	-	-	-	-	-	-	-
CL106.Contig5_All	-	-	-	-	-	-	-	-	-	-	-	-	-	-	-	-	-	-	-	-	-	-	-	-
CL106.Contig6_All	-	-	-	-	-	-	-	-	-	-	-	-	-	-	-	-	-	-	-	-	-	-	-	-
CL106.Contig7_All	-	-	-	-	-	-	-	-	-	-	-	-	-	-	-	-	-	-	-	-	-	-	-	-
CL106.Contig8_All	-	-	-	-	-	-	-	-	-	-	-	-	-	-	-	-	-	-	-	-	-	-	-	-
CL106.Contig9_All	-	-	-	-	-	-	-	-	-	-	-	-	-	-	-	-	-	-	-	-	-	-	-	-
CL106.Contig10_All	-	-	-	-	-	-	-	-	-	-	-	-	-	-	-	-	-	-	-	-	-	-	-	-
CL106.Contig11_All	gi|358339569|dbj|GAA47606.1|	56.9954	1.16E-06	hypothetical protein CLF_100574 [Clonorchis sinensis]	-	-	-	-	-	-	-	-	-	-	-	-	-	-	-	-	-	-	-	-
CL106.Contig12_All	-	-	-	-	-	-	-	-	-	-	-	-	-	-	-	-	-	-	-	-	-	-	-	-
CL107.Contig1_All	gi|675380726|gb|KFM73628.1|	107.071	9.75E-22	hypothetical protein X975_05934, partial [Stegodyphus mimosarum]	gi|961090658|ref|XM_014916397.1|	222	2.00E-54	PREDICTED: Octopus bimaculoides uncharacterized LOC106870361 (LOC106870361), transcript variant X3, mRNA	-	-	-	-	-	-	-	-	K08187	2.00E-13	soc:105198947	76.6	MFS transporter, MCP family, solute carrier family 16 (monocarboxylic acid transporters), member 10!K03691	-	-	-
CL107.Contig2_All	gi|925678424|gb|KOX75451.1|	59.3066	3.17E-15	hypothetical protein WN51_12195 [Melipona quadrifasciata]	gi|961090658|ref|XM_014916397.1|	244	7.00E-61	PREDICTED: Octopus bimaculoides uncharacterized LOC106870361 (LOC106870361), transcript variant X3, mRNA	-	-	-	-	-	-	-	-	-	-	-	-	-	-	-	-
CL108.Contig1_All	-	-	-	-	-	-	-	-	-	-	-	-	-	-	-	-	-	-	-	-	-	-	-	-
CL108.Contig2_All	-	-	-	-	-	-	-	-	-	-	-	-	-	-	-	-	-	-	-	-	-	-	-	-
CL108.Contig3_All	-	-	-	-	-	-	-	-	-	-	-	-	-	-	-	-	-	-	-	-	-	-	-	-
CL108.Contig4_All	-	-	-	-	-	-	-	-	-	-	-	-	-	-	-	-	-	-	-	-	-	-	-	-
CL108.Contig5_All	-	-	-	-	-	-	-	-	-	-	-	-	-	-	-	-	-	-	-	-	-	-	-	-
CL108.Contig6_All	-	-	-	-	-	-	-	-	-	-	-	-	-	-	-	-	-	-	-	-	-	-	-	-
CL108.Contig7_All	-	-	-	-	-	-	-	-	-	-	-	-	-	-	-	-	-	-	-	-	-	-	-	-
CL108.Contig8_All	gi|946688498|ref|XP_014434826.1|	60.077	2.92E-07	PREDICTED: uncharacterized protein LOC106732794 [Pelodiscus sinensis]	-	-	-	-	-	-	-	-	-	-	-	-	-	-	-	-	-	-	-	-
CL108.Contig9_All	gi|189238033|ref|XP_966902.2|	439.113	5.28E-120	PREDICTED: transmembrane protein 185A [Tribolium castaneum]	-	-	-	-	sp|Q8R3R5|T185B_MOUSE	343	2.00E-93	Transmembrane protein 185B OS=Mus musculus GN=Tmem185b PE=2 SV=1	SPAC683.02c	1.00E-24	115	---	K17578	2.00E-60	dpl:KGM_22195	238	zinc finger CCHC domain-containing protein 9	-	GO:0008270//zinc ion binding;GO:0003676//nucleic acid binding	-
CL108.Contig10_All	-	-	-	-	-	-	-	-	-	-	-	-	-	-	-	-	-	-	-	-	-	-	-	-
CL108.Contig11_All	-	-	-	-	-	-	-	-	-	-	-	-	-	-	-	-	-	-	-	-	-	-	-	-
CL108.Contig12_All	-	-	-	-	-	-	-	-	-	-	-	-	-	-	-	-	-	-	-	-	-	-	-	-
CL108.Contig13_All	-	-	-	-	-	-	-	-	-	-	-	-	-	-	-	-	-	-	-	-	-	-	-	-
CL108.Contig14_All	-	-	-	-	-	-	-	-	-	-	-	-	-	-	-	-	-	-	-	-	-	-	-	-
CL108.Contig15_All	-	-	-	-	-	-	-	-	-	-	-	-	-	-	-	-	-	-	-	-	-	-	-	-
CL108.Contig16_All	-	-	-	-	-	-	-	-	-	-	-	-	-	-	-	-	-	-	-	-	-	-	-	-
CL108.Contig17_All	-	-	-	-	-	-	-	-	-	-	-	-	-	-	-	-	-	-	-	-	-	-	-	-
CL108.Contig18_All	-	-	-	-	-	-	-	-	-	-	-	-	-	-	-	-	-	-	-	-	-	-	-	-
CL108.Contig19_All	-	-	-	-	-	-	-	-	-	-	-	-	-	-	-	-	-	-	-	-	-	-	-	-
CL108.Contig20_All	-	-	-	-	-	-	-	-	-	-	-	-	-	-	-	-	-	-	-	-	-	-	-	-
CL108.Contig21_All	-	-	-	-	-	-	-	-	-	-	-	-	-	-	-	-	-	-	-	-	-	-	-	-
CL108.Contig22_All	-	-	-	-	-	-	-	-	-	-	-	-	-	-	-	-	-	-	-	-	-	-	-	-
CL108.Contig23_All	gi|321464482|gb|EFX75490.1|	547.74	1.65E-152	hypothetical protein DAPPUDRAFT_306744 [Daphnia pulex]	gi|338224305|gb|HM217790.1|	65.9	8.00E-06	Scylla paramamosain thioredoxin domain-containing protein 4 precursor, mRNA, partial cds	sp|Q9D1Q6|ERP44_MOUSE	408	1.00E-112	Endoplasmic reticulum resident protein 44 OS=Mus musculus GN=Erp44 PE=1 SV=1	SPAC1F5.02	3.00E-24	114	---	K17264	2.00E-153	dpx:DAPPUDRAFT_306744	547	endoplasmic reticulum resident protein 44	-	-	GO:0045454//cell redox homeostasis
CL108.Contig24_All	-	-	-	-	-	-	-	-	-	-	-	-	-	-	-	-	-	-	-	-	-	-	-	-
CL108.Contig25_All	-	-	-	-	-	-	-	-	-	-	-	-	-	-	-	-	-	-	-	-	-	-	-	-
CL108.Contig26_All	-	-	-	-	-	-	-	-	-	-	-	-	-	-	-	-	-	-	-	-	-	-	-	-
CL108.Contig27_All	-	-	-	-	-	-	-	-	-	-	-	-	-	-	-	-	-	-	-	-	-	-	-	-
CL108.Contig28_All	gi|780024410|ref|XP_011665740.1|	48.521	6.57E-10	PREDICTED: uncharacterized protein LOC105436430 [Strongylocentrotus purpuratus]	gi|690696776|emb|LN251931.1|	83.8	2.00E-11	Spirometra erinaceieuropaei genome assembly S_erinaceieuropaei ,scaffold SPER_contig0054321	-	-	-	-	-	-	-	-	-	-	-	-	-	-	-	-
CL108.Contig29_All	gi|909553616|ref|XP_013148247.1|	239.965	9.95E-61	PREDICTED: zinc finger CCHC domain-containing protein 9-like [Papilio polytes]	-	-	-	-	sp|Q8N567|ZCHC9_HUMAN	132	2.00E-30	Zinc finger CCHC domain-containing protein 9 OS=Homo sapiens GN=ZCCHC9 PE=2 SV=2	SPAC683.02c	3.00E-25	115	---	K17578	5.00E-61	dpl:KGM_22195	238	zinc finger CCHC domain-containing protein 9	-	GO:0003676//nucleic acid binding;GO:0008270//zinc ion binding	-
CL108.Contig30_All	-	-	-	-	-	-	-	-	-	-	-	-	-	-	-	-	-	-	-	-	-	-	-	-
CL108.Contig31_All	gi|780024410|ref|XP_011665740.1|	41.5874	1.88E-07	PREDICTED: uncharacterized protein LOC105436430 [Strongylocentrotus purpuratus]	-	-	-	-	-	-	-	-	-	-	-	-	-	-	-	-	-	-	-	-
CL108.Contig32_All	gi|357606571|gb|EHJ65114.1|	196.823	4.92E-48	putative zinc finger protein [Danaus plexippus]	-	-	-	-	sp|Q8N567|ZCHC9_HUMAN	132	9.00E-31	Zinc finger CCHC domain-containing protein 9 OS=Homo sapiens GN=ZCCHC9 PE=2 SV=2	SPAC683.02c	1.00E-25	115	---	K17578	7.00E-49	dpl:KGM_22195	196	zinc finger CCHC domain-containing protein 9	-	GO:0008270//zinc ion binding;GO:0003676//nucleic acid binding	-
CL108.Contig33_All	gi|909553616|ref|XP_013148247.1|	239.965	9.20E-61	PREDICTED: zinc finger CCHC domain-containing protein 9-like [Papilio polytes]	-	-	-	-	sp|Q8N567|ZCHC9_HUMAN	132	1.00E-30	Zinc finger CCHC domain-containing protein 9 OS=Homo sapiens GN=ZCCHC9 PE=2 SV=2	SPAC683.02c	2.00E-25	115	---	K17578	5.00E-61	dpl:KGM_22195	238	zinc finger CCHC domain-containing protein 9	-	GO:0008270//zinc ion binding;GO:0003676//nucleic acid binding	-
CL108.Contig34_All	-	-	-	-	-	-	-	-	-	-	-	-	-	-	-	-	-	-	-	-	-	-	-	-
CL108.Contig35_All	-	-	-	-	-	-	-	-	-	-	-	-	-	-	-	-	-	-	-	-	-	-	-	-
CL108.Contig36_All	-	-	-	-	-	-	-	-	-	-	-	-	-	-	-	-	-	-	-	-	-	-	-	-
CL108.Contig37_All	-	-	-	-	-	-	-	-	-	-	-	-	-	-	-	-	-	-	-	-	-	-	-	-
CL108.Contig38_All	-	-	-	-	-	-	-	-	-	-	-	-	-	-	-	-	-	-	-	-	-	-	-	-
CL108.Contig39_All	-	-	-	-	-	-	-	-	-	-	-	-	-	-	-	-	-	-	-	-	-	-	-	-
CL108.Contig40_All	-	-	-	-	-	-	-	-	-	-	-	-	-	-	-	-	-	-	-	-	-	-	-	-
CL108.Contig41_All	-	-	-	-	-	-	-	-	-	-	-	-	-	-	-	-	-	-	-	-	-	-	-	-
CL108.Contig42_All	-	-	-	-	-	-	-	-	-	-	-	-	-	-	-	-	-	-	-	-	-	-	-	-
CL108.Contig43_All	-	-	-	-	-	-	-	-	-	-	-	-	-	-	-	-	-	-	-	-	-	-	-	-
CL108.Contig44_All	-	-	-	-	-	-	-	-	-	-	-	-	-	-	-	-	-	-	-	-	-	-	-	-
CL108.Contig45_All	-	-	-	-	-	-	-	-	-	-	-	-	-	-	-	-	-	-	-	-	-	-	-	-
CL108.Contig46_All	-	-	-	-	-	-	-	-	-	-	-	-	-	-	-	-	-	-	-	-	-	-	-	-
CL108.Contig47_All	-	-	-	-	-	-	-	-	-	-	-	-	-	-	-	-	-	-	-	-	-	-	-	-
CL108.Contig48_All	gi|357606571|gb|EHJ65114.1|	196.823	4.47E-48	putative zinc finger protein [Danaus plexippus]	-	-	-	-	sp|Q8N567|ZCHC9_HUMAN	132	8.00E-31	Zinc finger CCHC domain-containing protein 9 OS=Homo sapiens GN=ZCCHC9 PE=2 SV=2	SPAC683.02c	1.00E-25	115	---	K17578	6.00E-49	dpl:KGM_22195	196	zinc finger CCHC domain-containing protein 9	-	GO:0008270//zinc ion binding;GO:0003676//nucleic acid binding	-
CL108.Contig49_All	-	-	-	-	-	-	-	-	-	-	-	-	-	-	-	-	-	-	-	-	-	-	-	-
CL108.Contig50_All	-	-	-	-	-	-	-	-	-	-	-	-	-	-	-	-	-	-	-	-	-	-	-	-
CL108.Contig51_All	-	-	-	-	-	-	-	-	-	-	-	-	-	-	-	-	-	-	-	-	-	-	-	-
CL108.Contig52_All	-	-	-	-	-	-	-	-	-	-	-	-	-	-	-	-	-	-	-	-	-	-	-	-
CL108.Contig53_All	-	-	-	-	-	-	-	-	-	-	-	-	-	-	-	-	-	-	-	-	-	-	-	-
CL108.Contig54_All	-	-	-	-	-	-	-	-	-	-	-	-	-	-	-	-	-	-	-	-	-	-	-	-
CL108.Contig55_All	-	-	-	-	gi|14270139|emb|AL354760.11|	67.9	6.00E-08	Human DNA sequence from clone RP4-671G15 on chromosome 1p13.1-13.3, complete sequence	-	-	-	-	-	-	-	-	-	-	-	-	-	-	-	-
CL108.Contig56_All	-	-	-	-	-	-	-	-	-	-	-	-	-	-	-	-	-	-	-	-	-	-	-	-
CL108.Contig57_All	-	-	-	-	-	-	-	-	-	-	-	-	-	-	-	-	-	-	-	-	-	-	-	-
CL108.Contig58_All	-	-	-	-	-	-	-	-	-	-	-	-	-	-	-	-	-	-	-	-	-	-	-	-
CL108.Contig59_All	-	-	-	-	-	-	-	-	-	-	-	-	-	-	-	-	-	-	-	-	-	-	-	-
CL108.Contig60_All	-	-	-	-	-	-	-	-	-	-	-	-	-	-	-	-	-	-	-	-	-	-	-	-
CL108.Contig61_All	gi|641670536|ref|XP_008185236.1|	102.834	1.91E-29	PREDICTED: putative protein FAM200B [Acyrthosiphon pisum]	gi|961102751|ref|XM_014920554.1|	79.8	4.00E-10	PREDICTED: Octopus bimaculoides protein FAM200A-like (LOC106873262), mRNA	sp|Q4R6P1|F200A_MACFA	37.4	2.00E-06	Protein FAM200A OS=Macaca fascicularis GN=FAM200A PE=2 SV=1	-	-	-	-	-	-	-	-	-	-	-	-
CL108.Contig62_All	-	-	-	-	-	-	-	-	-	-	-	-	-	-	-	-	-	-	-	-	-	-	-	-
CL108.Contig63_All	-	-	-	-	gi|334854582|gb|HQ722935.1|	69.9	2.00E-07	Macrobrachium rosenbergii clone TGFP39 microsatellite sequence	-	-	-	-	-	-	-	-	-	-	-	-	-	-	-	-
CL108.Contig64_All	-	-	-	-	-	-	-	-	-	-	-	-	-	-	-	-	-	-	-	-	-	-	-	-
CL108.Contig65_All	-	-	-	-	-	-	-	-	-	-	-	-	-	-	-	-	-	-	-	-	-	-	-	-
CL108.Contig66_All	-	-	-	-	-	-	-	-	-	-	-	-	-	-	-	-	-	-	-	-	-	-	-	-
CL108.Contig67_All	gi|189238033|ref|XP_966902.2|	439.113	2.37E-120	PREDICTED: transmembrane protein 185A [Tribolium castaneum]	-	-	-	-	sp|Q8R3R5|T185B_MOUSE	343	9.00E-94	Transmembrane protein 185B OS=Mus musculus GN=Tmem185b PE=2 SV=1	-	-	-	-	K00547	3.00E-29	smm:Smp_147610	133	homocysteine S-methyltransferase [EC:2.1.1.10]	-	-	-
CL108.Contig68_All	-	-	-	-	-	-	-	-	-	-	-	-	-	-	-	-	-	-	-	-	-	-	-	-
CL108.Contig69_All	-	-	-	-	-	-	-	-	-	-	-	-	-	-	-	-	-	-	-	-	-	-	-	-
CL108.Contig70_All	-	-	-	-	-	-	-	-	-	-	-	-	-	-	-	-	-	-	-	-	-	-	-	-
CL108.Contig71_All	-	-	-	-	-	-	-	-	-	-	-	-	-	-	-	-	-	-	-	-	-	-	-	-
CL108.Contig72_All	-	-	-	-	-	-	-	-	-	-	-	-	-	-	-	-	-	-	-	-	-	-	-	-
CL109.Contig1_All	gi|961095862|ref|XP_014773687.1|	387.111	1.21E-104	PREDICTED: MICOS complex subunit Mic60-like [Octopus bimaculoides] &gt;gi|918317585|gb|KOF86659.1| hypothetical protein OCBIM_22018147mg [Octopus bimaculoides]	-	-	-	-	sp|Q16891|IMMT_HUMAN	342	3.00E-93	Mitochondrial inner membrane protein OS=Homo sapiens GN=IMMT PE=1 SV=1	-	-	-	-	K17785	2.00E-105	obi:106871626	387	mitofilin	-	-	-
CL109.Contig2_All	gi|961095862|ref|XP_014773687.1|	395.201	4.44E-107	PREDICTED: MICOS complex subunit Mic60-like [Octopus bimaculoides] &gt;gi|918317585|gb|KOF86659.1| hypothetical protein OCBIM_22018147mg [Octopus bimaculoides]	-	-	-	-	sp|Q16891|IMMT_HUMAN	344	6.00E-94	Mitochondrial inner membrane protein OS=Homo sapiens GN=IMMT PE=1 SV=1	aq_629	6.00E-06	52	---	K17785	6.00E-108	obi:106871626	395	mitofilin	-	-	-
CL109.Contig3_All	gi|961095862|ref|XP_014773687.1|	391.734	9.12E-106	PREDICTED: MICOS complex subunit Mic60-like [Octopus bimaculoides] &gt;gi|918317585|gb|KOF86659.1| hypothetical protein OCBIM_22018147mg [Octopus bimaculoides]	-	-	-	-	sp|Q16891|IMMT_HUMAN	345	8.00E-94	Mitochondrial inner membrane protein OS=Homo sapiens GN=IMMT PE=1 SV=1	-	-	-	-	K17785	1.00E-106	obi:106871626	391	mitofilin	-	-	-
CL110.Contig1_All	gi|321475131|gb|EFX86094.1|	585.874	1.86E-164	hypothetical protein DAPPUDRAFT_313082 [Daphnia pulex]	-	-	-	-	sp|Q80V03|ADCK5_MOUSE	483	1.00E-135	Uncharacterized aarF domain-containing protein kinase 5 OS=Mus musculus GN=Adck5 PE=2 SV=2	SPAC10F6.14c	1.00E-48	194	---	K08869	2.00E-165	dpx:DAPPUDRAFT_313082	585	aarF domain-containing kinase	-	-	-
CL110.Contig2_All	gi|321475131|gb|EFX86094.1|	458.373	1.41E-126	hypothetical protein DAPPUDRAFT_313082 [Daphnia pulex]	gi|657592649|ref|XM_008302642.1|	63.9	5.00E-06	PREDICTED: Stegastes partitus aarF domain containing kinase 5 (adck5), transcript variant X2, mRNA	sp|Q80V03|ADCK5_MOUSE	410	3.00E-114	Uncharacterized aarF domain-containing protein kinase 5 OS=Mus musculus GN=Adck5 PE=2 SV=2	SPAC10F6.14c	5.00E-46	183	---	K08869	2.00E-127	dpx:DAPPUDRAFT_313082	458	aarF domain-containing kinase	-	GO:0005524//ATP binding;GO:0004672//protein kinase activity	GO:0006468//protein phosphorylation
CL110.Contig3_All	gi|321475131|gb|EFX86094.1|	633.639	7.58E-179	hypothetical protein DAPPUDRAFT_313082 [Daphnia pulex]	-	-	-	-	sp|Q80V03|ADCK5_MOUSE	531	3.00E-150	Uncharacterized aarF domain-containing protein kinase 5 OS=Mus musculus GN=Adck5 PE=2 SV=2	SPAC10F6.14c	6.00E-52	204	---	K08869	1.00E-179	dpx:DAPPUDRAFT_313082	633	aarF domain-containing kinase	-	-	-
CL110.Contig4_All	gi|321475131|gb|EFX86094.1|	583.948	7.03E-164	hypothetical protein DAPPUDRAFT_313082 [Daphnia pulex]	-	-	-	-	sp|Q80V03|ADCK5_MOUSE	481	4.00E-135	Uncharacterized aarF domain-containing protein kinase 5 OS=Mus musculus GN=Adck5 PE=2 SV=2	SPAC10F6.14c	2.00E-48	192	---	K08869	9.00E-165	dpx:DAPPUDRAFT_313082	583	aarF domain-containing kinase	-	-	-
CL111.Contig1_All	-	-	-	-	-	-	-	-	-	-	-	-	-	-	-	-	-	-	-	-	-	-	-	-
CL112.Contig1_All	gi|358442122|gb|AEU11366.1|	243.817	1.01E-61	Broad-complex protein isoform 4 [Penaeus monodon]	-	-	-	-	sp|Q9V5M3|LOLA6_DROME	136	2.00E-31	Longitudinals lacking protein, isoforms N/O/W/X/Y OS=Drosophila melanogaster GN=lola PE=1 SV=3	SPAC140.02	4.00E-06	52	---	K09237	2.00E-28	dwi:Dwil_GK12114	130	tramtrack!K02174	-	GO:0005515//protein binding;GO:0046872//metal ion binding	-
CL112.Contig2_All	gi|358442122|gb|AEU11366.1|	204.912	3.69E-50	Broad-complex protein isoform 4 [Penaeus monodon]	-	-	-	-	sp|Q9V5M3|LOLA6_DROME	136	1.00E-31	Longitudinals lacking protein, isoforms N/O/W/X/Y OS=Drosophila melanogaster GN=lola PE=1 SV=3	SPAC140.02	3.00E-06	52	---	K02174	3.00E-28	dpl:KGM_00052	129	broad-complex core protein	-	GO:0005515//protein binding	-
CL112.Contig3_All	gi|358442122|gb|AEU11366.1|	204.912	3.36E-50	Broad-complex protein isoform 4 [Penaeus monodon]	-	-	-	-	sp|Q9V5M3|LOLA6_DROME	136	1.00E-31	Longitudinals lacking protein, isoforms N/O/W/X/Y OS=Drosophila melanogaster GN=lola PE=1 SV=3	SPAC140.02	3.00E-06	52	---	K02174	2.00E-28	dpl:KGM_00052	129	broad-complex core protein	-	GO:0005515//protein binding	-
CL112.Contig4_All	gi|260781633|ref|XP_002585909.1|	102.834	1.82E-31	hypothetical protein BRAFLDRAFT_116712 [Branchiostoma floridae] &gt;gi|229270975|gb|EEN41920.1| hypothetical protein BRAFLDRAFT_116712 [Branchiostoma floridae]	gi|926505642|ref|XM_013946223.1|	61.9	1.00E-05	PREDICTED: Apteryx australis mantelli zinc finger and BTB domain containing 5 (ZBTB5), mRNA	sp|Q9NPA5|ZF64A_HUMAN	98.6	5.00E-31	Zinc finger protein 64 homolog, isoforms 1 and 2 OS=Homo sapiens GN=ZFP64 PE=1 SV=3	SPAC4G8.13c	2.00E-06	38.1	---	K09228	3.00E-31	bfo:BRAFLDRAFT_71682	97.8	KRAB domain-containing zinc finger protein	-	GO:0046872//metal ion binding	-
CL112.Contig5_All	gi|358442122|gb|AEU11366.1|	235.728	2.53E-59	Broad-complex protein isoform 4 [Penaeus monodon]	-	-	-	-	sp|Q9V5M3|LOLA6_DROME	136	2.00E-31	Longitudinals lacking protein, isoforms N/O/W/X/Y OS=Drosophila melanogaster GN=lola PE=1 SV=3	SPAC140.02	4.00E-06	52	---	K02174	6.00E-31	tca:659193	138	broad-complex core protein	-	GO:0005515//protein binding	-
CL112.Contig6_All	gi|358442122|gb|AEU11366.1|	250.751	6.45E-64	Broad-complex protein isoform 4 [Penaeus monodon]	-	-	-	-	sp|Q9V5M3|LOLA6_DROME	136	2.00E-31	Longitudinals lacking protein, isoforms N/O/W/X/Y OS=Drosophila melanogaster GN=lola PE=1 SV=3	SPAC140.02	3.00E-06	52	---	K02174	1.00E-28	dpl:KGM_00052	130	broad-complex core protein!K09237	-	GO:0046872//metal ion binding;GO:0005515//protein binding	-
CL112.Contig7_All	gi|443726242|gb|ELU13484.1|	66.6254	3.82E-20	hypothetical protein CAPTEDRAFT_183548 [Capitella teleta]	-	-	-	-	sp|Q9NPA5|ZF64A_HUMAN	61.2	9.00E-20	Zinc finger protein 64 homolog, isoforms 1 and 2 OS=Homo sapiens GN=ZFP64 PE=1 SV=3	SPAC4G8.13c	2.00E-06	38.1	---	K09228	7.00E-21	bfo:BRAFLDRAFT_119784	63.2	KRAB domain-containing zinc finger protein	-	GO:0046872//metal ion binding	-
CL112.Contig8_All	gi|358442122|gb|AEU11366.1|	243.817	1.56E-61	Broad-complex protein isoform 4 [Penaeus monodon]	-	-	-	-	sp|Q9V5M3|LOLA6_DROME	136	3.00E-31	Longitudinals lacking protein, isoforms N/O/W/X/Y OS=Drosophila melanogaster GN=lola PE=1 SV=3	ECU03g0790	1.00E-09	50.1	---	K09228	2.00E-32	bfo:BRAFLDRAFT_71671	94	KRAB domain-containing zinc finger protein	-	GO:0046872//metal ion binding;GO:0005515//protein binding	-
CL112.Contig9_All	gi|260815008|ref|XP_002602205.1|	85.8853	6.42E-33	hypothetical protein BRAFLDRAFT_216782 [Branchiostoma floridae] &gt;gi|229287512|gb|EEN58217.1| hypothetical protein BRAFLDRAFT_216782 [Branchiostoma floridae]	-	-	-	-	sp|P51523|ZNF84_HUMAN	70.5	4.00E-26	Zinc finger protein 84 OS=Homo sapiens GN=ZNF84 PE=1 SV=2	-	-	-	-	K09228	2.00E-35	bfo:BRAFLDRAFT_119658	90.5	KRAB domain-containing zinc finger protein	-	GO:0046872//metal ion binding	-
CL113.Contig1_All	-	-	-	-	-	-	-	-	-	-	-	-	-	-	-	-	-	-	-	-	-	-	-	-
CL114.Contig1_All	-	-	-	-	-	-	-	-	-	-	-	-	-	-	-	-	-	-	-	-	-	-	-	-
CL114.Contig2_All	-	-	-	-	-	-	-	-	-	-	-	-	-	-	-	-	-	-	-	-	-	-	-	-
CL114.Contig3_All	-	-	-	-	-	-	-	-	-	-	-	-	-	-	-	-	-	-	-	-	-	-	-	-
CL114.Contig4_All	-	-	-	-	-	-	-	-	-	-	-	-	-	-	-	-	-	-	-	-	-	-	-	-
CL114.Contig5_All	-	-	-	-	-	-	-	-	-	-	-	-	-	-	-	-	-	-	-	-	-	-	-	-
CL114.Contig6_All	-	-	-	-	-	-	-	-	-	-	-	-	-	-	-	-	-	-	-	-	-	-	-	-
CL114.Contig7_All	-	-	-	-	-	-	-	-	-	-	-	-	-	-	-	-	-	-	-	-	-	-	-	-
CL114.Contig8_All	gi|831277051|ref|XP_012697706.1|	157.532	6.69E-42	PREDICTED: protein O-linked-mannose beta-1,2-N-acetylglucosaminyltransferase 1 isoform X2 [Clupea harengus]	-	-	-	-	sp|Q5RCB9|PMGT1_PONAB	142	8.00E-41	Protein O-linked-mannose beta-1,2-N-acetylglucosaminyltransferase 1 OS=Pongo abelii GN=POMGNT1 PE=2 SV=1	-	-	-	-	K09666	2.00E-42	amj:102576929	154	beta-1,2-N-acetylglucosaminyltransferase [EC:2.4.1.-]	-	GO:0008375//acetylglucosaminyltransferase activity	GO:0006486//protein glycosylation
CL114.Contig9_All	gi|198437989|ref|XP_002128274.1|	259.996	2.21E-66	PREDICTED: protein O-linked-mannose beta-1,2-N-acetylglucosaminyltransferase 1 [Ciona intestinalis]	-	-	-	-	sp|Q8WZA1|PMGT1_HUMAN	240	1.00E-62	Protein O-linked-mannose beta-1,2-N-acetylglucosaminyltransferase 1 OS=Homo sapiens GN=POMGNT1 PE=1 SV=2	-	-	-	-	K09666	3.00E-67	cin:100177475	259	beta-1,2-N-acetylglucosaminyltransferase [EC:2.4.1.-]	-	GO:0008375//acetylglucosaminyltransferase activity	GO:0006486//protein glycosylation
CL114.Contig10_All	-	-	-	-	-	-	-	-	-	-	-	-	-	-	-	-	-	-	-	-	-	-	-	-
CL114.Contig11_All	-	-	-	-	-	-	-	-	-	-	-	-	-	-	-	-	-	-	-	-	-	-	-	-
CL114.Contig12_All	-	-	-	-	-	-	-	-	-	-	-	-	-	-	-	-	-	-	-	-	-	-	-	-
CL114.Contig13_All	-	-	-	-	-	-	-	-	-	-	-	-	-	-	-	-	-	-	-	-	-	-	-	-
CL114.Contig14_All	-	-	-	-	-	-	-	-	-	-	-	-	-	-	-	-	-	-	-	-	-	-	-	-
CL115.Contig1_All	-	-	-	-	-	-	-	-	-	-	-	-	-	-	-	-	-	-	-	-	-	-	-	-
CL116.Contig1_All	gi|906467420|gb|KNC28652.1|	776.933	0	hypothetical protein FF38_04906 [Lucilia cuprina]	-	-	-	-	sp|Q62784|INP4A_RAT	235	8.00E-61	Type I inositol 3,4-bisphosphate 4-phosphatase OS=Rattus norvegicus GN=Inpp4a PE=1 SV=1	SA0879	3.00E-06	53.5	---	K01109	0	bter:100648942	927	inositol polyphosphate-4-phosphatase [EC:3.1.3.66]	-	GO:0005515//protein binding	-
CL116.Contig2_All	gi|906467420|gb|KNC28652.1|	763.066	0	hypothetical protein FF38_04906 [Lucilia cuprina]	-	-	-	-	sp|Q62784|INP4A_RAT	235	8.00E-61	Type I inositol 3,4-bisphosphate 4-phosphatase OS=Rattus norvegicus GN=Inpp4a PE=1 SV=1	SA0879	3.00E-06	53.5	---	K01109	0	bter:100648942	943	inositol polyphosphate-4-phosphatase [EC:3.1.3.66]	-	GO:0005515//protein binding	-
CL116.Contig3_All	gi|646704089|gb|KDR12444.1|	189.119	4.28E-46	Type I inositol-3,4-bisphosphate 4-phosphatase [Zootermopsis nevadensis]	-	-	-	-	sp|D3ZL52|SESQ1_RAT	75.1	1.00E-13	Sesquipedalian-1 OS=Rattus norvegicus GN=Fam109a PE=1 SV=1	-	-	-	-	K01109	5.00E-41	bter:100648942	169	inositol polyphosphate-4-phosphatase [EC:3.1.3.66]	-	-	-
CL116.Contig4_All	gi|939660632|ref|XP_014278221.1|	177.178	2.22E-42	PREDICTED: type I inositol 3,4-bisphosphate 4-phosphatase isoform X5 [Halyomorpha halys]	-	-	-	-	sp|D3ZL52|SESQ1_RAT	75.9	8.00E-14	Sesquipedalian-1 OS=Rattus norvegicus GN=Fam109a PE=1 SV=1	-	-	-	-	K01109	2.00E-36	ame:410061	154	inositol polyphosphate-4-phosphatase [EC:3.1.3.66]	-	-	-
CL117.Contig1_All	-	-	-	-	-	-	-	-	-	-	-	-	-	-	-	-	-	-	-	-	-	-	-	-
CL117.Contig2_All	-	-	-	-	-	-	-	-	-	-	-	-	-	-	-	-	-	-	-	-	-	-	-	-
CL117.Contig3_All	-	-	-	-	-	-	-	-	-	-	-	-	-	-	-	-	-	-	-	-	-	-	-	-
CL117.Contig4_All	-	-	-	-	-	-	-	-	-	-	-	-	-	-	-	-	-	-	-	-	-	-	-	-
CL118.Contig1_All	gi|769831382|ref|XP_011636125.1|	144.436	1.37E-32	PREDICTED: cytochrome P450 6B2-like, partial [Pogonomyrmex barbatus]	-	-	-	-	sp|Q9V773|C6A20_DROME	125	1.00E-28	Probable cytochrome P450 6a20 OS=Drosophila melanogaster GN=Cyp6a20 PE=2 SV=2	-	-	-	-	K14999	9.00E-31	bim:100744909	135	cytochrome P450 family 6 [EC:1.14.-.-]!K07424	-	GO:0004497//monooxygenase activity;GO:0020037//heme binding;GO:0016705//oxidoreductase activity, acting on paired donors, with incorporation or reduction of molecular oxygen;GO:0005506//iron ion binding	GO:0055114//oxidation-reduction process
CL118.Contig2_All	gi|646717118|gb|KDR20099.1|	333.954	7.42E-89	Cytochrome P450 6k1 [Zootermopsis nevadensis]	-	-	-	-	sp|Q964T2|CP9E2_BLAGE	310	8.00E-84	Cytochrome P450 9e2 OS=Blattella germanica GN=CYP9E2 PE=2 SV=1	SMc02579	4.00E-32	138	---	K14999	3.00E-85	tca:656770	319	cytochrome P450 family 6 [EC:1.14.-.-]!K17690	-	GO:0005506//iron ion binding;GO:0016705//oxidoreductase activity, acting on paired donors, with incorporation or reduction of molecular oxygen;GO:0020037//heme binding	GO:0055114//oxidation-reduction process
CL118.Contig3_All	gi|646717118|gb|KDR20099.1|	335.495	2.18E-89	Cytochrome P450 6k1 [Zootermopsis nevadensis]	-	-	-	-	sp|O70537|CP3AV_MESAU	305	2.00E-82	Cytochrome P450 3A31 OS=Mesocricetus auratus GN=CYP3A31 PE=2 SV=1	SMc02579	2.00E-32	139	---	K14999	2.00E-85	tca:656770	319	cytochrome P450 family 6 [EC:1.14.-.-]!K17690	-	GO:0020037//heme binding;GO:0016705//oxidoreductase activity, acting on paired donors, with incorporation or reduction of molecular oxygen;GO:0005506//iron ion binding	GO:0055114//oxidation-reduction process
CL118.Contig4_All	gi|478734979|gb|AGJ51945.1|	336.65	1.12E-89	cytochrome P450 CYP6BQ22 [Dastarcus helophoroides]	-	-	-	-	sp|Q964T2|CP9E2_BLAGE	315	2.00E-85	Cytochrome P450 9e2 OS=Blattella germanica GN=CYP9E2 PE=2 SV=1	SMc02579	8.00E-33	140	---	K14999	4.00E-86	aga:AgaP_AGAP002869	322	cytochrome P450 family 6 [EC:1.14.-.-]	-	GO:0016705//oxidoreductase activity, acting on paired donors, with incorporation or reduction of molecular oxygen;GO:0020037//heme binding;GO:0005506//iron ion binding	GO:0055114//oxidation-reduction process
CL119.Contig1_All	gi|646708580|gb|KDR14829.1|	424.861	2.88E-116	Reticulocalbin-2 [Zootermopsis nevadensis]	gi|939673646|ref|XM_014443088.1|	65.9	2.00E-06	PREDICTED: Microplitis demolitor reticulocalbin-2 (LOC103572411), transcript variant X2, mRNA	sp|Q62703|RCN2_RAT	225	3.00E-58	Reticulocalbin-2 OS=Rattus norvegicus GN=Rcn2 PE=1 SV=2	-	-	-	-	K19934	1.00E-35	xma:102236317	154	calcium-binding protein	-	GO:0005509//calcium ion binding	-
CL119.Contig2_All	gi|769846200|ref|XP_011634392.1|	154.836	2.51E-35	PREDICTED: reticulocalbin-2 isoform X2 [Pogonomyrmex barbatus] &gt;gi|769846202|ref|XP_011634393.1| PREDICTED: reticulocalbin-2 isoform X2 [Pogonomyrmex barbatus]	-	-	-	-	sp|Q8BP92|RCN2_MOUSE	99.4	1.00E-20	Reticulocalbin-2 OS=Mus musculus GN=Rcn2 PE=2 SV=1	-	-	-	-	K19934	5.00E-08	spu:578559	61.2	calcium-binding protein	-	GO:0005509//calcium ion binding	-
CL119.Contig3_All	gi|646708580|gb|KDR14829.1|	294.278	6.38E-77	Reticulocalbin-2 [Zootermopsis nevadensis]	gi|939673646|ref|XM_014443088.1|	65.9	2.00E-06	PREDICTED: Microplitis demolitor reticulocalbin-2 (LOC103572411), transcript variant X2, mRNA	sp|Q62703|RCN2_RAT	141	6.00E-33	Reticulocalbin-2 OS=Rattus norvegicus GN=Rcn2 PE=1 SV=2	-	-	-	-	K19934	1.00E-22	xma:102236317	111	calcium-binding protein	-	GO:0005509//calcium ion binding	-
CL119.Contig4_All	gi|646708580|gb|KDR14829.1|	424.861	3.09E-116	Reticulocalbin-2 [Zootermopsis nevadensis]	gi|939673646|ref|XM_014443088.1|	65.9	2.00E-06	PREDICTED: Microplitis demolitor reticulocalbin-2 (LOC103572411), transcript variant X2, mRNA	sp|Q62703|RCN2_RAT	225	3.00E-58	Reticulocalbin-2 OS=Rattus norvegicus GN=Rcn2 PE=1 SV=2	-	-	-	-	K19934	1.00E-35	xma:102236317	154	calcium-binding protein	-	GO:0005509//calcium ion binding	-
CL120.Contig1_All	-	-	-	-	gi|850489142|gb|CP011899.1|	67.9	2.00E-07	Ovis canadensis canadensis isolate 43U chromosome 14 sequence	-	-	-	-	-	-	-	-	-	-	-	-	-	-	-	-
CL120.Contig2_All	-	-	-	-	-	-	-	-	-	-	-	-	-	-	-	-	-	-	-	-	-	-	-	-
CL121.Contig1_All	-	-	-	-	-	-	-	-	-	-	-	-	-	-	-	-	-	-	-	-	-	-	-	-
CL121.Contig2_All	-	-	-	-	-	-	-	-	-	-	-	-	-	-	-	-	-	-	-	-	-	-	-	-
CL121.Contig3_All	-	-	-	-	-	-	-	-	-	-	-	-	-	-	-	-	-	-	-	-	-	-	-	-
CL121.Contig4_All	-	-	-	-	-	-	-	-	-	-	-	-	-	-	-	-	-	-	-	-	-	-	-	-
CL121.Contig5_All	-	-	-	-	-	-	-	-	-	-	-	-	-	-	-	-	-	-	-	-	-	-	-	-
CL122.Contig1_All	gi|260824760|ref|XP_002607335.1|	203.371	3.17E-50	hypothetical protein BRAFLDRAFT_113907 [Branchiostoma floridae] &gt;gi|229292682|gb|EEN63345.1| hypothetical protein BRAFLDRAFT_113907 [Branchiostoma floridae]	gi|766934407|ref|XM_011501221.1|	67.9	2.00E-07	PREDICTED: Ceratosolen solmsi marchali DTW domain-containing protein 1 (LOC105363495), transcript variant X2, mRNA	sp|Q8N5C7|DTWD1_HUMAN	188	9.00E-48	DTW domain-containing protein 1 OS=Homo sapiens GN=DTWD1 PE=1 SV=1	-	-	-	-	-	-	-	-	-	-	-	-
CL122.Contig2_All	gi|646712360|gb|KDR17142.1|	182.57	1.95E-43	DTW domain-containing protein 1 [Zootermopsis nevadensis]	gi|766934407|ref|XM_011501221.1|	67.9	4.00E-07	PREDICTED: Ceratosolen solmsi marchali DTW domain-containing protein 1 (LOC105363495), transcript variant X2, mRNA	sp|Q8N5C7|DTWD1_HUMAN	141	4.00E-33	DTW domain-containing protein 1 OS=Homo sapiens GN=DTWD1 PE=1 SV=1	-	-	-	-	-	-	-	-	-	-	-	-
CL122.Contig3_All	gi|925670054|gb|KOX68080.1|	259.225	1.05E-66	DTW domain-containing protein 1 [Melipona quadrifasciata]	gi|766934407|ref|XM_011501221.1|	67.9	3.00E-07	PREDICTED: Ceratosolen solmsi marchali DTW domain-containing protein 1 (LOC105363495), transcript variant X2, mRNA	sp|Q8N5C7|DTWD1_HUMAN	233	6.00E-61	DTW domain-containing protein 1 OS=Homo sapiens GN=DTWD1 PE=1 SV=1	-	-	-	-	-	-	-	-	-	-	-	-
CL122.Contig4_All	gi|925670054|gb|KOX68080.1|	259.225	9.66E-67	DTW domain-containing protein 1 [Melipona quadrifasciata]	gi|766934407|ref|XM_011501221.1|	67.9	2.00E-07	PREDICTED: Ceratosolen solmsi marchali DTW domain-containing protein 1 (LOC105363495), transcript variant X2, mRNA	sp|Q8N5C7|DTWD1_HUMAN	233	6.00E-61	DTW domain-containing protein 1 OS=Homo sapiens GN=DTWD1 PE=1 SV=1	-	-	-	-	-	-	-	-	-	-	-	-
CL122.Contig5_All	gi|961143420|ref|XP_014790304.1|	104.76	4.89E-21	PREDICTED: DTW domain-containing protein 1-like isoform X1 [Octopus bimaculoides]	-	-	-	-	sp|Q5RCQ0|DTWD1_PONAB	96.3	1.00E-20	DTW domain-containing protein 1 OS=Pongo abelii GN=DTWD1 PE=2 SV=1	-	-	-	-	-	-	-	-	-	-	-	-
CL123.Contig1_All	-	-	-	-	-	-	-	-	-	-	-	-	-	-	-	-	-	-	-	-	-	-	-	-
CL123.Contig2_All	gi|332271599|gb|AEE36485.1|	620.157	8.51E-175	protein disulfide isomerase 1 [Fenneropenaeus chinensis]	gi|332271598|gb|HQ630061.1|	111	5.00E-20	Fenneropenaeus chinensis protein disulfide isomerase 1 mRNA, complete cds	sp|Q91W90|TXND5_MOUSE	367	1.00E-100	Thioredoxin domain-containing protein 5 OS=Mus musculus GN=Txndc5 PE=1 SV=2	SPAC17H9.14c	9.00E-34	144	---	K13984	1.00E-122	tca:660338	444	thioredoxin domain-containing protein 5	-	-	GO:0045454//cell redox homeostasis
CL123.Contig3_All	gi|332271599|gb|AEE36485.1|	620.157	8.46E-175	protein disulfide isomerase 1 [Fenneropenaeus chinensis]	gi|332271598|gb|HQ630061.1|	111	5.00E-20	Fenneropenaeus chinensis protein disulfide isomerase 1 mRNA, complete cds	sp|Q91W90|TXND5_MOUSE	367	1.00E-100	Thioredoxin domain-containing protein 5 OS=Mus musculus GN=Txndc5 PE=1 SV=2	SPAC17H9.14c	9.00E-34	144	---	K13984	1.00E-122	tca:660338	444	thioredoxin domain-containing protein 5	-	-	GO:0045454//cell redox homeostasis
CL123.Contig4_All	gi|939687182|ref|XP_014287631.1|	373.629	1.04E-100	PREDICTED: bifunctional coenzyme A synthase isoform X1 [Halyomorpha halys]	-	-	-	-	sp|Q8MIR4|COASY_PIG	333	1.00E-90	Bifunctional coenzyme A synthase OS=Sus scrofa GN=COASY PE=1 SV=1	FN1932	6.00E-28	124	---	K02318	2.00E-101	hst:105183106	373	phosphopantetheine adenylyltransferase / dephospho-CoA kinase [EC:2.7.7.3 2.7.1.24]	-	GO:0004140//dephospho-CoA kinase activity;GO:0005524//ATP binding	GO:0015937//coenzyme A biosynthetic process
CL123.Contig5_All	-	-	-	-	-	-	-	-	-	-	-	-	-	-	-	-	-	-	-	-	-	-	-	-
CL124.Contig1_All	gi|827547467|ref|XP_012546054.1|	331.643	6.15E-88	PREDICTED: PDZ and LIM domain protein Zasp [Bombyx mori]	gi|338224401|gb|HM217844.1|	274	6.00E-69	Scylla paramamosain LIM domain-binding protein-like mRNA, partial sequence	sp|A1ZA47|ZASP_DROME	317	1.00E-85	PDZ and LIM domain protein Zasp OS=Drosophila melanogaster GN=Zasp52 PE=1 SV=2	-	-	-	-	K19867	8.00E-89	bmor:101742099	331	LIM domain-binding protein 3	-	GO:0008270//zinc ion binding	-
CL124.Contig2_All	gi|985409322|ref|XP_015370052.1|	320.087	3.34E-84	PREDICTED: PDZ and LIM domain protein Zasp isoform X6 [Diuraphis noxia]	gi|338224401|gb|HM217844.1|	274	1.00E-68	Scylla paramamosain LIM domain-binding protein-like mRNA, partial sequence	sp|A1ZA47|ZASP_DROME	302	6.00E-81	PDZ and LIM domain protein Zasp OS=Drosophila melanogaster GN=Zasp52 PE=1 SV=2	YPO2725	9.00E-16	85.5	---	K19867	1.00E-84	bmor:101742099	318	LIM domain-binding protein 3	-	-	-
CL124.Contig3_All	gi|926618375|ref|XP_013774391.1|	389.037	5.78E-105	PREDICTED: PDZ and LIM domain protein Zasp-like isoform X4 [Limulus polyphemus]	gi|338224401|gb|HM217844.1|	274	1.00E-68	Scylla paramamosain LIM domain-binding protein-like mRNA, partial sequence	sp|A1ZA47|ZASP_DROME	339	3.00E-92	PDZ and LIM domain protein Zasp OS=Drosophila melanogaster GN=Zasp52 PE=1 SV=2	YPO2725	9.00E-16	85.5	---	K19867	1.00E-104	isc:IscW_ISCW022782	384	LIM domain-binding protein 3	-	GO:0008270//zinc ion binding	-
CL124.Contig4_All	gi|939241006|ref|XP_014239744.1|	533.102	1.57E-148	PREDICTED: PDZ and LIM domain protein Zasp isoform X3 [Cimex lectularius]	gi|338224401|gb|HM217844.1|	274	7.00E-69	Scylla paramamosain LIM domain-binding protein-like mRNA, partial sequence	sp|A1ZA47|ZASP_DROME	323	2.00E-87	PDZ and LIM domain protein Zasp OS=Drosophila melanogaster GN=Zasp52 PE=1 SV=2	XF0818	4.00E-19	95.9	---	K19867	8.00E-154	dwi:Dwil_GK19612	547	LIM domain-binding protein 3	-	GO:0008270//zinc ion binding;GO:0005515//protein binding	-
CL124.Contig5_All	gi|939684056|ref|XP_014286609.1|	548.125	4.99E-153	PREDICTED: PDZ and LIM domain protein Zasp isoform X1 [Halyomorpha halys]	gi|338224401|gb|HM217844.1|	274	7.00E-69	Scylla paramamosain LIM domain-binding protein-like mRNA, partial sequence	sp|A1ZA47|ZASP_DROME	338	7.00E-92	PDZ and LIM domain protein Zasp OS=Drosophila melanogaster GN=Zasp52 PE=1 SV=2	Rv3876	6.00E-13	75.5	---	K19867	5.00E-154	dwi:Dwil_GK19612	548	LIM domain-binding protein 3	-	GO:0005515//protein binding;GO:0008270//zinc ion binding	-
CL124.Contig6_All	gi|939684056|ref|XP_014286609.1|	562.762	1.90E-157	PREDICTED: PDZ and LIM domain protein Zasp isoform X1 [Halyomorpha halys]	gi|338224401|gb|HM217844.1|	274	7.00E-69	Scylla paramamosain LIM domain-binding protein-like mRNA, partial sequence	sp|A1ZA47|ZASP_DROME	346	2.00E-94	PDZ and LIM domain protein Zasp OS=Drosophila melanogaster GN=Zasp52 PE=1 SV=2	MT0269	9.00E-09	61.6	---	K19867	3.00E-155	dwi:Dwil_GK19612	552	LIM domain-binding protein 3	-	GO:0008270//zinc ion binding;GO:0005515//protein binding	-
CL124.Contig7_All	gi|985409322|ref|XP_015370052.1|	532.332	2.73E-148	PREDICTED: PDZ and LIM domain protein Zasp isoform X6 [Diuraphis noxia]	gi|338224401|gb|HM217844.1|	274	7.00E-69	Scylla paramamosain LIM domain-binding protein-like mRNA, partial sequence	sp|A1ZA47|ZASP_DROME	318	7.00E-86	PDZ and LIM domain protein Zasp OS=Drosophila melanogaster GN=Zasp52 PE=1 SV=2	XF0818	3.00E-10	66.6	---	K19867	7.00E-150	dwi:Dwil_GK19612	534	LIM domain-binding protein 3	-	GO:0005515//protein binding;GO:0008270//zinc ion binding	-
CL124.Contig8_All	gi|985409322|ref|XP_015370052.1|	459.529	1.25E-126	PREDICTED: PDZ and LIM domain protein Zasp isoform X6 [Diuraphis noxia]	gi|338224401|gb|HM217844.1|	274	4.00E-69	Scylla paramamosain LIM domain-binding protein-like mRNA, partial sequence	sp|A1ZA47|ZASP_DROME	329	2.00E-89	PDZ and LIM domain protein Zasp OS=Drosophila melanogaster GN=Zasp52 PE=1 SV=2	mll2069	1.00E-07	57	---	K19867	1.00E-126	bmor:101742099	456	LIM domain-binding protein 3	-	GO:0008270//zinc ion binding	-
CL124.Contig9_All	gi|939684056|ref|XP_014286609.1|	531.561	4.81E-148	PREDICTED: PDZ and LIM domain protein Zasp isoform X1 [Halyomorpha halys]	gi|338224401|gb|HM217844.1|	274	7.00E-69	Scylla paramamosain LIM domain-binding protein-like mRNA, partial sequence	sp|A1ZA47|ZASP_DROME	323	2.00E-87	PDZ and LIM domain protein Zasp OS=Drosophila melanogaster GN=Zasp52 PE=1 SV=2	XF0818	5.00E-19	95.9	---	K19867	4.00E-154	dwi:Dwil_GK19612	548	LIM domain-binding protein 3	-	GO:0005515//protein binding;GO:0008270//zinc ion binding	-
CL124.Contig10_All	gi|641676793|ref|XP_008187540.1|	545.043	2.70E-152	PREDICTED: PDZ and LIM domain protein Zasp isoform X2 [Acyrthosiphon pisum]	gi|338224401|gb|HM217844.1|	274	5.00E-69	Scylla paramamosain LIM domain-binding protein-like mRNA, partial sequence	sp|A1ZA47|ZASP_DROME	318	5.00E-86	PDZ and LIM domain protein Zasp OS=Drosophila melanogaster GN=Zasp52 PE=1 SV=2	XF0818	2.00E-10	66.6	---	K19867	1.00E-151	api:100162539	540	LIM domain-binding protein 3	-	GO:0008270//zinc ion binding	-
CL124.Contig11_All	gi|641676793|ref|XP_008187540.1|	545.043	2.77E-152	PREDICTED: PDZ and LIM domain protein Zasp isoform X2 [Acyrthosiphon pisum]	gi|338224401|gb|HM217844.1|	274	5.00E-69	Scylla paramamosain LIM domain-binding protein-like mRNA, partial sequence	sp|A1ZA47|ZASP_DROME	318	5.00E-86	PDZ and LIM domain protein Zasp OS=Drosophila melanogaster GN=Zasp52 PE=1 SV=2	XF0818	2.00E-10	66.6	---	K19867	1.00E-152	bmor:101742099	543	LIM domain-binding protein 3	-	GO:0008270//zinc ion binding	-
CL124.Contig12_All	gi|939241006|ref|XP_014239744.1|	545.814	2.56E-152	PREDICTED: PDZ and LIM domain protein Zasp isoform X3 [Cimex lectularius]	gi|338224401|gb|HM217844.1|	274	8.00E-69	Scylla paramamosain LIM domain-binding protein-like mRNA, partial sequence	sp|A1ZA47|ZASP_DROME	340	2.00E-92	PDZ and LIM domain protein Zasp OS=Drosophila melanogaster GN=Zasp52 PE=1 SV=2	XF0818	5.00E-19	95.9	---	K19867	1.00E-158	dwi:Dwil_GK19612	563	LIM domain-binding protein 3	-	GO:0005515//protein binding;GO:0008270//zinc ion binding	-
CL124.Contig13_All	gi|641676793|ref|XP_008187540.1|	545.428	3.02E-152	PREDICTED: PDZ and LIM domain protein Zasp isoform X2 [Acyrthosiphon pisum]	gi|338224401|gb|HM217844.1|	274	7.00E-69	Scylla paramamosain LIM domain-binding protein-like mRNA, partial sequence	sp|A1ZA47|ZASP_DROME	318	7.00E-86	PDZ and LIM domain protein Zasp OS=Drosophila melanogaster GN=Zasp52 PE=1 SV=2	XF0818	3.00E-10	66.6	---	K19867	1.00E-151	api:100162539	540	LIM domain-binding protein 3	-	GO:0008270//zinc ion binding;GO:0005515//protein binding	-
CL124.Contig14_All	gi|985409320|ref|XP_015370051.1|	540.421	1.00E-150	PREDICTED: PDZ and LIM domain protein Zasp isoform X5 [Diuraphis noxia]	gi|338224401|gb|HM217844.1|	274	7.00E-69	Scylla paramamosain LIM domain-binding protein-like mRNA, partial sequence	sp|A1ZA47|ZASP_DROME	318	7.00E-86	PDZ and LIM domain protein Zasp OS=Drosophila melanogaster GN=Zasp52 PE=1 SV=2	XF0818	3.00E-10	66.6	---	K19867	1.00E-151	dwi:Dwil_GK19612	540	LIM domain-binding protein 3	-	GO:0005515//protein binding;GO:0008270//zinc ion binding	-
CL124.Contig15_All	gi|827547467|ref|XP_012546054.1|	536.954	1.02E-149	PREDICTED: PDZ and LIM domain protein Zasp [Bombyx mori]	gi|338224401|gb|HM217844.1|	274	7.00E-69	Scylla paramamosain LIM domain-binding protein-like mRNA, partial sequence	sp|A1ZA47|ZASP_DROME	330	2.00E-89	PDZ and LIM domain protein Zasp OS=Drosophila melanogaster GN=Zasp52 PE=1 SV=2	mll2069	2.00E-07	57	---	K19867	1.00E-150	bmor:101742099	536	LIM domain-binding protein 3	-	GO:0008270//zinc ion binding;GO:0005515//protein binding	-
CL124.Contig16_All	gi|985409322|ref|XP_015370052.1|	539.65	1.61E-150	PREDICTED: PDZ and LIM domain protein Zasp isoform X6 [Diuraphis noxia]	gi|338224401|gb|HM217844.1|	274	7.00E-69	Scylla paramamosain LIM domain-binding protein-like mRNA, partial sequence	sp|A1ZA47|ZASP_DROME	329	3.00E-89	PDZ and LIM domain protein Zasp OS=Drosophila melanogaster GN=Zasp52 PE=1 SV=2	mll2069	2.00E-07	57	---	K19867	3.00E-150	api:100162539	535	LIM domain-binding protein 3	-	GO:0005515//protein binding;GO:0008270//zinc ion binding	-
CL124.Contig17_All	gi|827547467|ref|XP_012546054.1|	525.783	2.43E-146	PREDICTED: PDZ and LIM domain protein Zasp [Bombyx mori]	gi|338224401|gb|HM217844.1|	274	7.00E-69	Scylla paramamosain LIM domain-binding protein-like mRNA, partial sequence	sp|A1ZA47|ZASP_DROME	329	3.00E-89	PDZ and LIM domain protein Zasp OS=Drosophila melanogaster GN=Zasp52 PE=1 SV=2	mll2069	2.00E-07	57	---	K19867	3.00E-147	bmor:101742099	525	LIM domain-binding protein 3	-	GO:0008270//zinc ion binding;GO:0005515//protein binding	-
CL124.Contig18_All	gi|641676793|ref|XP_008187540.1|	546.969	1.01E-152	PREDICTED: PDZ and LIM domain protein Zasp isoform X2 [Acyrthosiphon pisum]	gi|338224401|gb|HM217844.1|	274	7.00E-69	Scylla paramamosain LIM domain-binding protein-like mRNA, partial sequence	sp|A1ZA47|ZASP_DROME	318	7.00E-86	PDZ and LIM domain protein Zasp OS=Drosophila melanogaster GN=Zasp52 PE=1 SV=2	XF0818	3.00E-10	66.6	---	K19867	4.00E-152	api:100162539	541	LIM domain-binding protein 3	-	GO:0008270//zinc ion binding;GO:0005515//protein binding	-
CL124.Contig19_All	gi|827547467|ref|XP_012546054.1|	533.487	1.19E-148	PREDICTED: PDZ and LIM domain protein Zasp [Bombyx mori]	gi|338224401|gb|HM217844.1|	274	7.00E-69	Scylla paramamosain LIM domain-binding protein-like mRNA, partial sequence	sp|A1ZA47|ZASP_DROME	329	3.00E-89	PDZ and LIM domain protein Zasp OS=Drosophila melanogaster GN=Zasp52 PE=1 SV=2	mll2069	2.00E-07	57	---	K19867	2.00E-149	bmor:101742099	533	LIM domain-binding protein 3	-	GO:0008270//zinc ion binding;GO:0005515//protein binding	-
CL124.Contig20_All	gi|641676793|ref|XP_008187540.1|	457.218	1.19E-125	PREDICTED: PDZ and LIM domain protein Zasp isoform X2 [Acyrthosiphon pisum]	gi|338224401|gb|HM217844.1|	274	8.00E-69	Scylla paramamosain LIM domain-binding protein-like mRNA, partial sequence	sp|A1ZA47|ZASP_DROME	329	3.00E-89	PDZ and LIM domain protein Zasp OS=Drosophila melanogaster GN=Zasp52 PE=1 SV=2	mll2069	2.00E-07	57	---	K19867	1.00E-125	api:100162539	454	LIM domain-binding protein 3	-	GO:0005515//protein binding	-
CL124.Contig21_All	gi|951555859|ref|XP_014477451.1|	561.607	4.01E-157	PREDICTED: PDZ and LIM domain protein Zasp isoform X3 [Dinoponera quadriceps]	gi|338224401|gb|HM217844.1|	274	7.00E-69	Scylla paramamosain LIM domain-binding protein-like mRNA, partial sequence	sp|A1ZA47|ZASP_DROME	346	2.00E-94	PDZ and LIM domain protein Zasp OS=Drosophila melanogaster GN=Zasp52 PE=1 SV=2	MT0269	9.00E-09	61.6	---	K19867	5.00E-156	api:100162539	555	LIM domain-binding protein 3	-	GO:0008270//zinc ion binding;GO:0005515//protein binding	-
CL124.Contig22_All	gi|2723362|gb|AAB95154.1|	67.0106	2.48E-09	lustrin A [Haliotis rufescens]	-	-	-	-	sp|Q54KD5|Y7399_DICDI	63.5	3.00E-10	P17/29C-like protein DDB_G0287399 OS=Dictyostelium discoideum GN=DDB_G0287399 PE=3 SV=1	-	-	-	-	K16271	7.00E-07	xla:399359	56.2	E3 ubiquitin-protein ligase RLIM [EC:2.3.2.27]!K12374	-	-	-
CL124.Contig23_All	gi|985409320|ref|XP_015370051.1|	522.702	1.43E-145	PREDICTED: PDZ and LIM domain protein Zasp isoform X5 [Diuraphis noxia]	gi|338224401|gb|HM217844.1|	274	5.00E-69	Scylla paramamosain LIM domain-binding protein-like mRNA, partial sequence	sp|A1ZA47|ZASP_DROME	329	2.00E-89	PDZ and LIM domain protein Zasp OS=Drosophila melanogaster GN=Zasp52 PE=1 SV=2	mll2069	2.00E-07	57	---	K19867	5.00E-147	api:100162539	524	LIM domain-binding protein 3	-	GO:0008270//zinc ion binding	-
CL124.Contig24_All	gi|641676793|ref|XP_008187540.1|	536.569	9.15E-150	PREDICTED: PDZ and LIM domain protein Zasp isoform X2 [Acyrthosiphon pisum]	gi|338224401|gb|HM217844.1|	274	5.00E-69	Scylla paramamosain LIM domain-binding protein-like mRNA, partial sequence	sp|A1ZA47|ZASP_DROME	329	2.00E-89	PDZ and LIM domain protein Zasp OS=Drosophila melanogaster GN=Zasp52 PE=1 SV=2	mll2069	1.00E-07	57	---	K19867	8.00E-150	api:100162539	533	LIM domain-binding protein 3	-	GO:0008270//zinc ion binding	-
CL124.Contig25_All	gi|985409322|ref|XP_015370052.1|	310.071	1.84E-81	PREDICTED: PDZ and LIM domain protein Zasp isoform X6 [Diuraphis noxia]	gi|338224401|gb|HM217844.1|	274	6.00E-69	Scylla paramamosain LIM domain-binding protein-like mRNA, partial sequence	sp|A1ZA47|ZASP_DROME	290	1.00E-77	PDZ and LIM domain protein Zasp OS=Drosophila melanogaster GN=Zasp52 PE=1 SV=2	-	-	-	-	K19867	9.00E-82	api:100162539	308	LIM domain-binding protein 3	-	GO:0008270//zinc ion binding	-
CL125.Contig1_All	-	-	-	-	-	-	-	-	-	-	-	-	-	-	-	-	-	-	-	-	-	-	-	-
CL125.Contig2_All	gi|657740051|ref|XP_008336686.1|	128.257	1.73E-46	PREDICTED: tigger transposable element-derived protein 1-like [Cynoglossus semilaevis]	gi|612001542|ref|XM_007485697.1|	67.9	8.00E-07	PREDICTED: Monodelphis domestica tigger transposable element-derived protein 1-like (LOC103097734), mRNA	-	-	-	-	-	-	-	-	K12168	7.00E-06	obi:106872160	48.9	E3 ubiquitin-protein ligase HECW2 [EC:2.3.2.26]	-	-	-
CL125.Contig3_All	-	-	-	-	-	-	-	-	-	-	-	-	-	-	-	-	-	-	-	-	-	-	-	-
CL125.Contig4_All	gi|657740051|ref|XP_008336686.1|	128.257	4.12E-46	PREDICTED: tigger transposable element-derived protein 1-like [Cynoglossus semilaevis]	gi|612001542|ref|XM_007485697.1|	67.9	2.00E-06	PREDICTED: Monodelphis domestica tigger transposable element-derived protein 1-like (LOC103097734), mRNA	-	-	-	-	-	-	-	-	-	-	-	-	-	-	-	-
CL125.Contig5_All	-	-	-	-	-	-	-	-	-	-	-	-	-	-	-	-	-	-	-	-	-	-	-	-
CL125.Contig6_All	-	-	-	-	-	-	-	-	-	-	-	-	-	-	-	-	-	-	-	-	-	-	-	-
CL125.Contig7_All	gi|558211009|ref|XP_006107633.1|	266.544	8.64E-123	PREDICTED: tigger transposable element-derived protein 1-like [Myotis lucifugus]	gi|940780407|ref|XM_014449795.1|	700	0	PREDICTED: Myotis lucifugus tigger transposable element-derived protein 1-like (LOC106695488), mRNA	sp|Q96MW7|TIGD1_HUMAN	199	2.00E-78	Tigger transposable element-derived protein 1 OS=Homo sapiens GN=TIGD1 PE=1 SV=1	-	-	-	-	K19326	2.00E-29	lcm:102349340	122	nesprin-1!K09228	-	GO:0003676//nucleic acid binding	-
CL125.Contig8_All	-	-	-	-	-	-	-	-	-	-	-	-	-	-	-	-	-	-	-	-	-	-	-	-
CL125.Contig9_All	-	-	-	-	-	-	-	-	-	-	-	-	-	-	-	-	-	-	-	-	-	-	-	-
CL125.Contig10_All	-	-	-	-	-	-	-	-	-	-	-	-	-	-	-	-	-	-	-	-	-	-	-	-
CL125.Contig11_All	gi|927171670|ref|XP_013922909.1|	264.233	1.38E-67	PREDICTED: E3 ubiquitin-protein ligase RNF185 [Thamnophis sirtalis]	gi|662197663|ref|XM_008473698.1|	95.6	4.00E-15	PREDICTED: Diaphorina citri E3 ubiquitin-protein ligase RNF185-like (LOC103509109), transcript variant X3, mRNA	sp|Q5RFK9|RN185_PONAB	260	2.00E-68	E3 ubiquitin-protein ligase RNF185 OS=Pongo abelii GN=RNF185 PE=2 SV=1	ECU11g1130	1.00E-10	67.8	---	K10666	5.00E-68	shr:100915576	262	E3 ubiquitin-protein ligase RNF5 [EC:2.3.2.27]	-	GO:0008270//zinc ion binding;GO:0005515//protein binding	-
CL125.Contig12_All	gi|927171670|ref|XP_013922909.1|	233.802	3.48E-58	PREDICTED: E3 ubiquitin-protein ligase RNF185 [Thamnophis sirtalis]	gi|662197663|ref|XM_008473698.1|	95.6	6.00E-15	PREDICTED: Diaphorina citri E3 ubiquitin-protein ligase RNF185-like (LOC103509109), transcript variant X3, mRNA	sp|Q5RFK9|RN185_PONAB	229	4.00E-59	E3 ubiquitin-protein ligase RNF185 OS=Pongo abelii GN=RNF185 PE=2 SV=1	ECU11g1130	2.00E-10	67.8	---	K10666	1.00E-58	shr:100915576	232	E3 ubiquitin-protein ligase RNF5 [EC:2.3.2.27]	-	GO:0008270//zinc ion binding;GO:0005515//protein binding	-
CL125.Contig13_All	-	-	-	-	-	-	-	-	-	-	-	-	-	-	-	-	-	-	-	-	-	-	-	-
CL125.Contig14_All	-	-	-	-	-	-	-	-	-	-	-	-	-	-	-	-	-	-	-	-	-	-	-	-
CL125.Contig15_All	-	-	-	-	-	-	-	-	-	-	-	-	-	-	-	-	-	-	-	-	-	-	-	-
CL125.Contig16_All	gi|657798936|ref|XP_008326565.1|	161.384	4.42E-38	PREDICTED: uncharacterized protein LOC103391887 isoform X2 [Cynoglossus semilaevis]	gi|940780407|ref|XM_014449795.1|	327	5.00E-86	PREDICTED: Myotis lucifugus tigger transposable element-derived protein 1-like (LOC106695488), mRNA	sp|Q96MW7|TIGD1_HUMAN	89.7	1.00E-18	Tigger transposable element-derived protein 1 OS=Homo sapiens GN=TIGD1 PE=1 SV=1	-	-	-	-	K09229	3.00E-09	acs:103280884	62.8	KRAB and SCAN domains-containing zinc finger protein!K04350	-	-	-
CL125.Contig17_All	-	-	-	-	gi|374081751|emb|CU406985.7|	65.9	3.00E-06	Pig DNA sequence from clone CH242-434N2 on chromosome X, complete sequence	-	-	-	-	-	-	-	-	-	-	-	-	-	-	-	-
CL125.Contig18_All	gi|657798936|ref|XP_008326565.1|	91.6633	4.24E-17	PREDICTED: uncharacterized protein LOC103391887 isoform X2 [Cynoglossus semilaevis]	gi|940780407|ref|XM_014449795.1|	170	6.00E-39	PREDICTED: Myotis lucifugus tigger transposable element-derived protein 1-like (LOC106695488), mRNA	-	-	-	-	-	-	-	-	-	-	-	-	-	-	-	-
CL125.Contig19_All	-	-	-	-	-	-	-	-	-	-	-	-	-	-	-	-	-	-	-	-	-	-	-	-
CL125.Contig20_All	gi|676462391|ref|XP_009056253.1|	274.633	1.61E-70	hypothetical protein LOTGIDRAFT_190107 [Lottia gigantea] &gt;gi|556104393|gb|ESO93045.1| hypothetical protein LOTGIDRAFT_190107 [Lottia gigantea]	-	-	-	-	sp|Q86I22|FAHD1_DICDI	242	8.00E-63	Acylpyruvase FAHD1, mitochondrial OS=Dictyostelium discoideum GN=fahd1 PE=3 SV=1	PH0643	8.00E-47	188	---	K01557	2.00E-71	lgi:LOTGIDRAFT_190107	274	acylpyruvate hydrolase [EC:3.7.1.5]	-	GO:0003824//catalytic activity	GO:0008152//metabolic process
CL125.Contig21_All	-	-	-	-	-	-	-	-	-	-	-	-	-	-	-	-	-	-	-	-	-	-	-	-
CL125.Contig22_All	-	-	-	-	-	-	-	-	-	-	-	-	-	-	-	-	-	-	-	-	-	-	-	-
CL125.Contig23_All	-	-	-	-	-	-	-	-	-	-	-	-	-	-	-	-	-	-	-	-	-	-	-	-
CL125.Contig24_All	-	-	-	-	-	-	-	-	-	-	-	-	-	-	-	-	-	-	-	-	-	-	-	-
CL125.Contig25_All	-	-	-	-	-	-	-	-	-	-	-	-	-	-	-	-	-	-	-	-	-	-	-	-
CL125.Contig26_All	gi|620974285|ref|XP_007667976.1|	61.2326	9.66E-07	PREDICTED: C-C chemokine receptor type 6 [Ornithorhynchus anatinus]	-	-	-	-	-	-	-	-	-	-	-	-	K04181	1.00E-07	oaa:100075541	61.2	C-C chemokine receptor type 6!K04218	GO:0016021//integral component of membrane	-	-
CL125.Contig27_All	-	-	-	-	-	-	-	-	-	-	-	-	-	-	-	-	-	-	-	-	-	-	-	-
CL125.Contig28_All	-	-	-	-	-	-	-	-	-	-	-	-	-	-	-	-	-	-	-	-	-	-	-	-
CL125.Contig29_All	-	-	-	-	-	-	-	-	-	-	-	-	-	-	-	-	-	-	-	-	-	-	-	-
CL126.Contig1_All	-	-	-	-	-	-	-	-	-	-	-	-	-	-	-	-	-	-	-	-	-	-	-	-
CL126.Contig2_All	-	-	-	-	-	-	-	-	-	-	-	-	-	-	-	-	-	-	-	-	-	-	-	-
CL126.Contig3_All	-	-	-	-	-	-	-	-	-	-	-	-	-	-	-	-	-	-	-	-	-	-	-	-
CL127.Contig1_All	-	-	-	-	-	-	-	-	-	-	-	-	-	-	-	-	-	-	-	-	-	-	-	-
CL127.Contig2_All	-	-	-	-	-	-	-	-	-	-	-	-	-	-	-	-	-	-	-	-	-	-	-	-
CL127.Contig3_All	-	-	-	-	-	-	-	-	-	-	-	-	-	-	-	-	-	-	-	-	-	-	-	-
CL128.Contig1_All	gi|926633278|ref|XP_013782437.1|	153.295	5.81E-35	PREDICTED: U6 snRNA-associated Sm-like protein LSm6 [Limulus polyphemus] &gt;gi|926633280|ref|XP_013782438.1| PREDICTED: U6 snRNA-associated Sm-like protein LSm6 [Limulus polyphemus]	gi|871218002|ref|XM_005093591.2|	131	2.00E-26	PREDICTED: Aplysia californica U6 snRNA-associated Sm-like protein LSm6 (LOC101854397), mRNA	sp|P62313|LSM6_MOUSE	147	2.00E-35	U6 snRNA-associated Sm-like protein LSm6 OS=Mus musculus GN=Lsm6 PE=3 SV=1	SPAC2F3.17c	8.00E-24	109	---	K12625	2.00E-35	crg:105322958	152	U6 snRNA-associated Sm-like protein LSm6	-	-	-
CL128.Contig2_All	gi|926633278|ref|XP_013782437.1|	153.295	7.04E-35	PREDICTED: U6 snRNA-associated Sm-like protein LSm6 [Limulus polyphemus] &gt;gi|926633280|ref|XP_013782438.1| PREDICTED: U6 snRNA-associated Sm-like protein LSm6 [Limulus polyphemus]	gi|871218002|ref|XM_005093591.2|	133	5.00E-27	PREDICTED: Aplysia californica U6 snRNA-associated Sm-like protein LSm6 (LOC101854397), mRNA	sp|P62313|LSM6_MOUSE	147	3.00E-35	U6 snRNA-associated Sm-like protein LSm6 OS=Mus musculus GN=Lsm6 PE=3 SV=1	SPAC2F3.17c	9.00E-24	109	---	K12625	2.00E-35	crg:105322958	152	U6 snRNA-associated Sm-like protein LSm6	-	-	-
CL128.Contig3_All	gi|926633278|ref|XP_013782437.1|	153.295	5.53E-35	PREDICTED: U6 snRNA-associated Sm-like protein LSm6 [Limulus polyphemus] &gt;gi|926633280|ref|XP_013782438.1| PREDICTED: U6 snRNA-associated Sm-like protein LSm6 [Limulus polyphemus]	gi|871218002|ref|XM_005093591.2|	139	7.00E-29	PREDICTED: Aplysia californica U6 snRNA-associated Sm-like protein LSm6 (LOC101854397), mRNA	sp|P62313|LSM6_MOUSE	147	2.00E-35	U6 snRNA-associated Sm-like protein LSm6 OS=Mus musculus GN=Lsm6 PE=3 SV=1	SPAC2F3.17c	7.00E-24	109	---	K12625	2.00E-35	crg:105322958	152	U6 snRNA-associated Sm-like protein LSm6	-	-	-
CL128.Contig4_All	gi|926633278|ref|XP_013782437.1|	153.295	5.88E-35	PREDICTED: U6 snRNA-associated Sm-like protein LSm6 [Limulus polyphemus] &gt;gi|926633280|ref|XP_013782438.1| PREDICTED: U6 snRNA-associated Sm-like protein LSm6 [Limulus polyphemus]	gi|871218002|ref|XM_005093591.2|	133	4.00E-27	PREDICTED: Aplysia californica U6 snRNA-associated Sm-like protein LSm6 (LOC101854397), mRNA	sp|P62313|LSM6_MOUSE	147	2.00E-35	U6 snRNA-associated Sm-like protein LSm6 OS=Mus musculus GN=Lsm6 PE=3 SV=1	SPAC2F3.17c	8.00E-24	109	---	K12625	2.00E-35	crg:105322958	152	U6 snRNA-associated Sm-like protein LSm6	-	-	-
CL129.Contig1_All	-	-	-	-	-	-	-	-	-	-	-	-	-	-	-	-	-	-	-	-	-	-	-	-
CL129.Contig2_All	-	-	-	-	-	-	-	-	-	-	-	-	-	-	-	-	-	-	-	-	-	-	-	-
CL129.Contig3_All	-	-	-	-	-	-	-	-	-	-	-	-	-	-	-	-	-	-	-	-	-	-	-	-
CL129.Contig4_All	-	-	-	-	-	-	-	-	-	-	-	-	-	-	-	-	-	-	-	-	-	-	-	-
CL130.Contig1_All	-	-	-	-	-	-	-	-	-	-	-	-	-	-	-	-	-	-	-	-	-	-	-	-
CL130.Contig2_All	-	-	-	-	-	-	-	-	-	-	-	-	-	-	-	-	-	-	-	-	-	-	-	-
CL130.Contig3_All	-	-	-	-	-	-	-	-	-	-	-	-	-	-	-	-	-	-	-	-	-	-	-	-
CL130.Contig4_All	-	-	-	-	-	-	-	-	-	-	-	-	-	-	-	-	-	-	-	-	-	-	-	-
CL130.Contig5_All	-	-	-	-	-	-	-	-	-	-	-	-	-	-	-	-	-	-	-	-	-	-	-	-
CL130.Contig6_All	-	-	-	-	-	-	-	-	-	-	-	-	-	-	-	-	-	-	-	-	-	-	-	-
CL131.Contig1_All	gi|669220836|emb|CDW57853.1|	165.236	3.44E-38	Galactosyl T domain containing protein [Trichuris trichiura]	-	-	-	-	sp|Q9N294|B3GT5_PANPA	117	1.00E-25	Beta-1,3-galactosyltransferase 5 (Fragment) OS=Pan paniscus GN=B3GALT5 PE=3 SV=1	-	-	-	-	K07819	3.00E-34	crg:105345302	149	beta-1,3-galactosyltransferase 1 [EC:2.4.1.-]!K03877	GO:0016020//membrane	GO:0008378//galactosyltransferase activity	GO:0006486//protein glycosylation
CL131.Contig2_All	gi|669220836|emb|CDW57853.1|	165.236	3.65E-38	Galactosyl T domain containing protein [Trichuris trichiura]	-	-	-	-	sp|Q9N294|B3GT5_PANPA	117	1.00E-25	Beta-1,3-galactosyltransferase 5 (Fragment) OS=Pan paniscus GN=B3GALT5 PE=3 SV=1	-	-	-	-	K07819	4.00E-34	crg:105345302	149	beta-1,3-galactosyltransferase 1 [EC:2.4.1.-]!K03877	GO:0016020//membrane	GO:0008378//galactosyltransferase activity	GO:0006486//protein glycosylation
CL132.Contig1_All	-	-	-	-	gi|51036525|emb|BX548254.7|	65.9	4.00E-06	Zebrafish DNA sequence from clone CH211-243D12 in linkage group 16, complete sequence	-	-	-	-	-	-	-	-	-	-	-	-	-	-	-	-
CL132.Contig2_All	-	-	-	-	gi|51036525|emb|BX548254.7|	67.9	1.00E-06	Zebrafish DNA sequence from clone CH211-243D12 in linkage group 16, complete sequence	-	-	-	-	-	-	-	-	-	-	-	-	-	-	-	-
CL133.Contig1_All	gi|926619966|ref|XP_013775253.1|	1599.33	0	PREDICTED: unconventional myosin-VI-like [Limulus polyphemus]	gi|662200267|ref|XM_008475111.1|	117	1.00E-21	PREDICTED: Diaphorina citri myosin heavy chain 95F (LOC103510449), mRNA	sp|Q9I8D1|MYO6_CHICK	1404	0	Unconventional myosin-VI OS=Gallus gallus GN=MYO6 PE=1 SV=1	YOR326w	7.00E-127	454	---	K10358	0	dpx:DAPPUDRAFT_228516	1589	myosin VI	GO:0016459//myosin complex	GO:0005524//ATP binding;GO:0005515//protein binding;GO:0003774//motor activity	-
CL133.Contig2_All	gi|321458840|gb|EFX69901.1|	1718.75	0	hypothetical protein DAPPUDRAFT_228516 [Daphnia pulex]	gi|662200267|ref|XM_008475111.1|	117	2.00E-21	PREDICTED: Diaphorina citri myosin heavy chain 95F (LOC103510449), mRNA	sp|Q9I8D1|MYO6_CHICK	1522	0	Unconventional myosin-VI OS=Gallus gallus GN=MYO6 PE=1 SV=1	YOR326w	1.00E-126	454	---	K10358	0	dpx:DAPPUDRAFT_228516	1718	myosin VI	GO:0016459//myosin complex	GO:0005524//ATP binding;GO:0005515//protein binding;GO:0003774//motor activity	-
CL133.Contig3_All	gi|321458840|gb|EFX69901.1|	1718.75	0	hypothetical protein DAPPUDRAFT_228516 [Daphnia pulex]	gi|662200267|ref|XM_008475111.1|	117	2.00E-21	PREDICTED: Diaphorina citri myosin heavy chain 95F (LOC103510449), mRNA	sp|Q9I8D1|MYO6_CHICK	1522	0	Unconventional myosin-VI OS=Gallus gallus GN=MYO6 PE=1 SV=1	YOR326w	1.00E-126	454	---	K10358	0	dpx:DAPPUDRAFT_228516	1718	myosin VI	GO:0016459//myosin complex	GO:0005524//ATP binding;GO:0003774//motor activity;GO:0005515//protein binding	-
CL133.Contig4_All	gi|321458840|gb|EFX69901.1|	1718.75	0	hypothetical protein DAPPUDRAFT_228516 [Daphnia pulex]	gi|662200267|ref|XM_008475111.1|	117	2.00E-21	PREDICTED: Diaphorina citri myosin heavy chain 95F (LOC103510449), mRNA	sp|Q9I8D1|MYO6_CHICK	1522	0	Unconventional myosin-VI OS=Gallus gallus GN=MYO6 PE=1 SV=1	YOR326w	1.00E-126	454	---	K10358	0	dpx:DAPPUDRAFT_228516	1718	myosin VI	GO:0016459//myosin complex	GO:0005515//protein binding;GO:0003774//motor activity;GO:0005524//ATP binding	-
CL134.Contig1_All	-	-	-	-	-	-	-	-	-	-	-	-	-	-	-	-	-	-	-	-	-	-	-	-
CL135.Contig1_All	-	-	-	-	-	-	-	-	-	-	-	-	-	-	-	-	-	-	-	-	-	-	-	-
CL135.Contig2_All	-	-	-	-	-	-	-	-	-	-	-	-	-	-	-	-	-	-	-	-	-	-	-	-
CL135.Contig3_All	-	-	-	-	-	-	-	-	-	-	-	-	-	-	-	-	-	-	-	-	-	-	-	-
CL135.Contig4_All	-	-	-	-	-	-	-	-	-	-	-	-	-	-	-	-	-	-	-	-	-	-	-	-
CL135.Contig5_All	-	-	-	-	-	-	-	-	-	-	-	-	-	-	-	-	-	-	-	-	-	-	-	-
CL135.Contig6_All	-	-	-	-	-	-	-	-	-	-	-	-	-	-	-	-	-	-	-	-	-	-	-	-
CL135.Contig7_All	-	-	-	-	-	-	-	-	-	-	-	-	-	-	-	-	-	-	-	-	-	-	-	-
CL136.Contig1_All	gi|695132651|gb|AIS92907.1|	887.486	0	tumor necrosis factor receptor-associated factor 6 [Penaeus monodon]	gi|258678945|dbj|AB491496.1|	77.8	5.00E-10	Marsupenaeus japonicus TRAF6 mRNA for tumor necrosis factor receptor-associated factor 6, complete cds	sp|B5DF45|TRAF6_RAT	311	4.00E-84	TNF receptor-associated factor 6 OS=Rattus norvegicus GN=Traf6 PE=2 SV=1	-	-	-	-	K03175	5.00E-93	lgi:LOTGIDRAFT_208992	345	TNF receptor-associated factor 6 [EC:2.3.2.27]	-	GO:0046872//metal ion binding;GO:0005515//protein binding;GO:0008270//zinc ion binding	-
CL136.Contig2_All	gi|695132651|gb|AIS92907.1|	672.929	0	tumor necrosis factor receptor-associated factor 6 [Penaeus monodon]	gi|304360631|gb|HM581680.1|	73.8	6.00E-09	Litopenaeus vannamei tumor necrosis factor receptor-associated factor 6 (TRAF6) mRNA, complete cds	sp|Q6IWL4|TRAF6_DANRE	190	1.00E-47	TNF receptor-associated factor 6 OS=Danio rerio GN=traf6 PE=2 SV=2	-	-	-	-	K03175	2.00E-53	obi:106878692	213	TNF receptor-associated factor 6 [EC:2.3.2.27]	-	GO:0005515//protein binding;GO:0008270//zinc ion binding	-
CL137.Contig1_All	gi|585695752|ref|XP_006822081.1|	93.2041	4.71E-17	PREDICTED: protein GTLF3B-like [Saccoglossus kowalevskii]	-	-	-	-	sp|Q66IM5|GTL3B_XENTR	82.4	9.00E-16	Protein GTLF3B OS=Xenopus tropicalis GN=gtlf3b PE=3 SV=1	-	-	-	-	K06975	7.00E-18	sko:102802831	93.2	uncharacterized protein	-	-	-
CL137.Contig2_All	gi|585695752|ref|XP_006822081.1|	93.2041	1.70E-17	PREDICTED: protein GTLF3B-like [Saccoglossus kowalevskii]	-	-	-	-	sp|Q66IM5|GTL3B_XENTR	82.4	4.00E-16	Protein GTLF3B OS=Xenopus tropicalis GN=gtlf3b PE=3 SV=1	-	-	-	-	K06975	3.00E-18	sko:102802831	93.2	uncharacterized protein	-	-	-
CL138.Contig1_All	gi|321477971|gb|EFX88929.1|	142.51	2.73E-31	hypothetical protein DAPPUDRAFT_230263 [Daphnia pulex]	gi|820698309|tpe|LN714497.1|	91.7	3.00E-14	TPA_asm: Toxoplasma gondii VEG, chromosome chrVIIb, complete genome	-	-	-	-	-	-	-	-	-	-	-	-	-	GO:0016020//membrane	-	-
CL138.Contig2_All	gi|321477971|gb|EFX88929.1|	130.954	8.28E-28	hypothetical protein DAPPUDRAFT_230263 [Daphnia pulex]	gi|820698309|tpe|LN714497.1|	91.7	3.00E-14	TPA_asm: Toxoplasma gondii VEG, chromosome chrVIIb, complete genome	-	-	-	-	-	-	-	-	-	-	-	-	-	GO:0016020//membrane	-	-
CL138.Contig3_All	-	-	-	-	-	-	-	-	-	-	-	-	-	-	-	-	-	-	-	-	-	-	-	-
CL138.Contig4_All	gi|321477971|gb|EFX88929.1|	142.51	2.68E-31	hypothetical protein DAPPUDRAFT_230263 [Daphnia pulex]	-	-	-	-	-	-	-	-	-	-	-	-	-	-	-	-	-	GO:0016020//membrane	-	-
CL139.Contig1_All	gi|926645749|ref|XP_013789193.1|	416.001	1.61E-113	PREDICTED: exocyst complex component 5-like [Limulus polyphemus]	-	-	-	-	sp|O00471|EXOC5_HUMAN	333	7.00E-91	Exocyst complex component 5 OS=Homo sapiens GN=EXOC5 PE=1 SV=1	-	-	-	-	K19984	7.00E-113	crg:105317490	410	exocyst complex component 5	GO:0005737//cytoplasm	-	GO:0048278//vesicle docking;GO:0006887//exocytosis
CL139.Contig2_All	gi|646689676|gb|KDR06665.1|	900.968	0	Exocyst complex component 5 [Zootermopsis nevadensis]	gi|936601812|ref|XM_014359122.1|	75.8	4.00E-09	PREDICTED: Copidosoma floridanum exocyst complex component 5 (LOC106643842), mRNA	sp|O00471|EXOC5_HUMAN	689	0	Exocyst complex component 5 OS=Homo sapiens GN=EXOC5 PE=1 SV=1	-	-	-	-	K19984	0	ame:552574	823	exocyst complex component 5	GO:0005737//cytoplasm	-	GO:0048278//vesicle docking;GO:0006887//exocytosis
CL140.Contig1_All	gi|759053793|ref|XP_011336079.1|	373.244	2.29E-100	PREDICTED: LIM and SH3 domain protein Lasp isoform X1 [Cerapachys biroi]	gi|968118252|ref|XM_015175302.1|	107	1.00E-18	Drosophila virilis uncharacterized protein, transcript variant C (Dvir\GJ12163), mRNA	sp|P34416|LASP1_CAEEL	283	2.00E-75	LIM and SH3 domain protein F42H10.3 OS=Caenorhabditis elegans GN=F42H10.3 PE=4 SV=3	-	-	-	-	K18267	2.00E-38	fab:101807774	164	nebulin	-	GO:0008270//zinc ion binding;GO:0005515//protein binding	-
CL140.Contig2_All	gi|759053795|ref|XP_011336080.1|	372.859	2.80E-100	PREDICTED: LIM and SH3 domain protein Lasp isoform X2 [Cerapachys biroi]	gi|968118252|ref|XM_015175302.1|	107	1.00E-18	Drosophila virilis uncharacterized protein, transcript variant C (Dvir\GJ12163), mRNA	sp|P34416|LASP1_CAEEL	275	7.00E-73	LIM and SH3 domain protein F42H10.3 OS=Caenorhabditis elegans GN=F42H10.3 PE=4 SV=3	-	-	-	-	K18267	3.00E-41	apla:101801298	173	nebulin	-	GO:0005515//protein binding;GO:0008270//zinc ion binding	-
CL140.Contig3_All	gi|768434056|ref|XP_011558418.1|	342.043	6.28E-91	PREDICTED: LIM and SH3 domain protein Lasp-like isoform X1 [Plutella xylostella] &gt;gi|768434058|ref|XP_011558419.1| PREDICTED: LIM and SH3 domain protein Lasp-like isoform X2 [Plutella xylostella]	gi|968118252|ref|XM_015175302.1|	107	1.00E-18	Drosophila virilis uncharacterized protein, transcript variant C (Dvir\GJ12163), mRNA	sp|Q8I7C3|LASP1_DROME	253	3.00E-66	LIM and SH3 domain protein Lasp OS=Drosophila melanogaster GN=Lasp PE=1 SV=2	-	-	-	-	K18267	2.00E-32	xma:102236960	144	nebulin	-	GO:0005515//protein binding;GO:0008270//zinc ion binding	-
CL140.Contig4_All	gi|665814595|ref|XP_008555915.1|	248.44	1.82E-62	PREDICTED: LIM and SH3 domain protein F42H10.3 [Microplitis demolitor] &gt;gi|665814597|ref|XP_008555916.1| PREDICTED: LIM and SH3 domain protein F42H10.3 [Microplitis demolitor] &gt;gi|665814599|ref|XP_008555917.1| PREDICTED: LIM and SH3 domain protein F42H10.3 [Microplitis demolitor]	gi|968118252|ref|XM_015175302.1|	107	2.00E-18	Drosophila virilis uncharacterized protein, transcript variant C (Dvir\GJ12163), mRNA	sp|Q8I7C3|LASP1_DROME	235	1.00E-60	LIM and SH3 domain protein Lasp OS=Drosophila melanogaster GN=Lasp PE=1 SV=2	-	-	-	-	K18267	6.00E-32	xma:102236960	144	nebulin	-	GO:0005515//protein binding	-
CL140.Contig5_All	gi|768434056|ref|XP_011558418.1|	259.225	1.10E-66	PREDICTED: LIM and SH3 domain protein Lasp-like isoform X1 [Plutella xylostella] &gt;gi|768434058|ref|XP_011558419.1| PREDICTED: LIM and SH3 domain protein Lasp-like isoform X2 [Plutella xylostella]	gi|968118252|ref|XM_015175302.1|	107	3.00E-19	Drosophila virilis uncharacterized protein, transcript variant C (Dvir\GJ12163), mRNA	sp|Q8I7C3|LASP1_DROME	246	7.00E-65	LIM and SH3 domain protein Lasp OS=Drosophila melanogaster GN=Lasp PE=1 SV=2	-	-	-	-	K18267	4.00E-33	xma:102236960	144	nebulin	-	GO:0008270//zinc ion binding	-
CL140.Contig6_All	gi|768434056|ref|XP_011558418.1|	255.373	8.19E-66	PREDICTED: LIM and SH3 domain protein Lasp-like isoform X1 [Plutella xylostella] &gt;gi|768434058|ref|XP_011558419.1| PREDICTED: LIM and SH3 domain protein Lasp-like isoform X2 [Plutella xylostella]	gi|968118252|ref|XM_015175302.1|	107	2.00E-19	Drosophila virilis uncharacterized protein, transcript variant C (Dvir\GJ12163), mRNA	sp|Q8I7C3|LASP1_DROME	235	7.00E-62	LIM and SH3 domain protein Lasp OS=Drosophila melanogaster GN=Lasp PE=1 SV=2	-	-	-	-	K18267	4.00E-33	xma:102236960	144	nebulin	-	GO:0008270//zinc ion binding	-
CL140.Contig7_All	gi|913312639|ref|XP_013187056.1|	250.366	1.60E-64	PREDICTED: LIM and SH3 domain protein Lasp isoform X2 [Amyelois transitella]	gi|968118252|ref|XM_015175302.1|	107	2.00E-19	Drosophila virilis uncharacterized protein, transcript variant C (Dvir\GJ12163), mRNA	sp|Q8I7C3|LASP1_DROME	238	8.00E-63	LIM and SH3 domain protein Lasp OS=Drosophila melanogaster GN=Lasp PE=1 SV=2	-	-	-	-	K18267	2.00E-33	xma:102236960	144	nebulin	-	GO:0008270//zinc ion binding	-
CL141.Contig1_All	gi|426382547|ref|XP_004057866.1|	92.8189	2.42E-22	PREDICTED: LOW QUALITY PROTEIN: protein FAM65A [Gorilla gorilla gorilla]	gi|11120930|gb|AC026273.7|	618	1.00E-173	Homo sapiens BAC clone CTD-2314M3 from 2, complete sequence	-	-	-	-	-	-	-	-	-	-	-	-	-	-	-	-
CL141.Contig2_All	gi|954453076|gb|KRY95212.1|	53.1434	7.87E-12	hypothetical protein T4B_14678 [Trichinella pseudospiralis]	gi|33636872|gb|AC144895.2|	660	0	Homo sapiens BAC clone RP11-399H16 from 2, complete sequence	-	-	-	-	-	-	-	-	-	-	-	-	-	-	-	-
CL141.Contig3_All	gi|954403961|gb|KRY62438.1|	60.8474	8.06E-08	hypothetical protein T4A_2007 [Trichinella pseudospiralis]	gi|337885|gb|L08552.1|HUMSATLU	248	3.00E-62	Homo sapiens (clone 4C-16mer(62)) alpha-satellite repeat	-	-	-	-	-	-	-	-	-	-	-	-	-	-	-	-
CL141.Contig4_All	gi|440884236|gb|ELR44476.1|	41.9726	9.84E-08	hypothetical protein M91_20944, partial [Bos mutus]	gi|337673|gb|M12962.1|HUMRSSAU	480	1.00E-132	Human Sau3A repetitive sequence	-	-	-	-	-	-	-	-	-	-	-	-	-	-	-	-
CL141.Contig5_All	gi|426382547|ref|XP_004057866.1|	45.0542	3.28E-07	PREDICTED: LOW QUALITY PROTEIN: protein FAM65A [Gorilla gorilla gorilla]	gi|337771|gb|M13882.1|HUMSAT17A	502	1.00E-138	Human alpha satellite from the centromeric region DNA with 16 monomer tandem repeats	-	-	-	-	-	-	-	-	-	-	-	-	-	-	-	-
CL141.Contig6_All	gi|426382547|ref|XP_004057866.1|	67.781	6.49E-10	PREDICTED: LOW QUALITY PROTEIN: protein FAM65A [Gorilla gorilla gorilla]	gi|689942594|emb|LM428655.1|	605	1.00E-169	Enterobius vermicularis genome assembly E_vermicularis_Canary_Islands ,scaffold EVEC_contig0003086	-	-	-	-	-	-	-	-	-	-	-	-	-	-	-	-
CL142.Contig1_All	gi|817054775|ref|XP_012268173.1|	1206.43	0	PREDICTED: serine/threonine-protein kinase N isoform X3 [Athalia rosae]	gi|634863105|ref|XM_007946183.1|	256	3.00E-63	PREDICTED: Orycteropus afer afer protein kinase N2 (PKN2), mRNA	sp|A1Z7T0|PKN_DROME	1119	0	Serine/threonine-protein kinase N OS=Drosophila melanogaster GN=Pkn PE=1 SV=1	YBL105c_2	6.00E-101	368	---	K06071	0	cfo:105252719	1198	protein kinase N [EC:2.7.11.13]	-	GO:0004674//protein serine/threonine kinase activity;GO:0005524//ATP binding;GO:0004672//protein kinase activity	GO:0006468//protein phosphorylation;GO:0007165//signal transduction
CL142.Contig2_All	gi|242022370|ref|XP_002431613.1|	653.67	0	conserved hypothetical protein [Pediculus humanus corporis] &gt;gi|212516921|gb|EEB18875.1| conserved hypothetical protein [Pediculus humanus corporis]	gi|634863105|ref|XM_007946183.1|	256	2.00E-63	PREDICTED: Orycteropus afer afer protein kinase N2 (PKN2), mRNA	sp|A1Z7T0|PKN_DROME	600	1.00E-170	Serine/threonine-protein kinase N OS=Drosophila melanogaster GN=Pkn PE=1 SV=1	YBL105c_2	4.00E-101	368	---	K06071	0	phu:Phum_PHUM537470	653	protein kinase N [EC:2.7.11.13]	-	GO:0004672//protein kinase activity;GO:0004674//protein serine/threonine kinase activity;GO:0005524//ATP binding	GO:0006468//protein phosphorylation
CL142.Contig3_All	gi|242022370|ref|XP_002431613.1|	641.343	0	conserved hypothetical protein [Pediculus humanus corporis] &gt;gi|212516921|gb|EEB18875.1| conserved hypothetical protein [Pediculus humanus corporis]	gi|634863105|ref|XM_007946183.1|	256	2.00E-63	PREDICTED: Orycteropus afer afer protein kinase N2 (PKN2), mRNA	sp|A1Z7T0|PKN_DROME	600	1.00E-170	Serine/threonine-protein kinase N OS=Drosophila melanogaster GN=Pkn PE=1 SV=1	YBL105c_2	4.00E-101	368	---	K06071	0	phu:Phum_PHUM537470	641	protein kinase N [EC:2.7.11.13]	-	GO:0004674//protein serine/threonine kinase activity;GO:0005524//ATP binding;GO:0004672//protein kinase activity	GO:0006468//protein phosphorylation
CL142.Contig4_All	gi|645006358|ref|XP_008204750.1|	1196.42	0	PREDICTED: serine/threonine-protein kinase N isoform X2 [Nasonia vitripennis]	gi|634863105|ref|XM_007946183.1|	256	3.00E-63	PREDICTED: Orycteropus afer afer protein kinase N2 (PKN2), mRNA	sp|A1Z7T0|PKN_DROME	1113	0	Serine/threonine-protein kinase N OS=Drosophila melanogaster GN=Pkn PE=1 SV=1	YBL105c_2	6.00E-101	368	---	K06071	0	nvi:100114442	1194	protein kinase N [EC:2.7.11.13]	-	GO:0004672//protein kinase activity;GO:0004674//protein serine/threonine kinase activity;GO:0005524//ATP binding	GO:0007165//signal transduction;GO:0006468//protein phosphorylation
CL142.Contig5_All	gi|321477444|gb|EFX88403.1|	506.523	9.28E-141	hypothetical protein DAPPUDRAFT_305606 [Daphnia pulex]	gi|746850998|ref|XM_011057699.1|	79.8	1.00E-10	PREDICTED: Acromyrmex echinatior serine/threonine-protein kinase N (LOC105147006), transcript variant X4, mRNA	sp|A1Z7T0|PKN_DROME	444	3.00E-124	Serine/threonine-protein kinase N OS=Drosophila melanogaster GN=Pkn PE=1 SV=1	-	-	-	-	K06071	1.00E-141	dpx:DAPPUDRAFT_305606	506	protein kinase N [EC:2.7.11.13]	-	-	GO:0007165//signal transduction
CL143.Contig1_All	-	-	-	-	-	-	-	-	-	-	-	-	-	-	-	-	-	-	-	-	-	-	-	-
CL143.Contig2_All	-	-	-	-	-	-	-	-	-	-	-	-	-	-	-	-	-	-	-	-	-	-	-	-
CL143.Contig3_All	-	-	-	-	-	-	-	-	-	-	-	-	-	-	-	-	-	-	-	-	-	-	-	-
CL143.Contig4_All	-	-	-	-	gi|928157629|ref|XM_005630332.2|	69.9	6.00E-08	PREDICTED: Canis lupus familiaris fasciculation and elongation protein zeta 2 (zygin II) (FEZ2), transcript variant X3, mRNA	-	-	-	-	-	-	-	-	-	-	-	-	-	-	-	-
CL143.Contig5_All	-	-	-	-	gi|694177811|emb|LN552844.1|	77.8	1.00E-09	Erythrura gouldiae microsatellite DNA locus GFLH6ZUP	-	-	-	-	-	-	-	-	-	-	-	-	-	-	-	-
CL143.Contig6_All	-	-	-	-	-	-	-	-	-	-	-	-	-	-	-	-	-	-	-	-	-	-	-	-
CL143.Contig7_All	-	-	-	-	-	-	-	-	-	-	-	-	-	-	-	-	-	-	-	-	-	-	-	-
CL143.Contig8_All	-	-	-	-	gi|928157629|ref|XM_005630332.2|	69.9	2.00E-07	PREDICTED: Canis lupus familiaris fasciculation and elongation protein zeta 2 (zygin II) (FEZ2), transcript variant X3, mRNA	-	-	-	-	-	-	-	-	-	-	-	-	-	-	-	-
CL144.Contig1_All	-	-	-	-	gi|961112931|ref|XM_014924086.1|	81.8	9.00E-12	PREDICTED: Octopus bimaculoides thymidine kinase 2, mitochondrial-like (LOC106875809), transcript variant X2, mRNA	-	-	-	-	-	-	-	-	-	-	-	-	-	-	-	-
CL144.Contig2_All	-	-	-	-	gi|961112931|ref|XM_014924086.1|	67.9	9.00E-08	PREDICTED: Octopus bimaculoides thymidine kinase 2, mitochondrial-like (LOC106875809), transcript variant X2, mRNA	-	-	-	-	-	-	-	-	-	-	-	-	-	-	-	-
CL145.Contig1_All	gi|968038032|ref|XP_002010922.2|	62.003	3.92E-07	uncharacterized protein Dmoj_GI21807, isoform B [Drosophila mojavensis] &gt;gi|968038561|ref|XP_015016687.1| uncharacterized protein Dmoj_GI21807, isoform C [Drosophila mojavensis] &gt;gi|946597433|gb|EDW06577.2| uncharacterized protein Dmoj_GI21807, isoform B [Drosophila mojavensis] &gt;gi|946597434|gb|KRG07023.1| uncharacterized protein Dmoj_GI21807, isoform C [Drosophila mojavensis]	-	-	-	-	sp|O46383|NCKX1_BISBI	51.2	6.00E-06	Sodium/potassium/calcium exchanger 1 (Fragment) OS=Bison bison GN=SLC24A1 PE=2 SV=1	-	-	-	-	-	-	-	-	-	-	-	-
CL145.Contig2_All	-	-	-	-	-	-	-	-	-	-	-	-	-	-	-	-	-	-	-	-	-	-	-	-
CL146.Contig1_All	-	-	-	-	gi|145843833|gb|EF204177.1|	75.8	1.00E-09	Macrobrachium rosenbergii clone SUGbp8-101 microsatellite sequence	-	-	-	-	-	-	-	-	-	-	-	-	-	-	-	-
CL146.Contig2_All	-	-	-	-	-	-	-	-	-	-	-	-	-	-	-	-	-	-	-	-	-	-	-	-
CL146.Contig3_All	-	-	-	-	-	-	-	-	-	-	-	-	-	-	-	-	-	-	-	-	-	-	-	-
CL146.Contig4_All	-	-	-	-	gi|145843833|gb|EF204177.1|	63.9	1.00E-06	Macrobrachium rosenbergii clone SUGbp8-101 microsatellite sequence	-	-	-	-	-	-	-	-	-	-	-	-	-	-	-	-
CL146.Contig5_All	-	-	-	-	gi|145843833|gb|EF204177.1|	63.9	1.00E-06	Macrobrachium rosenbergii clone SUGbp8-101 microsatellite sequence	-	-	-	-	-	-	-	-	-	-	-	-	-	-	-	-
CL146.Contig6_All	-	-	-	-	gi|145843833|gb|EF204177.1|	109	1.00E-19	Macrobrachium rosenbergii clone SUGbp8-101 microsatellite sequence	-	-	-	-	-	-	-	-	-	-	-	-	-	-	-	-
CL146.Contig7_All	-	-	-	-	gi|145843833|gb|EF204177.1|	63.9	1.00E-06	Macrobrachium rosenbergii clone SUGbp8-101 microsatellite sequence	-	-	-	-	-	-	-	-	-	-	-	-	-	-	-	-
CL146.Contig8_All	-	-	-	-	-	-	-	-	-	-	-	-	-	-	-	-	-	-	-	-	-	-	-	-
CL146.Contig9_All	gi|60416183|gb|AAH90720.1|	90.5077	2.78E-16	Nxf1 protein [Danio rerio]	-	-	-	-	sp|Q5R752|NXF1_PONAB	82.8	6.00E-16	Nuclear RNA export factor 1 OS=Pongo abelii GN=NXF1 PE=3 SV=1	-	-	-	-	K14284	5.00E-17	dre:323865	90.1	nuclear RNA export factor	GO:0005622//intracellular	-	GO:0006810//transport
CL146.Contig10_All	gi|44829167|tpg|DAA04497.1|	86.2705	2.60E-19	TPA_exp: pol polyprotein [Schistosoma mansoni]	gi|145843833|gb|EF204177.1|	101	3.00E-17	Macrobrachium rosenbergii clone SUGbp8-101 microsatellite sequence	sp|Q95SX7|RTBS_DROME	60.5	1.00E-08	Probable RNA-directed DNA polymerase from transposon BS OS=Drosophila melanogaster GN=RTase PE=2 SV=1	-	-	-	-	K00306	6.00E-11	aqu:100633263	72	sarcosine oxidase / L-pipecolate oxidase [EC:1.5.3.1 1.5.3.7]!K03021	-	-	-
CL146.Contig11_All	-	-	-	-	-	-	-	-	-	-	-	-	-	-	-	-	-	-	-	-	-	-	-	-
CL146.Contig12_All	-	-	-	-	-	-	-	-	-	-	-	-	-	-	-	-	-	-	-	-	-	-	-	-
CL146.Contig13_All	gi|67625699|tpe|CAJ00235.1|	66.2402	1.90E-09	TPA: endonuclease-reverse transcriptase [Schistosoma mansoni]	-	-	-	-	-	-	-	-	-	-	-	-	K09533	1.00E-07	adf:107336535	57	DnaJ homolog subfamily C member 13	-	-	-
CL146.Contig14_All	-	-	-	-	-	-	-	-	-	-	-	-	-	-	-	-	-	-	-	-	-	-	-	-
CL146.Contig15_All	-	-	-	-	-	-	-	-	-	-	-	-	-	-	-	-	-	-	-	-	-	-	-	-
CL146.Contig16_All	-	-	-	-	-	-	-	-	-	-	-	-	-	-	-	-	-	-	-	-	-	-	-	-
CL146.Contig17_All	-	-	-	-	gi|145843833|gb|EF204177.1|	117	2.00E-22	Macrobrachium rosenbergii clone SUGbp8-101 microsatellite sequence	-	-	-	-	-	-	-	-	-	-	-	-	-	-	-	-
CL146.Contig18_All	gi|308508993|ref|XP_003116680.1|	56.225	1.95E-06	hypothetical protein CRE_08674 [Caenorhabditis remanei] &gt;gi|308251624|gb|EFO95576.1| hypothetical protein CRE_08674 [Caenorhabditis remanei]	-	-	-	-	-	-	-	-	-	-	-	-	-	-	-	-	-	-	-	-
CL146.Contig19_All	-	-	-	-	-	-	-	-	-	-	-	-	-	-	-	-	-	-	-	-	-	-	-	-
CL146.Contig20_All	-	-	-	-	-	-	-	-	-	-	-	-	-	-	-	-	-	-	-	-	-	-	-	-
CL146.Contig21_All	-	-	-	-	-	-	-	-	-	-	-	-	-	-	-	-	-	-	-	-	-	-	-	-
CL146.Contig22_All	-	-	-	-	gi|145843833|gb|EF204177.1|	67.9	6.00E-08	Macrobrachium rosenbergii clone SUGbp8-101 microsatellite sequence	-	-	-	-	-	-	-	-	-	-	-	-	-	-	-	-
CL146.Contig23_All	-	-	-	-	-	-	-	-	-	-	-	-	-	-	-	-	-	-	-	-	-	-	-	-
CL146.Contig24_All	-	-	-	-	-	-	-	-	-	-	-	-	-	-	-	-	-	-	-	-	-	-	-	-
CL146.Contig25_All	-	-	-	-	-	-	-	-	-	-	-	-	-	-	-	-	-	-	-	-	-	-	-	-
CL146.Contig26_All	-	-	-	-	-	-	-	-	-	-	-	-	-	-	-	-	-	-	-	-	-	-	-	-
CL146.Contig27_All	gi|585695869|ref|XP_006822105.1|	59.3066	2.35E-07	PREDICTED: RNA-directed DNA polymerase from mobile element jockey-like, partial [Saccoglossus kowalevskii]	-	-	-	-	-	-	-	-	-	-	-	-	K16063	6.00E-06	hmg:100211745	51.6	E3 SUMO-protein ligase PIAS2	-	-	-
CL146.Contig28_All	gi|585695869|ref|XP_006822105.1|	92.0485	3.26E-17	PREDICTED: RNA-directed DNA polymerase from mobile element jockey-like, partial [Saccoglossus kowalevskii]	-	-	-	-	sp|Q95SX7|RTBS_DROME	69.7	2.00E-12	Probable RNA-directed DNA polymerase from transposon BS OS=Drosophila melanogaster GN=RTase PE=2 SV=1	-	-	-	-	K00306	5.00E-12	aqu:100633263	71.6	sarcosine oxidase / L-pipecolate oxidase [EC:1.5.3.1 1.5.3.7]!K09533	-	-	-
CL146.Contig29_All	gi|999975939|gb|KXJ15113.1|	87.4261	1.06E-25	putative RNA-directed DNA polymerase from transposon X-element [Exaiptasia pallida]	-	-	-	-	sp|Q95SX7|RTBS_DROME	61.2	2.00E-16	Probable RNA-directed DNA polymerase from transposon BS OS=Drosophila melanogaster GN=RTase PE=2 SV=1	-	-	-	-	K00306	1.00E-16	aqu:100633263	64.3	sarcosine oxidase / L-pipecolate oxidase [EC:1.5.3.1 1.5.3.7]!K03021	-	-	-
CL146.Contig30_All	-	-	-	-	-	-	-	-	-	-	-	-	-	-	-	-	-	-	-	-	-	-	-	-
CL146.Contig31_All	-	-	-	-	-	-	-	-	-	-	-	-	-	-	-	-	-	-	-	-	-	-	-	-
CL146.Contig32_All	-	-	-	-	gi|145843833|gb|EF204177.1|	77.8	4.00E-11	Macrobrachium rosenbergii clone SUGbp8-101 microsatellite sequence	-	-	-	-	-	-	-	-	-	-	-	-	-	-	-	-
CL146.Contig33_All	-	-	-	-	-	-	-	-	-	-	-	-	-	-	-	-	-	-	-	-	-	-	-	-
CL146.Contig34_All	-	-	-	-	-	-	-	-	-	-	-	-	-	-	-	-	-	-	-	-	-	-	-	-
CL146.Contig35_All	-	-	-	-	-	-	-	-	-	-	-	-	-	-	-	-	-	-	-	-	-	-	-	-
CL146.Contig36_All	-	-	-	-	-	-	-	-	-	-	-	-	-	-	-	-	-	-	-	-	-	-	-	-
CL146.Contig37_All	-	-	-	-	gi|145843833|gb|EF204177.1|	81.8	3.00E-12	Macrobrachium rosenbergii clone SUGbp8-101 microsatellite sequence	-	-	-	-	-	-	-	-	-	-	-	-	-	-	-	-
CL146.Contig38_All	-	-	-	-	-	-	-	-	-	-	-	-	-	-	-	-	-	-	-	-	-	-	-	-
CL146.Contig39_All	-	-	-	-	-	-	-	-	-	-	-	-	-	-	-	-	-	-	-	-	-	-	-	-
CL146.Contig40_All	-	-	-	-	-	-	-	-	-	-	-	-	-	-	-	-	-	-	-	-	-	-	-	-
CL146.Contig41_All	-	-	-	-	-	-	-	-	-	-	-	-	-	-	-	-	-	-	-	-	-	-	-	-
CL146.Contig42_All	-	-	-	-	-	-	-	-	-	-	-	-	-	-	-	-	-	-	-	-	-	-	-	-
CL146.Contig43_All	-	-	-	-	-	-	-	-	-	-	-	-	-	-	-	-	-	-	-	-	-	-	-	-
CL146.Contig44_All	-	-	-	-	-	-	-	-	-	-	-	-	-	-	-	-	-	-	-	-	-	-	-	-
CL146.Contig45_All	-	-	-	-	-	-	-	-	-	-	-	-	-	-	-	-	-	-	-	-	-	-	-	-
CL146.Contig46_All	-	-	-	-	-	-	-	-	-	-	-	-	-	-	-	-	-	-	-	-	-	-	-	-
CL146.Contig47_All	gi|759060567|ref|XP_011339580.1|	56.6102	1.50E-06	PREDICTED: uncharacterized protein LOC105280617, partial [Cerapachys biroi]	-	-	-	-	-	-	-	-	-	-	-	-	-	-	-	-	-	-	-	-
CL146.Contig48_All	-	-	-	-	-	-	-	-	-	-	-	-	-	-	-	-	-	-	-	-	-	-	-	-
CL146.Contig49_All	-	-	-	-	gi|145843833|gb|EF204177.1|	65.9	2.00E-07	Macrobrachium rosenbergii clone SUGbp8-101 microsatellite sequence	-	-	-	-	-	-	-	-	-	-	-	-	-	-	-	-
CL146.Contig50_All	-	-	-	-	-	-	-	-	-	-	-	-	-	-	-	-	-	-	-	-	-	-	-	-
CL146.Contig51_All	-	-	-	-	gi|145843833|gb|EF204177.1|	75.8	2.00E-10	Macrobrachium rosenbergii clone SUGbp8-101 microsatellite sequence	-	-	-	-	-	-	-	-	-	-	-	-	-	-	-	-
CL146.Contig52_All	-	-	-	-	-	-	-	-	-	-	-	-	-	-	-	-	-	-	-	-	-	-	-	-
CL146.Contig53_All	-	-	-	-	gi|145843833|gb|EF204177.1|	117	2.00E-22	Macrobrachium rosenbergii clone SUGbp8-101 microsatellite sequence	-	-	-	-	-	-	-	-	-	-	-	-	-	-	-	-
CL146.Contig54_All	-	-	-	-	-	-	-	-	-	-	-	-	-	-	-	-	-	-	-	-	-	-	-	-
CL146.Contig55_All	-	-	-	-	-	-	-	-	-	-	-	-	-	-	-	-	-	-	-	-	-	-	-	-
CL146.Contig56_All	gi|780044856|ref|XP_011668662.1|	67.0106	9.16E-09	PREDICTED: RNA-directed DNA polymerase from mobile element jockey-like [Strongylocentrotus purpuratus]	gi|145843833|gb|EF204177.1|	109	9.00E-20	Macrobrachium rosenbergii clone SUGbp8-101 microsatellite sequence	-	-	-	-	-	-	-	-	-	-	-	-	-	-	-	-
CL146.Contig57_All	gi|943951796|ref|XP_014358783.1|	71.2478	5.20E-10	PREDICTED: uncharacterized protein LOC106711071 [Papilio machaon]	gi|55783822|emb|BX957317.12|	63.9	5.00E-06	Zebrafish DNA sequence from clone DKEY-150K17 in linkage group 19, complete sequence	-	-	-	-	-	-	-	-	-	-	-	-	-	-	-	-
CL146.Contig58_All	-	-	-	-	-	-	-	-	-	-	-	-	-	-	-	-	-	-	-	-	-	-	-	-
CL146.Contig59_All	gi|943954455|ref|XP_014360163.1|	55.4546	3.36E-06	PREDICTED: uncharacterized protein LOC106712191 [Papilio machaon]	-	-	-	-	-	-	-	-	-	-	-	-	-	-	-	-	-	-	-	-
CL146.Contig60_All	gi|780101874|ref|XP_011675360.1|	67.781	1.07E-09	PREDICTED: RNA-directed DNA polymerase from mobile element jockey-like isoform X1 [Strongylocentrotus purpuratus] &gt;gi|780101880|ref|XP_011675361.1| PREDICTED: RNA-directed DNA polymerase from mobile element jockey-like isoform X2 [Strongylocentrotus purpuratus]	gi|145843833|gb|EF204177.1|	61.9	8.00E-06	Macrobrachium rosenbergii clone SUGbp8-101 microsatellite sequence	-	-	-	-	-	-	-	-	-	-	-	-	-	-	-	-
CL146.Contig61_All	gi|405966353|gb|EKC31648.1|	61.6178	7.41E-08	Putative RNA-directed DNA polymerase from transposon BS [Crassostrea gigas]	gi|145843833|gb|EF204177.1|	61.9	8.00E-06	Macrobrachium rosenbergii clone SUGbp8-101 microsatellite sequence	-	-	-	-	-	-	-	-	-	-	-	-	-	-	-	-
CL146.Contig62_All	-	-	-	-	-	-	-	-	-	-	-	-	-	-	-	-	-	-	-	-	-	-	-	-
CL146.Contig63_All	-	-	-	-	gi|145843833|gb|EF204177.1|	69.9	1.00E-08	Macrobrachium rosenbergii clone SUGbp8-101 microsatellite sequence	-	-	-	-	-	-	-	-	-	-	-	-	-	-	-	-
CL146.Contig64_All	-	-	-	-	-	-	-	-	-	-	-	-	-	-	-	-	-	-	-	-	-	-	-	-
CL146.Contig65_All	-	-	-	-	-	-	-	-	-	-	-	-	-	-	-	-	-	-	-	-	-	-	-	-
CL146.Contig66_All	-	-	-	-	-	-	-	-	-	-	-	-	-	-	-	-	-	-	-	-	-	-	-	-
CL146.Contig67_All	-	-	-	-	gi|145843833|gb|EF204177.1|	69.9	2.00E-08	Macrobrachium rosenbergii clone SUGbp8-101 microsatellite sequence	-	-	-	-	-	-	-	-	-	-	-	-	-	-	-	-
CL146.Contig68_All	-	-	-	-	-	-	-	-	-	-	-	-	-	-	-	-	-	-	-	-	-	-	-	-
CL146.Contig69_All	-	-	-	-	-	-	-	-	-	-	-	-	-	-	-	-	-	-	-	-	-	-	-	-
CL146.Contig70_All	-	-	-	-	-	-	-	-	-	-	-	-	-	-	-	-	-	-	-	-	-	-	-	-
CL146.Contig71_All	-	-	-	-	-	-	-	-	-	-	-	-	-	-	-	-	-	-	-	-	-	-	-	-
CL146.Contig72_All	-	-	-	-	-	-	-	-	-	-	-	-	-	-	-	-	-	-	-	-	-	-	-	-
CL146.Contig73_All	-	-	-	-	-	-	-	-	-	-	-	-	-	-	-	-	-	-	-	-	-	-	-	-
CL147.Contig1_All	-	-	-	-	-	-	-	-	-	-	-	-	-	-	-	-	-	-	-	-	-	-	-	-
CL147.Contig2_All	-	-	-	-	-	-	-	-	-	-	-	-	-	-	-	-	-	-	-	-	-	-	-	-
CL148.Contig1_All	-	-	-	-	-	-	-	-	-	-	-	-	-	-	-	-	-	-	-	-	-	-	-	-
CL148.Contig2_All	-	-	-	-	-	-	-	-	-	-	-	-	-	-	-	-	-	-	-	-	-	-	-	-
CL149.Contig1_All	-	-	-	-	-	-	-	-	-	-	-	-	-	-	-	-	-	-	-	-	-	-	-	-
CL149.Contig2_All	-	-	-	-	-	-	-	-	-	-	-	-	-	-	-	-	-	-	-	-	-	-	-	-
CL149.Contig3_All	gi|826409998|ref|XP_012536395.1|	323.168	9.77E-107	PREDICTED: uncharacterized protein LOC105836713 [Monomorium pharaonis] &gt;gi|826416344|ref|XP_012522927.1| PREDICTED: uncharacterized protein LOC105828907 [Monomorium pharaonis]	-	-	-	-	-	-	-	-	-	-	-	-	K05398	1.00E-23	lcm:102349383	115	toll-like receptor 1!K12604	-	-	-
CL149.Contig4_All	-	-	-	-	-	-	-	-	-	-	-	-	-	-	-	-	-	-	-	-	-	-	-	-
CL149.Contig5_All	-	-	-	-	-	-	-	-	-	-	-	-	-	-	-	-	-	-	-	-	-	-	-	-
CL149.Contig6_All	-	-	-	-	-	-	-	-	-	-	-	-	-	-	-	-	-	-	-	-	-	-	-	-
CL149.Contig7_All	-	-	-	-	-	-	-	-	-	-	-	-	-	-	-	-	-	-	-	-	-	-	-	-
CL149.Contig8_All	-	-	-	-	-	-	-	-	-	-	-	-	-	-	-	-	-	-	-	-	-	-	-	-
CL149.Contig9_All	-	-	-	-	-	-	-	-	-	-	-	-	-	-	-	-	-	-	-	-	-	-	-	-
CL149.Contig10_All	-	-	-	-	-	-	-	-	-	-	-	-	-	-	-	-	-	-	-	-	-	-	-	-
CL149.Contig11_All	-	-	-	-	-	-	-	-	-	-	-	-	-	-	-	-	-	-	-	-	-	-	-	-
CL150.Contig1_All	-	-	-	-	-	-	-	-	-	-	-	-	-	-	-	-	-	-	-	-	-	-	-	-
CL151.Contig1_All	gi|321479336|gb|EFX90292.1|	799.66	0	hypothetical protein DAPPUDRAFT_309832 [Daphnia pulex]	gi|969511117|ref|XM_015186751.1|	87.7	8.00E-13	Drosophila pseudoobscura pseudoobscura uncharacterized protein, transcript variant F (Dpse\GA22312), mRNA	sp|Q641Z2|PTN9_RAT	320	1.00E-86	Tyrosine-protein phosphatase non-receptor type 9 OS=Rattus norvegicus GN=Ptpn9 PE=2 SV=1	SPAC11E3.09	4.00E-28	125	---	K18038	0	dpx:DAPPUDRAFT_309832	799	tyrosine-protein phosphatase non-receptor type 9 [EC:3.1.3.48]	-	GO:0004725//protein tyrosine phosphatase activity;GO:0016791//phosphatase activity	GO:0006470//protein dephosphorylation;GO:0016311//dephosphorylation
CL151.Contig2_All	-	-	-	-	gi|992217155|ref|XM_007253496.2|	61.9	3.00E-06	PREDICTED: Astyanax mexicanus kalirin-like (LOC103026731), transcript variant X3, mRNA	-	-	-	-	-	-	-	-	-	-	-	-	-	-	-	-
CL151.Contig3_All	gi|321479336|gb|EFX90292.1|	798.505	0	hypothetical protein DAPPUDRAFT_309832 [Daphnia pulex]	gi|689437031|emb|LL910896.1|	145	4.00E-30	Schistocephalus solidus genome assembly S_solidus_NST_G2 ,scaffold SSLN_scaffold0010221	sp|Q641Z2|PTN9_RAT	320	1.00E-86	Tyrosine-protein phosphatase non-receptor type 9 OS=Rattus norvegicus GN=Ptpn9 PE=2 SV=1	SPAC11E3.09	5.00E-28	125	---	K18038	0	dpx:DAPPUDRAFT_309832	798	tyrosine-protein phosphatase non-receptor type 9 [EC:3.1.3.48]	-	GO:0004725//protein tyrosine phosphatase activity;GO:0016791//phosphatase activity	GO:0016311//dephosphorylation;GO:0006470//protein dephosphorylation
CL151.Contig4_All	gi|321479336|gb|EFX90292.1|	798.505	0	hypothetical protein DAPPUDRAFT_309832 [Daphnia pulex]	gi|969511117|ref|XM_015186751.1|	87.7	7.00E-13	Drosophila pseudoobscura pseudoobscura uncharacterized protein, transcript variant F (Dpse\GA22312), mRNA	sp|Q641Z2|PTN9_RAT	320	1.00E-86	Tyrosine-protein phosphatase non-receptor type 9 OS=Rattus norvegicus GN=Ptpn9 PE=2 SV=1	SPAC11E3.09	4.00E-28	125	---	K18038	0	dpx:DAPPUDRAFT_309832	798	tyrosine-protein phosphatase non-receptor type 9 [EC:3.1.3.48]	-	GO:0016791//phosphatase activity;GO:0004725//protein tyrosine phosphatase activity	GO:0006470//protein dephosphorylation;GO:0016311//dephosphorylation
CL151.Contig5_All	gi|321479336|gb|EFX90292.1|	512.301	1.30E-142	hypothetical protein DAPPUDRAFT_309832 [Daphnia pulex]	gi|924563519|gb|CP012528.1|	85.7	2.00E-12	Drosophila busckii chromosome X sequence	sp|P43378|PTN9_HUMAN	267	7.00E-71	Tyrosine-protein phosphatase non-receptor type 9 OS=Homo sapiens GN=PTPN9 PE=1 SV=1	-	-	-	-	K18038	2.00E-143	dpx:DAPPUDRAFT_309832	512	tyrosine-protein phosphatase non-receptor type 9 [EC:3.1.3.48]	GO:0005622//intracellular	GO:0005215//transporter activity;GO:0004725//protein tyrosine phosphatase activity	GO:0006810//transport;GO:0006470//protein dephosphorylation
CL151.Contig6_All	gi|321479336|gb|EFX90292.1|	798.505	0	hypothetical protein DAPPUDRAFT_309832 [Daphnia pulex]	gi|969511117|ref|XM_015186751.1|	87.7	7.00E-13	Drosophila pseudoobscura pseudoobscura uncharacterized protein, transcript variant F (Dpse\GA22312), mRNA	sp|Q641Z2|PTN9_RAT	320	1.00E-86	Tyrosine-protein phosphatase non-receptor type 9 OS=Rattus norvegicus GN=Ptpn9 PE=2 SV=1	SPAC11E3.09	4.00E-28	125	---	K18038	0	dpx:DAPPUDRAFT_309832	798	tyrosine-protein phosphatase non-receptor type 9 [EC:3.1.3.48]	-	GO:0016791//phosphatase activity;GO:0004725//protein tyrosine phosphatase activity	GO:0016311//dephosphorylation;GO:0006470//protein dephosphorylation
CL151.Contig7_All	gi|321479336|gb|EFX90292.1|	805.053	0	hypothetical protein DAPPUDRAFT_309832 [Daphnia pulex]	gi|969511117|ref|XM_015186751.1|	87.7	7.00E-13	Drosophila pseudoobscura pseudoobscura uncharacterized protein, transcript variant F (Dpse\GA22312), mRNA	sp|Q641Z2|PTN9_RAT	320	1.00E-86	Tyrosine-protein phosphatase non-receptor type 9 OS=Rattus norvegicus GN=Ptpn9 PE=2 SV=1	SPAC11E3.09	4.00E-28	125	---	K18038	0	dpx:DAPPUDRAFT_309832	805	tyrosine-protein phosphatase non-receptor type 9 [EC:3.1.3.48]	-	GO:0004725//protein tyrosine phosphatase activity;GO:0016791//phosphatase activity	GO:0006470//protein dephosphorylation;GO:0016311//dephosphorylation
CL152.Contig1_All	gi|321474772|gb|EFX85736.1|	281.567	4.39E-73	hypothetical protein DAPPUDRAFT_208600 [Daphnia pulex]	-	-	-	-	sp|Q13093|PAFA_HUMAN	248	3.00E-65	Platelet-activating factor acetylhydrolase OS=Homo sapiens GN=PLA2G7 PE=1 SV=1	BH0727	2.00E-12	73.2	---	K01062	6.00E-74	dpx:DAPPUDRAFT_208600	281	platelet-activating factor acetylhydrolase [EC:3.1.1.47]	-	GO:0003847//1-alkyl-2-acetylglycerophosphocholine esterase activity	GO:0016042//lipid catabolic process
CL152.Contig2_All	gi|321474772|gb|EFX85736.1|	281.567	4.51E-73	hypothetical protein DAPPUDRAFT_208600 [Daphnia pulex]	-	-	-	-	sp|Q13093|PAFA_HUMAN	248	3.00E-65	Platelet-activating factor acetylhydrolase OS=Homo sapiens GN=PLA2G7 PE=1 SV=1	BH0727	2.00E-12	73.2	---	K01062	6.00E-74	dpx:DAPPUDRAFT_208600	281	platelet-activating factor acetylhydrolase [EC:3.1.1.47]	-	GO:0003847//1-alkyl-2-acetylglycerophosphocholine esterase activity	GO:0016042//lipid catabolic process
CL152.Contig3_All	-	-	-	-	-	-	-	-	-	-	-	-	-	-	-	-	-	-	-	-	-	-	-	-
CL152.Contig4_All	-	-	-	-	-	-	-	-	-	-	-	-	-	-	-	-	-	-	-	-	-	-	-	-
CL152.Contig5_All	-	-	-	-	-	-	-	-	-	-	-	-	-	-	-	-	-	-	-	-	-	-	-	-
CL153.Contig1_All	gi|321454884|gb|EFX66035.1|	184.111	4.54E-43	hypothetical protein DAPPUDRAFT_332592 [Daphnia pulex]	-	-	-	-	sp|P58797|NXF1_COTJA	158	2.00E-37	Nuclear RNA export factor 1 OS=Coturnix coturnix japonica GN=NXF1 PE=1 SV=1	-	-	-	-	K14284	6.00E-44	dpx:DAPPUDRAFT_332592	184	nuclear RNA export factor	GO:0005622//intracellular;GO:0005634//nucleus	-	GO:0051028//mRNA transport;GO:0006810//transport
CL153.Contig2_All	gi|817202128|ref|XP_012276840.1|	57.3806	8.76E-07	PREDICTED: nuclear RNA export factor 1-like [Orussus abietinus]	-	-	-	-	-	-	-	-	-	-	-	-	K14284	3.00E-06	dpx:DAPPUDRAFT_332592	52.8	nuclear RNA export factor	-	-	-
CL154.Contig1_All	gi|765142543|ref|XP_011482424.1|	125.561	2.02E-29	PREDICTED: uncharacterized protein LOC105355747 [Oryzias latipes]	-	-	-	-	-	-	-	-	SPAC9.04	7.00E-08	57.4	---	K09228	4.00E-25	pss:102459719	119	KRAB domain-containing zinc finger protein!K05133	-	-	-
CL154.Contig2_All	-	-	-	-	-	-	-	-	-	-	-	-	-	-	-	-	-	-	-	-	-	-	-	-
CL154.Contig3_All	-	-	-	-	-	-	-	-	-	-	-	-	-	-	-	-	-	-	-	-	-	-	-	-
CL154.Contig4_All	gi|762075899|ref|XP_011444753.1|	107.842	9.60E-27	PREDICTED: uncharacterized protein LOC105340416 [Crassostrea gigas]	-	-	-	-	-	-	-	-	-	-	-	-	-	-	-	-	-	-	-	-
CL154.Contig5_All	gi|975120659|ref|XP_015275836.1|	67.781	4.72E-11	PREDICTED: coiled-coil domain-containing protein 57 [Gekko japonicus]	-	-	-	-	-	-	-	-	-	-	-	-	K19533	6.00E-08	pss:102455541	58.2	synaptonemal complex protein 1!K04807	-	-	-
CL154.Contig6_All	-	-	-	-	-	-	-	-	-	-	-	-	-	-	-	-	-	-	-	-	-	-	-	-
CL154.Contig7_All	gi|762075899|ref|XP_011444753.1|	50.447	5.54E-10	PREDICTED: uncharacterized protein LOC105340416 [Crassostrea gigas]	-	-	-	-	-	-	-	-	-	-	-	-	-	-	-	-	-	-	-	-
CL154.Contig8_All	gi|831311460|ref|XP_012688181.1|	66.6254	4.88E-16	PREDICTED: uncharacterized protein LOC105904793 [Clupea harengus]	-	-	-	-	-	-	-	-	-	-	-	-	K04807	5.00E-10	pss:102457024	65.1	nicotinic acetylcholine receptor alpha-5!K19533	-	-	-
CL154.Contig9_All	-	-	-	-	-	-	-	-	-	-	-	-	-	-	-	-	-	-	-	-	-	-	-	-
CL155.Contig1_All	gi|926649946|ref|XP_013791450.1|	176.792	5.31E-41	PREDICTED: ceramide-1-phosphate transfer protein-like [Limulus polyphemus]	-	-	-	-	sp|Q5XIS2|CPTP_RAT	135	1.00E-30	Ceramide-1-phosphate transfer protein OS=Rattus norvegicus GN=Gltpd1 PE=2 SV=1	-	-	-	-	-	-	-	-	-	GO:0005737//cytoplasm	GO:0051861//glycolipid binding;GO:0017089//glycolipid transporter activity	GO:0046836//glycolipid transport
CL155.Contig2_All	gi|926649946|ref|XP_013791450.1|	176.792	5.12E-41	PREDICTED: ceramide-1-phosphate transfer protein-like [Limulus polyphemus]	-	-	-	-	sp|Q5XIS2|CPTP_RAT	135	1.00E-30	Ceramide-1-phosphate transfer protein OS=Rattus norvegicus GN=Gltpd1 PE=2 SV=1	-	-	-	-	-	-	-	-	-	GO:0005737//cytoplasm	GO:0051861//glycolipid binding;GO:0017089//glycolipid transporter activity	GO:0046836//glycolipid transport
CL156.Contig1_All	gi|358256649|dbj|GAA57881.1|	63.5438	1.22E-08	hypothetical protein CLF_113308 [Clonorchis sinensis]	gi|186909304|gb|EU478932.1|	335	3.00E-88	Perisoreus infaustus microsatellite SJ059 sequence	-	-	-	-	-	-	-	-	-	-	-	-	-	-	-	-
CL156.Contig2_All	gi|242002550|ref|XP_002435918.1|	104.375	7.34E-25	hypothetical protein IscW_ISCW024385 [Ixodes scapularis] &gt;gi|215499254|gb|EEC08748.1| hypothetical protein IscW_ISCW024385, partial [Ixodes scapularis]	gi|690017424|emb|LM523557.1|	1588	0	Parastrongyloides trichosuri genome assembly P_trichosuri_KNP ,scaffold PTRK_scaffold0000211	-	-	-	-	-	-	-	-	-	-	-	-	-	-	-	-
CL156.Contig3_All	-	-	-	-	gi|156148669|emb|CU179746.6|	1211	0	Zebrafish DNA sequence from clone RP71-42C1, complete sequence	-	-	-	-	-	-	-	-	-	-	-	-	-	-	-	-
CL156.Contig4_All	-	-	-	-	gi|688725010|emb|LL331520.1|	404	1.00E-109	Anisakis simplex genome assembly A_simplex ,scaffold ASIM_contig0004877	-	-	-	-	-	-	-	-	-	-	-	-	-	-	-	-
CL156.Contig5_All	-	-	-	-	gi|688725010|emb|LL331520.1|	404	1.00E-109	Anisakis simplex genome assembly A_simplex ,scaffold ASIM_contig0004877	-	-	-	-	-	-	-	-	-	-	-	-	-	-	-	-
CL156.Contig6_All	gi|242002550|ref|XP_002435918.1|	104.76	3.27E-27	hypothetical protein IscW_ISCW024385 [Ixodes scapularis] &gt;gi|215499254|gb|EEC08748.1| hypothetical protein IscW_ISCW024385, partial [Ixodes scapularis]	gi|221326780|gb|FJ540919.1|	670	0	Branchiostoma floridae strain DTC3 16S ribosomal RNA gene, partial sequence	-	-	-	-	-	-	-	-	-	-	-	-	-	-	-	-
CL156.Contig7_All	gi|313238136|emb|CBY13234.1|	85.8853	2.34E-15	unnamed protein product [Oikopleura dioica]	gi|156148669|emb|CU179746.6|	283	5.00E-73	Zebrafish DNA sequence from clone RP71-42C1, complete sequence	-	-	-	-	-	-	-	-	-	-	-	-	-	-	-	-
CL157.Contig1_All	-	-	-	-	-	-	-	-	-	-	-	-	-	-	-	-	-	-	-	-	-	-	-	-
CL157.Contig2_All	-	-	-	-	-	-	-	-	-	-	-	-	-	-	-	-	-	-	-	-	-	-	-	-
CL157.Contig3_All	-	-	-	-	-	-	-	-	-	-	-	-	-	-	-	-	-	-	-	-	-	-	-	-
CL158.Contig1_All	-	-	-	-	-	-	-	-	-	-	-	-	-	-	-	-	-	-	-	-	-	-	-	-
CL158.Contig2_All	-	-	-	-	-	-	-	-	-	-	-	-	-	-	-	-	-	-	-	-	-	-	-	-
CL159.Contig1_All	-	-	-	-	gi|146336986|gb|EF364557.1|	133	2.00E-27	Macrobrachium rosenbergii clone 77 microsatellite sequence	-	-	-	-	-	-	-	-	-	-	-	-	-	-	-	-
CL159.Contig2_All	-	-	-	-	gi|146336986|gb|EF364557.1|	67.9	1.00E-07	Macrobrachium rosenbergii clone 77 microsatellite sequence	-	-	-	-	-	-	-	-	-	-	-	-	-	-	-	-
CL159.Contig3_All	-	-	-	-	gi|146336986|gb|EF364557.1|	133	2.00E-27	Macrobrachium rosenbergii clone 77 microsatellite sequence	-	-	-	-	-	-	-	-	-	-	-	-	-	-	-	-
CL160.Contig1_All	gi|760485122|gb|AJP31314.1|	243.817	2.48E-61	broad-complex-like protein [Macrobrachium nipponense]	-	-	-	-	sp|P17789|TTKB_DROME	127	2.00E-28	Protein tramtrack, beta isoform OS=Drosophila melanogaster GN=ttk PE=1 SV=2	-	-	-	-	K02174	3.00E-29	pxy:105384337	134	broad-complex core protein!K09237	-	GO:0046872//metal ion binding;GO:0005515//protein binding	-
CL160.Contig2_All	gi|760485122|gb|AJP31314.1|	252.292	1.56E-64	broad-complex-like protein [Macrobrachium nipponense]	gi|821469182|ref|XM_012543146.1|	67.9	3.00E-07	PREDICTED: Sarcophilus harrisii zinc finger and SCAN domain containing 10 (ZSCAN10), mRNA	sp|P17789|TTKB_DROME	127	5.00E-29	Protein tramtrack, beta isoform OS=Drosophila melanogaster GN=ttk PE=1 SV=2	SPAC4G8.13c	3.00E-07	55.1	---	K02174	5.00E-37	pxy:105384337	157	broad-complex core protein	-	GO:0046872//metal ion binding;GO:0005515//protein binding	-
CL160.Contig3_All	gi|358442122|gb|AEU11366.1|	243.047	9.13E-62	Broad-complex protein isoform 4 [Penaeus monodon]	-	-	-	-	sp|P17789|TTKB_DROME	127	5.00E-29	Protein tramtrack, beta isoform OS=Drosophila melanogaster GN=ttk PE=1 SV=2	-	-	-	-	K02174	8.00E-30	dpl:KGM_00052	134	broad-complex core protein!K09237	-	GO:0046872//metal ion binding;GO:0005515//protein binding	-
CL160.Contig4_All	gi|358442122|gb|AEU11366.1|	219.164	1.09E-54	Broad-complex protein isoform 4 [Penaeus monodon]	-	-	-	-	sp|P17789|TTKB_DROME	127	4.00E-29	Protein tramtrack, beta isoform OS=Drosophila melanogaster GN=ttk PE=1 SV=2	-	-	-	-	K02174	6.00E-30	dpl:KGM_00052	134	broad-complex core protein!K09237	-	GO:0005515//protein binding	-
CL160.Contig5_All	gi|358442122|gb|AEU11366.1|	247.284	8.99E-63	Broad-complex protein isoform 4 [Penaeus monodon]	-	-	-	-	sp|P17789|TTKB_DROME	127	9.00E-29	Protein tramtrack, beta isoform OS=Drosophila melanogaster GN=ttk PE=1 SV=2	-	-	-	-	K02174	1.00E-32	pxy:105384337	144	broad-complex core protein!K09237	-	GO:0005515//protein binding;GO:0046872//metal ion binding	-
CL161.Contig1_All	gi|906457937|gb|KNC21262.1|	318.546	1.21E-84	hypothetical protein FF38_13906 [Lucilia cuprina]	gi|943948458|ref|XM_014501798.1|	71.9	1.00E-08	PREDICTED: Papilio machaon NAD(P)H-hydrate epimerase (LOC106709889), mRNA	sp|B3N0Q8|NNRE_DROAN	309	7.00E-84	NAD(P)H-hydrate epimerase OS=Drosophila ananassae GN=GF19489 PE=3 SV=1	SPAC15A10.05c	3.00E-52	204	---	K17759	1.00E-82	dan:Dana_GF19489	309	NAD(P)H-hydrate epimerase [EC:5.1.99.6]	-	-	-
CL161.Contig2_All	gi|906457937|gb|KNC21262.1|	317.005	3.76E-84	hypothetical protein FF38_13906 [Lucilia cuprina]	gi|943948458|ref|XM_014501798.1|	71.9	2.00E-08	PREDICTED: Papilio machaon NAD(P)H-hydrate epimerase (LOC106709889), mRNA	sp|B3N0Q8|NNRE_DROAN	309	8.00E-84	NAD(P)H-hydrate epimerase OS=Drosophila ananassae GN=GF19489 PE=3 SV=1	SPAC15A10.05c	2.00E-52	204	---	K17759	1.00E-82	mde:101896079	309	NAD(P)H-hydrate epimerase [EC:5.1.99.6]	-	-	-
CL162.Contig1_All	gi|943951514|ref|XP_014358660.1|	619.387	2.07E-174	PREDICTED: four and a half LIM domains protein 2 isoform X3 [Papilio machaon]	gi|768432307|ref|XM_011559170.1|	464	1.00E-126	PREDICTED: Plutella xylostella four and a half LIM domains protein 2 (LOC105388284), transcript variant X3, mRNA	sp|Q2KI95|FHL2_BOVIN	382	5.00E-105	Four and a half LIM domains protein 2 OS=Bos taurus GN=FHL2 PE=2 SV=1	-	-	-	-	K14380	7.00E-139	tsp:Tsp_04264	498	four and a half LIM domains protein 2	-	GO:0008270//zinc ion binding	-
CL162.Contig2_All	gi|943951526|ref|XP_014358665.1|	616.305	1.74E-173	PREDICTED: paxillin homolog 1 isoform X6 [Papilio machaon]	gi|768432305|ref|XM_011559169.1|	482	1.00E-131	PREDICTED: Plutella xylostella four and a half LIM domains protein 2 (LOC105388284), transcript variant X2, mRNA	sp|Q2KI95|FHL2_BOVIN	382	5.00E-105	Four and a half LIM domains protein 2 OS=Bos taurus GN=FHL2 PE=2 SV=1	-	-	-	-	K14380	7.00E-139	tsp:Tsp_04264	498	four and a half LIM domains protein 2	-	GO:0008270//zinc ion binding	-
CL162.Contig3_All	gi|943951526|ref|XP_014358665.1|	616.305	1.73E-173	PREDICTED: paxillin homolog 1 isoform X6 [Papilio machaon]	gi|768432305|ref|XM_011559169.1|	482	1.00E-131	PREDICTED: Plutella xylostella four and a half LIM domains protein 2 (LOC105388284), transcript variant X2, mRNA	sp|Q2KI95|FHL2_BOVIN	382	5.00E-105	Four and a half LIM domains protein 2 OS=Bos taurus GN=FHL2 PE=2 SV=1	-	-	-	-	K14380	7.00E-139	tsp:Tsp_04264	498	four and a half LIM domains protein 2	-	GO:0008270//zinc ion binding	-
CL162.Contig4_All	gi|815922299|ref|XP_012245976.1|	379.793	2.57E-102	PREDICTED: four and a half LIM domains protein 2 isoform X10 [Bombus impatiens] &gt;gi|815922301|ref|XP_012245978.1| PREDICTED: four and a half LIM domains protein 2 isoform X10 [Bombus impatiens] &gt;gi|815922303|ref|XP_012245979.1| PREDICTED: four and a half LIM domains protein 2 isoform X10 [Bombus impatiens] &gt;gi|815922305|ref|XP_012245980.1| PREDICTED: four and a half LIM domains protein 2…	gi|768432307|ref|XM_011559170.1|	337	6.00E-88	PREDICTED: Plutella xylostella four and a half LIM domains protein 2 (LOC105388284), transcript variant X3, mRNA	sp|O35115|FHL2_RAT	251	1.00E-65	Four and a half LIM domains protein 2 OS=Rattus norvegicus GN=Fhl2 PE=1 SV=1	-	-	-	-	K14380	6.00E-84	tsp:Tsp_04264	315	four and a half LIM domains protein 2	-	GO:0008270//zinc ion binding	-
CL162.Contig5_All	gi|943951512|ref|XP_014358659.1|	619.387	2.14E-174	PREDICTED: four and a half LIM domains protein 2 isoform X2 [Papilio machaon]	gi|768432305|ref|XM_011559169.1|	482	1.00E-131	PREDICTED: Plutella xylostella four and a half LIM domains protein 2 (LOC105388284), transcript variant X2, mRNA	sp|Q2KI95|FHL2_BOVIN	382	5.00E-105	Four and a half LIM domains protein 2 OS=Bos taurus GN=FHL2 PE=2 SV=1	-	-	-	-	K14380	7.00E-139	tsp:Tsp_04264	498	four and a half LIM domains protein 2	-	GO:0008270//zinc ion binding	-
CL162.Contig6_All	gi|646718214|gb|KDR20775.1|	880.552	0	Four and a half LIM domains protein 2, partial [Zootermopsis nevadensis]	gi|768432305|ref|XM_011559169.1|	492	1.00E-134	PREDICTED: Plutella xylostella four and a half LIM domains protein 2 (LOC105388284), transcript variant X2, mRNA	sp|Q2KI95|FHL2_BOVIN	382	5.00E-105	Four and a half LIM domains protein 2 OS=Bos taurus GN=FHL2 PE=2 SV=1	-	-	-	-	K14380	8.00E-139	tsp:Tsp_04264	498	four and a half LIM domains protein 2	-	GO:0008270//zinc ion binding	-
CL162.Contig7_All	gi|815922299|ref|XP_012245976.1|	379.793	2.56E-102	PREDICTED: four and a half LIM domains protein 2 isoform X10 [Bombus impatiens] &gt;gi|815922301|ref|XP_012245978.1| PREDICTED: four and a half LIM domains protein 2 isoform X10 [Bombus impatiens] &gt;gi|815922303|ref|XP_012245979.1| PREDICTED: four and a half LIM domains protein 2 isoform X10 [Bombus impatiens] &gt;gi|815922305|ref|XP_012245980.1| PREDICTED: four and a half LIM domains protein 2…	gi|768432307|ref|XM_011559170.1|	337	6.00E-88	PREDICTED: Plutella xylostella four and a half LIM domains protein 2 (LOC105388284), transcript variant X3, mRNA	sp|O35115|FHL2_RAT	251	1.00E-65	Four and a half LIM domains protein 2 OS=Rattus norvegicus GN=Fhl2 PE=1 SV=1	-	-	-	-	K14380	6.00E-84	tsp:Tsp_04264	315	four and a half LIM domains protein 2	-	GO:0008270//zinc ion binding	-
CL162.Contig8_All	gi|926634711|ref|XP_013783216.1|	919.457	0	PREDICTED: prickle-like protein 3 isoform X1 [Limulus polyphemus]	gi|768432305|ref|XM_011559169.1|	492	1.00E-134	PREDICTED: Plutella xylostella four and a half LIM domains protein 2 (LOC105388284), transcript variant X2, mRNA	sp|Q2KI95|FHL2_BOVIN	382	6.00E-105	Four and a half LIM domains protein 2 OS=Bos taurus GN=FHL2 PE=2 SV=1	-	-	-	-	K14380	8.00E-139	tsp:Tsp_04264	498	four and a half LIM domains protein 2	-	GO:0008270//zinc ion binding	-
CL163.Contig1_All	gi|431893957|gb|ELK03763.1|	91.2781	9.61E-16	Platelet glycoprotein Ib alpha chain [Pteropus alecto]	gi|688706385|emb|LL317653.1|	83.8	9.00E-12	Echinostoma caproni genome assembly E_caproni_Egypt, scaffold ECPE_scaffold0046668	sp|Q09624|PKD1_CAEEL	69.3	3.00E-11	Location of vulva defective 1 OS=Caenorhabditis elegans GN=lov-1 PE=1 SV=4	-	-	-	-	K21125	3.00E-15	xtr:100493765	86.7	mucin-5AC	-	-	-
CL163.Contig2_All	gi|641799548|ref|XP_008162736.1|	92.0485	4.67E-16	PREDICTED: LOW QUALITY PROTEIN: mucin-2 [Chrysemys picta bellii]	gi|685042148|emb|LN590673.1|	77.8	5.00E-10	Cyprinus carpio genome assembly common carp genome, scaffold: LG45, chromosome: 45	sp|P98088|MUC5A_HUMAN	77.8	8.00E-14	Mucin-5AC (Fragments) OS=Homo sapiens GN=MUC5AC PE=1 SV=3	-	-	-	-	K21125	4.00E-16	xtr:100493765	89.4	mucin-5AC	-	-	-
CL164.Contig1_All	-	-	-	-	-	-	-	-	-	-	-	-	-	-	-	-	-	-	-	-	-	-	-	-
CL164.Contig2_All	-	-	-	-	-	-	-	-	-	-	-	-	-	-	-	-	-	-	-	-	-	-	-	-
CL164.Contig3_All	-	-	-	-	-	-	-	-	-	-	-	-	-	-	-	-	-	-	-	-	-	-	-	-
CL164.Contig4_All	-	-	-	-	-	-	-	-	-	-	-	-	-	-	-	-	-	-	-	-	-	-	-	-
CL164.Contig5_All	-	-	-	-	-	-	-	-	-	-	-	-	-	-	-	-	-	-	-	-	-	-	-	-
CL164.Contig6_All	-	-	-	-	-	-	-	-	-	-	-	-	-	-	-	-	-	-	-	-	-	-	-	-
CL164.Contig7_All	gi|321456968|gb|EFX68064.1|	57.7658	6.71E-07	hypothetical protein DAPPUDRAFT_260662 [Daphnia pulex]	-	-	-	-	-	-	-	-	-	-	-	-	-	-	-	-	-	-	-	-
CL164.Contig8_All	-	-	-	-	-	-	-	-	-	-	-	-	-	-	-	-	-	-	-	-	-	-	-	-
CL164.Contig9_All	-	-	-	-	-	-	-	-	-	-	-	-	-	-	-	-	-	-	-	-	-	-	-	-
CL164.Contig10_All	-	-	-	-	-	-	-	-	-	-	-	-	-	-	-	-	-	-	-	-	-	-	-	-
CL164.Contig11_All	-	-	-	-	-	-	-	-	-	-	-	-	-	-	-	-	-	-	-	-	-	-	-	-
CL164.Contig12_All	-	-	-	-	-	-	-	-	-	-	-	-	-	-	-	-	-	-	-	-	-	-	-	-
CL164.Contig13_All	-	-	-	-	-	-	-	-	-	-	-	-	-	-	-	-	-	-	-	-	-	-	-	-
CL164.Contig14_All	gi|736198004|ref|XP_010773556.1|	69.3218	1.52E-09	PREDICTED: uncharacterized protein LOC104948991, partial [Notothenia coriiceps]	-	-	-	-	-	-	-	-	-	-	-	-	-	-	-	-	-	-	-	-
CL164.Contig15_All	gi|736196655|ref|XP_010772973.1|	54.6842	3.12E-09	PREDICTED: LOW QUALITY PROTEIN: uncharacterized protein LOC104948465, partial [Notothenia coriiceps]	-	-	-	-	-	-	-	-	-	-	-	-	-	-	-	-	-	-	-	-
CL164.Contig16_All	gi|780024410|ref|XP_011665740.1|	45.8246	5.21E-08	PREDICTED: uncharacterized protein LOC105436430 [Strongylocentrotus purpuratus]	-	-	-	-	-	-	-	-	-	-	-	-	-	-	-	-	-	-	-	-
CL164.Contig17_All	gi|732892379|gb|KHJ94801.1|	81.2629	1.53E-50	reverse transcriptase [Oesophagostomum dentatum]	-	-	-	-	-	-	-	-	-	-	-	-	K09228	3.00E-37	pss:102459719	69.7	KRAB domain-containing zinc finger protein!K05133	-	-	-
CL164.Contig18_All	gi|762075899|ref|XP_011444753.1|	85.1149	8.11E-15	PREDICTED: uncharacterized protein LOC105340416 [Crassostrea gigas]	-	-	-	-	-	-	-	-	-	-	-	-	K14442	2.00E-09	xla:108718124	64.3	ATP-dependent RNA helicase DHX36 [EC:3.6.4.13]!K11650	-	-	-
CL164.Contig19_All	-	-	-	-	-	-	-	-	-	-	-	-	-	-	-	-	-	-	-	-	-	-	-	-
CL164.Contig20_All	-	-	-	-	-	-	-	-	-	-	-	-	-	-	-	-	-	-	-	-	-	-	-	-
CL164.Contig21_All	-	-	-	-	-	-	-	-	-	-	-	-	-	-	-	-	-	-	-	-	-	-	-	-
CL165.Contig1_All	gi|925682639|gb|KOX79285.1|	184.496	1.68E-43	Protein chiffon [Melipona quadrifasciata]	-	-	-	-	sp|Q8IIG7|YPF05_PLAF7	124	2.00E-27	Uncharacterized protein PF11_0207 OS=Plasmodium falciparum (isolate 3D7) GN=PF11_0207 PE=4 SV=2	aq_2032	5.00E-14	79.3	---	K06629	8.00E-29	sasa:106576036	132	activator of S phase kinase!K19607	-	-	-
CL165.Contig2_All	gi|925682639|gb|KOX79285.1|	184.496	1.63E-43	Protein chiffon [Melipona quadrifasciata]	-	-	-	-	sp|Q8IIG7|YPF05_PLAF7	124	2.00E-27	Uncharacterized protein PF11_0207 OS=Plasmodium falciparum (isolate 3D7) GN=PF11_0207 PE=4 SV=2	aq_2032	5.00E-14	79.3	---	K06629	7.00E-29	sasa:106576036	132	activator of S phase kinase!K19607	-	-	-
CL166.Contig1_All	gi|936693000|ref|XP_014224496.1|	1000.35	0	PREDICTED: serine/threonine-protein kinase MARK2-like isoform X3 [Trichogramma pretiosum]	gi|752893444|ref|XM_011266560.1|	291	4.00E-74	PREDICTED: Camponotus floridanus serine/threonine-protein kinase MARK2-like (LOC105256551), transcript variant X5, mRNA	sp|Q03141|MARK3_MOUSE	786	0	MAP/microtubule affinity-regulating kinase 3 OS=Mus musculus GN=Mark3 PE=1 SV=2	ECU01g0630	2.00E-36	153	---	K08798	0	dpx:DAPPUDRAFT_313175	986	MAP/microtubule affinity-regulating kinase [EC:2.7.11.1]	-	GO:0005524//ATP binding;GO:0004672//protein kinase activity	GO:0006468//protein phosphorylation
CL166.Contig2_All	gi|645010644|ref|XP_008213553.1|	1009.21	0	PREDICTED: serine/threonine-protein kinase MARK2-like isoform X10 [Nasonia vitripennis] &gt;gi|645010647|ref|XP_008213554.1| PREDICTED: serine/threonine-protein kinase MARK2-like isoform X10 [Nasonia vitripennis] &gt;gi|645010650|ref|XP_008213555.1| PREDICTED: serine/threonine-protein kinase MARK2-like isoform X10 [Nasonia vitripennis]	gi|752893444|ref|XM_011266560.1|	291	4.00E-74	PREDICTED: Camponotus floridanus serine/threonine-protein kinase MARK2-like (LOC105256551), transcript variant X5, mRNA	sp|Q03141|MARK3_MOUSE	790	0	MAP/microtubule affinity-regulating kinase 3 OS=Mus musculus GN=Mark3 PE=1 SV=2	ECU01g0630	2.00E-36	153	---	K08798	0	dpx:DAPPUDRAFT_313175	996	MAP/microtubule affinity-regulating kinase [EC:2.7.11.1]	-	GO:0004672//protein kinase activity;GO:0005524//ATP binding	GO:0006468//protein phosphorylation
CL166.Contig3_All	gi|645010644|ref|XP_008213553.1|	1000.35	0	PREDICTED: serine/threonine-protein kinase MARK2-like isoform X10 [Nasonia vitripennis] &gt;gi|645010647|ref|XP_008213554.1| PREDICTED: serine/threonine-protein kinase MARK2-like isoform X10 [Nasonia vitripennis] &gt;gi|645010650|ref|XP_008213555.1| PREDICTED: serine/threonine-protein kinase MARK2-like isoform X10 [Nasonia vitripennis]	gi|752893444|ref|XM_011266560.1|	291	4.00E-74	PREDICTED: Camponotus floridanus serine/threonine-protein kinase MARK2-like (LOC105256551), transcript variant X5, mRNA	sp|Q03141|MARK3_MOUSE	781	0	MAP/microtubule affinity-regulating kinase 3 OS=Mus musculus GN=Mark3 PE=1 SV=2	ECU01g0630	2.00E-36	153	---	K08798	0	dpx:DAPPUDRAFT_313175	987	MAP/microtubule affinity-regulating kinase [EC:2.7.11.1]	-	GO:0004672//protein kinase activity;GO:0005524//ATP binding	GO:0006468//protein phosphorylation
CL166.Contig4_All	gi|646709938|gb|KDR15593.1|	1018.45	0	MAP/microtubule affinity-regulating kinase 3, partial [Zootermopsis nevadensis]	gi|752893444|ref|XM_011266560.1|	291	4.00E-74	PREDICTED: Camponotus floridanus serine/threonine-protein kinase MARK2-like (LOC105256551), transcript variant X5, mRNA	sp|Q03141|MARK3_MOUSE	781	0	MAP/microtubule affinity-regulating kinase 3 OS=Mus musculus GN=Mark3 PE=1 SV=2	ECU01g0630	2.00E-36	153	---	K08798	0	phu:Phum_PHUM509230	974	MAP/microtubule affinity-regulating kinase [EC:2.7.11.1]	-	GO:0004672//protein kinase activity;GO:0005524//ATP binding	GO:0006468//protein phosphorylation
CL166.Contig5_All	gi|646709938|gb|KDR15593.1|	1009.59	0	MAP/microtubule affinity-regulating kinase 3, partial [Zootermopsis nevadensis]	gi|752893444|ref|XM_011266560.1|	291	4.00E-74	PREDICTED: Camponotus floridanus serine/threonine-protein kinase MARK2-like (LOC105256551), transcript variant X5, mRNA	sp|Q03141|MARK3_MOUSE	770	0	MAP/microtubule affinity-regulating kinase 3 OS=Mus musculus GN=Mark3 PE=1 SV=2	ECU01g0630	3.00E-36	153	---	K08798	0	dpx:DAPPUDRAFT_313175	977	MAP/microtubule affinity-regulating kinase [EC:2.7.11.1]	-	GO:0004672//protein kinase activity;GO:0005524//ATP binding	GO:0006468//protein phosphorylation
CL166.Contig6_All	gi|646709938|gb|KDR15593.1|	1018.45	0	MAP/microtubule affinity-regulating kinase 3, partial [Zootermopsis nevadensis]	gi|752893444|ref|XM_011266560.1|	291	4.00E-74	PREDICTED: Camponotus floridanus serine/threonine-protein kinase MARK2-like (LOC105256551), transcript variant X5, mRNA	sp|Q03141|MARK3_MOUSE	779	0	MAP/microtubule affinity-regulating kinase 3 OS=Mus musculus GN=Mark3 PE=1 SV=2	ECU01g0630	3.00E-36	153	---	K08798	0	dpx:DAPPUDRAFT_313175	986	MAP/microtubule affinity-regulating kinase [EC:2.7.11.1]	-	GO:0005524//ATP binding;GO:0004672//protein kinase activity	GO:0006468//protein phosphorylation
CL166.Contig7_All	gi|646709938|gb|KDR15593.1|	1019.22	0	MAP/microtubule affinity-regulating kinase 3, partial [Zootermopsis nevadensis]	gi|752893444|ref|XM_011266560.1|	291	4.00E-74	PREDICTED: Camponotus floridanus serine/threonine-protein kinase MARK2-like (LOC105256551), transcript variant X5, mRNA	sp|Q03141|MARK3_MOUSE	774	0	MAP/microtubule affinity-regulating kinase 3 OS=Mus musculus GN=Mark3 PE=1 SV=2	ECU01g0630	2.00E-36	153	---	K08798	0	dpx:DAPPUDRAFT_313175	986	MAP/microtubule affinity-regulating kinase [EC:2.7.11.1]	-	GO:0005524//ATP binding;GO:0004672//protein kinase activity	GO:0006468//protein phosphorylation
CL166.Contig8_All	gi|646709938|gb|KDR15593.1|	1028.08	0	MAP/microtubule affinity-regulating kinase 3, partial [Zootermopsis nevadensis]	gi|752893444|ref|XM_011266560.1|	291	4.00E-74	PREDICTED: Camponotus floridanus serine/threonine-protein kinase MARK2-like (LOC105256551), transcript variant X5, mRNA	sp|Q03141|MARK3_MOUSE	783	0	MAP/microtubule affinity-regulating kinase 3 OS=Mus musculus GN=Mark3 PE=1 SV=2	ECU01g0630	2.00E-36	153	---	K08798	0	dpx:DAPPUDRAFT_313175	995	MAP/microtubule affinity-regulating kinase [EC:2.7.11.1]	-	GO:0005524//ATP binding;GO:0004672//protein kinase activity	GO:0006468//protein phosphorylation
CL166.Contig9_All	gi|646709938|gb|KDR15593.1|	1009.59	0	MAP/microtubule affinity-regulating kinase 3, partial [Zootermopsis nevadensis]	gi|752893444|ref|XM_011266560.1|	291	4.00E-74	PREDICTED: Camponotus floridanus serine/threonine-protein kinase MARK2-like (LOC105256551), transcript variant X5, mRNA	sp|Q03141|MARK3_MOUSE	770	0	MAP/microtubule affinity-regulating kinase 3 OS=Mus musculus GN=Mark3 PE=1 SV=2	ECU01g0630	2.00E-36	153	---	K08798	0	phu:Phum_PHUM509230	965	MAP/microtubule affinity-regulating kinase [EC:2.7.11.1]	-	GO:0005524//ATP binding;GO:0004672//protein kinase activity	GO:0006468//protein phosphorylation
CL166.Contig10_All	gi|646709938|gb|KDR15593.1|	1009.59	0	MAP/microtubule affinity-regulating kinase 3, partial [Zootermopsis nevadensis]	gi|752893444|ref|XM_011266560.1|	291	4.00E-74	PREDICTED: Camponotus floridanus serine/threonine-protein kinase MARK2-like (LOC105256551), transcript variant X5, mRNA	sp|Q03141|MARK3_MOUSE	772	0	MAP/microtubule affinity-regulating kinase 3 OS=Mus musculus GN=Mark3 PE=1 SV=2	ECU01g0630	2.00E-36	153	---	K08798	0	phu:Phum_PHUM509230	965	MAP/microtubule affinity-regulating kinase [EC:2.7.11.1]	-	GO:0005524//ATP binding;GO:0004672//protein kinase activity	GO:0006468//protein phosphorylation
CL167.Contig1_All	-	-	-	-	-	-	-	-	-	-	-	-	-	-	-	-	-	-	-	-	-	-	-	-
CL167.Contig2_All	gi|345492129|ref|XP_001600139.2|	113.235	2.91E-22	PREDICTED: putative inorganic phosphate cotransporter [Nasonia vitripennis] &gt;gi|645002596|ref|XP_008207931.1| PREDICTED: putative inorganic phosphate cotransporter [Nasonia vitripennis] &gt;gi|645002598|ref|XP_008207932.1| PREDICTED: putative inorganic phosphate cotransporter [Nasonia vitripennis]	gi|253796158|gb|GQ257530.1|	77.8	6.00E-10	Macrobrachium nipponense clone Mni033 microsatellite sequence	sp|Q9NRA2|S17A5_HUMAN	75.5	6.00E-13	Sialin OS=Homo sapiens GN=SLC17A5 PE=1 SV=2	-	-	-	-	K08193	4.00E-23	nvi:100115409	113	MFS transporter, ACS family, solute carrier family 17 (sodium-dependent inorganic phosphate cotransporter), other	GO:0016021//integral component of membrane	-	GO:0055085//transmembrane transport
CL167.Contig3_All	gi|345492129|ref|XP_001600139.2|	113.235	3.05E-22	PREDICTED: putative inorganic phosphate cotransporter [Nasonia vitripennis] &gt;gi|645002596|ref|XP_008207931.1| PREDICTED: putative inorganic phosphate cotransporter [Nasonia vitripennis] &gt;gi|645002598|ref|XP_008207932.1| PREDICTED: putative inorganic phosphate cotransporter [Nasonia vitripennis]	gi|253796158|gb|GQ257530.1|	77.8	7.00E-10	Macrobrachium nipponense clone Mni033 microsatellite sequence	sp|Q9NRA2|S17A5_HUMAN	75.5	6.00E-13	Sialin OS=Homo sapiens GN=SLC17A5 PE=1 SV=2	-	-	-	-	K08193	4.00E-23	nvi:100115409	113	MFS transporter, ACS family, solute carrier family 17 (sodium-dependent inorganic phosphate cotransporter), other	GO:0016021//integral component of membrane	-	GO:0055085//transmembrane transport
CL167.Contig4_All	gi|936708549|ref|XP_014232240.1|	90.5077	9.86E-16	PREDICTED: putative inorganic phosphate cotransporter [Trichogramma pretiosum]	-	-	-	-	sp|Q8VCL5|S17A9_MOUSE	65.1	4.00E-10	Solute carrier family 17 member 9 OS=Mus musculus GN=Slc17a9 PE=1 SV=3	-	-	-	-	K08193	2.00E-15	nvi:100115409	86.7	MFS transporter, ACS family, solute carrier family 17 (sodium-dependent inorganic phosphate cotransporter), other	GO:0016021//integral component of membrane	-	GO:0055085//transmembrane transport
CL168.Contig1_All	-	-	-	-	-	-	-	-	-	-	-	-	-	-	-	-	-	-	-	-	-	-	-	-
CL168.Contig2_All	-	-	-	-	-	-	-	-	-	-	-	-	-	-	-	-	-	-	-	-	-	-	-	-
CL168.Contig3_All	-	-	-	-	-	-	-	-	-	-	-	-	-	-	-	-	-	-	-	-	-	-	-	-
CL168.Contig4_All	-	-	-	-	-	-	-	-	-	-	-	-	-	-	-	-	-	-	-	-	-	-	-	-
CL168.Contig5_All	-	-	-	-	-	-	-	-	-	-	-	-	-	-	-	-	-	-	-	-	-	-	-	-
CL168.Contig6_All	-	-	-	-	-	-	-	-	-	-	-	-	-	-	-	-	-	-	-	-	-	-	-	-
CL168.Contig7_All	-	-	-	-	-	-	-	-	-	-	-	-	-	-	-	-	-	-	-	-	-	-	-	-
CL168.Contig8_All	-	-	-	-	-	-	-	-	-	-	-	-	-	-	-	-	-	-	-	-	-	-	-	-
CL168.Contig9_All	-	-	-	-	-	-	-	-	-	-	-	-	-	-	-	-	-	-	-	-	-	-	-	-
CL168.Contig10_All	-	-	-	-	-	-	-	-	-	-	-	-	-	-	-	-	-	-	-	-	-	-	-	-
CL168.Contig11_All	-	-	-	-	-	-	-	-	-	-	-	-	-	-	-	-	-	-	-	-	-	-	-	-
CL169.Contig1_All	gi|75022291|sp|Q9GV46.1|LUCB_OPLGR	171.4	4.88E-40	RecName: Full=Oplophorus-luciferin 2-monooxygenase non-catalytic subunit; Flags: Precursor &gt;gi|10336557|dbj|BAB13775.1| oxygenase [Oplophorus gracilirostris]	-	-	-	-	sp|Q9GV46|LUCB_OPLGR	171	4.00E-42	Oplophorus-luciferin 2-monooxygenase non-catalytic subunit OS=Oplophorus gracilirostris PE=1 SV=1	alr0124_1	2.00E-09	62.4	---	K06850	1.00E-14	shr:100921122	84.3	slit 3!K13023	-	GO:0005515//protein binding	-
CL169.Contig2_All	gi|75022291|sp|Q9GV46.1|LUCB_OPLGR	140.198	1.24E-30	RecName: Full=Oplophorus-luciferin 2-monooxygenase non-catalytic subunit; Flags: Precursor &gt;gi|10336557|dbj|BAB13775.1| oxygenase [Oplophorus gracilirostris]	-	-	-	-	sp|Q9GV46|LUCB_OPLGR	140	1.00E-32	Oplophorus-luciferin 2-monooxygenase non-catalytic subunit OS=Oplophorus gracilirostris PE=1 SV=1	alr0124_1	7.00E-09	60.8	---	K06850	6.00E-15	shr:100921122	65.1	slit 3!K13023	-	GO:0005515//protein binding	-
CL170.Contig1_All	-	-	-	-	-	-	-	-	-	-	-	-	-	-	-	-	-	-	-	-	-	-	-	-
CL170.Contig2_All	-	-	-	-	-	-	-	-	-	-	-	-	-	-	-	-	-	-	-	-	-	-	-	-
CL171.Contig1_All	-	-	-	-	-	-	-	-	-	-	-	-	-	-	-	-	-	-	-	-	-	-	-	-
CL171.Contig2_All	gi|646710932|gb|KDR16310.1|	110.153	1.00E-21	NUAK family SNF1-like kinase 1 [Zootermopsis nevadensis]	-	-	-	-	-	-	-	-	-	-	-	-	-	-	-	-	-	-	-	-
CL171.Contig3_All	gi|646710932|gb|KDR16310.1|	166.777	1.10E-38	NUAK family SNF1-like kinase 1 [Zootermopsis nevadensis]	-	-	-	-	-	-	-	-	-	-	-	-	-	-	-	-	-	-	-	-
CL171.Contig4_All	gi|646710932|gb|KDR16310.1|	149.058	4.75E-33	NUAK family SNF1-like kinase 1 [Zootermopsis nevadensis]	-	-	-	-	-	-	-	-	-	-	-	-	-	-	-	-	-	-	-	-
CL171.Contig5_All	gi|646710932|gb|KDR16310.1|	164.466	1.24E-37	NUAK family SNF1-like kinase 1 [Zootermopsis nevadensis]	-	-	-	-	-	-	-	-	-	-	-	-	-	-	-	-	-	-	-	-
CL171.Contig6_All	gi|646710932|gb|KDR16310.1|	164.466	1.16E-37	NUAK family SNF1-like kinase 1 [Zootermopsis nevadensis]	-	-	-	-	-	-	-	-	-	-	-	-	-	-	-	-	-	-	-	-
CL172.Contig1_All	-	-	-	-	-	-	-	-	-	-	-	-	-	-	-	-	-	-	-	-	-	-	-	-
CL172.Contig2_All	-	-	-	-	-	-	-	-	-	-	-	-	-	-	-	-	-	-	-	-	-	-	GO:0008270//zinc ion binding;GO:0003676//nucleic acid binding	-
CL172.Contig3_All	-	-	-	-	-	-	-	-	-	-	-	-	-	-	-	-	-	-	-	-	-	-	-	-
CL172.Contig4_All	-	-	-	-	-	-	-	-	-	-	-	-	-	-	-	-	-	-	-	-	-	-	-	-
CL172.Contig5_All	-	-	-	-	-	-	-	-	-	-	-	-	-	-	-	-	-	-	-	-	-	-	-	-
CL172.Contig6_All	-	-	-	-	-	-	-	-	-	-	-	-	-	-	-	-	-	-	-	-	-	-	-	-
CL172.Contig7_All	-	-	-	-	-	-	-	-	-	-	-	-	-	-	-	-	-	-	-	-	-	-	-	-
CL172.Contig8_All	-	-	-	-	-	-	-	-	-	-	-	-	-	-	-	-	-	-	-	-	-	-	-	-
CL172.Contig9_All	-	-	-	-	-	-	-	-	-	-	-	-	-	-	-	-	-	-	-	-	-	-	-	-
CL172.Contig10_All	gi|805821995|ref|XP_012151024.1|	477.633	1.92E-131	PREDICTED: LOW QUALITY PROTEIN: uncharacterized protein LOC105663869 [Megachile rotundata]	gi|30270596|gb|AC096317.6|	83.8	3.00E-11	Rattus norvegicus 1 BAC CH230-148F9 (Children's Hospital Oakland Research Institute) complete sequence	sp|P10394|POL4_DROME	446	4.00E-124	Retrovirus-related Pol polyprotein from transposon 412 OS=Drosophila melanogaster GN=POL PE=4 SV=1	SPAC9.04	3.00E-93	343	---	K14401	4.00E-72	pxy:105386838	277	cleavage and polyadenylation specificity factor subunit 1!K00025	-	-	GO:0015074//DNA integration
CL172.Contig11_All	-	-	-	-	-	-	-	-	-	-	-	-	-	-	-	-	-	-	-	-	-	-	-	-
CL172.Contig12_All	-	-	-	-	-	-	-	-	-	-	-	-	-	-	-	-	-	-	-	-	-	-	-	-
CL172.Contig13_All	gi|157784163|gb|ABV72816.1|	68.9366	2.94E-10	polyprotein [Monosiga sp. ATCC 50635]	-	-	-	-	-	-	-	-	-	-	-	-	-	-	-	-	-	-	-	GO:0015074//DNA integration
CL173.Contig1_All	-	-	-	-	-	-	-	-	-	-	-	-	-	-	-	-	-	-	-	-	-	-	-	-
CL173.Contig2_All	-	-	-	-	-	-	-	-	-	-	-	-	-	-	-	-	-	-	-	-	-	-	-	-
CL174.Contig1_All	gi|919013234|ref|XP_013391113.1|	211.846	2.94E-52	PREDICTED: ileal sodium/bile acid cotransporter-like [Lingula anatina]	-	-	-	-	sp|Q3KNW5|SOAT_HUMAN	186	1.00E-46	Solute carrier family 10 member 6 OS=Homo sapiens GN=SLC10A6 PE=1 SV=2	BS_yocS	2.00E-21	102	---	K14342	2.00E-52	sko:100368722	209	solute carrier family 10 (sodium/bile acid cotransporter), member 2!K14346	GO:0016020//membrane	-	-
CL174.Contig2_All	gi|919013234|ref|XP_013391113.1|	211.846	4.54E-52	PREDICTED: ileal sodium/bile acid cotransporter-like [Lingula anatina]	-	-	-	-	sp|Q3KNW5|SOAT_HUMAN	186	2.00E-46	Solute carrier family 10 member 6 OS=Homo sapiens GN=SLC10A6 PE=1 SV=2	BS_yocS	3.00E-21	102	---	K14342	3.00E-52	sko:100368722	209	solute carrier family 10 (sodium/bile acid cotransporter), member 2!K14346	GO:0016020//membrane	-	-
CL174.Contig3_All	gi|919013234|ref|XP_013391113.1|	211.846	4.87E-52	PREDICTED: ileal sodium/bile acid cotransporter-like [Lingula anatina]	-	-	-	-	sp|Q3KNW5|SOAT_HUMAN	186	2.00E-46	Solute carrier family 10 member 6 OS=Homo sapiens GN=SLC10A6 PE=1 SV=2	BS_yocS	3.00E-21	102	---	K14342	3.00E-52	sko:100368722	209	solute carrier family 10 (sodium/bile acid cotransporter), member 2!K14346	GO:0016020//membrane	-	-
CL174.Contig4_All	gi|919013234|ref|XP_013391113.1|	211.846	4.56E-52	PREDICTED: ileal sodium/bile acid cotransporter-like [Lingula anatina]	-	-	-	-	sp|Q3KNW5|SOAT_HUMAN	186	2.00E-46	Solute carrier family 10 member 6 OS=Homo sapiens GN=SLC10A6 PE=1 SV=2	BS_yocS	3.00E-21	102	---	K14342	3.00E-52	sko:100368722	209	solute carrier family 10 (sodium/bile acid cotransporter), member 2!K14346	GO:0016020//membrane	-	-
CL174.Contig5_All	-	-	-	-	-	-	-	-	-	-	-	-	-	-	-	-	-	-	-	-	-	-	-	-
CL175.Contig1_All	gi|321461474|gb|EFX72506.1|	163.31	5.42E-38	hypothetical protein DAPPUDRAFT_59091 [Daphnia pulex]	-	-	-	-	sp|Q95NM6|NUCG_CAEEL	113	7.00E-25	Endonuclease G, mitochondrial OS=Caenorhabditis elegans GN=cps-6 PE=1 SV=1	YJL208c	4.00E-12	70.5	---	K01173	8.00E-39	dpx:DAPPUDRAFT_59091	163	endonuclease G, mitochondrial	-	GO:0016787//hydrolase activity;GO:0046872//metal ion binding;GO:0003676//nucleic acid binding	-
CL175.Contig2_All	gi|815766585|ref|XP_012220787.1|	339.732	2.30E-90	PREDICTED: endonuclease G, mitochondrial [Linepithema humile]	-	-	-	-	sp|Q95NM6|NUCG_CAEEL	275	5.00E-73	Endonuclease G, mitochondrial OS=Caenorhabditis elegans GN=cps-6 PE=1 SV=1	YJL208c	1.00E-43	177	---	K01173	7.00E-91	phu:Phum_PHUM180000	338	endonuclease G, mitochondrial	-	GO:0016787//hydrolase activity;GO:0046872//metal ion binding;GO:0003676//nucleic acid binding	-
CL175.Contig3_All	-	-	-	-	-	-	-	-	-	-	-	-	-	-	-	-	-	-	-	-	-	-	-	-
CL175.Contig4_All	gi|321461474|gb|EFX72506.1|	163.31	2.64E-38	hypothetical protein DAPPUDRAFT_59091 [Daphnia pulex]	-	-	-	-	sp|Q95NM6|NUCG_CAEEL	113	4.00E-25	Endonuclease G, mitochondrial OS=Caenorhabditis elegans GN=cps-6 PE=1 SV=1	YJL208c	2.00E-12	70.5	---	K01173	4.00E-39	dpx:DAPPUDRAFT_59091	163	endonuclease G, mitochondrial	-	GO:0016787//hydrolase activity;GO:0046872//metal ion binding;GO:0003676//nucleic acid binding	-
CL175.Contig5_All	gi|321461474|gb|EFX72506.1|	163.31	3.21E-38	hypothetical protein DAPPUDRAFT_59091 [Daphnia pulex]	-	-	-	-	sp|Q95NM6|NUCG_CAEEL	113	4.00E-25	Endonuclease G, mitochondrial OS=Caenorhabditis elegans GN=cps-6 PE=1 SV=1	YJL208c	3.00E-12	70.5	---	K01173	5.00E-39	dpx:DAPPUDRAFT_59091	163	endonuclease G, mitochondrial	-	GO:0046872//metal ion binding;GO:0003676//nucleic acid binding;GO:0016787//hydrolase activity	-
CL175.Contig6_All	gi|668456812|gb|KFB44904.1|	333.183	1.52E-88	AGAP007845-PA-like protein [Anopheles sinensis]	-	-	-	-	sp|Q95NM6|NUCG_CAEEL	275	3.00E-73	Endonuclease G, mitochondrial OS=Caenorhabditis elegans GN=cps-6 PE=1 SV=1	YJL208c	6.00E-44	177	---	K01173	3.00E-89	phu:Phum_PHUM180000	332	endonuclease G, mitochondrial	-	GO:0016787//hydrolase activity;GO:0003676//nucleic acid binding;GO:0046872//metal ion binding	-
CL175.Contig7_All	gi|158297418|ref|XP_317654.4|	183.726	5.71E-44	AGAP007845-PA [Anopheles gambiae str. PEST] &gt;gi|157015185|gb|EAA12193.4| AGAP007845-PA [Anopheles gambiae str. PEST]	-	-	-	-	sp|Q95NM6|NUCG_CAEEL	153	8.00E-37	Endonuclease G, mitochondrial OS=Caenorhabditis elegans GN=cps-6 PE=1 SV=1	SPAC17C9.08	1.00E-22	105	---	K01173	8.00E-45	aga:AgaP_AGAP007845	183	endonuclease G, mitochondrial	-	-	-
CL175.Contig8_All	gi|668456812|gb|KFB44904.1|	336.265	2.21E-89	AGAP007845-PA-like protein [Anopheles sinensis]	-	-	-	-	sp|Q95NM6|NUCG_CAEEL	275	5.00E-73	Endonuclease G, mitochondrial OS=Caenorhabditis elegans GN=cps-6 PE=1 SV=1	YJL208c	9.00E-44	177	---	K01173	5.00E-90	phu:Phum_PHUM180000	335	endonuclease G, mitochondrial	-	GO:0003676//nucleic acid binding;GO:0046872//metal ion binding;GO:0016787//hydrolase activity	-
CL175.Contig9_All	gi|668456812|gb|KFB44904.1|	333.183	2.43E-88	AGAP007845-PA-like protein [Anopheles sinensis]	-	-	-	-	sp|Q95NM6|NUCG_CAEEL	275	5.00E-73	Endonuclease G, mitochondrial OS=Caenorhabditis elegans GN=cps-6 PE=1 SV=1	YJL208c	9.00E-44	177	---	K01173	5.00E-89	phu:Phum_PHUM180000	332	endonuclease G, mitochondrial	-	GO:0016787//hydrolase activity;GO:0046872//metal ion binding;GO:0003676//nucleic acid binding	-
CL176.Contig1_All	gi|321475354|gb|EFX86317.1|	169.859	1.11E-39	hypothetical protein DAPPUDRAFT_92230 [Daphnia pulex]	gi|780649752|ref|XM_011691786.1|	69.9	8.00E-08	PREDICTED: Wasmannia auropunctata barrier-to-autointegration factor (LOC105451378), transcript variant X2, mRNA	sp|Q6P026|BAF_DANRE	147	4.00E-35	Barrier-to-autointegration factor OS=Danio rerio GN=banf1 PE=1 SV=1	-	-	-	-	-	-	-	-	-	-	GO:0003677//DNA binding	-
CL176.Contig2_All	gi|321475354|gb|EFX86317.1|	169.859	1.15E-39	hypothetical protein DAPPUDRAFT_92230 [Daphnia pulex]	gi|780649752|ref|XM_011691786.1|	69.9	8.00E-08	PREDICTED: Wasmannia auropunctata barrier-to-autointegration factor (LOC105451378), transcript variant X2, mRNA	sp|Q6P026|BAF_DANRE	147	4.00E-35	Barrier-to-autointegration factor OS=Danio rerio GN=banf1 PE=1 SV=1	-	-	-	-	-	-	-	-	-	-	GO:0003677//DNA binding	-
CL176.Contig3_All	gi|321475354|gb|EFX86317.1|	169.859	4.13E-40	hypothetical protein DAPPUDRAFT_92230 [Daphnia pulex]	gi|780649752|ref|XM_011691786.1|	69.9	4.00E-08	PREDICTED: Wasmannia auropunctata barrier-to-autointegration factor (LOC105451378), transcript variant X2, mRNA	sp|Q6P026|BAF_DANRE	147	2.00E-35	Barrier-to-autointegration factor OS=Danio rerio GN=banf1 PE=1 SV=1	-	-	-	-	-	-	-	-	-	-	GO:0003677//DNA binding	-
CL176.Contig4_All	gi|321475354|gb|EFX86317.1|	169.859	4.52E-40	hypothetical protein DAPPUDRAFT_92230 [Daphnia pulex]	gi|780649752|ref|XM_011691786.1|	69.9	5.00E-08	PREDICTED: Wasmannia auropunctata barrier-to-autointegration factor (LOC105451378), transcript variant X2, mRNA	sp|Q6P026|BAF_DANRE	147	2.00E-35	Barrier-to-autointegration factor OS=Danio rerio GN=banf1 PE=1 SV=1	-	-	-	-	-	-	-	-	-	-	GO:0003677//DNA binding	-
CL176.Contig5_All	gi|321475354|gb|EFX86317.1|	169.859	3.52E-39	hypothetical protein DAPPUDRAFT_92230 [Daphnia pulex]	gi|780649752|ref|XM_011691786.1|	69.9	2.00E-07	PREDICTED: Wasmannia auropunctata barrier-to-autointegration factor (LOC105451378), transcript variant X2, mRNA	sp|Q6P026|BAF_DANRE	147	1.00E-34	Barrier-to-autointegration factor OS=Danio rerio GN=banf1 PE=1 SV=1	-	-	-	-	-	-	-	-	-	-	-	-
CL177.Contig1_All	-	-	-	-	gi|982287797|ref|XM_015432874.1|	63.9	2.00E-06	PREDICTED: Macaca fascicularis EPH receptor A4 (EPHA4), transcript variant X2, mRNA	-	-	-	-	-	-	-	-	-	-	-	-	-	-	-	-
CL177.Contig2_All	gi|972199191|ref|XP_015181592.1|	619.772	1.55E-174	PREDICTED: Y+L amino acid transporter 2 [Polistes dominula]	gi|795071034|ref|XM_012019944.1|	87.7	1.00E-12	PREDICTED: Vollenhovia emeryi large neutral amino acids transporter small subunit 2 (LOC105566162), mRNA	sp|Q9N1Q4|LAT2_RABIT	503	1.00E-141	Large neutral amino acids transporter small subunit 2 OS=Oryctolagus cuniculus GN=SLC7A8 PE=1 SV=1	alr1519	3.00E-46	186	---	K13872	5.00E-145	bfo:BRAFLDRAFT_261287	518	solute carrier family 7 (L-type amino acid transporter), member 6!K13781	GO:0016020//membrane	GO:0015171//amino acid transmembrane transporter activity	GO:0003333//amino acid transmembrane transport
CL177.Contig3_All	gi|972199191|ref|XP_015181592.1|	619.772	1.27E-174	PREDICTED: Y+L amino acid transporter 2 [Polistes dominula]	gi|795071034|ref|XM_012019944.1|	87.7	9.00E-13	PREDICTED: Vollenhovia emeryi large neutral amino acids transporter small subunit 2 (LOC105566162), mRNA	sp|Q9N1Q4|LAT2_RABIT	503	9.00E-142	Large neutral amino acids transporter small subunit 2 OS=Oryctolagus cuniculus GN=SLC7A8 PE=1 SV=1	alr1519	2.00E-46	186	---	K13872	4.00E-145	bfo:BRAFLDRAFT_261287	518	solute carrier family 7 (L-type amino acid transporter), member 6!K13781	GO:0016020//membrane	GO:0015171//amino acid transmembrane transporter activity	GO:0003333//amino acid transmembrane transport
CL178.Contig1_All	gi|805764093|ref|XP_012134619.1|	125.176	1.59E-25	PREDICTED: basic proline-rich protein isoform X2 [Megachile rotundata]	-	-	-	-	sp|P08775|RPB1_MOUSE	89.7	6.00E-17	DNA-directed RNA polymerase II subunit RPB1 OS=Mus musculus GN=Polr2a PE=1 SV=3	Rv3876	4.00E-09	63.5	---	K03006	2.00E-20	sasa:106595390	105	DNA-directed RNA polymerase II subunit RPB1 [EC:2.7.7.6]	-	-	-
CL178.Contig2_All	gi|805764093|ref|XP_012134619.1|	124.405	2.61E-25	PREDICTED: basic proline-rich protein isoform X2 [Megachile rotundata]	-	-	-	-	sp|P08775|RPB1_MOUSE	90.1	5.00E-17	DNA-directed RNA polymerase II subunit RPB1 OS=Mus musculus GN=Polr2a PE=1 SV=3	Rv3876	6.00E-09	62.8	---	K03006	2.00E-20	sasa:106595390	105	DNA-directed RNA polymerase II subunit RPB1 [EC:2.7.7.6]	-	-	-
CL178.Contig3_All	gi|805764093|ref|XP_012134619.1|	124.405	2.54E-25	PREDICTED: basic proline-rich protein isoform X2 [Megachile rotundata]	-	-	-	-	sp|P08775|RPB1_MOUSE	90.1	5.00E-17	DNA-directed RNA polymerase II subunit RPB1 OS=Mus musculus GN=Polr2a PE=1 SV=3	Rv3876	6.00E-09	62.8	---	K03006	2.00E-20	sasa:106595390	105	DNA-directed RNA polymerase II subunit RPB1 [EC:2.7.7.6]	-	-	-
CL179.Contig1_All	-	-	-	-	-	-	-	-	-	-	-	-	-	-	-	-	-	-	-	-	-	-	-	-
CL179.Contig2_All	-	-	-	-	-	-	-	-	-	-	-	-	-	-	-	-	-	-	-	-	-	-	-	-
CL179.Contig3_All	-	-	-	-	-	-	-	-	-	-	-	-	-	-	-	-	-	-	-	-	-	-	-	-
CL179.Contig4_All	-	-	-	-	-	-	-	-	-	-	-	-	-	-	-	-	-	-	-	-	-	-	-	-
CL179.Contig5_All	-	-	-	-	-	-	-	-	-	-	-	-	-	-	-	-	-	-	-	-	-	-	-	-
CL179.Contig6_All	-	-	-	-	-	-	-	-	-	-	-	-	-	-	-	-	-	-	-	-	-	-	-	-
CL179.Contig7_All	-	-	-	-	-	-	-	-	-	-	-	-	-	-	-	-	-	-	-	-	-	-	-	-
CL179.Contig8_All	-	-	-	-	-	-	-	-	-	-	-	-	-	-	-	-	-	-	-	-	-	-	-	-
CL179.Contig9_All	-	-	-	-	-	-	-	-	-	-	-	-	-	-	-	-	-	-	-	-	-	-	-	-
CL179.Contig10_All	-	-	-	-	-	-	-	-	-	-	-	-	-	-	-	-	-	-	-	-	-	-	-	-
CL179.Contig11_All	-	-	-	-	-	-	-	-	-	-	-	-	-	-	-	-	-	-	-	-	-	-	-	-
CL179.Contig12_All	-	-	-	-	-	-	-	-	-	-	-	-	-	-	-	-	-	-	-	-	-	-	-	-
CL179.Contig13_All	-	-	-	-	-	-	-	-	-	-	-	-	-	-	-	-	-	-	-	-	-	-	-	-
CL179.Contig14_All	-	-	-	-	-	-	-	-	-	-	-	-	-	-	-	-	-	-	-	-	-	-	-	-
CL179.Contig15_All	-	-	-	-	-	-	-	-	-	-	-	-	-	-	-	-	-	-	-	-	-	-	-	-
CL179.Contig16_All	-	-	-	-	-	-	-	-	-	-	-	-	-	-	-	-	-	-	-	-	-	-	-	-
CL179.Contig17_All	-	-	-	-	-	-	-	-	-	-	-	-	-	-	-	-	-	-	-	-	-	-	-	-
CL179.Contig18_All	-	-	-	-	-	-	-	-	-	-	-	-	-	-	-	-	-	-	-	-	-	-	-	-
CL179.Contig19_All	-	-	-	-	-	-	-	-	-	-	-	-	-	-	-	-	-	-	-	-	-	-	-	-
CL180.Contig1_All	gi|3660667|gb|AAC61691.1|	2002.64	0	inositol 1,4,5-trisphosphate receptor [Panulirus argus]	gi|3660666|gb|AF055079.1|AF055079	394	1.00E-105	Panulirus argus inositol 1,4,5-trisphosphate receptor (IP3R) mRNA, complete cds	sp|P29993|ITPR_DROME	1370	0	Inositol 1,4,5-trisphosphate receptor OS=Drosophila melanogaster GN=Itp-r83A PE=2 SV=3	-	-	-	-	K04958	0	hst:105190557	1494	inositol 1,4,5-triphosphate receptor type 1	GO:0005783//endoplasmic reticulum;GO:0016020//membrane	GO:0005220//inositol 1,4,5-trisphosphate-sensitive calcium-release channel activity;GO:0005262//calcium channel activity	GO:0006816//calcium ion transport;GO:0070588//calcium ion transmembrane transport
CL180.Contig2_All	gi|3660667|gb|AAC61691.1|	1989.93	0	inositol 1,4,5-trisphosphate receptor [Panulirus argus]	gi|3660666|gb|AF055079.1|AF055079	394	1.00E-105	Panulirus argus inositol 1,4,5-trisphosphate receptor (IP3R) mRNA, complete cds	sp|P29993|ITPR_DROME	1372	0	Inositol 1,4,5-trisphosphate receptor OS=Drosophila melanogaster GN=Itp-r83A PE=2 SV=3	-	-	-	-	K04958	0	hst:105190557	1482	inositol 1,4,5-triphosphate receptor type 1	GO:0005783//endoplasmic reticulum;GO:0016020//membrane	GO:0005220//inositol 1,4,5-trisphosphate-sensitive calcium-release channel activity;GO:0005262//calcium channel activity	GO:0070588//calcium ion transmembrane transport;GO:0006816//calcium ion transport
CL180.Contig3_All	gi|3660667|gb|AAC61691.1|	4759.9	0	inositol 1,4,5-trisphosphate receptor [Panulirus argus]	gi|3660666|gb|AF055079.1|AF055079	454	1.00E-122	Panulirus argus inositol 1,4,5-trisphosphate receptor (IP3R) mRNA, complete cds	sp|P29993|ITPR_DROME	3101	0	Inositol 1,4,5-trisphosphate receptor OS=Drosophila melanogaster GN=Itp-r83A PE=2 SV=3	-	-	-	-	K04958	0	bter:100643559	3450	inositol 1,4,5-triphosphate receptor type 1	GO:0005783//endoplasmic reticulum;GO:0016020//membrane	GO:0005262//calcium channel activity;GO:0005216//ion channel activity;GO:0005220//inositol 1,4,5-trisphosphate-sensitive calcium-release channel activity	GO:0070588//calcium ion transmembrane transport;GO:0055085//transmembrane transport;GO:0006816//calcium ion transport;GO:0006811//ion transport
CL180.Contig4_All	gi|3660667|gb|AAC61691.1|	4747.19	0	inositol 1,4,5-trisphosphate receptor [Panulirus argus]	gi|3660666|gb|AF055079.1|AF055079	438	1.00E-118	Panulirus argus inositol 1,4,5-trisphosphate receptor (IP3R) mRNA, complete cds	sp|P29993|ITPR_DROME	3102	0	Inositol 1,4,5-trisphosphate receptor OS=Drosophila melanogaster GN=Itp-r83A PE=2 SV=3	-	-	-	-	K04958	0	bter:100643559	3439	inositol 1,4,5-triphosphate receptor type 1	GO:0005783//endoplasmic reticulum;GO:0016020//membrane	GO:0005262//calcium channel activity;GO:0005220//inositol 1,4,5-trisphosphate-sensitive calcium-release channel activity;GO:0005216//ion channel activity	GO:0006811//ion transport;GO:0006816//calcium ion transport;GO:0070588//calcium ion transmembrane transport;GO:0055085//transmembrane transport
CL180.Contig5_All	gi|3660667|gb|AAC61691.1|	3111.24	0	inositol 1,4,5-trisphosphate receptor [Panulirus argus]	gi|3660666|gb|AF055079.1|AF055079	438	1.00E-118	Panulirus argus inositol 1,4,5-trisphosphate receptor (IP3R) mRNA, complete cds	sp|P29993|ITPR_DROME	1939	0	Inositol 1,4,5-trisphosphate receptor OS=Drosophila melanogaster GN=Itp-r83A PE=2 SV=3	-	-	-	-	K04958	0	bter:100643559	2212	inositol 1,4,5-triphosphate receptor type 1	GO:0016020//membrane	GO:0005216//ion channel activity;GO:0005262//calcium channel activity	GO:0006811//ion transport;GO:0006816//calcium ion transport;GO:0055085//transmembrane transport;GO:0070588//calcium ion transmembrane transport
CL180.Contig6_All	gi|3660667|gb|AAC61691.1|	3123.57	0	inositol 1,4,5-trisphosphate receptor [Panulirus argus]	gi|3660666|gb|AF055079.1|AF055079	563	1.00E-155	Panulirus argus inositol 1,4,5-trisphosphate receptor (IP3R) mRNA, complete cds	sp|P29993|ITPR_DROME	1951	0	Inositol 1,4,5-trisphosphate receptor OS=Drosophila melanogaster GN=Itp-r83A PE=2 SV=3	-	-	-	-	K04958	0	bter:100643559	2224	inositol 1,4,5-triphosphate receptor type 1	GO:0016020//membrane	GO:0005216//ion channel activity;GO:0005262//calcium channel activity	GO:0006816//calcium ion transport;GO:0006811//ion transport;GO:0055085//transmembrane transport;GO:0070588//calcium ion transmembrane transport
CL180.Contig7_All	gi|3660667|gb|AAC61691.1|	4772.22	0	inositol 1,4,5-trisphosphate receptor [Panulirus argus]	gi|3660666|gb|AF055079.1|AF055079	563	1.00E-155	Panulirus argus inositol 1,4,5-trisphosphate receptor (IP3R) mRNA, complete cds	sp|P29993|ITPR_DROME	3113	0	Inositol 1,4,5-trisphosphate receptor OS=Drosophila melanogaster GN=Itp-r83A PE=2 SV=3	-	-	-	-	K04958	0	bter:100643559	3462	inositol 1,4,5-triphosphate receptor type 1	GO:0016020//membrane;GO:0005783//endoplasmic reticulum	GO:0005220//inositol 1,4,5-trisphosphate-sensitive calcium-release channel activity;GO:0005216//ion channel activity;GO:0005262//calcium channel activity	GO:0006811//ion transport;GO:0006816//calcium ion transport;GO:0055085//transmembrane transport;GO:0070588//calcium ion transmembrane transport
CL180.Contig8_All	gi|3660667|gb|AAC61691.1|	4759.51	0	inositol 1,4,5-trisphosphate receptor [Panulirus argus]	gi|3660666|gb|AF055079.1|AF055079	563	1.00E-155	Panulirus argus inositol 1,4,5-trisphosphate receptor (IP3R) mRNA, complete cds	sp|P29993|ITPR_DROME	3114	0	Inositol 1,4,5-trisphosphate receptor OS=Drosophila melanogaster GN=Itp-r83A PE=2 SV=3	-	-	-	-	K04958	0	bter:100643559	3451	inositol 1,4,5-triphosphate receptor type 1	GO:0016020//membrane;GO:0005783//endoplasmic reticulum	GO:0005262//calcium channel activity;GO:0005220//inositol 1,4,5-trisphosphate-sensitive calcium-release channel activity;GO:0005216//ion channel activity	GO:0006816//calcium ion transport;GO:0006811//ion transport;GO:0055085//transmembrane transport;GO:0070588//calcium ion transmembrane transport
CL181.Contig1_All	gi|999979960|gb|KXJ19134.1|	236.113	1.21E-59	4-coumarate--CoA ligase [Exaiptasia pallida]	-	-	-	-	sp|P08659|LUCI_PHOPY	217	5.00E-56	Luciferin 4-monooxygenase OS=Photinus pyralis PE=1 SV=1	BS_lcfA	3.00E-38	157	---	K01904	1.00E-41	tsp:Tsp_10497	173	4-coumarate--CoA ligase [EC:6.2.1.12]!K00666	-	GO:0003824//catalytic activity	GO:0008152//metabolic process
CL181.Contig2_All	gi|198424227|ref|XP_002127963.1|	61.6178	4.76E-08	PREDICTED: 4-coumarate--CoA ligase 1-like [Ciona intestinalis]	-	-	-	-	-	-	-	-	-	-	-	-	-	-	-	-	-	-	GO:0003824//catalytic activity	GO:0008152//metabolic process
CL181.Contig3_All	gi|196004889|ref|XP_002112311.1|	334.339	5.43E-89	hypothetical protein TRIADDRAFT_56202 [Trichoplax adhaerens] &gt;gi|190584352|gb|EDV24421.1| hypothetical protein TRIADDRAFT_56202 [Trichoplax adhaerens]	-	-	-	-	sp|P08659|LUCI_PHOPY	281	3.00E-75	Luciferin 4-monooxygenase OS=Photinus pyralis PE=1 SV=1	AF0089	7.00E-61	233	---	K01904	7.00E-45	cel:CELE_ZK1127.2	184	4-coumarate--CoA ligase [EC:6.2.1.12]!K18661	-	GO:0003824//catalytic activity	GO:0008152//metabolic process
CL181.Contig4_All	gi|196004889|ref|XP_002112311.1|	333.569	9.59E-89	hypothetical protein TRIADDRAFT_56202 [Trichoplax adhaerens] &gt;gi|190584352|gb|EDV24421.1| hypothetical protein TRIADDRAFT_56202 [Trichoplax adhaerens]	-	-	-	-	sp|P08659|LUCI_PHOPY	278	3.00E-74	Luciferin 4-monooxygenase OS=Photinus pyralis PE=1 SV=1	AF0089	8.00E-62	236	---	K01904	7.00E-45	cel:CELE_ZK1127.2	184	4-coumarate--CoA ligase [EC:6.2.1.12]!K18661	-	GO:0003824//catalytic activity	GO:0008152//metabolic process
CL181.Contig5_All	gi|196004889|ref|XP_002112311.1|	333.569	9.69E-89	hypothetical protein TRIADDRAFT_56202 [Trichoplax adhaerens] &gt;gi|190584352|gb|EDV24421.1| hypothetical protein TRIADDRAFT_56202 [Trichoplax adhaerens]	-	-	-	-	sp|P08659|LUCI_PHOPY	278	3.00E-74	Luciferin 4-monooxygenase OS=Photinus pyralis PE=1 SV=1	AF0089	9.00E-62	236	---	K01904	7.00E-45	cel:CELE_ZK1127.2	184	4-coumarate--CoA ligase [EC:6.2.1.12]!K18661	-	GO:0003824//catalytic activity	GO:0008152//metabolic process
CL181.Contig6_All	gi|817193559|ref|XP_012272244.1|	124.79	2.19E-26	PREDICTED: 4-coumarate--CoA ligase 1-like [Orussus abietinus] &gt;gi|817193561|ref|XP_012272245.1| PREDICTED: 4-coumarate--CoA ligase 1-like [Orussus abietinus] &gt;gi|817193563|ref|XP_012272247.1| PREDICTED: 4-coumarate--CoA ligase 1-like [Orussus abietinus]	-	-	-	-	sp|Q54P77|4CL1_DICDI	85.9	1.00E-16	Probable 4-coumarate--CoA ligase 1 OS=Dictyostelium discoideum GN=4cl1 PE=3 SV=1	BH3104	7.00E-14	76.3	---	K00666	6.00E-15	api:100165363	84	fatty-acyl-CoA synthase [EC:6.2.1.-]	-	GO:0003824//catalytic activity	GO:0008152//metabolic process
CL182.Contig1_All	gi|815767440|ref|XP_012225747.1|	1275.77	0	PREDICTED: paired amphipathic helix protein Sin3b isoform X4 [Linepithema humile]	gi|768929662|ref|XM_011607427.1|	119	6.00E-22	PREDICTED: Takifugu rubripes SIN3 transcription regulator family member A (sin3a), mRNA	sp|Q60520|SIN3A_MOUSE	1106	0	Paired amphipathic helix protein Sin3a OS=Mus musculus GN=Sin3a PE=1 SV=3	YOL004w	2.00E-101	370	---	K11644	0	ame:409049	1269	paired amphipathic helix protein Sin3a	-	-	GO:0006355//regulation of transcription, DNA-templated
CL182.Contig2_All	gi|815767440|ref|XP_012225747.1|	1274.23	0	PREDICTED: paired amphipathic helix protein Sin3b isoform X4 [Linepithema humile]	gi|768929662|ref|XM_011607427.1|	119	5.00E-22	PREDICTED: Takifugu rubripes SIN3 transcription regulator family member A (sin3a), mRNA	sp|Q60520|SIN3A_MOUSE	1105	0	Paired amphipathic helix protein Sin3a OS=Mus musculus GN=Sin3a PE=1 SV=3	YOL004w	2.00E-101	370	---	K11644	0	ame:409049	1269	paired amphipathic helix protein Sin3a	-	-	GO:0006355//regulation of transcription, DNA-templated
CL183.Contig1_All	-	-	-	-	-	-	-	-	-	-	-	-	-	-	-	-	-	-	-	-	-	-	-	-
CL183.Contig2_All	gi|646706781|gb|KDR13847.1|	1701.03	0	E3 ubiquitin-protein ligase UBR2 [Zootermopsis nevadensis]	gi|973189912|ref|XM_015363133.1|	81.8	2.00E-10	PREDICTED: Lepisosteus oculatus ubiquitin protein ligase E3 component n-recognin 2 (ubr2), transcript variant X4, mRNA	sp|Q8IWV8|UBR2_HUMAN	967	0	E3 ubiquitin-protein ligase UBR2 OS=Homo sapiens GN=UBR2 PE=1 SV=1	-	-	-	-	K10626	0	nvi:100122587	1261	E3 ubiquitin-protein ligase UBR2 [EC:2.3.2.27]	-	GO:0008270//zinc ion binding	GO:0030163//protein catabolic process
CL184.Contig1_All	gi|512923637|ref|XP_004930400.1|	298.901	3.17E-78	PREDICTED: sulfotransferase 1C4 [Bombyx mori]	gi|565592308|gb|KF787730.1|	77.8	6.00E-10	Heliocidaris tuberculata microsatellite HtuB108 sequence	sp|O75897|ST1C4_HUMAN	181	7.00E-45	Sulfotransferase 1C4 OS=Homo sapiens GN=SULT1C4 PE=1 SV=2	-	-	-	-	K01016	2.00E-67	dpx:DAPPUDRAFT_231919	260	estrone sulfotransferase [EC:2.8.2.4]!K01025	-	GO:0008146//sulfotransferase activity	-
CL184.Contig2_All	gi|512923637|ref|XP_004930400.1|	298.13	2.93E-78	PREDICTED: sulfotransferase 1C4 [Bombyx mori]	-	-	-	-	sp|O75897|ST1C4_HUMAN	181	4.00E-45	Sulfotransferase 1C4 OS=Homo sapiens GN=SULT1C4 PE=1 SV=2	-	-	-	-	K01016	9.00E-68	dpx:DAPPUDRAFT_231919	260	estrone sulfotransferase [EC:2.8.2.4]!K01025	-	GO:0008146//sulfotransferase activity	-
CL185.Contig1_All	gi|646710596|gb|KDR16063.1|	600.512	5.45E-169	Mitogen-activated protein kinase-binding protein 1 [Zootermopsis nevadensis]	gi|215490003|ref|NG_009057.1|	73.8	9.00E-09	Homo sapiens neurofibromin 2 (merlin) (NF2), RefSeqGene (LRG_511) on chromosome 22	sp|Q3U3T8|WDR62_MOUSE	147	1.00E-34	WD repeat-containing protein 62 OS=Mus musculus GN=Wdr62 PE=1 SV=2	-	-	-	-	K13170	2.00E-08	xla:432135	63.9	splicing factor, arginine/serine-rich 18!K17498	-	GO:0005515//protein binding	-
CL185.Contig2_All	gi|646710596|gb|KDR16063.1|	628.632	1.87E-177	Mitogen-activated protein kinase-binding protein 1 [Zootermopsis nevadensis]	gi|805762257|ref|XM_012298841.1|	69.9	1.00E-07	PREDICTED: Megachile rotundata mitogen-activated protein kinase-binding protein 1 (LOC100875144), transcript variant X11, mRNA	sp|Q3U3T8|WDR62_MOUSE	145	3.00E-34	WD repeat-containing protein 62 OS=Mus musculus GN=Wdr62 PE=1 SV=2	-	-	-	-	K10779	8.00E-09	gfr:102044208	65.5	transcriptional regulator ATRX [EC:3.6.4.12]!K17498	-	GO:0005515//protein binding	-
CL185.Contig3_All	gi|646710596|gb|KDR16063.1|	56.6102	4.97E-06	Mitogen-activated protein kinase-binding protein 1 [Zootermopsis nevadensis]	-	-	-	-	-	-	-	-	-	-	-	-	-	-	-	-	-	-	-	-
CL185.Contig4_All	gi|646710596|gb|KDR16063.1|	591.267	3.35E-166	Mitogen-activated protein kinase-binding protein 1 [Zootermopsis nevadensis]	gi|215490003|ref|NG_009057.1|	73.8	9.00E-09	Homo sapiens neurofibromin 2 (merlin) (NF2), RefSeqGene (LRG_511) on chromosome 22	sp|Q3U3T8|WDR62_MOUSE	137	9.00E-32	WD repeat-containing protein 62 OS=Mus musculus GN=Wdr62 PE=1 SV=2	-	-	-	-	K13170	7.00E-11	xla:432135	72.4	splicing factor, arginine/serine-rich 18!K15144	-	GO:0005515//protein binding	-
CL186.Contig1_All	gi|805799983|ref|XP_012144280.1|	179.489	7.45E-42	PREDICTED: uncharacterized protein LOC100882592 isoform X4 [Megachile rotundata]	-	-	-	-	sp|O15084|ANR28_HUMAN	171	2.00E-41	Serine/threonine-protein phosphatase 6 regulatory ankyrin repeat subunit A OS=Homo sapiens GN=ANKRD28 PE=1 SV=5	all2748	3.00E-34	147	---	K15502	1.00E-40	rro:104656451	172	serine/threonine-protein phosphatase 6 regulatory ankyrin repeat subunit A	-	GO:0005515//protein binding	-
CL186.Contig2_All	gi|805799983|ref|XP_012144280.1|	179.489	7.56E-42	PREDICTED: uncharacterized protein LOC100882592 isoform X4 [Megachile rotundata]	-	-	-	-	sp|O15084|ANR28_HUMAN	171	2.00E-41	Serine/threonine-protein phosphatase 6 regulatory ankyrin repeat subunit A OS=Homo sapiens GN=ANKRD28 PE=1 SV=5	all2748	3.00E-34	147	---	K15502	1.00E-40	ssc:100152333	172	serine/threonine-protein phosphatase 6 regulatory ankyrin repeat subunit A	-	GO:0005515//protein binding	-
CL186.Contig3_All	gi|677554570|gb|KFR14097.1|	166.777	5.15E-38	Serine/threonine-protein phosphatase 6 regulatory ankyrin repeat subunit A [Opisthocomus hoazin]	-	-	-	-	sp|Q505D1|ANR28_MOUSE	163	4.00E-39	Serine/threonine-protein phosphatase 6 regulatory ankyrin repeat subunit A OS=Mus musculus GN=Ankrd28 PE=1 SV=1	all2748	3.00E-34	147	---	K15502	2.00E-38	pale:102894460	165	serine/threonine-protein phosphatase 6 regulatory ankyrin repeat subunit A	-	GO:0005515//protein binding	-
CL186.Contig4_All	gi|805799983|ref|XP_012144280.1|	179.489	7.56E-42	PREDICTED: uncharacterized protein LOC100882592 isoform X4 [Megachile rotundata]	-	-	-	-	sp|O15084|ANR28_HUMAN	171	2.00E-41	Serine/threonine-protein phosphatase 6 regulatory ankyrin repeat subunit A OS=Homo sapiens GN=ANKRD28 PE=1 SV=5	all2748	3.00E-34	147	---	K15502	1.00E-40	ssc:100152333	172	serine/threonine-protein phosphatase 6 regulatory ankyrin repeat subunit A	-	GO:0005515//protein binding	-
CL186.Contig5_All	gi|805799983|ref|XP_012144280.1|	179.489	7.46E-42	PREDICTED: uncharacterized protein LOC100882592 isoform X4 [Megachile rotundata]	-	-	-	-	sp|O15084|ANR28_HUMAN	171	2.00E-41	Serine/threonine-protein phosphatase 6 regulatory ankyrin repeat subunit A OS=Homo sapiens GN=ANKRD28 PE=1 SV=5	all2748	3.00E-34	147	---	K15502	1.00E-40	rro:104656451	172	serine/threonine-protein phosphatase 6 regulatory ankyrin repeat subunit A	-	GO:0005515//protein binding	-
CL187.Contig1_All	gi|769851445|ref|XP_011637161.1|	800.816	0	PREDICTED: vacuolar protein sorting-associated protein 11 homolog [Pogonomyrmex barbatus]	-	-	-	-	sp|Q9H270|VPS11_HUMAN	673	0	Vacuolar protein sorting-associated protein 11 homolog OS=Homo sapiens GN=VPS11 PE=1 SV=1	slr0599	6.00E-09	63.2	---	K20179	0	soc:105196860	791	vacuolar protein sorting-associated protein 11	-	GO:0008270//zinc ion binding;GO:0005515//protein binding	GO:0006886//intracellular protein transport;GO:0016192//vesicle-mediated transport
CL187.Contig2_All	gi|952520801|gb|KRT81099.1|	300.442	1.96E-78	hypothetical protein AMK59_6204 [Oryctes borbonicus]	-	-	-	-	sp|Q96M27|PRRC1_HUMAN	270	2.00E-71	Protein PRRC1 OS=Homo sapiens GN=PRRC1 PE=1 SV=1	slr0599	3.00E-09	63.2	---	K05740	1.00E-13	cmy:102940957	82	diaphanous 1!K02184	-	-	-
CL188.Contig1_All	gi|641648953|ref|XP_008184192.1|	79.7221	1.79E-12	PREDICTED: uncharacterized protein LOC103309738 [Acyrthosiphon pisum]	-	-	-	-	-	-	-	-	-	-	-	-	K12160	1.00E-07	api:100573396	60.8	small ubiquitin-related modifier	-	-	-
CL188.Contig2_All	gi|641648953|ref|XP_008184192.1|	79.7221	1.77E-12	PREDICTED: uncharacterized protein LOC103309738 [Acyrthosiphon pisum]	-	-	-	-	-	-	-	-	-	-	-	-	K12160	1.00E-07	api:100573396	60.8	small ubiquitin-related modifier	-	-	-
CL188.Contig3_All	gi|641648953|ref|XP_008184192.1|	80.4925	1.02E-12	PREDICTED: uncharacterized protein LOC103309738 [Acyrthosiphon pisum]	-	-	-	-	-	-	-	-	-	-	-	-	K12160	6.00E-07	api:100573396	58.5	small ubiquitin-related modifier	-	-	-
CL189.Contig1_All	-	-	-	-	-	-	-	-	-	-	-	-	-	-	-	-	-	-	-	-	-	-	-	-
CL189.Contig2_All	-	-	-	-	-	-	-	-	-	-	-	-	-	-	-	-	-	-	-	-	-	-	-	-
CL189.Contig3_All	-	-	-	-	-	-	-	-	-	-	-	-	-	-	-	-	-	-	-	-	-	-	-	-
CL189.Contig4_All	-	-	-	-	-	-	-	-	-	-	-	-	-	-	-	-	-	-	-	-	-	-	-	-
CL190.Contig1_All	-	-	-	-	-	-	-	-	-	-	-	-	-	-	-	-	-	-	-	-	-	-	-	-
CL190.Contig2_All	gi|762075899|ref|XP_011444753.1|	77.411	2.80E-12	PREDICTED: uncharacterized protein LOC105340416 [Crassostrea gigas]	-	-	-	-	-	-	-	-	-	-	-	-	-	-	-	-	-	-	-	-
CL191.Contig1_All	-	-	-	-	-	-	-	-	-	-	-	-	-	-	-	-	-	-	-	-	-	-	-	-
CL191.Contig2_All	-	-	-	-	-	-	-	-	-	-	-	-	-	-	-	-	-	-	-	-	-	-	-	-
CL192.Contig1_All	-	-	-	-	-	-	-	-	-	-	-	-	-	-	-	-	-	-	-	-	-	-	-	-
CL193.Contig1_All	gi|723781487|gb|AIY23114.1|	95.5153	2.92E-18	mitogen-activated protein kinase kinase 4 [Fenneropenaeus chinensis]	-	-	-	-	-	-	-	-	-	-	-	-	-	-	-	-	-	-	-	-
CL193.Contig2_All	gi|723781487|gb|AIY23114.1|	95.1301	2.64E-17	mitogen-activated protein kinase kinase 4 [Fenneropenaeus chinensis]	-	-	-	-	sp|P62500|T22D1_MOUSE	59.7	1.00E-08	TSC22 domain family protein 1 OS=Mus musculus GN=Tsc22d1 PE=1 SV=2	-	-	-	-	K17383	3.00E-07	cfo:105258369	58.9	protein sprouty homolog 2!K16683	-	-	-
CL194.Contig1_All	-	-	-	-	-	-	-	-	-	-	-	-	-	-	-	-	-	-	-	-	-	-	-	-
CL194.Contig2_All	-	-	-	-	-	-	-	-	-	-	-	-	-	-	-	-	-	-	-	-	-	-	-	-
CL194.Contig3_All	-	-	-	-	-	-	-	-	-	-	-	-	-	-	-	-	-	-	-	-	-	-	-	-
CL194.Contig4_All	-	-	-	-	-	-	-	-	-	-	-	-	-	-	-	-	-	-	-	-	-	-	-	-
CL194.Contig5_All	-	-	-	-	-	-	-	-	-	-	-	-	-	-	-	-	-	-	-	-	-	-	-	-
CL195.Contig1_All	gi|659114130|gb|AID61753.1|	512.301	5.08E-143	fructose 1,6-biphosphate-aldolase A [Fenneropenaeus chinensis]	gi|659114129|gb|KJ686589.1|	521	1.00E-144	Fenneropenaeus chinensis fructose 1,6-biphosphate-aldolase A mRNA, complete cds	sp|P07764|ALF_DROME	449	4.00E-126	Fructose-bisphosphate aldolase OS=Drosophila melanogaster GN=Ald PE=1 SV=5	XF0826	1.00E-70	265	---	K01623	4.00E-137	mde:101887606	489	fructose-bisphosphate aldolase, class I [EC:4.1.2.13]	-	GO:0004332//fructose-bisphosphate aldolase activity	GO:0006096//glycolytic process
CL195.Contig2_All	gi|659114130|gb|AID61753.1|	370.933	9.39E-101	fructose 1,6-biphosphate-aldolase A [Fenneropenaeus chinensis]	gi|659114129|gb|KJ686589.1|	414	1.00E-112	Fenneropenaeus chinensis fructose 1,6-biphosphate-aldolase A mRNA, complete cds	sp|P07764|ALF_DROME	340	1.00E-93	Fructose-bisphosphate aldolase OS=Drosophila melanogaster GN=Ald PE=1 SV=5	XF0826	2.00E-52	203	---	K01623	6.00E-98	mde:101887606	358	fructose-bisphosphate aldolase, class I [EC:4.1.2.13]	-	GO:0004332//fructose-bisphosphate aldolase activity	GO:0006096//glycolytic process
CL196.Contig1_All	-	-	-	-	-	-	-	-	-	-	-	-	-	-	-	-	-	-	-	-	-	-	-	-
CL196.Contig2_All	-	-	-	-	-	-	-	-	-	-	-	-	-	-	-	-	-	-	-	-	-	-	-	-
CL197.Contig1_All	gi|548337123|ref|XP_005721256.1|	162.54	4.91E-37	PREDICTED: pre-mRNA-splicing factor 38B [Pundamilia nyererei] &gt;gi|554819561|ref|XP_005920527.1| PREDICTED: pre-mRNA-splicing factor 38B [Haplochromis burtoni] &gt;gi|583982745|ref|XP_006786667.1| PREDICTED: pre-mRNA-splicing factor 38B-like [Neolamprologus brichardi]	-	-	-	-	sp|Q80SY5|PR38B_MOUSE	154	1.00E-36	Pre-mRNA-splicing factor 38B OS=Mus musculus GN=Prpf38b PE=1 SV=1	PA2976	8.00E-06	51.6	---	K12850	2.00E-37	mze:101471724	160	pre-mRNA-splicing factor 38B	-	-	-
CL197.Contig2_All	gi|585646798|ref|XP_006882529.1|	414.075	9.15E-113	PREDICTED: pre-mRNA-splicing factor 38B [Elephantulus edwardii]	gi|585696837|ref|XM_006822212.1|	111	5.00E-20	PREDICTED: Saccoglossus kowalevskii pre-mRNA-splicing factor 38B-like (LOC100374846), mRNA	sp|Q80SY5|PR38B_MOUSE	410	1.00E-113	Pre-mRNA-splicing factor 38B OS=Mus musculus GN=Prpf38b PE=1 SV=1	PA2976	8.00E-06	51.6	---	K12850	2.00E-113	oaa:100080682	413	pre-mRNA-splicing factor 38B	-	-	-
CL197.Contig3_All	-	-	-	-	-	-	-	-	-	-	-	-	-	-	-	-	-	-	-	-	-	-	-	-
CL197.Contig4_All	gi|548337123|ref|XP_005721256.1|	162.54	7.22E-37	PREDICTED: pre-mRNA-splicing factor 38B [Pundamilia nyererei] &gt;gi|554819561|ref|XP_005920527.1| PREDICTED: pre-mRNA-splicing factor 38B [Haplochromis burtoni] &gt;gi|583982745|ref|XP_006786667.1| PREDICTED: pre-mRNA-splicing factor 38B-like [Neolamprologus brichardi]	-	-	-	-	sp|Q80SY5|PR38B_MOUSE	154	2.00E-36	Pre-mRNA-splicing factor 38B OS=Mus musculus GN=Prpf38b PE=1 SV=1	-	-	-	-	K12850	4.00E-37	mze:101471724	160	pre-mRNA-splicing factor 38B	-	-	-
CL197.Contig5_All	gi|548337123|ref|XP_005721256.1|	161.77	1.26E-36	PREDICTED: pre-mRNA-splicing factor 38B [Pundamilia nyererei] &gt;gi|554819561|ref|XP_005920527.1| PREDICTED: pre-mRNA-splicing factor 38B [Haplochromis burtoni] &gt;gi|583982745|ref|XP_006786667.1| PREDICTED: pre-mRNA-splicing factor 38B-like [Neolamprologus brichardi]	-	-	-	-	sp|Q80SY5|PR38B_MOUSE	153	3.00E-36	Pre-mRNA-splicing factor 38B OS=Mus musculus GN=Prpf38b PE=1 SV=1	-	-	-	-	K12850	6.00E-37	mze:101471724	159	pre-mRNA-splicing factor 38B	-	-	-
CL198.Contig1_All	-	-	-	-	-	-	-	-	-	-	-	-	-	-	-	-	-	-	-	-	-	-	-	-
CL198.Contig2_All	-	-	-	-	-	-	-	-	-	-	-	-	-	-	-	-	-	-	-	-	-	-	-	-
CL199.Contig1_All	-	-	-	-	-	-	-	-	-	-	-	-	-	-	-	-	-	-	-	-	-	-	-	-
CL199.Contig2_All	-	-	-	-	-	-	-	-	-	-	-	-	-	-	-	-	-	-	-	-	-	-	-	-
CL199.Contig3_All	-	-	-	-	-	-	-	-	-	-	-	-	-	-	-	-	-	-	-	-	-	-	-	-
CL199.Contig4_All	-	-	-	-	-	-	-	-	-	-	-	-	-	-	-	-	-	-	-	-	-	-	-	-
CL199.Contig5_All	-	-	-	-	-	-	-	-	-	-	-	-	-	-	-	-	-	-	-	-	-	-	-	-
CL200.Contig1_All	-	-	-	-	gi|685042189|emb|LN590714.1|	63.9	7.00E-06	Cyprinus carpio genome assembly common carp genome, scaffold: LG27, chromosome: 27	-	-	-	-	-	-	-	-	-	-	-	-	-	-	-	-
CL200.Contig2_All	-	-	-	-	gi|26185557|emb|AL928990.4|	67.9	1.00E-07	Zebrafish DNA sequence from clone CH211-11F8 in linkage group 18, complete sequence	-	-	-	-	-	-	-	-	-	-	-	-	-	-	-	-
CL201.Contig1_All	gi|939666562|ref|XP_014280468.1|	318.161	4.54E-84	PREDICTED: alpha-aspartyl dipeptidase [Halyomorpha halys]	gi|902872839|ref|XM_013171163.1|	73.8	8.00E-09	PREDICTED: Anser cygnoides domesticus alpha-aspartyl dipeptidase-like (LOC106029847), mRNA	sp|Q91642|PEPE_XENLA	302	2.00E-81	Alpha-aspartyl dipeptidase OS=Xenopus laevis GN=aad-a PE=1 SV=1	alr7184	3.00E-40	165	---	K05995	3.00E-84	gga:424109	315	dipeptidase E [EC:3.4.13.21]	-	GO:0008236//serine-type peptidase activity	GO:0006508//proteolysis
CL201.Contig2_All	gi|195447446|ref|XP_002071217.1|	79.337	2.17E-13	uncharacterized protein Dwil_GK25672 [Drosophila willistoni] &gt;gi|194167302|gb|EDW82203.1| uncharacterized protein Dwil_GK25672 [Drosophila willistoni]	-	-	-	-	sp|Q9VYH3|PEPE_DROME	77.4	8.00E-15	Probable alpha-aspartyl dipeptidase OS=Drosophila melanogaster GN=CG2200 PE=1 SV=1	alr7184	2.00E-06	49.3	---	K05995	3.00E-14	dwi:Dwil_GK25672	79.3	dipeptidase E [EC:3.4.13.21]	-	-	-
CL201.Contig3_All	gi|939666562|ref|XP_014280468.1|	318.161	4.52E-84	PREDICTED: alpha-aspartyl dipeptidase [Halyomorpha halys]	gi|902872839|ref|XM_013171163.1|	73.8	8.00E-09	PREDICTED: Anser cygnoides domesticus alpha-aspartyl dipeptidase-like (LOC106029847), mRNA	sp|Q91642|PEPE_XENLA	302	2.00E-81	Alpha-aspartyl dipeptidase OS=Xenopus laevis GN=aad-a PE=1 SV=1	alr7184	3.00E-40	165	---	K05995	3.00E-84	gga:424109	315	dipeptidase E [EC:3.4.13.21]	-	GO:0008236//serine-type peptidase activity	GO:0006508//proteolysis
CL202.Contig1_All	gi|391335946|ref|XP_003742346.1|	270.011	3.16E-70	PREDICTED: 60S ribosomal protein L12-like [Metaseiulus occidentalis]	gi|262401300|gb|FJ774832.1|	153	4.00E-33	Scylla paramamosain ribosomal protein L12 mRNA, complete cds	sp|P23358|RL12_RAT	259	5.00E-69	60S ribosomal protein L12 OS=Rattus norvegicus GN=Rpl12 PE=2 SV=1	SPCC31H12.04c	1.00E-65	248	---	K02870	1.00E-70	api:100144916	268	large subunit ribosomal protein L12e	GO:0005840//ribosome	GO:0003735//structural constituent of ribosome	GO:0006412//translation
CL202.Contig2_All	gi|187179331|ref|NP_001119643.1|	248.44	3.62E-65	ribosomal protein L12 [Acyrthosiphon pisum] &gt;gi|239788182|dbj|BAH70782.1| ACYPI000059 [Acyrthosiphon pisum]	gi|342326377|gb|JF284558.1|	149	6.00E-32	Cherax quadricarinatus clone V1-830 ribosomal protein L12 mRNA, partial cds	sp|P23358|RL12_RAT	234	8.00E-64	60S ribosomal protein L12 OS=Rattus norvegicus GN=Rpl12 PE=2 SV=1	SPCC31H12.04c	1.00E-60	224	---	K02870	5.00E-66	api:100144916	248	large subunit ribosomal protein L12e	GO:0005840//ribosome	GO:0003735//structural constituent of ribosome	GO:0006412//translation
CL203.Contig1_All	gi|919061934|ref|XP_013412618.1|	105.531	1.04E-19	PREDICTED: uncharacterized protein LOC106175254 [Lingula anatina]	-	-	-	-	sp|Q8R4B8|NALP3_MOUSE	62.4	9.00E-09	NACHT, LRR and PYD domains-containing protein 3 OS=Mus musculus GN=Nlrp3 PE=1 SV=1	-	-	-	-	K20865	2.00E-17	adf:107329923	94.7	NACHT, LRR and PYD domains-containing protein 12!K12805	-	-	-
CL203.Contig2_All	gi|919061934|ref|XP_013412618.1|	106.686	5.29E-20	PREDICTED: uncharacterized protein LOC106175254 [Lingula anatina]	-	-	-	-	sp|Q8R4B8|NALP3_MOUSE	61.2	2.00E-08	NACHT, LRR and PYD domains-containing protein 3 OS=Mus musculus GN=Nlrp3 PE=1 SV=1	-	-	-	-	K20865	2.00E-17	adf:107329923	95.1	NACHT, LRR and PYD domains-containing protein 12!K12805	-	-	-
CL203.Contig3_All	gi|919061934|ref|XP_013412618.1|	80.8777	1.19E-12	PREDICTED: uncharacterized protein LOC106175254 [Lingula anatina]	-	-	-	-	-	-	-	-	-	-	-	-	K20865	1.00E-09	adf:107329923	67.8	NACHT, LRR and PYD domains-containing protein 12	-	-	-
CL203.Contig4_All	-	-	-	-	-	-	-	-	-	-	-	-	-	-	-	-	K19360	7.00E-06	adf:107339224	54.7	nephrocystin-3	-	-	-
CL203.Contig5_All	gi|919061934|ref|XP_013412618.1|	104.76	1.50E-19	PREDICTED: uncharacterized protein LOC106175254 [Lingula anatina]	-	-	-	-	sp|Q8R4B8|NALP3_MOUSE	61.6	1.00E-08	NACHT, LRR and PYD domains-containing protein 3 OS=Mus musculus GN=Nlrp3 PE=1 SV=1	-	-	-	-	K20865	2.00E-17	adf:107329923	95.1	NACHT, LRR and PYD domains-containing protein 12!K12805	-	-	-
CL203.Contig6_All	gi|443699150|gb|ELT98761.1|	96.6709	2.93E-17	hypothetical protein CAPTEDRAFT_204372 [Capitella teleta]	-	-	-	-	sp|Q8CCN1|NAL10_MOUSE	62.8	4.00E-09	NACHT, LRR and PYD domains-containing protein 10 OS=Mus musculus GN=Nlrp10 PE=1 SV=1	MA1243	1.00E-05	51.2	---	K20865	4.00E-18	adf:107329923	96.7	NACHT, LRR and PYD domains-containing protein 12!K12805	-	-	-
CL203.Contig7_All	gi|919061934|ref|XP_013412618.1|	106.686	4.75E-20	PREDICTED: uncharacterized protein LOC106175254 [Lingula anatina]	-	-	-	-	sp|Q8R4B8|NALP3_MOUSE	61.2	2.00E-08	NACHT, LRR and PYD domains-containing protein 3 OS=Mus musculus GN=Nlrp3 PE=1 SV=1	-	-	-	-	K20865	2.00E-17	adf:107329923	95.1	NACHT, LRR and PYD domains-containing protein 12!K12805	-	-	-
CL203.Contig8_All	gi|780021463|ref|XP_011665173.1|	220.705	6.10E-56	PREDICTED: uncharacterized protein LOC763830, partial [Strongylocentrotus purpuratus]	-	-	-	-	sp|P04323|POL3_DROME	120	2.00E-27	Retrovirus-related Pol polyprotein from transposon 17.6 OS=Drosophila melanogaster GN=pol PE=4 SV=1	YIL082w-a_2	5.00E-32	134	---	K05109	6.00E-37	pss:102457429	154	Eph receptor A8 [EC:2.7.10.1]!K14401	-	-	-
CL203.Contig9_All	-	-	-	-	-	-	-	-	-	-	-	-	-	-	-	-	-	-	-	-	-	-	-	-
CL203.Contig10_All	gi|585644282|ref|XP_006813838.1|	99.3673	8.74E-19	PREDICTED: uncharacterized protein LOC100371911 [Saccoglossus kowalevskii]	-	-	-	-	-	-	-	-	-	-	-	-	K05096	3.00E-09	xla:108700541	65.1	FMS-like tyrosine kinase 1 [EC:2.7.10.1]!K12230	-	-	-
CL203.Contig11_All	-	-	-	-	-	-	-	-	-	-	-	-	-	-	-	-	-	-	-	-	-	-	-	-
CL203.Contig12_All	gi|999967495|gb|KXJ06669.1|	147.902	7.42E-34	Retrovirus-related Pol polyprotein from transposon 17.6 [Exaiptasia pallida]	-	-	-	-	sp|P04323|POL3_DROME	106	3.00E-23	Retrovirus-related Pol polyprotein from transposon 17.6 OS=Drosophila melanogaster GN=pol PE=4 SV=1	SPAC9.04	2.00E-21	100	---	K11262	2.00E-15	xla:108707483	84	acetyl-CoA carboxylase / biotin carboxylase 1 [EC:6.4.1.2 6.3.4.14]!K16484	-	-	-
CL203.Contig13_All	gi|780021463|ref|XP_011665173.1|	180.644	6.98E-44	PREDICTED: uncharacterized protein LOC763830, partial [Strongylocentrotus purpuratus]	gi|685042187|emb|LN590712.1|	61.9	5.00E-06	Cyprinus carpio genome assembly common carp genome, scaffold: LG2, chromosome: 2	sp|P10394|POL4_DROME	102	2.00E-22	Retrovirus-related Pol polyprotein from transposon 412 OS=Drosophila melanogaster GN=POL PE=4 SV=1	YIL082w-a_2	2.00E-25	112	---	K05109	4.00E-28	pss:102457429	125	Eph receptor A8 [EC:2.7.10.1]!K04612	-	-	-
CL203.Contig14_All	gi|999967495|gb|KXJ06669.1|	579.326	4.02E-162	Retrovirus-related Pol polyprotein from transposon 17.6 [Exaiptasia pallida]	-	-	-	-	sp|P04323|POL3_DROME	305	7.00E-82	Retrovirus-related Pol polyprotein from transposon 17.6 OS=Drosophila melanogaster GN=pol PE=4 SV=1	YIL082w-a_2	1.00E-72	274	---	K14401	4.00E-75	pxy:105386838	287	cleavage and polyadenylation specificity factor subunit 1!K05109	-	-	-
CL204.Contig1_All	-	-	-	-	-	-	-	-	-	-	-	-	-	-	-	-	-	-	-	-	-	-	-	-
CL204.Contig2_All	-	-	-	-	-	-	-	-	-	-	-	-	-	-	-	-	-	-	-	-	-	-	-	-
CL204.Contig3_All	-	-	-	-	-	-	-	-	-	-	-	-	-	-	-	-	-	-	-	-	-	-	-	-
CL204.Contig4_All	-	-	-	-	-	-	-	-	-	-	-	-	-	-	-	-	-	-	-	-	-	-	-	-
CL204.Contig5_All	-	-	-	-	-	-	-	-	-	-	-	-	-	-	-	-	-	-	-	-	-	-	-	-
CL205.Contig1_All	gi|646713567|gb|KDR17871.1|	481.1	5.22E-133	hypothetical protein L798_08062 [Zootermopsis nevadensis]	gi|194359554|gb|EU847619.1|	85.7	3.00E-12	Macrobrachium rosenbergii clone Mr7-88 microsatellite sequence	-	-	-	-	-	-	-	-	-	-	-	-	-	-	-	-
CL205.Contig2_All	gi|646713567|gb|KDR17871.1|	469.544	1.57E-129	hypothetical protein L798_08062 [Zootermopsis nevadensis]	gi|194359554|gb|EU847619.1|	85.7	3.00E-12	Macrobrachium rosenbergii clone Mr7-88 microsatellite sequence	-	-	-	-	-	-	-	-	-	-	-	-	-	-	-	-
CL205.Contig3_All	gi|646713567|gb|KDR17871.1|	481.1	7.76E-133	hypothetical protein L798_08062 [Zootermopsis nevadensis]	gi|194359554|gb|EU847619.1|	85.7	4.00E-12	Macrobrachium rosenbergii clone Mr7-88 microsatellite sequence	-	-	-	-	-	-	-	-	-	-	-	-	-	-	-	-
CL206.Contig1_All	-	-	-	-	gi|672043904|ref|XR_591268.1|	71.9	2.00E-08	PREDICTED: Rattus norvegicus uncharacterized LOC102548822 (LOC102548822), transcript variant X3, ncRNA	-	-	-	-	-	-	-	-	-	-	-	-	-	-	-	-
CL206.Contig2_All	-	-	-	-	gi|672043904|ref|XR_591268.1|	71.9	2.00E-08	PREDICTED: Rattus norvegicus uncharacterized LOC102548822 (LOC102548822), transcript variant X3, ncRNA	-	-	-	-	-	-	-	-	-	-	-	-	-	-	-	-
CL207.Contig1_All	-	-	-	-	-	-	-	-	-	-	-	-	-	-	-	-	-	-	-	-	-	-	-	-
CL207.Contig2_All	-	-	-	-	-	-	-	-	-	-	-	-	-	-	-	-	-	-	-	-	-	-	-	-
CL207.Contig3_All	-	-	-	-	-	-	-	-	-	-	-	-	-	-	-	-	-	-	-	-	-	-	-	-
CL207.Contig4_All	-	-	-	-	-	-	-	-	-	-	-	-	-	-	-	-	-	-	-	-	-	-	-	-
CL208.Contig1_All	gi|571560084|ref|XP_006566487.1|	328.561	3.41E-87	PREDICTED: serine/arginine-rich splicing factor 4 isoform X3 [Apis mellifera] &gt;gi|572273514|ref|XP_006614327.1| PREDICTED: serine/arginine-rich splicing factor 4-like isoform X3 [Apis dorsata]	gi|909568101|ref|XM_013284037.1|	79.8	1.00E-10	PREDICTED: Papilio polytes serine-arginine protein 55 (LOC106104092), transcript variant X6, mRNA	sp|Q3B7L6|SRSF6_BOVIN	317	9.00E-86	Serine/arginine-rich splicing factor 6 OS=Bos taurus GN=SRSF6 PE=2 SV=1	SPAC16.02c	2.00E-25	116	---	K12893	7.00E-89	aga:AgaP_AGAP004592	331	splicing factor, arginine/serine-rich 4/5/6	-	GO:0003676//nucleic acid binding	-
CL208.Contig2_All	gi|684384563|ref|XP_009167889.1|	285.804	2.59E-74	hypothetical protein T265_04787 [Opisthorchis viverrini] &gt;gi|663052355|gb|KER28326.1| hypothetical protein T265_04787 [Opisthorchis viverrini]	gi|909568101|ref|XM_013284037.1|	79.8	1.00E-10	PREDICTED: Papilio polytes serine-arginine protein 55 (LOC106104092), transcript variant X6, mRNA	sp|P26686|SRR55_DROME	297	8.00E-80	Serine-arginine protein 55 OS=Drosophila melanogaster GN=B52 PE=1 SV=4	SPAC16.02c	4.00E-24	112	---	K12893	3.00E-88	hst:105191216	329	splicing factor, arginine/serine-rich 4/5/6	-	GO:0003676//nucleic acid binding	-
CL208.Contig3_All	gi|749798522|ref|XP_011152763.1|	389.423	1.50E-105	PREDICTED: serine-arginine protein 55 isoform X6 [Harpegnathos saltator] &gt;gi|951565105|ref|XP_014481407.1| PREDICTED: serine-arginine protein 55 isoform X7 [Dinoponera quadriceps]	gi|909568101|ref|XM_013284037.1|	79.8	1.00E-10	PREDICTED: Papilio polytes serine-arginine protein 55 (LOC106104092), transcript variant X6, mRNA	sp|Q3B7L6|SRSF6_BOVIN	365	2.00E-100	Serine/arginine-rich splicing factor 6 OS=Bos taurus GN=SRSF6 PE=2 SV=1	SPAC16.02c	1.00E-45	183	---	K12893	4.00E-105	aga:AgaP_AGAP004592	385	splicing factor, arginine/serine-rich 4/5/6	-	GO:0003676//nucleic acid binding	-
CL208.Contig4_All	gi|973193271|ref|XP_015220147.1|	234.958	1.16E-58	PREDICTED: serine/arginine-rich splicing factor 6 isoform X2 [Lepisosteus oculatus]	gi|909568101|ref|XM_013284037.1|	79.8	3.00E-10	PREDICTED: Papilio polytes serine-arginine protein 55 (LOC106104092), transcript variant X6, mRNA	sp|Q3B7L6|SRSF6_BOVIN	226	3.00E-58	Serine/arginine-rich splicing factor 6 OS=Bos taurus GN=SRSF6 PE=2 SV=1	SPAC16.02c	7.00E-20	99	---	K12893	3.00E-59	fch:102048755	234	splicing factor, arginine/serine-rich 4/5/6	-	GO:0003676//nucleic acid binding	-
CL208.Contig5_All	gi|974071204|ref|XP_015233278.1|	234.958	1.38E-58	PREDICTED: serine/arginine-rich splicing factor 6 [Cyprinodon variegatus]	gi|909568101|ref|XM_013284037.1|	79.8	3.00E-10	PREDICTED: Papilio polytes serine-arginine protein 55 (LOC106104092), transcript variant X6, mRNA	sp|Q3B7L6|SRSF6_BOVIN	226	6.00E-58	Serine/arginine-rich splicing factor 6 OS=Bos taurus GN=SRSF6 PE=2 SV=1	SPAC16.02c	8.00E-20	99	---	K12893	2.00E-59	fch:102048755	234	splicing factor, arginine/serine-rich 4/5/6	-	GO:0003676//nucleic acid binding	-
CL208.Contig6_All	gi|973193271|ref|XP_015220147.1|	234.958	1.17E-58	PREDICTED: serine/arginine-rich splicing factor 6 isoform X2 [Lepisosteus oculatus]	gi|909568101|ref|XM_013284037.1|	79.8	3.00E-10	PREDICTED: Papilio polytes serine-arginine protein 55 (LOC106104092), transcript variant X6, mRNA	sp|Q3B7L6|SRSF6_BOVIN	226	3.00E-58	Serine/arginine-rich splicing factor 6 OS=Bos taurus GN=SRSF6 PE=2 SV=1	SPAC16.02c	1.00E-18	94.7	---	K12893	3.00E-59	fch:102048755	234	splicing factor, arginine/serine-rich 4/5/6	-	GO:0003676//nucleic acid binding	-
CL208.Contig7_All	gi|749798522|ref|XP_011152763.1|	389.423	1.66E-105	PREDICTED: serine-arginine protein 55 isoform X6 [Harpegnathos saltator] &gt;gi|951565105|ref|XP_014481407.1| PREDICTED: serine-arginine protein 55 isoform X7 [Dinoponera quadriceps]	gi|909568101|ref|XM_013284037.1|	79.8	1.00E-10	PREDICTED: Papilio polytes serine-arginine protein 55 (LOC106104092), transcript variant X6, mRNA	sp|Q3B7L6|SRSF6_BOVIN	365	2.00E-100	Serine/arginine-rich splicing factor 6 OS=Bos taurus GN=SRSF6 PE=2 SV=1	SPAC16.02c	1.00E-45	183	---	K12893	4.00E-105	aga:AgaP_AGAP004592	385	splicing factor, arginine/serine-rich 4/5/6	-	GO:0003676//nucleic acid binding	-
CL208.Contig8_All	gi|762129057|ref|XP_011447647.1|	393.275	1.01E-106	PREDICTED: serine/arginine-rich splicing factor 6-like isoform X1 [Crassostrea gigas] &gt;gi|762129059|ref|XP_011447648.1| PREDICTED: serine/arginine-rich splicing factor 6-like isoform X2 [Crassostrea gigas]	gi|909568101|ref|XM_013284037.1|	79.8	1.00E-10	PREDICTED: Papilio polytes serine-arginine protein 55 (LOC106104092), transcript variant X6, mRNA	sp|Q3B7L6|SRSF6_BOVIN	373	1.00E-102	Serine/arginine-rich splicing factor 6 OS=Bos taurus GN=SRSF6 PE=2 SV=1	SPAC16.02c	6.00E-47	187	---	K12893	1.00E-107	crg:105342400	393	splicing factor, arginine/serine-rich 4/5/6	-	GO:0003676//nucleic acid binding	-
CL208.Contig9_All	gi|973193271|ref|XP_015220147.1|	234.958	7.87E-59	PREDICTED: serine/arginine-rich splicing factor 6 isoform X2 [Lepisosteus oculatus]	gi|909568101|ref|XM_013284037.1|	79.8	2.00E-10	PREDICTED: Papilio polytes serine-arginine protein 55 (LOC106104092), transcript variant X6, mRNA	sp|Q3B7L6|SRSF6_BOVIN	226	2.00E-58	Serine/arginine-rich splicing factor 6 OS=Bos taurus GN=SRSF6 PE=2 SV=1	SPAC16.02c	5.00E-20	99	---	K12893	2.00E-59	fch:102048755	234	splicing factor, arginine/serine-rich 4/5/6	-	GO:0003676//nucleic acid binding	-
CL209.Contig1_All	gi|642101080|emb|CDQ76538.1|	60.4622	9.27E-07	unnamed protein product [Oncorhynchus mykiss]	-	-	-	-	sp|O43559|FRS3_HUMAN	52.4	2.00E-06	Fibroblast growth factor receptor substrate 3 OS=Homo sapiens GN=FRS3 PE=1 SV=3	-	-	-	-	K12461	3.00E-06	ame:727079	55.8	fibroblast growth factor receptor substrate 2!K14752	-	GO:0005158//insulin receptor binding	-
CL209.Contig2_All	gi|642101080|emb|CDQ76538.1|	62.3882	6.87E-07	unnamed protein product [Oncorhynchus mykiss]	-	-	-	-	-	-	-	-	-	-	-	-	-	-	-	-	-	-	GO:0005158//insulin receptor binding	-
CL209.Contig3_All	gi|642101080|emb|CDQ76538.1|	60.4622	3.09E-06	unnamed protein product [Oncorhynchus mykiss]	-	-	-	-	sp|O43559|FRS3_HUMAN	52.4	7.00E-06	Fibroblast growth factor receptor substrate 3 OS=Homo sapiens GN=FRS3 PE=1 SV=3	-	-	-	-	-	-	-	-	-	-	GO:0005158//insulin receptor binding	-
CL209.Contig4_All	gi|642101080|emb|CDQ76538.1|	60.4622	2.82E-06	unnamed protein product [Oncorhynchus mykiss]	-	-	-	-	-	-	-	-	-	-	-	-	K12461	9.00E-06	ame:727079	55.8	fibroblast growth factor receptor substrate 2!K14752	-	GO:0005158//insulin receptor binding	-
CL209.Contig5_All	gi|642101080|emb|CDQ76538.1|	62.3882	8.70E-07	unnamed protein product [Oncorhynchus mykiss]	-	-	-	-	-	-	-	-	-	-	-	-	-	-	-	-	-	-	GO:0005158//insulin receptor binding	-
CL210.Contig1_All	gi|987905916|ref|XP_015428410.1|	370.163	8.63E-100	PREDICTED: RNA-binding protein cabeza isoform X3 [Dufourea novaeangliae]	-	-	-	-	sp|Q28009|FUS_BOVIN	309	1.00E-83	RNA-binding protein FUS OS=Bos taurus GN=FUS PE=2 SV=2	XF0818	7.00E-15	80.9	---	K13098	2.00E-99	cfo:105256294	366	RNA-binding protein FUS	-	GO:0003676//nucleic acid binding;GO:0008270//zinc ion binding	-
CL210.Contig2_All	gi|752892602|ref|XP_011264396.1|	315.464	4.14E-83	PREDICTED: RNA-binding protein cabeza isoform X2 [Camponotus floridanus]	-	-	-	-	sp|Q27294|CAZ_DROME	275	4.00E-73	RNA-binding protein cabeza OS=Drosophila melanogaster GN=caz PE=2 SV=2	XF0818	1.00E-14	80.9	---	K13098	7.00E-84	cfo:105256294	315	RNA-binding protein FUS	-	GO:0003676//nucleic acid binding;GO:0008270//zinc ion binding	-
CL210.Contig3_All	gi|913328622|ref|XP_013195831.1|	394.815	3.73E-107	PREDICTED: RNA-binding protein cabeza-like, partial [Amyelois transitella]	-	-	-	-	sp|P56959|FUS_MOUSE	340	8.00E-93	RNA-binding protein FUS OS=Mus musculus GN=Fus PE=2 SV=1	XF0818	8.00E-15	80.9	---	K13098	5.00E-105	cfo:105256294	384	RNA-binding protein FUS	-	GO:0003676//nucleic acid binding;GO:0008270//zinc ion binding	-
CL210.Contig4_All	gi|987905912|ref|XP_015428408.1|	335.109	2.63E-89	PREDICTED: RNA-binding protein cabeza isoform X1 [Dufourea novaeangliae]	-	-	-	-	sp|Q27294|CAZ_DROME	290	9.00E-78	RNA-binding protein cabeza OS=Drosophila melanogaster GN=caz PE=2 SV=2	XF0818	6.00E-15	80.9	---	K13098	9.00E-89	cfo:105256294	330	RNA-binding protein FUS	-	GO:0003676//nucleic acid binding;GO:0008270//zinc ion binding	-
CL210.Contig5_All	gi|752892602|ref|XP_011264396.1|	315.464	3.90E-83	PREDICTED: RNA-binding protein cabeza isoform X2 [Camponotus floridanus]	-	-	-	-	sp|Q27294|CAZ_DROME	275	4.00E-73	RNA-binding protein cabeza OS=Drosophila melanogaster GN=caz PE=2 SV=2	XF0818	1.00E-14	80.9	---	K13098	7.00E-84	cfo:105256294	315	RNA-binding protein FUS	-	GO:0003676//nucleic acid binding;GO:0008270//zinc ion binding	-
CL211.Contig1_All	gi|260803097|ref|XP_002596428.1|	163.696	6.17E-38	hypothetical protein BRAFLDRAFT_130336 [Branchiostoma floridae] &gt;gi|229281683|gb|EEN52440.1| hypothetical protein BRAFLDRAFT_130336 [Branchiostoma floridae]	-	-	-	-	sp|Q55EX9|Y8948_DICDI	104	4.00E-22	Putative methyltransferase DDB_G0268948 OS=Dictyostelium discoideum GN=DDB_G0268948 PE=1 SV=2	YER175c	4.00E-13	74.3	---	-	-	-	-	-	-	GO:0008168//methyltransferase activity	GO:0008152//metabolic process
CL211.Contig2_All	gi|260803097|ref|XP_002596428.1|	115.931	4.80E-33	hypothetical protein BRAFLDRAFT_130336 [Branchiostoma floridae] &gt;gi|229281683|gb|EEN52440.1| hypothetical protein BRAFLDRAFT_130336 [Branchiostoma floridae]	-	-	-	-	sp|Q55EX9|Y8948_DICDI	82.4	2.00E-15	Putative methyltransferase DDB_G0268948 OS=Dictyostelium discoideum GN=DDB_G0268948 PE=1 SV=2	YER175c	9.00E-10	63.2	---	-	-	-	-	-	-	GO:0008168//methyltransferase activity	GO:0008152//metabolic process
CL212.Contig1_All	gi|646720622|gb|KDR22283.1|	219.55	6.10E-54	BSD domain-containing protein 1 [Zootermopsis nevadensis]	-	-	-	-	sp|Q6NTW1|BSC1B_XENLA	184	2.00E-45	BSD domain-containing protein 1-B OS=Xenopus laevis GN=bsdc1-b PE=2 SV=1	-	-	-	-	K21125	7.00E-08	adf:107339062	63.5	mucin-5AC!K14437	-	-	-
CL212.Contig2_All	gi|919085840|ref|XP_013380045.1|	191.43	1.68E-45	PREDICTED: BSD domain-containing protein 1-like [Lingula anatina]	-	-	-	-	sp|Q5BJ78|BSDC1_XENTR	173	4.00E-42	BSD domain-containing protein 1 OS=Xenopus tropicalis GN=bsdc1 PE=2 SV=1	-	-	-	-	-	-	-	-	-	-	-	-
CL212.Contig3_All	gi|929523893|ref|XP_014130945.1|	62.3882	1.06E-06	PREDICTED: LOW QUALITY PROTEIN: uncharacterized protein DDB_G0271670-like, partial [Zonotrichia albicollis]	-	-	-	-	sp|Q75JC9|Y8484_DICDI	53.1	6.00E-06	Uncharacterized protein DDB_G0271670 OS=Dictyostelium discoideum GN=DDB_G0271670 PE=4 SV=1	-	-	-	-	-	-	-	-	-	-	-	-
CL212.Contig4_All	gi|646720622|gb|KDR22283.1|	219.55	6.09E-54	BSD domain-containing protein 1 [Zootermopsis nevadensis]	-	-	-	-	sp|Q6NTW1|BSC1B_XENLA	184	2.00E-45	BSD domain-containing protein 1-B OS=Xenopus laevis GN=bsdc1-b PE=2 SV=1	-	-	-	-	K21125	7.00E-08	adf:107339062	63.5	mucin-5AC!K14437	-	-	-
CL212.Contig5_All	gi|919085840|ref|XP_013380045.1|	191.43	1.67E-45	PREDICTED: BSD domain-containing protein 1-like [Lingula anatina]	-	-	-	-	sp|Q5BJ78|BSDC1_XENTR	173	4.00E-42	BSD domain-containing protein 1 OS=Xenopus tropicalis GN=bsdc1 PE=2 SV=1	-	-	-	-	-	-	-	-	-	-	-	-
CL213.Contig1_All	-	-	-	-	-	-	-	-	-	-	-	-	-	-	-	-	-	-	-	-	-	-	-	-
CL213.Contig2_All	-	-	-	-	-	-	-	-	-	-	-	-	-	-	-	-	-	-	-	-	-	-	-	-
CL214.Contig1_All	-	-	-	-	-	-	-	-	-	-	-	-	-	-	-	-	-	-	-	-	-	-	-	-
CL214.Contig2_All	gi|926608924|ref|XP_013780606.1|	551.592	3.27E-154	PREDICTED: coiled-coil domain-containing protein 6-like isoform X1 [Limulus polyphemus]	gi|954556088|ref|XM_014746151.1|	95.6	3.00E-15	PREDICTED: Polistes canadensis coiled-coil domain-containing protein 6-like (LOC106785557), transcript variant X2, mRNA	sp|D3YZP9|CCDC6_MOUSE	448	3.00E-125	Coiled-coil domain-containing protein 6 OS=Mus musculus GN=Ccdc6 PE=1 SV=1	aq_1006	5.00E-08	58.9	---	K09288	6.00E-152	tca:657805	541	coiled-coil domain-containing protein 6	-	-	-
CL215.Contig1_All	-	-	-	-	gi|295389209|gb|HM004559.1|	85.7	2.00E-13	Macrobrachium rosenbergii clone MR14-42 microsatellite sequences	-	-	-	-	-	-	-	-	-	-	-	-	-	-	-	-
CL215.Contig2_All	gi|962023153|ref|XP_014882018.1|	62.7734	3.42E-13	PREDICTED: uncharacterized protein LOC106943189 [Poecilia latipinna]	-	-	-	-	-	-	-	-	-	-	-	-	K19930	1.00E-06	gja:107111464	53.9	SRC kinase signaling inhibitor 1	-	-	-
CL215.Contig3_All	-	-	-	-	-	-	-	-	-	-	-	-	-	-	-	-	-	-	-	-	-	-	-	-
CL215.Contig4_All	gi|762075899|ref|XP_011444753.1|	57.7658	6.84E-07	PREDICTED: uncharacterized protein LOC105340416 [Crassostrea gigas]	-	-	-	-	-	-	-	-	-	-	-	-	-	-	-	-	-	-	-	-
CL215.Contig5_All	-	-	-	-	-	-	-	-	-	-	-	-	-	-	-	-	-	-	-	-	-	-	-	-
CL215.Contig6_All	gi|585687138|ref|XP_006820442.1|	112.079	2.98E-23	PREDICTED: uncharacterized protein LOC102805810 [Saccoglossus kowalevskii]	-	-	-	-	-	-	-	-	-	-	-	-	K15199	3.00E-09	sko:100378181	62.8	general transcription factor 3C polypeptide 1!K12172	-	-	-
CL215.Contig7_All	gi|946642388|ref|XP_014427948.1|	107.071	9.62E-22	PREDICTED: endogenous retrovirus group K member 8 Pol protein-like [Pelodiscus sinensis]	-	-	-	-	-	-	-	-	-	-	-	-	K09228	2.00E-20	pss:102459719	99.8	KRAB domain-containing zinc finger protein!K19533	-	-	-
CL215.Contig8_All	gi|585687138|ref|XP_006820442.1|	75.0998	4.16E-12	PREDICTED: uncharacterized protein LOC102805810 [Saccoglossus kowalevskii]	-	-	-	-	-	-	-	-	-	-	-	-	-	-	-	-	-	-	-	-
CL215.Contig9_All	-	-	-	-	-	-	-	-	-	-	-	-	-	-	-	-	-	-	-	-	-	-	-	-
CL215.Contig10_All	gi|597874524|gb|EYC23896.1|	77.7962	5.38E-31	hypothetical protein Y032_0014g2204 [Ancylostoma ceylanicum]	gi|295389209|gb|HM004559.1|	119	2.00E-22	Macrobrachium rosenbergii clone MR14-42 microsatellite sequences	-	-	-	-	-	-	-	-	K09228	3.00E-08	pss:102459719	64.3	KRAB domain-containing zinc finger protein!K19533	-	-	-
CL215.Contig11_All	-	-	-	-	-	-	-	-	-	-	-	-	-	-	-	-	-	-	-	-	-	-	-	-
CL215.Contig12_All	-	-	-	-	-	-	-	-	-	-	-	-	-	-	-	-	-	-	-	-	-	-	-	-
CL215.Contig13_All	gi|677147271|gb|KFP40938.1|	58.5362	6.25E-06	hypothetical protein N324_06535, partial [Chlamydotis macqueenii]	-	-	-	-	-	-	-	-	-	-	-	-	K12893	3.00E-06	xtr:100038227	56.6	splicing factor, arginine/serine-rich 4/5/6	-	-	-
CL215.Contig14_All	gi|795016706|ref|XP_011858588.1|	181.415	1.64E-104	PREDICTED: uncharacterized protein LOC105556126 [Vollenhovia emeryi]	-	-	-	-	sp|P10394|POL4_DROME	63.2	8.00E-09	Retrovirus-related Pol polyprotein from transposon 412 OS=Drosophila melanogaster GN=POL PE=4 SV=1	SPAC9.04	9.00E-12	72.4	---	K09228	3.00E-55	pss:102459719	172	KRAB domain-containing zinc finger protein!K10408	-	GO:0003677//DNA binding	GO:0015074//DNA integration
CL215.Contig15_All	gi|512889142|ref|XP_004920790.1|	218.394	1.92E-54	PREDICTED: uncharacterized protein LOC101734340, partial [Xenopus tropicalis]	-	-	-	-	sp|P10394|POL4_DROME	65.1	3.00E-10	Retrovirus-related Pol polyprotein from transposon 412 OS=Drosophila melanogaster GN=POL PE=4 SV=1	SPAC9.04	1.00E-15	82.8	---	K09228	8.00E-54	pss:102459719	213	KRAB domain-containing zinc finger protein!K10408	-	-	-
CL215.Contig16_All	-	-	-	-	-	-	-	-	-	-	-	-	-	-	-	-	-	-	-	-	-	-	-	-
CL215.Contig17_All	gi|930652881|gb|KPI95220.1|	80.8777	7.34E-14	Transposon Ty3-I Gag-Pol polyprotein [Papilio xuthus]	-	-	-	-	-	-	-	-	-	-	-	-	K17620	2.00E-06	gja:107112006	53.5	eyes absent homolog 2 [EC:3.1.3.48]	-	-	-
CL215.Contig18_All	gi|748401672|gb|KIH69452.1|	68.1662	2.85E-24	hypothetical protein ANCDUO_00200 [Ancylostoma duodenale]	gi|295389209|gb|HM004559.1|	119	7.00E-23	Macrobrachium rosenbergii clone MR14-42 microsatellite sequences	-	-	-	-	-	-	-	-	K09228	2.00E-07	pss:102459719	59.7	KRAB domain-containing zinc finger protein	-	-	-
CL215.Contig19_All	-	-	-	-	-	-	-	-	-	-	-	-	-	-	-	-	-	-	-	-	-	-	-	-
CL216.Contig1_All	gi|646708409|gb|KDR14734.1|	150.984	8.44E-35	Alkylated DNA repair protein alkB-like protein 8 [Zootermopsis nevadensis]	-	-	-	-	sp|Q07G10|ALKB8_XENTR	142	3.00E-34	Alkylated DNA repair protein alkB homolog 8 OS=Xenopus tropicalis GN=alkbh8 PE=2 SV=2	SPAC13D6.03c	7.00E-11	65.1	---	K10770	3.00E-34	asn:102382297	146	alkylated DNA repair protein alkB homolog 8 [EC:1.14.11.- 2.1.1.229]	-	GO:0016300//tRNA (uracil) methyltransferase activity	GO:0030488//tRNA methylation;GO:0002098//tRNA wobble uridine modification
CL216.Contig2_All	gi|646708409|gb|KDR14734.1|	545.043	2.19E-152	Alkylated DNA repair protein alkB-like protein 8 [Zootermopsis nevadensis]	-	-	-	-	sp|Q07G10|ALKB8_XENTR	508	2.00E-143	Alkylated DNA repair protein alkB homolog 8 OS=Xenopus tropicalis GN=alkbh8 PE=2 SV=2	SPAC13D6.03c	2.00E-40	166	---	K10770	6.00E-143	xtr:550051	510	alkylated DNA repair protein alkB homolog 8 [EC:1.14.11.- 2.1.1.229]	-	GO:0008168//methyltransferase activity;GO:0016300//tRNA (uracil) methyltransferase activity;GO:0016491//oxidoreductase activity	GO:0030488//tRNA methylation;GO:0002098//tRNA wobble uridine modification;GO:0055114//oxidation-reduction process;GO:0008152//metabolic process
CL217.Contig1_All	gi|805826312|ref|XP_012153025.1|	2309.64	0	PREDICTED: disco-interacting protein 2 isoform X8 [Megachile rotundata]	gi|807024326|ref|XM_004522963.2|	95.6	8.00E-15	PREDICTED: Ceratitis capitata disco-interacting protein 2 (LOC101452469), transcript variant X4, mRNA	sp|Q9W0S9|DIP2_DROME	1987	0	Disco-interacting protein 2 OS=Drosophila melanogaster GN=DIP2 PE=1 SV=2	SPAC56F8.02	2.00E-77	290	---	-	-	-	-	-	GO:0005634//nucleus	GO:0008134//transcription factor binding;GO:0003824//catalytic activity	GO:0008152//metabolic process
CL217.Contig2_All	gi|805826312|ref|XP_012153025.1|	2302.32	0	PREDICTED: disco-interacting protein 2 isoform X8 [Megachile rotundata]	gi|807024326|ref|XM_004522963.2|	95.6	8.00E-15	PREDICTED: Ceratitis capitata disco-interacting protein 2 (LOC101452469), transcript variant X4, mRNA	sp|Q9W0S9|DIP2_DROME	1983	0	Disco-interacting protein 2 OS=Drosophila melanogaster GN=DIP2 PE=1 SV=2	SPAC56F8.02	2.00E-77	290	---	-	-	-	-	-	GO:0005634//nucleus	GO:0003824//catalytic activity;GO:0008134//transcription factor binding	GO:0008152//metabolic process
CL217.Contig3_All	gi|642917299|ref|XP_008199241.1|	2269.97	0	PREDICTED: disco-interacting protein 2 isoform X2 [Tribolium castaneum]	gi|807024326|ref|XM_004522963.2|	87.7	2.00E-12	PREDICTED: Ceratitis capitata disco-interacting protein 2 (LOC101452469), transcript variant X4, mRNA	sp|Q9W0S9|DIP2_DROME	1985	0	Disco-interacting protein 2 OS=Drosophila melanogaster GN=DIP2 PE=1 SV=2	SPAC56F8.02	2.00E-77	290	---	-	-	-	-	-	-	GO:0003824//catalytic activity	GO:0008152//metabolic process
CL217.Contig4_All	gi|805826312|ref|XP_012153025.1|	2323.51	0	PREDICTED: disco-interacting protein 2 isoform X8 [Megachile rotundata]	gi|807024326|ref|XM_004522963.2|	87.7	2.00E-12	PREDICTED: Ceratitis capitata disco-interacting protein 2 (LOC101452469), transcript variant X4, mRNA	sp|Q9W0S9|DIP2_DROME	1993	0	Disco-interacting protein 2 OS=Drosophila melanogaster GN=DIP2 PE=1 SV=2	SPAC56F8.02	2.00E-77	290	---	K06273	7.00E-07	lve:103085747	60.8	zyxin!K13171	GO:0005634//nucleus	GO:0003824//catalytic activity;GO:0008134//transcription factor binding	GO:0008152//metabolic process
CL218.Contig1_All	gi|541906808|gb|AGV28716.1|	1203.35	0	timeless [Eurydice pulchra]	gi|924658621|gb|KP943778.1|	95.6	6.00E-15	Nephrops norvegicus timeless-like protein mRNA, complete cds	sp|P49021|TIM_DROME	524	8.00E-148	Protein timeless OS=Drosophila melanogaster GN=tim PE=1 SV=3	-	-	-	-	K12074	1.00E-146	dme:Dmel_CG3234	524	timeless	-	-	-
CL218.Contig2_All	gi|541906808|gb|AGV28716.1|	1195.65	0	timeless [Eurydice pulchra]	gi|924658621|gb|KP943778.1|	95.6	6.00E-15	Nephrops norvegicus timeless-like protein mRNA, complete cds	sp|P49021|TIM_DROME	524	1.00E-147	Protein timeless OS=Drosophila melanogaster GN=tim PE=1 SV=3	-	-	-	-	K12074	2.00E-146	dme:Dmel_CG3234	524	timeless	-	-	-
CL218.Contig3_All	gi|541906808|gb|AGV28716.1|	1203.35	0	timeless [Eurydice pulchra]	gi|924658621|gb|KP943778.1|	95.6	6.00E-15	Nephrops norvegicus timeless-like protein mRNA, complete cds	sp|P49021|TIM_DROME	524	9.00E-148	Protein timeless OS=Drosophila melanogaster GN=tim PE=1 SV=3	-	-	-	-	K12074	1.00E-146	dme:Dmel_CG3234	524	timeless	-	-	-
CL218.Contig4_All	gi|541906808|gb|AGV28716.1|	1150.19	0	timeless [Eurydice pulchra]	gi|924658621|gb|KP943778.1|	95.6	6.00E-15	Nephrops norvegicus timeless-like protein mRNA, complete cds	sp|P49021|TIM_DROME	524	9.00E-148	Protein timeless OS=Drosophila melanogaster GN=tim PE=1 SV=3	-	-	-	-	K12074	1.00E-146	dme:Dmel_CG3234	524	timeless	-	-	-
CL218.Contig5_All	gi|541906808|gb|AGV28716.1|	1203.35	0	timeless [Eurydice pulchra]	gi|924658621|gb|KP943778.1|	95.6	6.00E-15	Nephrops norvegicus timeless-like protein mRNA, complete cds	sp|P49021|TIM_DROME	524	9.00E-148	Protein timeless OS=Drosophila melanogaster GN=tim PE=1 SV=3	-	-	-	-	K12074	1.00E-146	dme:Dmel_CG3234	524	timeless	-	-	-
CL219.Contig1_All	gi|926629138|ref|XP_013780205.1|	452.981	1.14E-124	PREDICTED: LON peptidase N-terminal domain and RING finger protein 3-like [Limulus polyphemus]	gi|719776504|ref|XM_010222659.1|	81.8	3.00E-11	PREDICTED: Tinamus guttatus LON peptidase N-terminal domain and ring finger 2 (LONRF2), mRNA	sp|Q9D4H7|LONF3_MOUSE	374	5.00E-103	LON peptidase N-terminal domain and RING finger protein 3 OS=Mus musculus GN=Lonrf3 PE=2 SV=1	sll0195	8.00E-10	64.3	---	K10667	8.00E-08	api:100568822	62	E3 ubiquitin-protein ligase RNF8 [EC:2.3.2.27]!K12009	-	GO:0005515//protein binding;GO:0046872//metal ion binding;GO:0008270//zinc ion binding;GO:0004176//ATP-dependent peptidase activity	GO:0006508//proteolysis
CL219.Contig2_All	gi|926629138|ref|XP_013780205.1|	531.946	2.65E-148	PREDICTED: LON peptidase N-terminal domain and RING finger protein 3-like [Limulus polyphemus]	gi|719776504|ref|XM_010222659.1|	81.8	4.00E-11	PREDICTED: Tinamus guttatus LON peptidase N-terminal domain and ring finger 2 (LONRF2), mRNA	sp|Q9D4H7|LONF3_MOUSE	437	8.00E-122	LON peptidase N-terminal domain and RING finger protein 3 OS=Mus musculus GN=Lonrf3 PE=2 SV=1	sll0195	1.00E-09	64.3	---	K09553	2.00E-12	aqu:100633434	77.4	stress-induced-phosphoprotein 1!K15712	-	GO:0004176//ATP-dependent peptidase activity;GO:0005515//protein binding;GO:0046872//metal ion binding;GO:0008270//zinc ion binding	GO:0006508//proteolysis
CL220.Contig1_All	-	-	-	-	-	-	-	-	-	-	-	-	-	-	-	-	-	-	-	-	-	-	-	-
CL220.Contig2_All	gi|635118039|ref|XP_007982043.1|	77.411	1.35E-11	PREDICTED: pheromone-regulated protein PRM7-like [Chlorocebus sabaeus]	-	-	-	-	-	-	-	-	-	-	-	-	-	-	-	-	-	-	-	-
CL220.Contig3_All	-	-	-	-	-	-	-	-	-	-	-	-	-	-	-	-	-	-	-	-	-	-	-	-
CL220.Contig4_All	-	-	-	-	-	-	-	-	-	-	-	-	-	-	-	-	-	-	-	-	-	-	-	-
CL221.Contig1_All	gi|3913720|sp|O45040.1|GBB1_HOMAM	700.664	0	RecName: Full=Guanine nucleotide-binding protein G(I)/G(S)/G(T) subunit beta-1; AltName: Full=Transducin beta chain 1 &gt;gi|2895640|gb|AAC02998.1| G protein beta 1 subunit [Homarus americanus]	gi|2895639|gb|AF044735.1|AF044735	1427	0	Homarus americanus G protein beta 1 subunit (Gbeta1) mRNA, complete cds	sp|O45040|GBB1_HOMAM	700	0	Guanine nucleotide-binding protein G(I)/G(S)/G(T) subunit beta-1 OS=Homarus americanus GN=GBETA1 PE=2 SV=1	all0283_3	3.00E-31	136	---	K04536	0	dpx:DAPPUDRAFT_206575	670	guanine nucleotide-binding protein G(I)/G(S)/G(T) subunit beta-1	-	GO:0005515//protein binding	GO:0007165//signal transduction
CL221.Contig2_All	gi|3913720|sp|O45040.1|GBB1_HOMAM	700.664	0	RecName: Full=Guanine nucleotide-binding protein G(I)/G(S)/G(T) subunit beta-1; AltName: Full=Transducin beta chain 1 &gt;gi|2895640|gb|AAC02998.1| G protein beta 1 subunit [Homarus americanus]	gi|2895639|gb|AF044735.1|AF044735	1425	0	Homarus americanus G protein beta 1 subunit (Gbeta1) mRNA, complete cds	sp|O45040|GBB1_HOMAM	700	0	Guanine nucleotide-binding protein G(I)/G(S)/G(T) subunit beta-1 OS=Homarus americanus GN=GBETA1 PE=2 SV=1	all0283_3	3.00E-31	136	---	K04536	0	dpx:DAPPUDRAFT_206575	670	guanine nucleotide-binding protein G(I)/G(S)/G(T) subunit beta-1	-	GO:0005515//protein binding	GO:0007165//signal transduction
CL221.Contig3_All	gi|3913720|sp|O45040.1|GBB1_HOMAM	700.664	0	RecName: Full=Guanine nucleotide-binding protein G(I)/G(S)/G(T) subunit beta-1; AltName: Full=Transducin beta chain 1 &gt;gi|2895640|gb|AAC02998.1| G protein beta 1 subunit [Homarus americanus]	gi|2895639|gb|AF044735.1|AF044735	1425	0	Homarus americanus G protein beta 1 subunit (Gbeta1) mRNA, complete cds	sp|O45040|GBB1_HOMAM	700	0	Guanine nucleotide-binding protein G(I)/G(S)/G(T) subunit beta-1 OS=Homarus americanus GN=GBETA1 PE=2 SV=1	all0283_3	3.00E-31	136	---	K04536	0	dpx:DAPPUDRAFT_206575	670	guanine nucleotide-binding protein G(I)/G(S)/G(T) subunit beta-1	-	GO:0005515//protein binding	GO:0007165//signal transduction
CL221.Contig4_All	gi|3913720|sp|O45040.1|GBB1_HOMAM	700.664	0	RecName: Full=Guanine nucleotide-binding protein G(I)/G(S)/G(T) subunit beta-1; AltName: Full=Transducin beta chain 1 &gt;gi|2895640|gb|AAC02998.1| G protein beta 1 subunit [Homarus americanus]	gi|2895639|gb|AF044735.1|AF044735	1431	0	Homarus americanus G protein beta 1 subunit (Gbeta1) mRNA, complete cds	sp|O45040|GBB1_HOMAM	700	0	Guanine nucleotide-binding protein G(I)/G(S)/G(T) subunit beta-1 OS=Homarus americanus GN=GBETA1 PE=2 SV=1	all0283_3	3.00E-31	136	---	K04536	0	dpx:DAPPUDRAFT_206575	670	guanine nucleotide-binding protein G(I)/G(S)/G(T) subunit beta-1	-	GO:0005515//protein binding	GO:0007165//signal transduction
CL221.Contig5_All	-	-	-	-	-	-	-	-	-	-	-	-	-	-	-	-	-	-	-	-	-	-	-	-
CL222.Contig1_All	gi|919066838|ref|XP_013414960.1|	177.948	1.35E-41	PREDICTED: polycystic kidney disease protein 1-like 2 [Lingula anatina]	gi|68303761|gb|AC156542.9|	77.8	9.00E-10	Mus musculus chromosome 1, clone RP23-370J16, complete sequence	sp|O35245|PKD2_MOUSE	127	2.00E-28	Polycystin-2 OS=Mus musculus GN=Pkd2 PE=1 SV=2	-	-	-	-	K04987	9.00E-42	bfo:BRAFLDRAFT_92052	175	polycystin 1L1	-	-	-
CL222.Contig2_All	gi|919066838|ref|XP_013414960.1|	177.948	1.37E-41	PREDICTED: polycystic kidney disease protein 1-like 2 [Lingula anatina]	gi|68303761|gb|AC156542.9|	77.8	9.00E-10	Mus musculus chromosome 1, clone RP23-370J16, complete sequence	sp|O35245|PKD2_MOUSE	127	2.00E-28	Polycystin-2 OS=Mus musculus GN=Pkd2 PE=1 SV=2	-	-	-	-	K04987	9.00E-42	bfo:BRAFLDRAFT_92052	175	polycystin 1L1	-	-	-
CL223.Contig1_All	gi|926627084|ref|XP_013779103.1|	287.345	1.46E-74	PREDICTED: cellular nucleic acid-binding protein-like isoform X1 [Limulus polyphemus] &gt;gi|926627086|ref|XP_013779104.1| PREDICTED: cellular nucleic acid-binding protein-like isoform X1 [Limulus polyphemus]	-	-	-	-	sp|Q04832|HEXP_LEIMA	180	2.00E-44	DNA-binding protein HEXBP OS=Leishmania major GN=HEXBP PE=4 SV=1	SPAC13D6.02c	4.00E-32	139	---	K09250	6.00E-64	isc:IscW_ISCW015449	249	cellular nucleic acid-binding protein	-	GO:0008270//zinc ion binding;GO:0003676//nucleic acid binding	-
CL223.Contig2_All	gi|926627084|ref|XP_013779103.1|	288.886	5.22E-75	PREDICTED: cellular nucleic acid-binding protein-like isoform X1 [Limulus polyphemus] &gt;gi|926627086|ref|XP_013779104.1| PREDICTED: cellular nucleic acid-binding protein-like isoform X1 [Limulus polyphemus]	-	-	-	-	sp|Q04832|HEXP_LEIMA	178	9.00E-44	DNA-binding protein HEXBP OS=Leishmania major GN=HEXBP PE=4 SV=1	YNL255c	1.00E-31	137	---	K09250	6.00E-64	isc:IscW_ISCW015449	249	cellular nucleic acid-binding protein	-	GO:0008270//zinc ion binding;GO:0003676//nucleic acid binding	-
CL223.Contig3_All	gi|926627084|ref|XP_013779103.1|	284.648	9.48E-74	PREDICTED: cellular nucleic acid-binding protein-like isoform X1 [Limulus polyphemus] &gt;gi|926627086|ref|XP_013779104.1| PREDICTED: cellular nucleic acid-binding protein-like isoform X1 [Limulus polyphemus]	-	-	-	-	sp|Q04832|HEXP_LEIMA	178	8.00E-44	DNA-binding protein HEXBP OS=Leishmania major GN=HEXBP PE=4 SV=1	YNL255c	6.00E-32	138	---	K09250	2.00E-63	isc:IscW_ISCW015449	247	cellular nucleic acid-binding protein	-	GO:0008270//zinc ion binding;GO:0003676//nucleic acid binding	-
CL224.Contig1_All	gi|954558510|ref|XP_014602943.1|	223.016	2.21E-55	PREDICTED: putative inorganic phosphate cotransporter isoform X5 [Polistes canadensis]	gi|108936969|gb|AC182002.3|	63.9	8.00E-06	Myotis lucifugus clone CH235-508O12, complete sequence	sp|Q8BN82|S17A5_MOUSE	167	8.00E-41	Sialin OS=Mus musculus GN=Slc17a5 PE=1 SV=2	SMb20436	2.00E-06	53.1	---	K12301	6.00E-51	isc:IscW_ISCW002249	205	MFS transporter, ACS family, solute carrier family 17 (sodium-dependent inorganic phosphate cotransporter), member 5!K08193	GO:0016021//integral component of membrane	-	GO:0055085//transmembrane transport
CL224.Contig2_All	gi|972186992|ref|XP_015175050.1|	75.8702	2.36E-12	PREDICTED: putative inorganic phosphate cotransporter isoform X5 [Polistes dominula]	-	-	-	-	sp|Q03567|YLD2_CAEEL	55.5	3.00E-08	Uncharacterized transporter C38C10.2 OS=Caenorhabditis elegans GN=C38C10.2 PE=1 SV=2	TVN0176	7.00E-06	47.4	---	K12301	6.00E-13	spu:574944	74.7	MFS transporter, ACS family, solute carrier family 17 (sodium-dependent inorganic phosphate cotransporter), member 5	GO:0016021//integral component of membrane	-	GO:0055085//transmembrane transport
CL225.Contig1_All	-	-	-	-	-	-	-	-	-	-	-	-	-	-	-	-	-	-	-	-	-	-	-	-
CL226.Contig1_All	gi|919018286|ref|XP_013393379.1|	649.432	0	PREDICTED: methionine aminopeptidase 2-like [Lingula anatina]	gi|957845352|ref|XM_014817618.1|	95.6	3.00E-15	PREDICTED: Priapulus caudatus methionine aminopeptidase 2-like (LOC106813477), mRNA	sp|Q3ZC89|MAP2_BOVIN	626	6.00E-179	Methionine aminopeptidase 2 OS=Bos taurus GN=METAP2 PE=2 SV=1	SPBC14C8.03	2.00E-138	491	---	K01265	0	tru:101061890	637	methionyl aminopeptidase [EC:3.4.11.18]	-	GO:0008235//metalloexopeptidase activity;GO:0004177//aminopeptidase activity	GO:0006508//proteolysis
CL226.Contig2_All	gi|919018286|ref|XP_013393379.1|	649.432	0	PREDICTED: methionine aminopeptidase 2-like [Lingula anatina]	gi|957845352|ref|XM_014817618.1|	95.6	2.00E-15	PREDICTED: Priapulus caudatus methionine aminopeptidase 2-like (LOC106813477), mRNA	sp|Q3ZC89|MAP2_BOVIN	626	6.00E-179	Methionine aminopeptidase 2 OS=Bos taurus GN=METAP2 PE=2 SV=1	SPBC14C8.03	2.00E-138	491	---	K01265	0	tru:101061890	637	methionyl aminopeptidase [EC:3.4.11.18]	-	GO:0004177//aminopeptidase activity;GO:0008235//metalloexopeptidase activity	GO:0006508//proteolysis
CL227.Contig1_All	gi|926648359|ref|XP_013790595.1|	372.474	1.85E-100	PREDICTED: transmembrane emp24 domain-containing protein eca-like [Limulus polyphemus]	gi|817055876|ref|XM_012413350.1|	95.6	2.00E-15	PREDICTED: Athalia rosae transmembrane emp24 domain-containing protein eca (LOC105693428), mRNA	sp|B4LYB8|TMEDE_DROVI	353	1.00E-96	Transmembrane emp24 domain-containing protein eca OS=Drosophila virilis GN=eca PE=3 SV=1	-	-	-	-	K20346	1.00E-98	aag:AaeL_AAEL000410	363	p24 family protein alpha	GO:0016021//integral component of membrane	-	GO:0006810//transport
CL227.Contig2_All	gi|926648359|ref|XP_013790595.1|	372.474	1.82E-100	PREDICTED: transmembrane emp24 domain-containing protein eca-like [Limulus polyphemus]	gi|817055876|ref|XM_012413350.1|	95.6	2.00E-15	PREDICTED: Athalia rosae transmembrane emp24 domain-containing protein eca (LOC105693428), mRNA	sp|B4LYB8|TMEDE_DROVI	353	1.00E-96	Transmembrane emp24 domain-containing protein eca OS=Drosophila virilis GN=eca PE=3 SV=1	-	-	-	-	K20346	1.00E-98	aag:AaeL_AAEL000410	363	p24 family protein alpha	GO:0016021//integral component of membrane	-	GO:0006810//transport
CL228.Contig1_All	gi|821492455|ref|XP_012408190.1|	72.4034	1.19E-11	PREDICTED: sialidase-like [Sarcophilus harrisii]	gi|17530780|gb|AC060799.6|	69.9	2.00E-07	Homo sapiens chromosome 11, clone RP11-89D4, complete sequence	sp|Q5VV67|PPRC1_HUMAN	56.6	3.00E-07	Peroxisome proliferator-activated receptor gamma coactivator-related protein 1 OS=Homo sapiens GN=PPRC1 PE=1 SV=1	-	-	-	-	K03006	3.00E-10	sasa:106595448	70.5	DNA-directed RNA polymerase II subunit RPB1 [EC:2.7.7.6]	GO:0016021//integral component of membrane	-	-
CL228.Contig2_All	gi|805818585|ref|XP_012149450.1|	70.0922	1.38E-09	PREDICTED: uncharacterized serine-rich protein C215.13-like [Megachile rotundata]	gi|17530780|gb|AC060799.6|	69.9	2.00E-07	Homo sapiens chromosome 11, clone RP11-89D4, complete sequence	sp|Q5VV67|PPRC1_HUMAN	57	2.00E-07	Peroxisome proliferator-activated receptor gamma coactivator-related protein 1 OS=Homo sapiens GN=PPRC1 PE=1 SV=1	-	-	-	-	K03006	2.00E-09	rro:104669448	67.8	DNA-directed RNA polymerase II subunit RPB1 [EC:2.7.7.6]	GO:0016021//integral component of membrane	-	-
CL229.Contig1_All	gi|646720663|gb|KDR22305.1|	300.442	1.01E-78	E3 ubiquitin-protein ligase Hakai [Zootermopsis nevadensis]	gi|936560020|ref|XM_014351142.1|	77.8	5.00E-10	PREDICTED: Copidosoma floridanum E3 ubiquitin-protein ligase Hakai (LOC106638101), mRNA	sp|Q75N03|HAKAI_HUMAN	181	8.00E-45	E3 ubiquitin-protein ligase Hakai OS=Homo sapiens GN=CBLL1 PE=1 SV=1	YPO2725	4.00E-13	75.5	---	K15685	3.00E-79	aec:105148674	299	E3 ubiquitin-protein ligase Hakai [EC:2.3.2.27]	-	-	-
CL229.Contig2_All	gi|752879646|ref|XP_011257356.1|	300.442	9.66E-79	PREDICTED: E3 ubiquitin-protein ligase Hakai-like isoform X1 [Camponotus floridanus] &gt;gi|752879648|ref|XP_011257357.1| PREDICTED: E3 ubiquitin-protein ligase Hakai-like isoform X1 [Camponotus floridanus]	gi|936560020|ref|XM_014351142.1|	77.8	5.00E-10	PREDICTED: Copidosoma floridanum E3 ubiquitin-protein ligase Hakai (LOC106638101), mRNA	sp|Q75N03|HAKAI_HUMAN	181	8.00E-45	E3 ubiquitin-protein ligase Hakai OS=Homo sapiens GN=CBLL1 PE=1 SV=1	YPO2725	3.00E-13	75.5	---	K15685	1.00E-79	cfo:105251934	300	E3 ubiquitin-protein ligase Hakai [EC:2.3.2.27]	-	-	-
CL230.Contig1_All	-	-	-	-	-	-	-	-	-	-	-	-	-	-	-	-	-	-	-	-	-	-	-	-
CL230.Contig2_All	-	-	-	-	-	-	-	-	-	-	-	-	-	-	-	-	-	-	-	-	-	-	-	-
CL231.Contig1_All	gi|123438677|ref|XP_001310118.1|	67.3958	2.38E-08	viral A-type inclusion protein [Trichomonas vaginalis G3]	-	-	-	-	sp|Q99996|AKAP9_HUMAN	61.2	1.00E-08	A-kinase anchor protein 9 OS=Homo sapiens GN=AKAP9 PE=1 SV=3	MJ1643	6.00E-08	58.9	---	K16551	4.00E-09	bacu:103016781	67	A-kinase anchor protein 9	GO:0005576//extracellular region	GO:0008061//chitin binding	GO:0006030//chitin metabolic process
CL231.Contig2_All	gi|145553100|ref|XP_001462225.1|	68.5514	1.46E-09	hypothetical protein [Paramecium tetraurelia strain d4-2] &gt;gi|124430063|emb|CAK94852.1| unnamed protein product [Paramecium tetraurelia]	-	-	-	-	sp|P08799|MYS2_DICDI	55.8	1.00E-07	Myosin-2 heavy chain OS=Dictyostelium discoideum GN=mhcA PE=1 SV=3	PAB2181	3.00E-06	50.4	---	K11498	2.00E-09	gja:107105750	65.1	centromeric protein E!K16308	-	-	-
CL231.Contig3_All	-	-	-	-	-	-	-	-	-	-	-	-	-	-	-	-	-	-	-	-	-	-	-	-
CL231.Contig4_All	-	-	-	-	-	-	-	-	-	-	-	-	-	-	-	-	-	-	-	-	-	-	-	-
CL232.Contig1_All	-	-	-	-	-	-	-	-	-	-	-	-	-	-	-	-	-	-	-	-	-	-	-	-
CL232.Contig2_All	-	-	-	-	-	-	-	-	-	-	-	-	-	-	-	-	-	-	-	-	-	-	-	-
CL232.Contig3_All	-	-	-	-	-	-	-	-	-	-	-	-	-	-	-	-	-	-	-	-	-	-	-	-
CL232.Contig4_All	-	-	-	-	-	-	-	-	-	-	-	-	-	-	-	-	-	-	-	-	-	-	-	-
CL232.Contig5_All	gi|308508993|ref|XP_003116680.1|	72.7886	3.40E-11	hypothetical protein CRE_08674 [Caenorhabditis remanei] &gt;gi|308251624|gb|EFO95576.1| hypothetical protein CRE_08674 [Caenorhabditis remanei]	-	-	-	-	sp|P21328|RTJK_DROME	49.7	4.00E-06	RNA-directed DNA polymerase from mobile element jockey OS=Drosophila melanogaster GN=pol PE=1 SV=1	-	-	-	-	K09533	3.00E-07	adf:107336535	57	DnaJ homolog subfamily C member 13	-	-	-
CL232.Contig6_All	-	-	-	-	-	-	-	-	-	-	-	-	-	-	-	-	-	-	-	-	-	-	-	-
CL232.Contig7_All	-	-	-	-	-	-	-	-	-	-	-	-	-	-	-	-	-	-	-	-	-	-	-	-
CL232.Contig8_All	-	-	-	-	-	-	-	-	-	-	-	-	-	-	-	-	-	-	-	-	-	-	-	-
CL232.Contig9_All	gi|387165442|gb|AFJ59945.1|	136.732	1.50E-29	C-type lectin 1 [Marsupenaeus japonicus]	gi|930069543|gb|KP677525.1|	85.7	2.00E-12	Ostrea edulis microsatellite OE-01 sequence	sp|P02707|LECH_CHICK	55.5	4.00E-07	Hepatic lectin OS=Gallus gallus PE=1 SV=1	-	-	-	-	K17513	4.00E-11	bfo:BRAFLDRAFT_207847	72.8	C-type lectin superfamily 17 member A!K06560	-	-	-
CL232.Contig10_All	-	-	-	-	-	-	-	-	-	-	-	-	-	-	-	-	-	-	-	-	-	-	-	-
CL232.Contig11_All	-	-	-	-	-	-	-	-	-	-	-	-	-	-	-	-	-	-	-	-	-	-	-	-
CL232.Contig12_All	-	-	-	-	-	-	-	-	-	-	-	-	-	-	-	-	-	-	-	-	-	-	-	-
CL232.Contig13_All	gi|910329599|ref|XP_013168065.1|	72.7886	1.35E-17	PREDICTED: RNA-directed DNA polymerase from mobile element jockey-like, partial [Papilio xuthus]	-	-	-	-	sp|P21329|RTJK_DROFU	47.8	1.00E-06	RNA-directed DNA polymerase from mobile element jockey OS=Drosophila funebris GN=jockey\pol PE=1 SV=1	-	-	-	-	K00306	1.00E-09	aqu:100633263	53.9	sarcosine oxidase / L-pipecolate oxidase [EC:1.5.3.1 1.5.3.7]!K11647	-	-	-
CL232.Contig14_All	gi|910329599|ref|XP_013168065.1|	72.7886	1.58E-17	PREDICTED: RNA-directed DNA polymerase from mobile element jockey-like, partial [Papilio xuthus]	-	-	-	-	sp|P21329|RTJK_DROFU	47.8	1.00E-06	RNA-directed DNA polymerase from mobile element jockey OS=Drosophila funebris GN=jockey\pol PE=1 SV=1	-	-	-	-	K00306	2.00E-09	aqu:100633263	53.9	sarcosine oxidase / L-pipecolate oxidase [EC:1.5.3.1 1.5.3.7]!K11647	-	-	-
CL232.Contig15_All	gi|585718698|ref|XP_006825930.1|	78.9518	7.26E-12	PREDICTED: RNA-directed DNA polymerase from mobile element jockey-like [Saccoglossus kowalevskii]	-	-	-	-	sp|Q95SX7|RTBS_DROME	58.2	1.00E-07	Probable RNA-directed DNA polymerase from transposon BS OS=Drosophila melanogaster GN=RTase PE=2 SV=1	-	-	-	-	K11136	7.00E-08	spu:756739	62.8	regulator of telomere elongation helicase 1 [EC:3.6.4.12]!K11647	-	-	-
CL232.Contig16_All	gi|943951796|ref|XP_014358783.1|	69.3218	1.27E-21	PREDICTED: uncharacterized protein LOC106711071 [Papilio machaon]	-	-	-	-	sp|P21329|RTJK_DROFU	47.8	8.00E-07	RNA-directed DNA polymerase from mobile element jockey OS=Drosophila funebris GN=jockey\pol PE=1 SV=1	-	-	-	-	K00306	5.00E-10	aqu:100633263	53.9	sarcosine oxidase / L-pipecolate oxidase [EC:1.5.3.1 1.5.3.7]!K11647	-	-	-
CL232.Contig17_All	gi|999975939|gb|KXJ15113.1|	109.383	5.49E-21	putative RNA-directed DNA polymerase from transposon X-element [Exaiptasia pallida]	-	-	-	-	sp|Q95SX7|RTBS_DROME	75.5	8.00E-13	Probable RNA-directed DNA polymerase from transposon BS OS=Drosophila melanogaster GN=RTase PE=2 SV=1	-	-	-	-	K00306	2.00E-14	aqu:100633263	84.7	sarcosine oxidase / L-pipecolate oxidase [EC:1.5.3.1 1.5.3.7]!K03021	-	-	-
CL232.Contig18_All	-	-	-	-	-	-	-	-	-	-	-	-	-	-	-	-	-	-	-	-	-	-	-	-
CL232.Contig19_All	-	-	-	-	-	-	-	-	-	-	-	-	-	-	-	-	-	-	-	-	-	-	-	-
CL232.Contig20_All	-	-	-	-	-	-	-	-	-	-	-	-	-	-	-	-	K09533	2.00E-07	adf:107336535	56.2	DnaJ homolog subfamily C member 13!K06058	-	-	-
CL232.Contig21_All	-	-	-	-	-	-	-	-	-	-	-	-	-	-	-	-	-	-	-	-	-	-	-	-
CL232.Contig22_All	-	-	-	-	-	-	-	-	-	-	-	-	-	-	-	-	-	-	-	-	-	-	-	-
CL232.Contig23_All	-	-	-	-	-	-	-	-	-	-	-	-	-	-	-	-	-	-	-	-	-	-	-	-
CL232.Contig24_All	-	-	-	-	-	-	-	-	-	-	-	-	-	-	-	-	-	-	-	-	-	-	-	-
CL232.Contig25_All	-	-	-	-	-	-	-	-	-	-	-	-	-	-	-	-	-	-	-	-	-	-	-	-
CL232.Contig26_All	-	-	-	-	-	-	-	-	-	-	-	-	-	-	-	-	-	-	-	-	-	-	-	-
CL232.Contig27_All	gi|943957065|ref|XP_014361333.1|	52.373	3.62E-11	PREDICTED: uncharacterized protein LOC106713138 [Papilio machaon]	-	-	-	-	-	-	-	-	-	-	-	-	-	-	-	-	-	-	-	-
CL232.Contig28_All	gi|910313406|ref|XP_013175252.1|	73.559	7.21E-11	PREDICTED: uncharacterized protein LOC106123457 [Papilio xuthus]	-	-	-	-	-	-	-	-	-	-	-	-	-	-	-	-	-	-	-	-
CL232.Contig29_All	-	-	-	-	-	-	-	-	-	-	-	-	-	-	-	-	-	-	-	-	-	-	-	-
CL232.Contig30_All	-	-	-	-	-	-	-	-	-	-	-	-	-	-	-	-	-	-	-	-	-	-	-	-
CL232.Contig31_All	-	-	-	-	-	-	-	-	-	-	-	-	-	-	-	-	-	-	-	-	-	-	-	-
CL232.Contig32_All	gi|999986183|gb|KXJ25324.1|	72.7886	2.97E-11	putative RNA-directed DNA polymerase from transposon X-element [Exaiptasia pallida]	-	-	-	-	-	-	-	-	-	-	-	-	K16063	9.00E-08	hmg:100211745	58.5	E3 SUMO-protein ligase PIAS2!K11136	-	-	-
CL232.Contig33_All	-	-	-	-	-	-	-	-	-	-	-	-	-	-	-	-	-	-	-	-	-	-	-	-
CL232.Contig34_All	-	-	-	-	-	-	-	-	-	-	-	-	-	-	-	-	-	-	-	-	-	-	-	-
CL232.Contig35_All	-	-	-	-	gi|19550721|gb|AF482396.1|	67.9	1.00E-06	Dictyostelium discoideum ABC transporter AbcG19 (abcG19) gene, complete cds	-	-	-	-	-	-	-	-	-	-	-	-	-	-	-	-
CL232.Contig36_All	-	-	-	-	-	-	-	-	-	-	-	-	-	-	-	-	-	-	-	-	-	-	-	-
CL232.Contig37_All	-	-	-	-	-	-	-	-	-	-	-	-	-	-	-	-	-	-	-	-	-	-	-	-
CL232.Contig38_All	-	-	-	-	-	-	-	-	-	-	-	-	-	-	-	-	-	-	-	-	-	-	-	-
CL232.Contig39_All	-	-	-	-	-	-	-	-	-	-	-	-	-	-	-	-	-	-	-	-	-	-	-	-
CL232.Contig40_All	-	-	-	-	-	-	-	-	-	-	-	-	-	-	-	-	-	-	-	-	-	-	-	-
CL232.Contig41_All	-	-	-	-	-	-	-	-	-	-	-	-	-	-	-	-	-	-	-	-	-	-	-	-
CL232.Contig42_All	gi|308492147|ref|XP_003108264.1|	114.775	7.80E-23	hypothetical protein CRE_10265 [Caenorhabditis remanei] &gt;gi|308249112|gb|EFO93064.1| hypothetical protein CRE_10265 [Caenorhabditis remanei]	-	-	-	-	sp|Q95SX7|RTBS_DROME	76.3	3.00E-13	Probable RNA-directed DNA polymerase from transposon BS OS=Drosophila melanogaster GN=RTase PE=2 SV=1	-	-	-	-	K06058	7.00E-07	xma:102233506	58.9	deltex [EC:2.3.2.27]!K09533	-	-	-
CL232.Contig43_All	-	-	-	-	-	-	-	-	-	-	-	-	-	-	-	-	-	-	-	-	-	-	-	-
CL232.Contig44_All	-	-	-	-	-	-	-	-	-	-	-	-	-	-	-	-	-	-	-	-	-	-	-	-
CL232.Contig45_All	-	-	-	-	-	-	-	-	-	-	-	-	-	-	-	-	-	-	-	-	-	-	-	-
CL232.Contig46_All	-	-	-	-	-	-	-	-	-	-	-	-	-	-	-	-	-	-	-	-	-	-	-	-
CL232.Contig47_All	-	-	-	-	-	-	-	-	-	-	-	-	-	-	-	-	-	-	-	-	-	-	-	-
CL232.Contig48_All	-	-	-	-	-	-	-	-	-	-	-	-	-	-	-	-	-	-	-	-	-	-	-	-
CL232.Contig49_All	-	-	-	-	-	-	-	-	-	-	-	-	-	-	-	-	-	-	-	-	-	-	-	-
CL232.Contig50_All	-	-	-	-	-	-	-	-	-	-	-	-	-	-	-	-	-	-	-	-	-	-	-	-
CL232.Contig51_All	-	-	-	-	-	-	-	-	-	-	-	-	-	-	-	-	-	-	-	-	-	-	-	-
CL232.Contig52_All	-	-	-	-	-	-	-	-	-	-	-	-	-	-	-	-	-	-	-	-	-	-	-	-
CL232.Contig53_All	gi|646714741|gb|KDR18595.1|	337.035	1.27E-89	NAD-dependent deacetylase sirtuin-3, mitochondrial [Zootermopsis nevadensis]	gi|915253026|ref|XM_013441812.1|	69.9	2.00E-07	Necator americanus transcriptional regulator, Sir2 family mRNA	sp|Q8R104|SIR3_MOUSE	299	2.00E-80	NAD-dependent protein deacetylase sirtuin-3 OS=Mus musculus GN=Sirt3 PE=1 SV=2	SPCC132.02	8.00E-71	267	---	K11413	2.00E-86	lcm:102363985	323	NAD-dependent deacetylase sirtuin 3 [EC:3.5.1.-]	-	GO:0070403//NAD+ binding	-
CL232.Contig54_All	-	-	-	-	-	-	-	-	-	-	-	-	-	-	-	-	-	-	-	-	-	-	-	-
CL232.Contig55_All	-	-	-	-	-	-	-	-	-	-	-	-	-	-	-	-	-	-	-	-	-	-	-	-
CL232.Contig56_All	-	-	-	-	-	-	-	-	-	-	-	-	-	-	-	-	-	-	-	-	-	-	-	-
CL232.Contig57_All	-	-	-	-	-	-	-	-	-	-	-	-	-	-	-	-	-	-	-	-	-	-	-	-
CL232.Contig58_All	-	-	-	-	-	-	-	-	-	-	-	-	-	-	-	-	-	-	-	-	-	-	-	-
CL232.Contig59_All	gi|918317255|gb|KOF86404.1|	72.4034	2.62E-11	hypothetical protein OCBIM_22018667mg [Octopus bimaculoides]	gi|689527487|emb|LL974284.1|	153	2.00E-33	Schistosoma rodhaini genome assembly S_rodhaini_Burundi ,scaffold SROB_scaffold0017039	sp|Q09300|CL141_CAEEL	56.2	2.00E-08	C-type lectin domain-containing protein 141 OS=Caenorhabditis elegans GN=clec-141 PE=4 SV=1	-	-	-	-	K10955	2.00E-08	pss:102453848	60.1	intestinal mucin-2	-	-	-
CL233.Contig1_All	-	-	-	-	-	-	-	-	-	-	-	-	-	-	-	-	-	-	-	-	-	-	-	-
CL234.Contig1_All	gi|170059441|ref|XP_001865365.1|	360.918	2.36E-97	GTP cyclohydrolase i [Culex quinquefasciatus] &gt;gi|167878231|gb|EDS41614.1| GTP cyclohydrolase i [Culex quinquefasciatus]	gi|817208617|ref|XM_012424903.1|	180	2.00E-41	PREDICTED: Orussus abietinus GTP cyclohydrolase 1 (LOC105699703), transcript variant X5, mRNA	sp|P48596|GCH1_DROME	356	6.00E-98	GTP cyclohydrolase 1 OS=Drosophila melanogaster GN=Pu PE=2 SV=3	alr5287	5.00E-64	243	---	K01495	3.00E-98	cqu:CpipJ_CPIJ014857	360	GTP cyclohydrolase I [EC:3.5.4.16]	GO:0005737//cytoplasm	GO:0003934//GTP cyclohydrolase I activity	GO:0046654//tetrahydrofolate biosynthetic process
CL234.Contig2_All	gi|194881826|ref|XP_001975022.1|	358.607	9.57E-97	uncharacterized protein Dere_GG22097, isoform A [Drosophila erecta] &gt;gi|190658209|gb|EDV55422.1| uncharacterized protein Dere_GG22097, isoform A [Drosophila erecta]	gi|817208617|ref|XM_012424903.1|	180	2.00E-41	PREDICTED: Orussus abietinus GTP cyclohydrolase 1 (LOC105699703), transcript variant X5, mRNA	sp|P48596|GCH1_DROME	355	8.00E-98	GTP cyclohydrolase 1 OS=Drosophila melanogaster GN=Pu PE=2 SV=3	alr5287	5.00E-64	243	---	K01495	1.00E-97	der:Dere_GG22097	358	GTP cyclohydrolase I [EC:3.5.4.16]	GO:0005737//cytoplasm	GO:0003934//GTP cyclohydrolase I activity	GO:0046654//tetrahydrofolate biosynthetic process
CL234.Contig3_All	gi|170059441|ref|XP_001865365.1|	357.451	2.19E-96	GTP cyclohydrolase i [Culex quinquefasciatus] &gt;gi|167878231|gb|EDS41614.1| GTP cyclohydrolase i [Culex quinquefasciatus]	gi|817208617|ref|XM_012424903.1|	180	2.00E-41	PREDICTED: Orussus abietinus GTP cyclohydrolase 1 (LOC105699703), transcript variant X5, mRNA	sp|P48596|GCH1_DROME	352	7.00E-97	GTP cyclohydrolase 1 OS=Drosophila melanogaster GN=Pu PE=2 SV=3	alr5287	5.00E-64	243	---	K01495	3.00E-97	cqu:CpipJ_CPIJ014857	357	GTP cyclohydrolase I [EC:3.5.4.16]	GO:0005737//cytoplasm	GO:0003934//GTP cyclohydrolase I activity	GO:0046654//tetrahydrofolate biosynthetic process
CL234.Contig4_All	gi|194881826|ref|XP_001975022.1|	358.607	9.05E-97	uncharacterized protein Dere_GG22097, isoform A [Drosophila erecta] &gt;gi|190658209|gb|EDV55422.1| uncharacterized protein Dere_GG22097, isoform A [Drosophila erecta]	gi|817208617|ref|XM_012424903.1|	180	2.00E-41	PREDICTED: Orussus abietinus GTP cyclohydrolase 1 (LOC105699703), transcript variant X5, mRNA	sp|P48596|GCH1_DROME	355	6.00E-98	GTP cyclohydrolase 1 OS=Drosophila melanogaster GN=Pu PE=2 SV=3	alr5287	4.00E-64	243	---	K01495	1.00E-97	der:Dere_GG22097	358	GTP cyclohydrolase I [EC:3.5.4.16]	GO:0005737//cytoplasm	GO:0003934//GTP cyclohydrolase I activity	GO:0046654//tetrahydrofolate biosynthetic process
CL234.Contig5_All	gi|170059441|ref|XP_001865365.1|	356.295	4.65E-96	GTP cyclohydrolase i [Culex quinquefasciatus] &gt;gi|167878231|gb|EDS41614.1| GTP cyclohydrolase i [Culex quinquefasciatus]	gi|817208617|ref|XM_012424903.1|	180	2.00E-41	PREDICTED: Orussus abietinus GTP cyclohydrolase 1 (LOC105699703), transcript variant X5, mRNA	sp|P48596|GCH1_DROME	353	2.00E-97	GTP cyclohydrolase 1 OS=Drosophila melanogaster GN=Pu PE=2 SV=3	alr5287	5.00E-64	243	---	K01495	6.00E-97	cqu:CpipJ_CPIJ014857	356	GTP cyclohydrolase I [EC:3.5.4.16]	GO:0005737//cytoplasm	GO:0003934//GTP cyclohydrolase I activity	GO:0046654//tetrahydrofolate biosynthetic process
CL235.Contig1_All	-	-	-	-	-	-	-	-	-	-	-	-	-	-	-	-	-	-	-	-	-	-	-	-
CL235.Contig2_All	-	-	-	-	-	-	-	-	-	-	-	-	-	-	-	-	-	-	-	-	-	-	-	-
CL236.Contig1_All	gi|675368932|gb|KFM61834.1|	68.1662	5.02E-10	RNA-directed DNA polymerase from mobile element jockey, partial [Stegodyphus mimosarum]	-	-	-	-	-	-	-	-	-	-	-	-	-	-	-	-	-	-	-	-
CL236.Contig2_All	gi|443715332|gb|ELU07369.1|	53.9138	9.65E-06	hypothetical protein CAPTEDRAFT_217395 [Capitella teleta]	-	-	-	-	-	-	-	-	-	-	-	-	-	-	-	-	-	-	-	-
CL236.Contig3_All	gi|675371336|gb|KFM64238.1|	123.25	1.33E-26	RNA-directed DNA polymerase from mobile element jockey, partial [Stegodyphus mimosarum]	-	-	-	-	sp|Q95SX7|RTBS_DROME	64.3	6.00E-11	Probable RNA-directed DNA polymerase from transposon BS OS=Drosophila melanogaster GN=RTase PE=2 SV=1	-	-	-	-	K04911	3.00E-20	api:100568954	99	potassium voltage-gated channel Eag-related subfamily H member 8!K16063	-	-	-
CL236.Contig4_All	gi|675371336|gb|KFM64238.1|	90.1225	1.22E-16	RNA-directed DNA polymerase from mobile element jockey, partial [Stegodyphus mimosarum]	-	-	-	-	sp|Q95SX7|RTBS_DROME	50.4	9.00E-07	Probable RNA-directed DNA polymerase from transposon BS OS=Drosophila melanogaster GN=RTase PE=2 SV=1	-	-	-	-	K04911	2.00E-16	api:100568954	86.3	potassium voltage-gated channel Eag-related subfamily H member 8	-	-	-
CL236.Contig5_All	gi|928083188|ref|XP_013856479.1|	68.5514	7.86E-10	PREDICTED: uncharacterized protein LOC106512397 [Austrofundulus limnaeus]	-	-	-	-	-	-	-	-	-	-	-	-	-	-	-	-	-	-	-	-
CL236.Contig6_All	gi|675371336|gb|KFM64238.1|	285.804	9.15E-79	RNA-directed DNA polymerase from mobile element jockey, partial [Stegodyphus mimosarum]	-	-	-	-	sp|Q95SX7|RTBS_DROME	121	4.00E-27	Probable RNA-directed DNA polymerase from transposon BS OS=Drosophila melanogaster GN=RTase PE=2 SV=1	-	-	-	-	K04911	3.00E-56	api:100568954	222	potassium voltage-gated channel Eag-related subfamily H member 8!K00306	-	-	-
CL236.Contig7_All	gi|125901787|gb|ABN58714.1|	145.976	5.09E-69	pol-like protein [Biomphalaria glabrata]	-	-	-	-	sp|Q95SX7|RTBS_DROME	92.4	2.00E-18	Probable RNA-directed DNA polymerase from transposon BS OS=Drosophila melanogaster GN=RTase PE=2 SV=1	-	-	-	-	K04911	7.00E-33	api:100568954	140	potassium voltage-gated channel Eag-related subfamily H member 8!K10408	-	-	-
CL236.Contig8_All	gi|675372060|gb|KFM64962.1|	68.9366	2.92E-10	putative RNA-directed DNA polymerase from transposon X-element, partial [Stegodyphus mimosarum]	-	-	-	-	-	-	-	-	-	-	-	-	K04911	2.00E-07	api:100568954	56.2	potassium voltage-gated channel Eag-related subfamily H member 8	-	-	-
CL236.Contig9_All	-	-	-	-	-	-	-	-	-	-	-	-	-	-	-	-	-	-	-	-	-	-	-	-
CL237.Contig1_All	gi|645031165|ref|XP_008210066.1|	311.612	6.76E-82	PREDICTED: translation initiation factor eIF-2B subunit delta isoform X1 [Nasonia vitripennis]	-	-	-	-	sp|Q9UI10|EI2BD_HUMAN	296	2.00E-79	Translation initiation factor eIF-2B subunit delta OS=Homo sapiens GN=EIF2B4 PE=1 SV=2	SPAC21E11.06	5.00E-64	244	---	K03680	9.00E-83	nvi:100122371	311	translation initiation factor eIF-2B subunit delta	-	-	GO:0044237//cellular metabolic process
CL237.Contig2_All	gi|645031165|ref|XP_008210066.1|	311.612	6.69E-82	PREDICTED: translation initiation factor eIF-2B subunit delta isoform X1 [Nasonia vitripennis]	-	-	-	-	sp|Q9UI10|EI2BD_HUMAN	296	2.00E-79	Translation initiation factor eIF-2B subunit delta OS=Homo sapiens GN=EIF2B4 PE=1 SV=2	SPAC21E11.06	5.00E-64	244	---	K03680	9.00E-83	nvi:100122371	311	translation initiation factor eIF-2B subunit delta	-	-	GO:0044237//cellular metabolic process
CL238.Contig1_All	gi|557736381|gb|ESS32376.1|	49.6766	1.41E-09	hypothetical protein TGVEG_223725 [Toxoplasma gondii VEG]	gi|941793646|ref|XM_014470974.1|	69.9	6.00E-08	PREDICTED: Xiphophorus maculatus extracellular sulfatase Sulf-2-like (LOC102227959), mRNA	sp|P08553|NFM_MOUSE	41.6	3.00E-07	Neurofilament medium polypeptide OS=Mus musculus GN=Nefm PE=1 SV=4	-	-	-	-	K04573	2.00E-07	ssc:100625407	50.1	neurofilament medium polypeptide (neurofilament 3)!K19947	-	-	-
CL238.Contig2_All	gi|998676989|ref|XP_015475982.1|	51.2174	1.64E-07	PREDICTED: retinitis pigmentosa 1-like 1 protein [Parus major]	gi|941793646|ref|XM_014470974.1|	69.9	8.00E-08	PREDICTED: Xiphophorus maculatus extracellular sulfatase Sulf-2-like (LOC102227959), mRNA	sp|Q9EPQ2|RPGR1_MOUSE	40.8	8.00E-07	X-linked retinitis pigmentosa GTPase regulator-interacting protein 1 OS=Mus musculus GN=Rpgrip1 PE=1 SV=1	-	-	-	-	K04573	2.00E-07	ssc:100625407	50.1	neurofilament medium polypeptide (neurofilament 3)!K19947	-	-	-
CL238.Contig3_All	-	-	-	-	-	-	-	-	-	-	-	-	-	-	-	-	-	-	-	-	-	-	-	-
CL238.Contig4_All	gi|859925496|ref|XP_012903080.1|	56.6102	8.00E-06	PREDICTED: WD repeat-containing protein 87 [Mustela putorius furo]	-	-	-	-	-	-	-	-	-	-	-	-	K19947	7.00E-06	shr:100929940	53.9	protein-methionine sulfoxide oxidase MICAL [EC:1.14.13.-]	-	-	-
CL238.Contig5_All	gi|820700992|tpe|CEL76725.1|	77.0258	6.71E-12	TPA: hypothetical protein BN1205_064180 [Toxoplasma gondii VEG]	gi|941793646|ref|XM_014470974.1|	69.9	6.00E-08	PREDICTED: Xiphophorus maculatus extracellular sulfatase Sulf-2-like (LOC102227959), mRNA	sp|Q75JC9|Y8484_DICDI	68.9	2.00E-11	Uncharacterized protein DDB_G0271670 OS=Dictyostelium discoideum GN=DDB_G0271670 PE=4 SV=1	-	-	-	-	K04573	2.00E-10	cmy:102930435	69.3	neurofilament medium polypeptide (neurofilament 3)!K19538	-	-	-
CL239.Contig1_All	-	-	-	-	-	-	-	-	-	-	-	-	-	-	-	-	-	-	-	-	-	-	-	-
CL241.Contig1_All	gi|926615085|ref|XP_013772609.1|	1205.66	0	PREDICTED: unconventional myosin-Ic-like [Limulus polyphemus]	gi|667677299|gb|AE014296.5|	131	1.00E-25	Drosophila melanogaster chromosome 3L	sp|Q23979|MY61F_DROME	1123	0	Myosin-IB OS=Drosophila melanogaster GN=Myo61F PE=1 SV=3	YMR109w	7.00E-159	561	---	K10356	0	dpx:DAPPUDRAFT_306979	1199	myosin I	GO:0016459//myosin complex	GO:0005524//ATP binding;GO:0005515//protein binding;GO:0003774//motor activity	-
CL241.Contig2_All	gi|926615085|ref|XP_013772609.1|	1205.66	0	PREDICTED: unconventional myosin-Ic-like [Limulus polyphemus]	gi|667677299|gb|AE014296.5|	131	1.00E-25	Drosophila melanogaster chromosome 3L	sp|Q23979|MY61F_DROME	1123	0	Myosin-IB OS=Drosophila melanogaster GN=Myo61F PE=1 SV=3	YMR109w	7.00E-159	561	---	K10356	0	dpx:DAPPUDRAFT_306979	1199	myosin I	GO:0016459//myosin complex	GO:0005524//ATP binding;GO:0005515//protein binding;GO:0003774//motor activity	-
CL241.Contig3_All	gi|998494805|ref|XP_015522437.1|	1206.05	0	PREDICTED: myosin-IB isoform X1 [Neodiprion lecontei] &gt;gi|998494807|ref|XP_015522444.1| PREDICTED: myosin-IB isoform X1 [Neodiprion lecontei] &gt;gi|998494809|ref|XP_015522452.1| PREDICTED: myosin-IB isoform X1 [Neodiprion lecontei]	gi|667677299|gb|AE014296.5|	131	1.00E-25	Drosophila melanogaster chromosome 3L	sp|Q23979|MY61F_DROME	1123	0	Myosin-IB OS=Drosophila melanogaster GN=Myo61F PE=1 SV=3	YMR109w	8.00E-160	564	---	K10356	0	dpx:DAPPUDRAFT_306979	1199	myosin I	GO:0016459//myosin complex	GO:0005524//ATP binding;GO:0005515//protein binding;GO:0003774//motor activity	-
CL241.Contig4_All	gi|998494805|ref|XP_015522437.1|	1206.05	0	PREDICTED: myosin-IB isoform X1 [Neodiprion lecontei] &gt;gi|998494807|ref|XP_015522444.1| PREDICTED: myosin-IB isoform X1 [Neodiprion lecontei] &gt;gi|998494809|ref|XP_015522452.1| PREDICTED: myosin-IB isoform X1 [Neodiprion lecontei]	gi|667677299|gb|AE014296.5|	131	1.00E-25	Drosophila melanogaster chromosome 3L	sp|Q23979|MY61F_DROME	1123	0	Myosin-IB OS=Drosophila melanogaster GN=Myo61F PE=1 SV=3	YMR109w	3.00E-159	562	---	K10356	0	dpx:DAPPUDRAFT_306979	1199	myosin I	GO:0016459//myosin complex	GO:0003774//motor activity;GO:0005515//protein binding;GO:0005524//ATP binding	-
CL242.Contig1_All	-	-	-	-	-	-	-	-	-	-	-	-	-	-	-	-	-	-	-	-	-	-	-	-
CL242.Contig2_All	gi|345492367|ref|XP_001600626.2|	991.875	0	PREDICTED: protein unc-45 homolog B [Nasonia vitripennis]	-	-	-	-	sp|Q6DGE9|UN45B_DANRE	654	0	Protein unc-45 homolog B OS=Danio rerio GN=unc45b PE=1 SV=2	YBR155w	4.00E-15	83.6	---	K19870	5.00E-18	lav:100673863	97.4	sperm-associated antigen 1	-	GO:0005515//protein binding	-
CL242.Contig3_All	gi|345492367|ref|XP_001600626.2|	991.875	0	PREDICTED: protein unc-45 homolog B [Nasonia vitripennis]	-	-	-	-	sp|Q6DGE9|UN45B_DANRE	654	0	Protein unc-45 homolog B OS=Danio rerio GN=unc45b PE=1 SV=2	YBR155w	2.00E-14	80.1	---	K19870	3.00E-18	lav:100673863	97.4	sperm-associated antigen 1!K17766	-	GO:0005515//protein binding	-
CL242.Contig4_All	-	-	-	-	-	-	-	-	-	-	-	-	-	-	-	-	-	-	-	-	-	-	-	-
CL242.Contig5_All	-	-	-	-	-	-	-	-	-	-	-	-	-	-	-	-	-	-	-	-	-	-	-	-
CL243.Contig1_All	-	-	-	-	-	-	-	-	-	-	-	-	-	-	-	-	-	-	-	-	-	-	-	-
CL243.Contig2_All	-	-	-	-	-	-	-	-	-	-	-	-	-	-	-	-	-	-	-	-	-	-	-	-
CL243.Contig3_All	gi|167524789|ref|XP_001746730.1|	68.9366	1.48E-08	hypothetical protein [Monosiga brevicollis MX1] &gt;gi|163775000|gb|EDQ88626.1| predicted protein [Monosiga brevicollis MX1]	-	-	-	-	-	-	-	-	-	-	-	-	-	-	-	-	-	-	-	-
CL243.Contig4_All	-	-	-	-	-	-	-	-	-	-	-	-	-	-	-	-	-	-	-	-	-	-	-	-
CL243.Contig5_All	-	-	-	-	-	-	-	-	-	-	-	-	-	-	-	-	-	-	-	-	-	-	-	-
CL243.Contig6_All	-	-	-	-	gi|49532642|emb|BX666062.6|	65.9	3.00E-06	Zebrafish DNA sequence from clone DKEY-99O18 in linkage group 2, complete sequence	-	-	-	-	-	-	-	-	-	-	-	-	-	-	-	-
CL243.Contig7_All	-	-	-	-	-	-	-	-	-	-	-	-	-	-	-	-	-	-	-	-	-	-	-	-
[truncated: 84,401 more rows]
