# Supplementary material for: Comparative Transcriptome Analysis of the Hepatopancreas from Macrobrachium rosenbergii Exposed to the Heavy Metal Copper
Source: Animals (Basel). 2024 Apr 5;14(7):1117. doi: 10.3390/ani14071117 (PMC11011146; doi:10.3390/ani14071117)
Supplement: Supplementary file 1 [file animals-14-01117-s001.zip › Supplementary Materials-Table S3.xlsx]

## Sheet: Hep_0h-vs-Hep_3h.DEGs
GeneID	Hep_0h	Hep_3h	log2Fold	pvalue	qvalue	Diff	Nr-ID	Nr-Score	Nr-Evalue	Nr-annotation	Nt-ID	Nt-Score	Nt-Evalue	Nt-annotation	Swissprot-ID	Swissprot-Score	Swissprot-Evalue	Swissprot-annotation	COG-ID	COG-Evalue	COG-Score	COG-Function-Description	KO_id	KEGG-Evalue	KEGG-Score	KEGG-Gene	ko_definition	GO-CellularComponent	GO-MolecularFunction	GO-BiologicalProcess
Unigene19873_All	629449	11190.5	-6.08294	0	0	Down	gi|300678088|gb|ADK27312.1|	93.5893	3.89141e-17	C-type lectin [Procambarus clarkii]	gi|92096540|gb|BC115313.1|	67.9	2e-07	Danio rerio zgc:136889, mRNA (cDNA clone MGC:136889 IMAGE:7991217), complete cds	sp|Q6ZS10|CL17A_HUMAN	57.8	3e-08	C-type lectin domain family 17, member A OS=Homo sapiens GN=CLEC17A PE=1 SV=2	-	-	-	-	K10060	4e-12	sasa:106610423	74.3	C-type lectin domain family 4 member F!K06563	-	-	-
CL2026.Contig3_All	563082	34278.5	-4.30716	0	0	Down	gi|431832960|gb|AGA17871.1|	1283.86	0	hemocyanin subunit 1 [Macrobrachium nipponense]	gi|431832959|gb|JX456149.1|	2006	0	Macrobrachium nipponense hemocyanin subunit 1 mRNA, complete cds	sp|P80096|HCYC_PANIN	904	0	Hemocyanin C chain OS=Panulirus interruptus PE=1 SV=1	-	-	-	-	K00505	4e-75	dya:Dyak_GE14257	286	tyrosinase [EC:1.14.18.1]	-	GO:0016491//oxidoreductase activity	GO:0008152//metabolic process
CL2285.Contig2_All	569.318	680211	9.95334	0	0	Up	gi|16151644|dbj|BAB69831.1|	4897.8	0	vitellogenin [Macrobrachium rosenbergii]	gi|16151643|dbj|AB056458.1|	13460	0	Macrobrachium rosenbergii Macr-Vg mRNA for vitellogenin, complete cds	sp|Q6RG02|VIT_FENME	1793	0	Vitellogenin OS=Fenneropenaeus merguiensis PE=1 SV=2	-	-	-	-	K14462	6e-52	hmg:100199505	210	apolipoprotein B	-	GO:0005319//lipid transporter activity	GO:0006869//lipid transport
CL6743.Contig2_All	557815	168755	-1.99405	0	0	Down	gi|74927078|sp|Q86GF7.1|CRUST_PANBO	472.241	1.99949e-130	RecName: Full=Crustapain; AltName: Full=NsCys; Flags: Precursor &gt;gi|28971811|dbj|BAC65417.1| crustapain [Pandalus borealis]	gi|961090658|ref|XM_014916397.1|	910	0	PREDICTED: Octopus bimaculoides uncharacterized LOC106870361 (LOC106870361), transcript variant X3, mRNA	sp|Q86GF7|CRUST_PANBO	472	2e-132	Crustapain OS=Pandalus borealis GN=Cys PE=1 SV=1	AF1946_2	1e-20	100	---	K01365	2e-93	aag:AaeL_AAEL002833	346	cathepsin L [EC:3.4.22.15]	-	GO:0008234//cysteine-type peptidase activity	GO:0006508//proteolysis
CL4195.Contig2_All	252301	53740.2	-2.50027	0	0	Down	gi|478486836|gb|AGJ03550.1|	582.793	3.99048e-164	cathepsin L [Palaemon carinicauda]	gi|478486835|gb|JX508645.1|	708	0	Exopalaemon carinicauda cathepsin L mRNA, complete cds	sp|P25782|CYSP2_HOMAM	382	1e-105	Digestive cysteine proteinase 2 OS=Homarus americanus GN=LCP2 PE=2 SV=1	AF1946_2	1e-13	75.9	---	K01365	3e-90	cqu:CpipJ_CPIJ006471	334	cathepsin L [EC:3.4.22.15]	-	GO:0008234//cysteine-type peptidase activity	GO:0006508//proteolysis
CL7448.Contig2_All	150246	8210.33	-4.46293	0	0	Down	gi|849976741|gb|AKN46052.1|	268.855	1.00848e-69	trypsin-like serine proteinase [Eriocheir sinensis]	gi|987966467|ref|XM_015570694.1|	75.8	9e-10	PREDICTED: Myotis davidii protease, serine 36 (PRSS36), mRNA	sp|P00765|TRYP_ASTAS	259	5e-69	Trypsin-1 OS=Astacus astacus PE=1 SV=1	VC1649	2e-29	127	---	K01312	2e-65	dpx:DAPPUDRAFT_347242	251	trypsin [EC:3.4.21.4]	-	GO:0004252//serine-type endopeptidase activity	GO:0006508//proteolysis
CL1523.Contig7_All	521373	272410	-1.20573	0	0	Down	gi|588294489|gb|AHK23026.1|	1328.15	0	beta-1,3-glucan-binding protein precursor [Astacus astacus]	gi|588294488|gb|KF956526.1|	87.7	3e-12	Astacus astacus beta-1,3-glucan-binding protein precursor, mRNA, complete cds	sp|Q9U943|APLP_LOCMI	389	8e-107	Apolipophorins OS=Locusta migratoria PE=1 SV=2	-	-	-	-	K14462	4e-80	hmg:100199505	304	apolipoprotein B	-	GO:0005319//lipid transporter activity	GO:0006869//lipid transport
CL1405.Contig3_All	233161	66162.1	-2.08645	0	0	Down	gi|908494639|ref|XP_013096635.1|	160.229	2.09011e-36	PREDICTED: uncharacterized protein LOC106079917 [Biomphalaria glabrata]	-	-	-	-	sp|Q8N6F8|WBS27_HUMAN	79	5e-14	Williams-Beuren syndrome chromosomal region 27 protein OS=Homo sapiens GN=WBSCR27 PE=2 SV=2	-	-	-	-	-	-	-	-	-	-	GO:0008168//methyltransferase activity	GO:0008152//metabolic process
CL545.Contig2_All	293295	119248	-1.56758	0	0	Down	gi|7414466|emb|CAB85964.1|	1132.09	0	phosphoenolpyruvate carboxykinase [Litopenaeus vannamei]	gi|172004896|gb|EU427245.1|	981	0	Macrobrachium rosenbergii phosphoenolpyruvate carboxykinase (PEPCK) gene, partial cds	sp|Q16822|PCKGM_HUMAN	911	0	Phosphoenolpyruvate carboxykinase [GTP], mitochondrial OS=Homo sapiens GN=PCK2 PE=1 SV=3	CPn0851	0	632	---	K01596	0	tca:661705	939	phosphoenolpyruvate carboxykinase (GTP) [EC:4.1.1.32]	-	GO:0004611//phosphoenolpyruvate carboxykinase activity;GO:0004613//phosphoenolpyruvate carboxykinase (GTP) activity;GO:0005525//GTP binding	GO:0006094//gluconeogenesis
CL5720.Contig1_All	105153	9777.43	-3.69608	0	0	Down	gi|52695497|pdb|1SHN|A	707.983	0	Chain A, Crystal Structure Of Shrimp Alkaline Phosphatase With Phosphate Bound &gt;gi|52695498|pdb|1SHN|B Chain B, Crystal Structure Of Shrimp Alkaline Phosphatase With Phosphate Bound &gt;gi|52695499|pdb|1SHQ|A Chain A, Crystal Structure Of Shrimp Alkaline Phosphatase With Magnesium In M3 &gt;gi|52695500|pdb|1SHQ|B Chain B, Crystal Structure Of Shrimp Alkaline Phosphatase With Magnesium In M3	gi|13539554|emb|AJ296089.1|	67.9	5e-07	Pandalus borealis partial mRNA for alkaline phosphatase (sap gene)	sp|Q92058|PPBT_CHICK	395	2e-109	Alkaline phosphatase, tissue-nonspecific isozyme OS=Gallus gallus GN=ALPL PE=2 SV=1	XF0657	5e-77	287	---	K01077	8e-131	dpx:DAPPUDRAFT_319945	470	alkaline phosphatase [EC:3.1.3.1]	-	GO:0016791//phosphatase activity	GO:0008152//metabolic process
Unigene17469_All	184747	55820.1	-1.99589	0	0	Down	gi|321470899|gb|EFX81873.1|	585.489	1.61526e-164	hypothetical protein DAPPUDRAFT_317026 [Daphnia pulex]	gi|52351953|gb|AY610371.1|	67.9	5e-07	Sus scrofa clone reje29b_k19.y1.abd, mRNA sequence	-	-	-	-	SPAC1F7.08	2e-39	162	---	K10594	2e-41	aqu:100636752	173	E3 ubiquitin-protein ligase HERC1 [EC:2.3.2.26]!K00423	-	GO:0005507//copper ion binding;GO:0016491//oxidoreductase activity	GO:0055114//oxidation-reduction process
CL2.Contig44_All	78896.8	2583.48	-5.20177	0	0	Down	gi|919033014|ref|XP_013400181.1|	576.244	2.66178e-161	PREDICTED: N-acetylated-alpha-linked acidic dipeptidase 2-like [Lingula anatina]	gi|146336986|gb|EF364557.1|	133	3e-26	Macrobrachium rosenbergii clone 77 microsatellite sequence	sp|Q04609|FOLH1_HUMAN	481	8e-135	Glutamate carboxypeptidase 2 OS=Homo sapiens GN=FOLH1 PE=1 SV=1	MK0503	3e-10	67.4	---	K01301	6e-144	spu:579656	515	N-acetylated-alpha-linked acidic dipeptidase [EC:3.4.17.21]	-	-	-
CL58.Contig2_All	320103	156858	-1.29827	0	0	Down	gi|359372820|gb|AEV42254.1|	270.781	2.69839e-70	ferritin [Palaemon carinicauda]	gi|359372819|gb|JN104389.1|	202	6e-48	Exopalaemon carinicauda ferritin mRNA, complete cds	sp|Q26061|FRI_PACLE	230	4e-60	Ferritin OS=Pacifastacus leniusculus PE=1 SV=1	ECU06g1380	3e-17	87.4	---	K00522	4e-57	sko:100371852	224	ferritin heavy chain [EC:1.16.3.2]	-	GO:0008199//ferric iron binding	GO:0006879//cellular iron ion homeostasis;GO:0006826//iron ion transport
Unigene21148_All	105002	26676.4	-2.24598	0	0	Down	gi|478486836|gb|AGJ03550.1|	441.425	1.00477e-121	cathepsin L [Palaemon carinicauda]	gi|478486835|gb|JX508645.1|	127	3e-25	Exopalaemon carinicauda cathepsin L mRNA, complete cds	sp|P25782|CYSP2_HOMAM	342	7e-94	Digestive cysteine proteinase 2 OS=Homarus americanus GN=LCP2 PE=2 SV=1	AF1946_2	4e-13	73.6	---	K01365	6e-76	cqu:CpipJ_CPIJ006471	286	cathepsin L [EC:3.4.22.15]	-	GO:0008234//cysteine-type peptidase activity	GO:0006508//proteolysis
CL4709.Contig3_All	93.3025	87954.3	9.61143	0	0	Up	gi|568404520|gb|AHD26978.1|	2829.28	0	vitellogenin 2 [Pandalopsis japonica]	gi|59797476|gb|AY910692.1|	69.9	5e-07	Eriocheir sinensis vitellogenin mRNA, partial cds	sp|Q6RG02|VIT_FENME	1895	0	Vitellogenin OS=Fenneropenaeus merguiensis PE=1 SV=2	-	-	-	-	K14462	3e-52	hmg:100199505	211	apolipoprotein B	-	GO:0005319//lipid transporter activity	GO:0006869//lipid transport
CL386.Contig1_All	126940	328402	1.10212	0	0	Up	gi|405962640|gb|EKC28297.1|	63.5438	4.87926e-08	hypothetical protein CGI_10021602 [Crassostrea gigas]	gi|217331634|gb|FJ457623.1|	69.9	5e-08	Sus scrofa sirtuin 3 (SIRT3) mRNA, complete cds	-	-	-	-	-	-	-	-	-	-	-	-	-	-	-	-
CL3585.Contig2_All	196082	97608.7	-1.27557	0	0	Down	gi|403334965|gb|EJY66653.1|	206.068	3.81286e-50	hypothetical protein OXYTRI_13058 [Oxytricha trifallax]	gi|110332422|gb|DQ642856.1|	3655	0	Macrobrachium rosebergii 18S ribosomal RNA gene, partial sequence	-	-	-	-	-	-	-	-	K19720	2e-10	chx:108634774	71.2	collagen, type III, alpha!K05692	-	-	-
CL6266.Contig2_All	164128	73913.6	-1.4201	0	0	Down	gi|590141424|gb|AHL28105.1|	841.647	0	chitinase 1B [Macrobrachium nipponense]	gi|590141423|gb|KF466275.1|	1792	0	Macrobrachium nipponense chitinase 1B mRNA, complete cds	sp|P36362|CHIT_MANSE	465	1e-130	Endochitinase OS=Manduca sexta PE=2 SV=1	lin0153_1	5e-36	150	---	K01183	1e-158	dpx:DAPPUDRAFT_307182	562	chitinase [EC:3.2.1.14]	-	GO:0004568//chitinase activity;GO:0004553//hydrolase activity, hydrolyzing O-glycosyl compounds	GO:0005975//carbohydrate metabolic process;GO:0006032//chitin catabolic process
CL6066.Contig2_All	5141.14	65990.7	3.41291	0	0	Up	gi|675130582|ref|XP_008887178.1|	57.3806	2.09423e-06	chloride transporter, chloride channel (ClC) family protein [Hammondia hammondi] &gt;gi|661333976|gb|KEP62125.1| chloride transporter, chloride channel (ClC) family protein [Hammondia hammondi]	gi|157423062|gb|BC153578.1|	83.8	2e-12	Danio rerio zgc:174357, mRNA (cDNA clone MGC:174357 IMAGE:8732410), complete cds	sp|Q02817|MUC2_HUMAN	49.7	5e-06	Mucin-2 OS=Homo sapiens GN=MUC2 PE=1 SV=2	-	-	-	-	K10955	5e-06	pss:106732736	53.5	intestinal mucin-2	-	-	-
CL4611.Contig1_All	162210	75193.3	-1.37838	0	0	Down	gi|588294489|gb|AHK23026.1|	4786.09	0	beta-1,3-glucan-binding protein precursor [Astacus astacus]	gi|588294488|gb|KF956526.1|	79.8	9e-10	Astacus astacus beta-1,3-glucan-binding protein precursor, mRNA, complete cds	sp|P81182|BGBP_LITVA	1526	0	Beta-1,3-glucan-binding protein OS=Litopenaeus vannamei PE=1 SV=2	-	-	-	-	K14462	2e-96	hmg:100199505	358	apolipoprotein B	-	GO:0005319//lipid transporter activity	GO:0006869//lipid transport
Unigene9953_All	161354	75062.2	-1.37327	0	0	Down	gi|732664732|gb|AIZ77505.1|	371.703	3.17928e-100	legumain-protease-precursor [Platynereis dumerilii]	-	-	-	-	sp|Q9R0J8|LGMN_RAT	342	2e-93	Legumain OS=Rattus norvegicus GN=Lgmn PE=1 SV=1	YDR331w	1e-29	129	---	K01369	9e-99	clv:102094176	363	legumain [EC:3.4.22.34]	-	GO:0008233//peptidase activity	GO:0006508//proteolysis
CL3491.Contig1_All	198764	104306	-1.19943	0	0	Down	gi|820865920|ref|XP_012349428.1|	134.806	1.4037e-52	PREDICTED: LOW QUALITY PROTEIN: uncharacterized protein LOC105736982 [Apis florea]	gi|156103597|gb|EF540848.1|	1970	0	Macrobrachium rosenbergii 28S ribosomal RNA gene, partial sequence	-	-	-	-	-	-	-	-	K04257	5e-15	ola:101174077	87.4	olfactory receptor!K19720	-	-	-
Unigene20563_All	88766.1	29333.4	-1.86666	0	0	Down	gi|972206674|ref|XP_015185583.1|	218.779	3.23443e-54	PREDICTED: uncharacterized protein LOC107071261, partial [Polistes dominula]	gi|821128397|ref|XM_004471429.2|	63.9	7e-06	PREDICTED: Dasypus novemcinctus trichorhinophalangeal syndrome I (TRPS1), mRNA	-	-	-	-	-	-	-	-	-	-	-	-	-	-	-	-
CL1118.Contig3_All	68373.4	19121.4	-2.10744	0	0	Down	gi|805823093|ref|XP_012151530.1|	221.861	4.58315e-55	PREDICTED: vanin-like protein 1 isoform X2 [Megachile rotundata] &gt;gi|805823095|ref|XP_012151531.1| PREDICTED: vanin-like protein 1 isoform X2 [Megachile rotundata] &gt;gi|805823097|ref|XP_012151532.1| PREDICTED: vanin-like protein 1 isoform X2 [Megachile rotundata] &gt;gi|805823099|ref|XP_012151533.1| PREDICTED: vanin-like protein 1 isoform X2 [Megachile rotundata] &gt;gi|805823101|ref|XP_0121…	-	-	-	-	sp|O95497|VNN1_HUMAN	176	2e-43	Pantetheinase OS=Homo sapiens GN=VNN1 PE=1 SV=2	-	-	-	-	K01435	5e-52	bter:100647835	208	biotinidase [EC:3.5.1.12]!K08069	-	GO:0016811//hydrolase activity, acting on carbon-nitrogen (but not peptide) bonds, in linear amides;GO:0016810//hydrolase activity, acting on carbon-nitrogen (but not peptide) bonds	GO:0006807//nitrogen compound metabolic process
CL386.Contig2_All	39085.1	131778	1.48422	0	0	Up	gi|405962640|gb|EKC28297.1|	63.5438	5.02383e-08	hypothetical protein CGI_10021602 [Crassostrea gigas]	gi|217331634|gb|FJ457623.1|	69.9	5e-08	Sus scrofa sirtuin 3 (SIRT3) mRNA, complete cds	-	-	-	-	-	-	-	-	-	-	-	-	-	-	-	-
CL6675.Contig2_All	131427	68758.2	-1.20385	0	0	Down	gi|590141439|gb|AHL28106.1|	797.734	0	chitinase 3A [Macrobrachium nipponense]	gi|590141438|gb|KF466276.1|	2012	0	Macrobrachium nipponense chitinase 3A mRNA, complete cds	sp|Q95M17|CHIA_BOVIN	341	2e-93	Acidic mammalian chitinase OS=Bos taurus GN=CHIA PE=1 SV=1	lin0153_1	2e-38	158	---	K01183	6e-115	dpx:DAPPUDRAFT_189897	417	chitinase [EC:3.2.1.14]	-	GO:0004568//chitinase activity;GO:0004553//hydrolase activity, hydrolyzing O-glycosyl compounds	GO:0005975//carbohydrate metabolic process;GO:0006032//chitin catabolic process
Unigene25276_All	34351.7	3634.34	-3.50981	0	0	Down	gi|321479210|gb|EFX90166.1|	114.005	5.20471e-23	hypothetical protein DAPPUDRAFT_299971 [Daphnia pulex]	-	-	-	-	-	-	-	-	-	-	-	-	-	-	-	-	-	-	-	-
CL8181.Contig1_All	40222	6358.09	-2.93051	0	0	Down	gi|556956267|ref|XP_005989439.1|	308.531	4.43939e-81	PREDICTED: D-beta-hydroxybutyrate dehydrogenase, mitochondrial-like isoform X2 [Latimeria chalumnae]	gi|946526320|gb|KR908787.1|	91.7	4e-14	Penaeus monodon glutathione peroxidase 3 mRNA, complete cds	sp|Q02338|BDH_HUMAN	280	1e-74	D-beta-hydroxybutyrate dehydrogenase, mitochondrial OS=Homo sapiens GN=BDH1 PE=1 SV=3	L142816	5e-27	121	---	K00019	4e-81	lcm:102358555	305	3-hydroxybutyrate dehydrogenase [EC:1.1.1.30]	-	GO:0016491//oxidoreductase activity	GO:0008152//metabolic process
CL58.Contig1_All	19477.8	83150.7	1.82471	0	0	Up	gi|359372820|gb|AEV42254.1|	270.781	2.817e-70	ferritin [Palaemon carinicauda]	gi|359372819|gb|JN104389.1|	202	6e-48	Exopalaemon carinicauda ferritin mRNA, complete cds	sp|Q26061|FRI_PACLE	230	4e-60	Ferritin OS=Pacifastacus leniusculus PE=1 SV=1	ECU06g1380	3e-17	87.4	---	K00522	4e-57	sko:100371852	224	ferritin heavy chain [EC:1.16.3.2]	-	GO:0008199//ferric iron binding	GO:0006826//iron ion transport;GO:0006879//cellular iron ion homeostasis
CL7448.Contig1_All	28491	1469.37	-4.54643	0	0	Down	gi|849976741|gb|AKN46052.1|	265.388	1.64186e-68	trypsin-like serine proteinase [Eriocheir sinensis]	gi|987966467|ref|XM_015570694.1|	75.8	1e-09	PREDICTED: Myotis davidii protease, serine 36 (PRSS36), mRNA	sp|P00765|TRYP_ASTAS	253	5e-67	Trypsin-1 OS=Astacus astacus PE=1 SV=1	VC1649	3e-28	124	---	K01312	2e-65	dpx:DAPPUDRAFT_347242	252	trypsin [EC:3.4.21.4]	-	GO:0004252//serine-type endopeptidase activity	GO:0006508//proteolysis
Unigene20761_All	26687.1	1424.53	-4.49678	0	0	Down	gi|284027776|gb|ADB66711.1|	181.8	8.99543e-44	trypsin 1a [Panulirus argus]	-	-	-	-	sp|P00765|TRYP_ASTAS	167	3e-41	Trypsin-1 OS=Astacus astacus PE=1 SV=1	VC1649	2e-13	74.3	---	K01312	2e-43	dpx:DAPPUDRAFT_347242	177	trypsin [EC:3.4.21.4]	-	GO:0004252//serine-type endopeptidase activity	GO:0006508//proteolysis
Unigene34604_All	132.179	32048	7.65241	0	0	Up	gi|568404520|gb|AHD26978.1|	1946.78	0	vitellogenin 2 [Pandalopsis japonica]	-	-	-	-	sp|Q6RG02|VIT_FENME	1381	0	Vitellogenin OS=Fenneropenaeus merguiensis PE=1 SV=2	-	-	-	-	K14462	7e-36	sko:100370756	157	apolipoprotein B	-	GO:0005319//lipid transporter activity	GO:0006869//lipid transport
CL1439.Contig1_All	40958.9	119437	1.2748	0	0	Up	-	-	-	-	gi|157278306|ref|NM_001104785.1|	61.9	8e-06	Oryzias latipes metallothionein (LOC100049397), mRNA >gi|39752888|gb|AY466516.1| Oryzias latipes metallothionein mRNA, complete cds	-	-	-	-	-	-	-	-	-	-	-	-	-	-	-	-
CL867.Contig4_All	2397.36	31918.1	3.46566	0	0	Up	gi|442539532|gb|AGC54451.1|	117.472	6.36773e-24	antiviral protein [Litopenaeus vannamei]	-	-	-	-	sp|P86854|PLCL_MYTGA	57.8	6e-08	Perlucin-like protein OS=Mytilus galloprovincialis PE=1 SV=1	-	-	-	-	K17513	1e-09	ola:101164113	67	C-type lectin superfamily 17 member A!K06563	-	-	-
CL867.Contig3_All	21993.5	174.761	-7.24474	0	0	Down	gi|387165442|gb|AFJ59945.1|	116.701	1.03648e-23	C-type lectin 1 [Marsupenaeus japonicus]	gi|157742992|gb|BC149545.1|	85.7	1e-12	Bos taurus cDNA clone IMAGE:8025816	sp|P86854|PLCL_MYTGA	57.4	7e-08	Perlucin-like protein OS=Mytilus galloprovincialis PE=1 SV=1	-	-	-	-	K17513	1e-09	ola:101164113	67	C-type lectin superfamily 17 member A!K06563	-	-	-
CL2189.Contig11_All	26596.4	3243.43	-3.30483	0	0	Down	gi|646714946|gb|KDR18732.1|	1515.36	0	Xanthine dehydrogenase [Zootermopsis nevadensis]	gi|974060055|ref|XM_015371672.1|	97.6	1e-15	PREDICTED: Cyprinodon variegatus aldehyde oxidase 1 (aox1), mRNA	sp|P47990|XDH_CHICK	1445	0	Xanthine dehydrogenase/oxidase OS=Gallus gallus GN=XDH PE=1 SV=1	PA1523	8e-153	540	---	K00106	0	bfo:BRAFLDRAFT_216227	1462	xanthine dehydrogenase/oxidase [EC:1.17.1.4 1.17.3.2]	-	GO:0016614//oxidoreductase activity, acting on CH-OH group of donors;GO:0009055//electron carrier activity;GO:0051536//iron-sulfur cluster binding;GO:0051537//2 iron, 2 sulfur cluster binding;GO:0016491//oxidoreductase activity;GO:0003824//catalytic activity;GO:0046872//metal ion binding;GO:0050660//flavin adenine dinucleotide binding	GO:0055114//oxidation-reduction process
CL7008.Contig1_All	24269	2457	-3.57334	0	0	Down	gi|805823093|ref|XP_012151530.1|	192.2	3.62334e-46	PREDICTED: vanin-like protein 1 isoform X2 [Megachile rotundata] &gt;gi|805823095|ref|XP_012151531.1| PREDICTED: vanin-like protein 1 isoform X2 [Megachile rotundata] &gt;gi|805823097|ref|XP_012151532.1| PREDICTED: vanin-like protein 1 isoform X2 [Megachile rotundata] &gt;gi|805823099|ref|XP_012151533.1| PREDICTED: vanin-like protein 1 isoform X2 [Megachile rotundata] &gt;gi|805823101|ref|XP_0121…	gi|63986845|gb|AC153774.3|	63.9	7e-06	Loxodonta africana clone VMRC15-554J14, complete sequence	sp|Q8CIF4|BTD_MOUSE	143	1e-33	Biotinidase OS=Mus musculus GN=Btd PE=1 SV=2	-	-	-	-	K01435	3e-44	bim:100740669	182	biotinidase [EC:3.5.1.12]	-	GO:0016811//hydrolase activity, acting on carbon-nitrogen (but not peptide) bonds, in linear amides;GO:0016810//hydrolase activity, acting on carbon-nitrogen (but not peptide) bonds	GO:0006807//nitrogen compound metabolic process
CL7739.Contig2_All	49825.2	16890.9	-1.82982	0	0	Down	gi|186696079|gb|ACC86854.1|	97.4413	3.25237e-18	C-type lectin-like domain-containing protein PtLP [Portunus trituberculatus]	-	-	-	-	-	-	-	-	-	-	-	-	K17513	4e-06	crg:105324957	54.3	C-type lectin superfamily 17 member A!K06560	-	-	-
CL2.Contig47_All	20172.3	1026.72	-4.56545	0	0	Down	gi|919033014|ref|XP_013400181.1|	575.859	3.55084e-161	PREDICTED: N-acetylated-alpha-linked acidic dipeptidase 2-like [Lingula anatina]	gi|253796206|gb|GQ257578.1|	105	6e-18	Macrobrachium nipponense clone Mni081 microsatellite sequence	sp|Q04609|FOLH1_HUMAN	483	3e-135	Glutamate carboxypeptidase 2 OS=Homo sapiens GN=FOLH1 PE=1 SV=1	MK0503	2e-10	67.8	---	K01301	3e-144	crg:105344131	516	N-acetylated-alpha-linked acidic dipeptidase [EC:3.4.17.21]	-	-	-
Unigene5604_All	12684	54730.1	1.84014	0	0	Up	gi|443711829|gb|ELU05417.1|	613.609	4.60231e-173	hypothetical protein CAPTEDRAFT_177589 [Capitella teleta]	gi|752406187|ref|XM_002920284.2|	117	5e-22	PREDICTED: Ailuropoda melanoleuca betaine--homocysteine S-methyltransferase 1 (LOC100465664), mRNA	sp|Q5XGM3|BHMT1_XENLA	566	6e-161	Betaine--homocysteine S-methyltransferase 1 OS=Xenopus laevis GN=bhmt PE=2 SV=1	BS_yitJ_1	3e-20	99	---	K00544	9e-173	nve:NEMVE_v1g236455	609	betaine-homocysteine S-methyltransferase [EC:2.1.1.5]	-	-	-
CL4802.Contig2_All	36122.8	9677.4	-2.16941	0	0	Down	gi|393716352|gb|AFN20598.1|	657.136	0	lectin 2 [Macrobrachium rosenbergii]	gi|393716351|gb|JQ349148.1|	1931	0	Macrobrachium rosenbergii lectin 2 (Lec2) mRNA, complete cds	sp|P22897|MRC1_HUMAN	58.5	3e-08	Macrophage mannose receptor 1 OS=Homo sapiens GN=MRC1 PE=1 SV=1	-	-	-	-	K06560	1e-14	dre:100537272	83.6	mannose receptor, C type	-	-	-
CL4350.Contig2_All	58743.4	26841.9	-1.39913	0	0	Down	gi|590141472|gb|AHL28108.1|	1004.97	0	chitinase 3C [Macrobrachium nipponense]	gi|590141471|gb|KF466278.1|	2333	0	Macrobrachium nipponense chitinase 3C mRNA, complete cds	sp|Q91XA9|CHIA_MOUSE	357	4e-98	Acidic mammalian chitinase OS=Mus musculus GN=Chia PE=1 SV=2	VNG0816G_2	4e-35	147	---	K01183	3e-123	hst:105192118	444	chitinase [EC:3.2.1.14]	GO:0005576//extracellular region	GO:0004568//chitinase activity;GO:0008061//chitin binding;GO:0004553//hydrolase activity, hydrolyzing O-glycosyl compounds	GO:0006030//chitin metabolic process;GO:0005975//carbohydrate metabolic process;GO:0006032//chitin catabolic process
CL2.Contig75_All	19012.1	49.439	-8.85625	0	0	Down	gi|919033014|ref|XP_013400181.1|	554.673	3.23056e-155	PREDICTED: N-acetylated-alpha-linked acidic dipeptidase 2-like [Lingula anatina]	-	-	-	-	sp|Q04609|FOLH1_HUMAN	463	7e-130	Glutamate carboxypeptidase 2 OS=Homo sapiens GN=FOLH1 PE=1 SV=1	MK0503	8e-11	67.8	---	K01301	1e-137	crg:105344131	493	N-acetylated-alpha-linked acidic dipeptidase [EC:3.4.17.21]	-	-	-
CL7539.Contig3_All	37738.3	13110.5	-1.79449	0	0	Down	gi|557375983|gb|AGZ95685.1|	542.347	2.41359e-151	C-type lectin 1 [Palaemon modestus]	gi|557375982|gb|KC568290.1|	170	7e-38	Exopalaemon modestus clone WSOL-00014 C-type lectin 1 (CtL-1) mRNA, complete cds	sp|Q61830|MRC1_MOUSE	73.2	4e-12	Macrophage mannose receptor 1 OS=Mus musculus GN=Mrc1 PE=1 SV=2	-	-	-	-	K06560	2e-19	dre:100537272	100	mannose receptor, C type	-	-	-
CL1521.Contig3_All	4554.54	30261.3	2.4629	0	0	Up	gi|478859730|gb|AGJ70295.1|	236.498	1.42684e-59	glutathione S-transferases [Macrobrachium nipponense]	-	-	-	-	sp|P08010|GSTM2_RAT	199	2e-50	Glutathione S-transferase Mu 2 OS=Rattus norvegicus GN=Gstm2 PE=1 SV=2	-	-	-	-	K00799	6e-54	xma:102235400	214	glutathione S-transferase [EC:2.5.1.18]	-	GO:0004364//glutathione transferase activity;GO:0005515//protein binding	GO:0008152//metabolic process
CL6292.Contig2_All	857.001	18257.9	4.14389	0	0	Up	gi|632941419|ref|XP_007885855.1|	259.225	4.20247e-66	PREDICTED: gamma-butyrobetaine dioxygenase [Callorhinchus milii]	-	-	-	-	sp|O75936|BODG_HUMAN	237	1e-61	Gamma-butyrobetaine dioxygenase OS=Homo sapiens GN=BBOX1 PE=1 SV=1	mll1440	3e-26	119	---	K00471	6e-67	bfo:BRAFLDRAFT_212201	259	gamma-butyrobetaine dioxygenase [EC:1.14.11.1]	-	GO:0016491//oxidoreductase activity	GO:0055114//oxidation-reduction process
Unigene1870_All	35789.3	12580.5	-1.77753	0	0	Down	gi|71149488|gb|AAZ29240.1|	422.165	6.1248e-116	copper/zinc superoxide dismutase [Macrobrachium rosenbergii]	gi|71149487|gb|DQ121374.1|	1631	0	Macrobrachium rosenbergii copper/zinc superoxide dismutase mRNA, complete cds	sp|P11418|SODC_PRIGL	157	2e-38	Superoxide dismutase [Cu-Zn] OS=Prionace glauca GN=sod1 PE=1 SV=1	SPAC821.10c	2e-28	124	---	K04565	9e-39	ame:409398	162	superoxide dismutase, Cu-Zn family [EC:1.15.1.1]	-	GO:0004784//superoxide dismutase activity;GO:0046872//metal ion binding	GO:0006801//superoxide metabolic process;GO:0055114//oxidation-reduction process
CL3771.Contig1_All	13650.7	192.007	-6.42086	0	0	Down	gi|525507407|ref|NP_001267493.1|	83.9593	1.84365e-13	uncharacterized protein LOC100159490 [Acyrthosiphon pisum] &gt;gi|507144936|gb|AGM38198.1| arylalkylamine N-acetyltransferase 3 [Acyrthosiphon pisum] &gt;gi|507144938|gb|AGM38199.1| arylalkylamine N-acetyltransferase 3 [Acyrthosiphon pisum]	-	-	-	-	-	-	-	-	-	-	-	-	-	-	-	-	-	-	GO:0008080//N-acetyltransferase activity	-
Unigene32571_All	66142.8	35563.9	-1.16437	0	0	Down	gi|919076841|ref|XP_013419518.1|	760.755	0	PREDICTED: uncharacterized protein LOC106180161 [Lingula anatina]	-	-	-	-	sp|Q54NC1|NCB5R_DICDI	165	5e-40	NADH-cytochrome b5 reductase 1 OS=Dictyostelium discoideum GN=cyb5r1 PE=3 SV=1	YML125c	8e-36	151	---	K00326	1e-85	adf:107348035	320	cytochrome-b5 reductase [EC:1.6.2.2]	-	GO:0050660//flavin adenine dinucleotide binding;GO:0003995//acyl-CoA dehydrogenase activity;GO:0016627//oxidoreductase activity, acting on the CH-CH group of donors;GO:0016491//oxidoreductase activity	GO:0008152//metabolic process;GO:0055114//oxidation-reduction process
CL4195.Contig3_All	43400.3	19435.3	-1.42822	0	0	Down	gi|478486836|gb|AGJ03550.1|	482.641	3.36933e-134	cathepsin L [Palaemon carinicauda]	gi|478486835|gb|JX508645.1|	525	1e-145	Exopalaemon carinicauda cathepsin L mRNA, complete cds	sp|P25782|CYSP2_HOMAM	305	6e-83	Digestive cysteine proteinase 2 OS=Homarus americanus GN=LCP2 PE=2 SV=1	AF1946_2	2e-11	68.2	---	K01365	3e-71	cqu:CpipJ_CPIJ006471	270	cathepsin L [EC:3.4.22.15]	-	GO:0008234//cysteine-type peptidase activity	GO:0006508//proteolysis
Unigene13530_All	24784.8	68120.1	1.18943	0	0	Up	gi|380005623|gb|AFD29289.1|	245.358	5.76128e-63	fatty acid binding protein 10 [Macrobrachium nipponense]	gi|380005622|gb|JN995589.1|	844	0	Macrobrachium nipponense fatty acid binding protein 10 mRNA, complete cds	sp|P81400|FABP2_AMBME	71.6	1e-12	Fatty acid-binding protein 2, liver OS=Ambystoma mexicanum PE=1 SV=2	-	-	-	-	K08755	2e-11	apla:101798592	71.6	fatty acid-binding protein 6, ileal (gastrotropin)	-	GO:0008289//lipid binding;GO:0005215//transporter activity	GO:0016032//viral process;GO:0006810//transport;GO:0019082//viral protein processing
CL4195.Contig1_All	65771.3	37526.5	-1.07874	0	0	Down	gi|478486836|gb|AGJ03550.1|	572.392	5.58337e-161	cathepsin L [Palaemon carinicauda]	gi|478486835|gb|JX508645.1|	741	0	Exopalaemon carinicauda cathepsin L mRNA, complete cds	sp|P25782|CYSP2_HOMAM	385	1e-106	Digestive cysteine proteinase 2 OS=Homarus americanus GN=LCP2 PE=2 SV=1	AF1946_2	2e-14	78.2	---	K01365	8e-93	aag:AaeL_AAEL002833	343	cathepsin L [EC:3.4.22.15]	-	GO:0008234//cysteine-type peptidase activity	GO:0006508//proteolysis
Unigene1084_All	13238.6	1241.72	-3.68353	0	0	Down	gi|961138202|ref|XP_014788474.1|	74.7146	4.6715e-11	PREDICTED: mucin-2-like, partial [Octopus bimaculoides]	gi|676436890|ref|XM_009049780.1|	63.9	5e-06	Lottia gigantea hypothetical protein partial mRNA	sp|Q02817|MUC2_HUMAN	67	9e-11	Mucin-2 OS=Homo sapiens GN=MUC2 PE=1 SV=2	YPO2725	4e-06	51.2	---	K21125	3e-10	sasa:106592404	69.3	mucin-5AC!K10955	-	-	-
Unigene28950_All	59870.8	33570.2	-1.10386	0	0	Down	gi|7414464|emb|CAB85963.1|	1113.6	0	alpha glucosidase [Litopenaeus vannamei]	-	-	-	-	sp|P14410|SUIS_HUMAN	568	2e-161	Sucrase-isomaltase, intestinal OS=Homo sapiens GN=SI PE=1 SV=6	SPAPB24D3.10c	2e-111	402	---	K12047	0	dpx:DAPPUDRAFT_306567	644	maltase-glucoamylase [EC:3.2.1.20 3.2.1.3]!K01187	-	GO:0004553//hydrolase activity, hydrolyzing O-glycosyl compounds	GO:0005975//carbohydrate metabolic process
Unigene8619_All	5193.84	27458.2	2.13317	0	0	Up	gi|918334594|gb|KOF96884.1|	72.4034	4.39247e-10	hypothetical protein OCBIM_22033038mg [Octopus bimaculoides]	gi|927609267|gb|KT644447.1|	69.9	1e-07	Neolamprologus boulengeri voucher Matthew D. McGee:4396 ultra conserved element locus uce-1110 genomic sequence	sp|Q28092|CYLC2_BOVIN	64.3	1e-09	Cylicin-2 OS=Bos taurus GN=CYLC2 PE=1 SV=1	-	-	-	-	K19328	3e-08	sasa:106608201	63.5	synaptotagmin-14/16!K19607	-	-	-
Unigene15320_All	32.8287	15910.2	8.65158	0	0	Up	gi|146432625|gb|ABQ41213.1|	284.648	2.12749e-74	male reproductive-related protein A [Macrobrachium rosenbergii]	gi|146432624|gb|EF364516.1|	1372	0	Macrobrachium rosenbergii clone A1 male reproductive-related protein A mRNA, complete cds	-	-	-	-	-	-	-	-	-	-	-	-	-	-	-	-
Unigene9698_All	5537.68	27530.6	2.04449	0	0	Up	-	-	-	-	-	-	-	-	-	-	-	-	-	-	-	-	-	-	-	-	-	-	-	-
CL7390.Contig1_All	10436.1	505.888	-4.63581	0	0	Down	gi|646719565|gb|KDR21622.1|	290.812	6.8197e-76	Carboxypeptidase B [Zootermopsis nevadensis]	-	-	-	-	sp|P04069|CBPB_ASTAS	234	5e-61	Carboxypeptidase B OS=Astacus astacus PE=1 SV=1	YHR132c	2e-43	176	---	K08781	3e-61	dpx:DAPPUDRAFT_304918	239	carboxypeptidase A5 [EC:3.4.17.1]!K08780	-	GO:0008270//zinc ion binding;GO:0004181//metallocarboxypeptidase activity	GO:0006508//proteolysis
Unigene2305_All	50303	27252.4	-1.15346	0	0	Down	gi|293629624|gb|ADE58567.1|	490.73	2.40276e-136	GH5 family protein GH5A [Limnoria quadripunctata]	gi|946647882|ref|XM_006122441.2|	63.9	4e-06	PREDICTED: Pelodiscus sinensis ELAV like RNA binding protein 1 (ELAVL1), mRNA	sp|Q8WPJ2|MANA_MYTED	298	1e-80	Mannan endo-1,4-beta-mannosidase OS=Mytilus edulis PE=1 SV=1	SPBC28F2.12	5e-06	50.8	---	K19355	2e-103	dpx:DAPPUDRAFT_347629	378	mannan endo-1,4-beta-mannosidase [EC:3.2.1.78]!K10955	-	GO:0004553//hydrolase activity, hydrolyzing O-glycosyl compounds	GO:0005975//carbohydrate metabolic process
CL1318.Contig1_All	433.684	11798.7	4.49664	0	0	Up	gi|926531053|ref|XP_013814833.1|	149.443	8.7412e-34	PREDICTED: gamma-butyrobetaine dioxygenase [Apteryx australis mantelli]	-	-	-	-	sp|Q9QZU7|BODG_RAT	124	2e-28	Gamma-butyrobetaine dioxygenase OS=Rattus norvegicus GN=Bbox1 PE=1 SV=1	mll1440	1e-07	55.5	---	K00471	1e-34	aam:106498227	149	gamma-butyrobetaine dioxygenase [EC:1.14.11.1]	-	-	-
CL1294.Contig4_All	22435.8	7440	-1.86162	0	0	Down	gi|806629199|gb|AKB96203.1|	1345.1	0	heat shock protein [Cherax quadricarinatus]	gi|301299150|gb|GU319963.1|	2074	0	Macrobrachium nipponense heat shock protein 90 mRNA, complete cds	sp|P07900|HS90A_HUMAN	1213	0	Heat shock protein HSP 90-alpha OS=Homo sapiens GN=HSP90AA1 PE=1 SV=5	SPAC926.04c	0	880	---	K04079	0	nvi:100116702	1233	molecular chaperone HtpG	-	GO:0005524//ATP binding;GO:0051082//unfolded protein binding	GO:0006457//protein folding;GO:0006950//response to stress
CL960.Contig1_All	11187.7	1218.73	-3.46765	0	0	Down	gi|242020240|ref|XP_002430563.1|	397.512	4.92923e-108	senecionine N-oxygenase, putative [Pediculus humanus corporis] &gt;gi|212515735|gb|EEB17825.1| senecionine N-oxygenase, putative [Pediculus humanus corporis]	gi|686695334|emb|LM037109.1|	69.9	1e-07	Toxocara canis genome assembly T_canis_Equador ,scaffold TCNE_scaffold0001238	sp|Q8MP06|SNO1_TYRJA	224	7e-58	Senecionine N-oxygenase OS=Tyria jacobaeae GN=sno1 PE=1 SV=1	SMc04149	6e-43	174	---	K05631	9e-93	soc:105199817	343	atrophin-1 interacting protein 3 (BAI1-associated protein 1)!K00485	-	GO:0004499//N,N-dimethylaniline monooxygenase activity;GO:0050660//flavin adenine dinucleotide binding;GO:0050661//NADP binding	GO:0055114//oxidation-reduction process
Unigene36433_All	24359.7	8796.69	-1.73866	0	0	Down	gi|2462649|emb|CAA71673.1|	202.216	1.09739e-49	Chymotrypsin BII [Litopenaeus vannamei]	gi|988046945|gb|KU160504.1|	63.9	3e-06	Marsupenaeus japonicus ERK mRNA, complete cds	sp|P36178|CTRB2_LITVA	189	7e-48	Chymotrypsin BII OS=Litopenaeus vannamei PE=1 SV=1	mlr3307	3e-10	64.3	---	K09640	3e-34	tca:100141778	147	transmembrane protease serine 9 [EC:3.4.21.-]!K01311	-	GO:0004252//serine-type endopeptidase activity	GO:0006508//proteolysis
CL7020.Contig1_All	27321.2	66398.9	1.01194	0	0	Up	gi|225011352|ref|YP_002650694.1|	390.578	5.81082e-106	cytochrome c oxidase subunit II [Macrobrachium lanchesteri] &gt;gi|224815206|gb|ACN65734.1| cytochrome c oxidase subunit II [Macrobrachium lanchesteri]	gi|49175758|gb|AY659990.1|	805	0	Macrobrachium rosenbergii mitochondrion, complete genome	sp|P84290|COX2_CHOPI	303	1e-81	Cytochrome c oxidase subunit 2 OS=Choristoneura pinus GN=COII PE=3 SV=1	Q0250	6e-48	190	---	K02261	2e-80	dya:COX2	302	cytochrome c oxidase subunit 2	-	-	-
Unigene27740_All	9324.2	73.5837	-7.25465	0	0	Down	-	-	-	-	gi|747038734|gb|KM457626.1|	97.6	5e-16	Monocelis sp. BE-2015 28S ribosomal RNA gene, partial sequence	-	-	-	-	-	-	-	-	-	-	-	-	-	-	-	-
Unigene24325_All	1171.46	13669.3	3.27536	0	0	Up	gi|617411559|ref|XP_007555606.1|	73.9442	1.58255e-10	PREDICTED: X-linked retinitis pigmentosa GTPase regulator [Poecilia formosa]	gi|734635121|ref|XM_010747830.1|	69.9	1e-07	PREDICTED: Larimichthys crocea KIAA1143 ortholog (kiaa1143), mRNA	sp|A2VD23|STM_DANRE	62	6e-09	Protein starmaker OS=Danio rerio GN=stm PE=2 SV=1	-	-	-	-	K19607	3e-09	lcm:102363575	66.6	X-linked retinitis pigmentosa GTPase regulator	-	-	-
Unigene32922_All	30197.2	13249.7	-1.45765	0	0	Down	gi|28971815|dbj|BAC65419.1|	526.168	5.65165e-147	cathepsin B [Pandalus borealis]	gi|28971814|dbj|AB091671.1|	77.8	3e-10	Pandalus borealis PbCtB mRNA for cathepsin B, complete cds	sp|Q5R6D1|CATB_PONAB	320	3e-87	Cathepsin B OS=Pongo abelii GN=CTSB PE=2 SV=1	AF1946_2	7e-08	57	---	K01363	5e-91	tca:663066	337	cathepsin B [EC:3.4.22.1]	-	GO:0008234//cysteine-type peptidase activity;GO:0004197//cysteine-type endopeptidase activity	GO:0050790//regulation of catalytic activity;GO:0006508//proteolysis
Unigene32539_All	33.6926	11666.5	8.16653	0	0	Up	-	-	-	-	-	-	-	-	-	-	-	-	-	-	-	-	-	-	-	-	-	-	-	-
Unigene36479_All	11245.5	36079	1.41261	0	0	Up	gi|510812790|gb|AGN52717.1|	709.909	0	cathepsin L [Macrobrachium rosenbergii] &gt;gi|829489622|gb|AKL71615.1| cathepsin-L [Macrobrachium rosenbergii]	gi|829489621|gb|KM886338.1|	3394	0	Macrobrachium rosenbergii cathepsin-L (CAT-L) mRNA, complete cds	sp|Q95029|CATL_DROME	469	8e-132	Cathepsin L OS=Drosophila melanogaster GN=Cp1 PE=2 SV=2	AF1946_2	1e-19	96.7	---	K01365	3e-136	pxy:105382819	488	cathepsin L [EC:3.4.22.15]	-	GO:0008234//cysteine-type peptidase activity	GO:0006508//proteolysis
Unigene12083_All	39638	21135.8	-1.17639	0	0	Down	gi|186696079|gb|ACC86854.1|	96.2857	1.25444e-17	C-type lectin-like domain-containing protein PtLP [Portunus trituberculatus]	-	-	-	-	-	-	-	-	-	-	-	-	-	-	-	-	-	-	-	-
Unigene36931_All	10617.5	1365.9	-3.22772	0	0	Down	-	-	-	-	gi|929086935|ref|XM_014198601.1|	65.9	1e-06	PREDICTED: Salmo salar phosphoethanolamine N-methyltransferase 3 (peam3), transcript variant X1, mRNA	sp|Q54I98|SMT1_DICDI	66.6	1e-10	Probable cycloartenol-C-24-methyltransferase 1 OS=Dictyostelium discoideum GN=smt1 PE=1 SV=1	mll3672	2e-21	102	---	K05929	1e-82	dpx:DAPPUDRAFT_58148	309	phosphoethanolamine N-methyltransferase [EC:2.1.1.103]	-	-	-
Unigene36418_All	9390.72	1107.2	-3.35351	0	0	Down	gi|9186886|dbj|BAA99544.1|	138.658	1.63557e-30	BCS-2 [Amphibalanus amphitrite]	-	-	-	-	sp|Q9Y5Z4|HEBP2_HUMAN	99	1e-20	Heme-binding protein 2 OS=Homo sapiens GN=HEBP2 PE=1 SV=1	-	-	-	-	K01942	3e-17	tup:102498435	91.7	biotin--protein ligase [EC:6.3.4.9 6.3.4.10 6.3.4.11 6.3.4.15]	-	-	-
CL1807.Contig9_All	1185.29	12144.8	3.08783	0	0	Up	gi|1000741521|ref|XP_015593382.1|	130.568	8.95414e-28	PREDICTED: glycine-rich cell wall structural protein 1.8-like isoform X3 [Cephus cinctus]	gi|913321743|ref|XM_013336595.1|	81.8	2e-11	PREDICTED: Amyelois transitella poly(U)-binding-splicing factor half pint (LOC106136135), transcript variant X6, mRNA	sp|P04929|HRPX_PLALO	82	3e-15	Histidine-rich glycoprotein OS=Plasmodium lophurae PE=4 SV=1	XF0818	8e-14	77	---	K10737	4e-21	ame:412034	105	DNA helicase MCM8 [EC:3.6.4.12]	-	-	-
CL3437.Contig2_All	9484.89	1171.59	-3.28636	0	0	Down	gi|253560647|gb|ACT33045.1|	793.112	0	lipopolysaccharide and beta-1,3-glucan binding protein [Macrobrachium rosenbergii]	gi|253560646|gb|GQ228481.1|	2559	0	Macrobrachium rosenbergii lipopolysaccharide and beta-1,3-glucan binding protein mRNA, complete cds	sp|Q8N0N3|BGBP_PENMO	608	7e-174	Beta-1,3-glucan-binding protein OS=Penaeus monodon PE=2 SV=1	CC0380	6e-21	100	---	K20697	7e-46	soc:105194757	187	gram-negative bacteria-binding protein 1!K20692	-	GO:0004553//hydrolase activity, hydrolyzing O-glycosyl compounds	GO:0005975//carbohydrate metabolic process
CL4410.Contig1_All	41121.3	23672.1	-1.06589	0	0	Down	gi|590141472|gb|AHL28108.1|	710.294	0	chitinase 3C [Macrobrachium nipponense]	gi|590141438|gb|KF466276.1|	119	1e-22	Macrobrachium nipponense chitinase 3A mRNA, complete cds	sp|Q9W092|CHIT2_DROME	325	2e-88	Probable chitinase 2 OS=Drosophila melanogaster GN=Cht2 PE=1 SV=1	BH0916_1	2e-41	169	---	K01183	2e-118	hst:105192118	429	chitinase [EC:3.2.1.14]	GO:0005576//extracellular region	GO:0004568//chitinase activity;GO:0008061//chitin binding;GO:0004553//hydrolase activity, hydrolyzing O-glycosyl compounds	GO:0006030//chitin metabolic process;GO:0005975//carbohydrate metabolic process;GO:0006032//chitin catabolic process
Unigene23422_All	36928.8	20297.6	-1.13263	0	0	Down	gi|321460290|gb|EFX71334.1|	494.197	6.14635e-137	cytosolic malate dehydrogenase [Daphnia pulex]	gi|304653575|gb|HM581521.1|	291	2e-74	Marsupenaeus japonicus RhoA mRNA, complete cds	sp|Q3T145|MDHC_BOVIN	469	1e-131	Malate dehydrogenase, cytoplasmic OS=Bos taurus GN=MDH1 PE=2 SV=3	DR0325	6e-98	357	---	K00025	8e-138	dpx:DAPPUDRAFT_308915	494	malate dehydrogenase [EC:1.1.1.37]	-	GO:0016491//oxidoreductase activity;GO:0016616//oxidoreductase activity, acting on the CH-OH group of donors, NAD or NADP as acceptor;GO:0016615//malate dehydrogenase activity	GO:0006108//malate metabolic process;GO:0055114//oxidation-reduction process
CL6266.Contig1_All	17915.8	6114.34	-1.82016	0	0	Down	gi|590141424|gb|AHL28105.1|	612.068	5.31762e-173	chitinase 1B [Macrobrachium nipponense]	gi|590141423|gb|KF466275.1|	593	1e-165	Macrobrachium nipponense chitinase 1B mRNA, complete cds	sp|P36362|CHIT_MANSE	402	6e-112	Endochitinase OS=Manduca sexta PE=2 SV=1	lin0153_1	4e-32	137	---	K01183	1e-134	dpx:DAPPUDRAFT_307182	481	chitinase [EC:3.2.1.14]	-	GO:0004553//hydrolase activity, hydrolyzing O-glycosyl compounds;GO:0004568//chitinase activity	GO:0006032//chitin catabolic process;GO:0005975//carbohydrate metabolic process
CL1807.Contig1_All	11434.7	34076.1	1.30614	0	0	Up	gi|1000741521|ref|XP_015593382.1|	122.094	2.99114e-25	PREDICTED: glycine-rich cell wall structural protein 1.8-like isoform X3 [Cephus cinctus]	gi|913321743|ref|XM_013336595.1|	81.8	2e-11	PREDICTED: Amyelois transitella poly(U)-binding-splicing factor half pint (LOC106136135), transcript variant X6, mRNA	sp|P04929|HRPX_PLALO	79	3e-14	Histidine-rich glycoprotein OS=Plasmodium lophurae PE=4 SV=1	XF0818	3e-11	68.6	---	K10737	1e-17	ame:412034	94	DNA helicase MCM8 [EC:3.6.4.12]	-	-	-
Unigene32124_All	16171.6	5149.71	-1.92009	0	0	Down	gi|196123668|gb|ACG70181.1|	457.988	2.02656e-126	cathepsin D-like protein [Homarus americanus]	gi|874499134|ref|XM_013108086.1|	67.9	3e-07	PREDICTED: Anas platyrhynchos pepsin A-like (LOC101790624), mRNA	sp|Q03168|ASPP_AEDAE	337	4e-92	Lysosomal aspartic protease OS=Aedes aegypti GN=AAEL006169 PE=1 SV=2	-	-	-	-	K01379	6e-103	crg:105337691	377	cathepsin D [EC:3.4.23.5]	-	GO:0004190//aspartic-type endopeptidase activity	GO:0006508//proteolysis
CL4797.Contig2_All	5636.16	22462.6	1.72554	0	0	Up	gi|392283969|gb|AFM54541.1|	1988.77	0	Na+/K+_ATPase [Palaemon carinicauda]	gi|392283968|gb|JQ360623.1|	4542	0	Exopalaemon carinicauda Na+/K+_ATPase mRNA, complete cds	sp|P13607|ATNA_DROME	1714	0	Sodium/potassium-transporting ATPase subunit alpha OS=Drosophila melanogaster GN=Atpalpha PE=1 SV=3	MA4378	0	669	---	K01539	0	aec:105143877	1741	sodium/potassium-transporting ATPase subunit alpha [EC:3.6.3.9]	GO:0016021//integral component of membrane	GO:0000166//nucleotide binding;GO:0046872//metal ion binding	-
CL2048.Contig7_All	26749.3	12677.1	-1.34647	0	0	Down	gi|896689423|gb|AKR15662.1|	282.722	2.9941e-73	fibrinogen-like protein [Fenneropenaeus merguiensis]	gi|389560223|dbj|AB686568.1|	83.8	1e-11	Marsupenaeus japonicus DNA, Penelope-like element, complete sequence, clone: MjPLE01_nonRTdomain_clone2	sp|O00602|FCN1_HUMAN	232	3e-60	Ficolin-1 OS=Homo sapiens GN=FCN1 PE=1 SV=2	-	-	-	-	K10104	6e-62	bfo:BRAFLDRAFT_86061	242	ficolin	-	-	-
CL1271.Contig3_All	30.2369	8996.75	7.94776	0	0	Up	-	-	-	-	-	-	-	-	-	-	-	-	-	-	-	-	-	-	-	-	-	-	-	-
Unigene44349_All	8.63912	11592.9	10.1209	0	0	Up	gi|568404520|gb|AHD26978.1|	1685.23	0	vitellogenin 2 [Pandalopsis japonica]	gi|685042162|emb|LN590687.1|	65.9	8e-06	Cyprinus carpio genome assembly common carp genome, scaffold: LG13, chromosome: 13	sp|Q6RG02|VIT_FENME	1624	0	Vitellogenin OS=Fenneropenaeus merguiensis PE=1 SV=2	-	-	-	-	K14462	7e-56	hmg:100199505	223	apolipoprotein B	-	GO:0005319//lipid transporter activity	GO:0006869//lipid transport
Unigene13201_All	11708.6	2767.43	-2.35014	0	0	Down	gi|675368007|gb|KFM60909.1|	447.973	4.13102e-123	Glucose-6-phosphate translocase, partial [Stegodyphus mimosarum]	-	-	-	-	sp|O43826|G6PT1_HUMAN	326	1e-88	Glucose-6-phosphate translocase OS=Homo sapiens GN=SLC37A4 PE=1 SV=1	STM3788	7e-63	240	---	K08171	8e-120	dpx:DAPPUDRAFT_210350	434	MFS transporter, OPA family, solute carrier family 37 (glycerol-6-phosphate transporter), member 4	GO:0016021//integral component of membrane	-	GO:0055085//transmembrane transport
CL87.Contig8_All	36782.8	21435.8	-1.0482	0	0	Down	gi|442539532|gb|AGC54451.1|	98.5969	4.89805e-18	antiviral protein [Litopenaeus vannamei]	gi|689441727|emb|LL915874.1|	81.8	3e-11	Schistocephalus solidus genome assembly S_solidus_NST_G2 ,scaffold SSLN_scaffold0014324	-	-	-	-	-	-	-	-	K06560	5e-06	cin:100176419	55.8	mannose receptor, C type	-	-	-
Unigene13848_All	19655.7	8003.37	-1.56546	0	0	Down	gi|221128579|ref|XP_002163359.1|	77.411	2.52886e-12	PREDICTED: gamma-interferon-inducible lysosomal thiol reductase-like [Hydra vulgaris]	-	-	-	-	-	-	-	-	-	-	-	-	K08059	4e-13	hmg:100203432	77.4	interferon, gamma-inducible protein 30	-	-	-
Unigene5309_All	11979	3015.78	-2.2591	0	0	Down	gi|118119|sp|P13277.2|CYSP1_HOMAM	392.119	1.10163e-106	RecName: Full=Digestive cysteine proteinase 1; Flags: Precursor &gt;gi|11051|emb|CAA45127.1| cysteine proteinase preproenzyme [Homarus americanus] &gt;gi|228243|prf||1801240A Cys protease 1	-	-	-	-	sp|P13277|CYSP1_HOMAM	392	1e-108	Digestive cysteine proteinase 1 OS=Homarus americanus GN=LCP1 PE=1 SV=2	AF1946_2	1e-18	92.8	---	K01365	3e-94	aag:AaeL_AAEL002833	347	cathepsin L [EC:3.4.22.15]	-	GO:0008234//cysteine-type peptidase activity	GO:0006508//proteolysis
CL3155.Contig4_All	5629.25	21554.3	1.66776	0	0	Up	-	-	-	-	-	-	-	-	-	-	-	-	-	-	-	-	-	-	-	-	-	-	-	-
CL6469.Contig1_All	12017	3074.42	-2.23589	0	0	Down	gi|795045739|ref|XP_011868339.1|	397.512	4.39187e-108	PREDICTED: fatty acid hydroxylase domain-containing protein 2 isoform X1 [Vollenhovia emeryi]	gi|998513802|ref|XM_015662063.1|	95.6	2e-15	PREDICTED: Neodiprion lecontei fatty acid hydroxylase domain-containing protein 2 (LOC107222629), transcript variant X2, mRNA	sp|Q9GKT2|FXDC2_MACFA	299	1e-80	Fatty acid hydroxylase domain-containing protein 2 OS=Macaca fascicularis GN=FAXDC2 PE=2 SV=1	SPAC630.08c	2e-17	89.4	---	K07750	7e-108	tca:654920	394	methylsterol monooxygenase [EC:1.14.13.72]	-	GO:0016491//oxidoreductase activity;GO:0005506//iron ion binding	GO:0055114//oxidation-reduction process;GO:0006633//fatty acid biosynthetic process
CL5720.Contig2_All	6697.91	40.2411	-7.64809	0	0	Down	gi|52695497|pdb|1SHN|A	598.971	7.71221e-169	Chain A, Crystal Structure Of Shrimp Alkaline Phosphatase With Phosphate Bound &gt;gi|52695498|pdb|1SHN|B Chain B, Crystal Structure Of Shrimp Alkaline Phosphatase With Phosphate Bound &gt;gi|52695499|pdb|1SHQ|A Chain A, Crystal Structure Of Shrimp Alkaline Phosphatase With Magnesium In M3 &gt;gi|52695500|pdb|1SHQ|B Chain B, Crystal Structure Of Shrimp Alkaline Phosphatase With Magnesium In M3	gi|13539554|emb|AJ296089.1|	65.9	1e-06	Pandalus borealis partial mRNA for alkaline phosphatase (sap gene)	sp|P29523|PPB_BOMMO	331	2e-90	Membrane-bound alkaline phosphatase OS=Bombyx mori GN=Alp-m PE=1 SV=4	XF0657	7e-68	256	---	K01077	2e-110	dpx:DAPPUDRAFT_319945	401	alkaline phosphatase [EC:3.1.3.1]	-	GO:0016791//phosphatase activity	GO:0008152//metabolic process
CL241.Contig4_All	2116.58	13324.4	2.38507	0	0	Up	gi|998494805|ref|XP_015522437.1|	1206.05	0	PREDICTED: myosin-IB isoform X1 [Neodiprion lecontei] &gt;gi|998494807|ref|XP_015522444.1| PREDICTED: myosin-IB isoform X1 [Neodiprion lecontei] &gt;gi|998494809|ref|XP_015522452.1| PREDICTED: myosin-IB isoform X1 [Neodiprion lecontei]	gi|667677299|gb|AE014296.5|	131	1e-25	Drosophila melanogaster chromosome 3L	sp|Q23979|MY61F_DROME	1123	0	Myosin-IB OS=Drosophila melanogaster GN=Myo61F PE=1 SV=3	YMR109w	3e-159	562	---	K10356	0	dpx:DAPPUDRAFT_306979	1199	myosin I	GO:0016459//myosin complex	GO:0003774//motor activity;GO:0005515//protein binding;GO:0005524//ATP binding	-
CL1230.Contig17_All	7358.8	740.436	-3.58222	0	0	Down	gi|115881|sp|P04069.1|CBPB_ASTAS	462.225	1.56805e-127	RecName: Full=Carboxypeptidase B &gt;gi|223890|prf||1004229A CPase B	gi|964099558|ref|XM_001963759.2|	65.9	2e-06	Drosophila ananassae uncharacterized protein, transcript variant A (Dana\GF21068), mRNA	sp|P04069|CBPB_ASTAS	462	1e-129	Carboxypeptidase B OS=Astacus astacus PE=1 SV=1	YHR132c	1e-42	172	---	K01298	5e-83	dre:431764	311	carboxypeptidase A2 [EC:3.4.17.15]	-	GO:0004181//metallocarboxypeptidase activity;GO:0008270//zinc ion binding;GO:0004180//carboxypeptidase activity	GO:0006508//proteolysis
Unigene19264_All	1134.32	10477.6	2.93822	0	0	Up	gi|260810424|ref|XP_002599964.1|	265.388	3.34949e-68	hypothetical protein BRAFLDRAFT_212201 [Branchiostoma floridae] &gt;gi|229285248|gb|EEN55976.1| hypothetical protein BRAFLDRAFT_212201 [Branchiostoma floridae]	gi|52218953|ref|NM_001004550.1|	71.9	3e-08	Danio rerio Ras association (RalGDS/AF-6) domain family 1 (rassf1), mRNA >gi|51858537|gb|BC081661.1| Danio rerio Ras association (RalGDS/AF-6) domain family 1, mRNA (cDNA clone MGC:92505 IMAGE:7047499), complete cds	sp|O75936|BODG_HUMAN	238	3e-62	Gamma-butyrobetaine dioxygenase OS=Homo sapiens GN=BBOX1 PE=1 SV=1	mll1440	2e-26	119	---	K00471	4e-69	bfo:BRAFLDRAFT_212201	265	gamma-butyrobetaine dioxygenase [EC:1.14.11.1]	-	GO:0016491//oxidoreductase activity	GO:0055114//oxidation-reduction process
CL3950.Contig1_All	788.751	9389.96	3.30428	0	0	Up	gi|321469667|gb|EFX80646.1|	708.368	0	hypothetical protein DAPPUDRAFT_303911 [Daphnia pulex]	gi|992181961|ref|XM_007236605.2|	103	9e-18	PREDICTED: Astyanax mexicanus CNDP dipeptidase 2 (metallopeptidase M20 family) (cndp2), partial mRNA	sp|Q9D1A2|CNDP2_MOUSE	655	0	Cytosolic non-specific dipeptidase OS=Mus musculus GN=Cndp2 PE=1 SV=1	SPBC1198.08	8e-140	496	---	K08660	0	dpx:DAPPUDRAFT_303911	708	cytosolic nonspecific dipeptidase [EC:3.4.13.18]	-	GO:0008237//metallopeptidase activity;GO:0016787//hydrolase activity	GO:0006508//proteolysis;GO:0008152//metabolic process
CL1807.Contig8_All	2701.45	14639.7	2.16889	0	0	Up	gi|1000741521|ref|XP_015593382.1|	143.665	1.11111e-31	PREDICTED: glycine-rich cell wall structural protein 1.8-like isoform X3 [Cephus cinctus]	gi|913321743|ref|XM_013336595.1|	81.8	3e-11	PREDICTED: Amyelois transitella poly(U)-binding-splicing factor half pint (LOC106136135), transcript variant X6, mRNA	sp|Q5FWT1|FA98A_RAT	82.4	3e-15	Protein FAM98A OS=Rattus norvegicus GN=Fam98a PE=2 SV=1	XF0818	4e-15	80.5	---	K10737	1e-20	ame:412034	103	DNA helicase MCM8 [EC:3.6.4.12]	-	-	-
Unigene9915_All	8966.54	1522.26	-2.82753	0	0	Down	gi|854938357|gb|AKN79605.1|	701.434	0	juvenile hormone esterase-like protein [Portunus trituberculatus]	-	-	-	-	sp|Q8R0W5|EST4A_MOUSE	204	5e-52	Carboxylesterase 4A OS=Mus musculus GN=Ces4a PE=2 SV=2	BS_pnbA	1e-35	150	---	K01049	3e-77	dpx:DAPPUDRAFT_225207	292	acetylcholinesterase [EC:3.1.1.7]!K03927	-	-	-
Unigene9086_All	3589.55	16715	1.95007	0	0	Up	gi|558633449|gb|AHA83583.1|	312.768	1.42603e-82	C-type lectin 2 [Marsupenaeus japonicus]	-	-	-	-	sp|Q9EQ09|OLR1_MOUSE	56.6	2e-07	Oxidized low-density lipoprotein receptor 1 OS=Mus musculus GN=Olr1 PE=2 SV=2	-	-	-	-	K08763	2e-06	mmu:108078	56.6	oxidised low-density lipoprotein receptor 1	-	GO:0005515//protein binding	-
Unigene3729_All	9.50303	9746.38	9.73307	0	0	Up	gi|9280023|dbj|BAB01568.1|	1655.57	0	vitellogenin [Marsupenaeus japonicus]	-	-	-	-	sp|Q6RG02|VIT_FENME	1595	0	Vitellogenin OS=Fenneropenaeus merguiensis PE=1 SV=2	-	-	-	-	K14462	2e-46	hmg:100199505	192	apolipoprotein B	-	GO:0005319//lipid transporter activity	GO:0006869//lipid transport
Unigene35433_All	2398.22	13632.5	2.23782	0	0	Up	gi|919022305|ref|XP_013395025.1|	863.218	0	PREDICTED: probable acyl-CoA dehydrogenase [Lingula anatina]	gi|685044642|emb|LN593167.1|	69.9	2e-07	Cyprinus carpio genome assembly common carp genome ,scaffold 000029021	sp|Q54NC1|NCB5R_DICDI	147	3e-34	NADH-cytochrome b5 reductase 1 OS=Dictyostelium discoideum GN=cyb5r1 PE=3 SV=1	YML125c	2e-35	150	---	K00326	3e-94	adf:107348035	350	cytochrome-b5 reductase [EC:1.6.2.2]	-	GO:0016627//oxidoreductase activity, acting on the CH-CH group of donors;GO:0016491//oxidoreductase activity;GO:0050660//flavin adenine dinucleotide binding	GO:0055114//oxidation-reduction process;GO:0008152//metabolic process
CL6001.Contig2_All	4502.71	17972.8	1.72776	0	0	Up	gi|1000744742|ref|XP_015595092.1|	153.68	1.01898e-34	PREDICTED: mucin-5AC-like [Cephus cinctus]	gi|48675503|gb|AC134561.5|	75.8	2e-09	Mus musculus BAC clone RP24-111C16 from chromosome 8, complete sequence	sp|P98088|MUC5A_HUMAN	119	2e-26	Mucin-5AC (Fragments) OS=Homo sapiens GN=MUC5AC PE=1 SV=3	YDL140c	5e-16	84.3	---	K10955	2e-32	mze:101471083	143	intestinal mucin-2	-	-	-
Unigene20914_All	10086.2	2429.41	-2.32289	0	0	Down	gi|429535130|emb|CCE73651.2|	178.333	1.707e-42	chymotrypsin-like proteinase [Scylla paramamosain]	gi|666416271|emb|LL710936.1|	71.9	1e-08	Elaeophora elaphi genome assembly E_elaphi ,scaffold EEL_scaffold0000603	sp|Q00871|CTRB1_LITVA	168	1e-41	Chymotrypsin BI OS=Litopenaeus vannamei PE=1 SV=1	VC1649	1e-09	62.4	---	K01346	3e-29	xma:102217700	131	pancreatic elastase II [EC:3.4.21.71]!K01311	-	GO:0004252//serine-type endopeptidase activity	GO:0006508//proteolysis
CL2189.Contig4_All	4165.78	17109.3	1.76893	0	0	Up	gi|669328806|gb|KFD68994.1|	835.869	0	hypothetical protein M514_06670 [Trichuris suis]	gi|916515124|ref|XM_013502122.1|	65.9	9e-06	Eimeria mitis hypothetical protein partial mRNA	sp|Q00963|SPTCB_DROME	695	0	Spectrin beta chain OS=Drosophila melanogaster GN=beta-Spec PE=1 SV=2	SPAC15A10.08	2e-58	228	---	K06115	0	bmy:Bm1_22625	813	spectrin beta	-	GO:0005515//protein binding	-
CL881.Contig4_All	7376.08	10.3477	-9.74659	0	0	Down	gi|908412408|ref|XP_013067336.1|	509.605	6.45874e-141	PREDICTED: adenylyl cyclase-associated protein 2-like [Biomphalaria glabrata]	-	-	-	-	sp|Q3SYV4|CAP1_BOVIN	458	1e-127	Adenylyl cyclase-associated protein 1 OS=Bos taurus GN=CAP1 PE=2 SV=3	-	-	-	-	K17261	5e-141	dpx:DAPPUDRAFT_301953	506	adenylyl cyclase-associated protein	-	GO:0005515//protein binding	-
CL4802.Contig1_All	3954.99	16512.6	1.79263	0	0	Up	gi|393716352|gb|AFN20598.1|	673.7	0	lectin 2 [Macrobrachium rosenbergii]	gi|393716351|gb|JQ349148.1|	2397	0	Macrobrachium rosenbergii lectin 2 (Lec2) mRNA, complete cds	sp|P22897|MRC1_HUMAN	61.2	4e-09	Macrophage mannose receptor 1 OS=Homo sapiens GN=MRC1 PE=1 SV=1	-	-	-	-	K06560	1e-13	dre:100537272	80.1	mannose receptor, C type	-	-	-
Unigene24918_All	23997.7	12561	-1.20315	0	0	Down	gi|237847769|gb|ACR23316.1|	832.402	0	beta-N-acetylglucosaminidase [Litopenaeus vannamei]	gi|237847768|gb|FJ888482.1|	71.9	3e-08	Litopenaeus vannamei beta-N-acetylglucosaminidase mRNA, complete cds	sp|P49010|HEXC_BOMMO	519	1e-146	Chitooligosaccharidolytic beta-N-acetylglucosaminidase OS=Bombyx mori PE=1 SV=1	VC0613	4e-26	118	---	K12373	7e-161	hst:105184376	570	hexosaminidase [EC:3.2.1.52]	-	GO:0004553//hydrolase activity, hydrolyzing O-glycosyl compounds;GO:0004563//beta-N-acetylhexosaminidase activity	GO:0005975//carbohydrate metabolic process
CL2898.Contig1_All	250.534	6439.72	4.41472	0	0	Up	gi|926636069|ref|XP_013783953.1|	1366.67	0	PREDICTED: cytosolic 10-formyltetrahydrofolate dehydrogenase-like [Limulus polyphemus] &gt;gi|926636071|ref|XP_013783954.1| PREDICTED: cytosolic 10-formyltetrahydrofolate dehydrogenase-like [Limulus polyphemus] &gt;gi|926636073|ref|XP_013783955.1| PREDICTED: cytosolic 10-formyltetrahydrofolate dehydrogenase-like [Limulus polyphemus]	gi|929292604|ref|XM_014168048.1|	117	1e-21	PREDICTED: Salmo salar cytosolic 10-formyltetrahydrofolate dehydrogenase-like (LOC106583638), transcript variant X3, mRNA	sp|Q63ZT8|AL1L1_XENTR	1261	0	Cytosolic 10-formyltetrahydrofolate dehydrogenase OS=Xenopus tropicalis GN=aldh1l1 PE=2 SV=1	SPAC9E9.09c	8e-121	434	---	K00289	0	sko:100377034	1313	formyltetrahydrofolate dehydrogenase [EC:1.5.1.6]	-	GO:0016491//oxidoreductase activity;GO:0008168//methyltransferase activity;GO:0016742//hydroxymethyl-, formyl- and related transferase activity	GO:0009058//biosynthetic process;GO:0055114//oxidation-reduction process;GO:0008152//metabolic process
Unigene10125_All	30806.2	18475.2	-1.00682	0	0	Down	gi|321453462|gb|EFX64695.1|	289.656	1.04657e-75	hypothetical protein DAPPUDRAFT_93775 [Daphnia pulex]	gi|685044984|emb|LN593509.1|	69.9	8e-08	Cyprinus carpio genome assembly common carp genome ,scaffold 000002428	sp|P00730|CBPA1_BOVIN	268	2e-71	Carboxypeptidase A1 OS=Bos taurus GN=CPA1 PE=1 SV=3	YHR132c	1e-40	166	---	K08779	9e-74	xla:495367	280	carboxypeptidase A1 [EC:3.4.17.1]!K01298	-	GO:0004180//carboxypeptidase activity;GO:0008270//zinc ion binding;GO:0004181//metallocarboxypeptidase activity	GO:0006508//proteolysis
Unigene5204_All	194.38	6092.5	4.70089	0	0	Up	gi|672889448|dbj|BAP28203.1|	243.432	1.31578e-61	copper/zinc superoxide dismutase isoform 4 [Marsupenaeus japonicus]	gi|690579043|emb|LN129745.1|	109	1e-19	Spirometra erinaceieuropaei genome assembly S_erinaceieuropaei ,scaffold SPER_scaffold0120069	sp|P82205|SODC_BOMMO	126	2e-28	Superoxide dismutase [Cu-Zn] OS=Bombyx mori PE=1 SV=3	YJR104c	3e-24	112	---	K04565	4e-41	dpx:DAPPUDRAFT_221374	172	superoxide dismutase, Cu-Zn family [EC:1.15.1.1]	-	GO:0046872//metal ion binding;GO:0004784//superoxide dismutase activity	GO:0006801//superoxide metabolic process;GO:0055114//oxidation-reduction process
CL2903.Contig2_All	3747.65	15239.9	1.7546	0	0	Up	gi|999974691|gb|KXJ13865.1|	61.2326	4.86703e-07	hypothetical protein AC249_AIPGENE13257 [Exaiptasia pallida]	-	-	-	-	-	-	-	-	-	-	-	-	-	-	-	-	-	-	-	-
CL7804.Contig1_All	27551.9	16101	-1.04419	0	0	Down	gi|700367705|gb|AIU92929.1|	759.599	0	chitinase 3 [Macrobrachium nipponense]	gi|590141455|gb|KF466277.1|	1762	0	Macrobrachium nipponense chitinase 3B mRNA, complete cds	sp|Q95M17|CHIA_BOVIN	298	3e-80	Acidic mammalian chitinase OS=Bos taurus GN=CHIA PE=1 SV=1	BH0916_1	4e-40	164	---	K01183	2e-102	soc:105204966	375	chitinase [EC:3.2.1.14]	-	GO:0004553//hydrolase activity, hydrolyzing O-glycosyl compounds;GO:0004568//chitinase activity	GO:0005975//carbohydrate metabolic process;GO:0006032//chitin catabolic process
CL4797.Contig1_All	4964.04	17584.2	1.5555	0	0	Up	gi|392283969|gb|AFM54541.1|	1988.77	0	Na+/K+_ATPase [Palaemon carinicauda]	gi|392283968|gb|JQ360623.1|	4787	0	Exopalaemon carinicauda Na+/K+_ATPase mRNA, complete cds	sp|P13607|ATNA_DROME	1714	0	Sodium/potassium-transporting ATPase subunit alpha OS=Drosophila melanogaster GN=Atpalpha PE=1 SV=3	MA4378	0	669	---	K01539	0	aec:105143877	1741	sodium/potassium-transporting ATPase subunit alpha [EC:3.6.3.9]	GO:0016021//integral component of membrane	GO:0000166//nucleotide binding;GO:0046872//metal ion binding	-
CL512.Contig2_All	4874.19	35.6421	-7.36463	0	0	Down	gi|806629247|gb|AKB96227.1|	1046.19	0	heat shock protein [Cherax destructor]	gi|238683638|gb|FJ875280.1|	1576	0	Palaemonetes varians 70 kDa heat shock protein form 1 mRNA, partial cds	sp|P63018|HSP7C_RAT	990	0	Heat shock cognate 71 kDa protein OS=Rattus norvegicus GN=Hspa8 PE=1 SV=1	SPAC13G7.02c	0	933	---	K03283	0	aam:106483007	1003	heat shock 70kDa protein 1/8	-	-	-
Unigene34936_All	1771.02	10444.3	2.29087	0	0	Up	-	-	-	-	gi|85013460|gb|DQ339106.1|	65.9	2e-06	Kryptolebias marmoratus cytochrome P450 aromatase B (cyp19B) mRNA, complete cds	-	-	-	-	-	-	-	-	-	-	-	-	-	-	-	-
CL533.Contig40_All	748.148	7600.96	3.07559	0	0	Up	gi|585697627|ref|XP_006822422.1|	117.472	4.56508e-23	PREDICTED: uncharacterized protein LOC102810112 [Saccoglossus kowalevskii]	gi|37805258|gb|BC060127.1|	67.9	2e-06	Mus musculus eukaryotic translation initiation factor 2C, 3, mRNA (cDNA clone IMAGE:6409378)	-	-	-	-	-	-	-	-	-	-	-	-	-	-	-	-
Unigene31204_All	16366	7366.41	-1.42086	0	0	Down	gi|52695497|pdb|1SHN|A	640.573	0	Chain A, Crystal Structure Of Shrimp Alkaline Phosphatase With Phosphate Bound &gt;gi|52695498|pdb|1SHN|B Chain B, Crystal Structure Of Shrimp Alkaline Phosphatase With Phosphate Bound &gt;gi|52695499|pdb|1SHQ|A Chain A, Crystal Structure Of Shrimp Alkaline Phosphatase With Magnesium In M3 &gt;gi|52695500|pdb|1SHQ|B Chain B, Crystal Structure Of Shrimp Alkaline Phosphatase With Magnesium In M3	-	-	-	-	sp|P29523|PPB_BOMMO	355	2e-107	Membrane-bound alkaline phosphatase OS=Bombyx mori GN=Alp-m PE=1 SV=4	XF0657	5e-72	271	---	K01077	5e-127	dpx:DAPPUDRAFT_228306	412	alkaline phosphatase [EC:3.1.3.1]	-	GO:0016791//phosphatase activity	GO:0008152//metabolic process
CL6292.Contig1_All	208.203	5672.84	4.49882	0	0	Up	gi|260810424|ref|XP_002599964.1|	262.692	2.08788e-67	hypothetical protein BRAFLDRAFT_212201 [Branchiostoma floridae] &gt;gi|229285248|gb|EEN55976.1| hypothetical protein BRAFLDRAFT_212201 [Branchiostoma floridae]	-	-	-	-	sp|O75936|BODG_HUMAN	238	5e-62	Gamma-butyrobetaine dioxygenase OS=Homo sapiens GN=BBOX1 PE=1 SV=1	mll1440	3e-26	119	---	K00471	3e-68	bfo:BRAFLDRAFT_212201	262	gamma-butyrobetaine dioxygenase [EC:1.14.11.1]	-	GO:0016491//oxidoreductase activity	GO:0055114//oxidation-reduction process
CL8229.Contig2_All	4386.08	90.8298	-5.86282	0	0	Down	gi|321475817|gb|EFX86779.1|	553.132	2.67545e-154	hypothetical protein DAPPUDRAFT_307838 [Daphnia pulex]	gi|701331791|ref|XM_009980113.1|	81.8	9e-11	PREDICTED: Tauraco erythrolophus angiotensin I converting enzyme 2 (ACE2), partial mRNA	sp|Q10751|ACE_CHICK	528	8e-149	Angiotensin-converting enzyme (Fragment) OS=Gallus gallus GN=ACE PE=2 SV=1	YGR189c	8e-10	65.9	---	K01283	4e-155	dpx:DAPPUDRAFT_307838	553	peptidyl-dipeptidase A [EC:3.4.15.1]	GO:0016020//membrane	GO:0008241//peptidyl-dipeptidase activity;GO:0008237//metallopeptidase activity	GO:0006508//proteolysis
CL6087.Contig2_All	2393.9	11710.1	2.02113	0	0	Up	gi|558633449|gb|AHA83583.1|	137.887	9.63138e-30	C-type lectin 2 [Marsupenaeus japonicus]	-	-	-	-	sp|P04929|HRPX_PLALO	98.6	6e-20	Histidine-rich glycoprotein OS=Plasmodium lophurae PE=4 SV=1	YOR054c	2e-08	60.1	---	K16889	6e-14	fca:101098578	82.4	cation channel sperm-associated protein 1	-	-	-
CL6675.Contig1_All	11418.3	4024.11	-1.7738	0	0	Down	gi|590141439|gb|AHL28106.1|	659.448	0	chitinase 3A [Macrobrachium nipponense]	gi|590141438|gb|KF466276.1|	704	0	Macrobrachium nipponense chitinase 3A mRNA, complete cds	sp|Q95M17|CHIA_BOVIN	331	4e-90	Acidic mammalian chitinase OS=Bos taurus GN=CHIA PE=1 SV=1	lin0153_1	8e-40	164	---	K01183	4e-110	hst:105192118	401	chitinase [EC:3.2.1.14]	-	GO:0004553//hydrolase activity, hydrolyzing O-glycosyl compounds;GO:0004568//chitinase activity	GO:0005975//carbohydrate metabolic process;GO:0006032//chitin catabolic process
Unigene19561_All	4610.7	264.441	-4.39316	0	0	Down	gi|269785289|ref|NP_001161572.1|	375.555	2.67351e-101	iodide transporter-like protein [Saccoglossus kowalevskii] &gt;gi|268054137|gb|ACY92555.1| iodide transporter-like protein [Saccoglossus kowalevskii]	-	-	-	-	sp|Q1EHB4|SC5AC_HUMAN	328	3e-89	Sodium-coupled monocarboxylate transporter 2 OS=Homo sapiens GN=SLC5A12 PE=2 SV=2	sll1087	3e-37	155	---	K14388	4e-102	sko:100313639	375	solute carrier family 5 (sodium-coupled monocarboxylate transporter), member 8/12	GO:0016020//membrane	GO:0005215//transporter activity	GO:0055085//transmembrane transport;GO:0006810//transport
Unigene200_All	9899.57	3056.02	-1.9649	0	0	Down	gi|22218918|pdb|1K7H|A	597.045	1.17004e-167	Chain A, Crystal Structure Of Shrimp Alkaline Phosphatase &gt;gi|22218919|pdb|1K7H|B Chain B, Crystal Structure Of Shrimp Alkaline Phosphatase	gi|690464988|emb|LN003611.1|	79.8	3e-10	Spirometra erinaceieuropaei genome assembly S_erinaceieuropaei ,scaffold SPER_scaffold0003583	sp|P08289|PPBT_RAT	434	7e-121	Alkaline phosphatase, tissue-nonspecific isozyme OS=Rattus norvegicus GN=Alpl PE=1 SV=2	XF0657	3e-85	316	---	K01077	6e-136	dpx:DAPPUDRAFT_328304	488	alkaline phosphatase [EC:3.1.3.1]	-	GO:0016791//phosphatase activity	GO:0008152//metabolic process
Unigene9751_All	629.792	6859.38	3.17594	0	0	Up	gi|926615293|ref|XP_013772721.1|	401.364	5.22406e-109	PREDICTED: glycine N-methyltransferase-like [Limulus polyphemus]	gi|47086404|ref|NM_212816.1|	87.7	7e-13	Danio rerio glycine N-methyltransferase (gnmt), mRNA >gi|38383073|gb|BC062527.1| Danio rerio glycine N-methyltransferase, mRNA (cDNA clone MGC:77856 IMAGE:7002345), complete cds	sp|P13255|GNMT_RAT	360	1e-98	Glycine N-methyltransferase OS=Rattus norvegicus GN=Gnmt PE=1 SV=2	L28696	6e-07	55.1	---	K00552	4e-104	sko:100378448	382	glycine N-methyltransferase [EC:2.1.1.20]	-	GO:0017174//glycine N-methyltransferase activity	-
CL6763.Contig2_All	6403.31	1110.65	-2.7966	0	0	Down	gi|646721423|gb|KDR22771.1|	352.829	1.44677e-94	UDP-glucuronosyltransferase 2C1, partial [Zootermopsis nevadensis]	-	-	-	-	sp|Q16880|CGT_HUMAN	258	3e-68	2-hydroxyacylsphingosine 1-beta-galactosyltransferase OS=Homo sapiens GN=UGT8 PE=2 SV=2	slr1125	2e-13	75.9	---	K00699	3e-88	tca:656120	328	glucuronosyltransferase [EC:2.4.1.17]	-	GO:0016758//transferase activity, transferring hexosyl groups	GO:0008152//metabolic process
CL3250.Contig1_All	6476.75	19936.6	1.35288	0	0	Up	gi|328900141|gb|AEB54656.1|	252.677	1.92808e-64	glutathione S transferase D1 [Procambarus clarkii]	-	-	-	-	sp|Q9BEB0|GSTM2_MACFU	216	1e-55	Glutathione S-transferase Mu 2 OS=Macaca fuscata fuscata GN=GSTM2 PE=2 SV=3	-	-	-	-	K00799	1e-58	bfo:BRAFLDRAFT_72748	230	glutathione S-transferase [EC:2.5.1.18]	-	GO:0004364//glutathione transferase activity;GO:0005515//protein binding	GO:0008152//metabolic process
Unigene20665_All	4779.16	440.352	-3.70922	0	0	Down	gi|805766860|ref|XP_012135373.1|	532.332	1.36986e-148	PREDICTED: sphingomyelin phosphodiesterase isoform X2 [Megachile rotundata]	-	-	-	-	sp|Q0VD19|ASM_BOVIN	391	3e-108	Sphingomyelin phosphodiesterase OS=Bos taurus GN=SMPD1 PE=2 SV=1	-	-	-	-	K12350	2e-148	bter:100651097	528	sphingomyelin phosphodiesterase [EC:3.1.4.12]	-	GO:0016787//hydrolase activity	-
CL2846.Contig3_All	2663.44	11833.2	1.88228	0	0	Up	gi|817060520|ref|XP_012251821.1|	224.172	1.75407e-55	PREDICTED: high affinity copper uptake protein 1 isoform X3 [Athalia rosae]	-	-	-	-	sp|O15431|COPT1_HUMAN	165	6e-40	High affinity copper uptake protein 1 OS=Homo sapiens GN=SLC31A1 PE=1 SV=1	-	-	-	-	K14686	4e-50	hst:105182184	203	solute carrier family 31 (copper transporter), member 1	GO:0016021//integral component of membrane	GO:0005375//copper ion transmembrane transporter activity	GO:0035434//copper ion transmembrane transport
Unigene17690_All	6356.66	1210.68	-2.66164	0	0	Down	gi|157058377|gb|ABV02980.1|	255.373	4.0823e-66	sperm gelatinase-like protease [Macrobrachium rosenbergii]	gi|157058376|gb|EF647641.1|	1128	0	Macrobrachium rosenbergii sperm gelatinase-like protease mRNA, complete cds	-	-	-	-	-	-	-	-	-	-	-	-	-	-	-	-
CL6066.Contig1_All	691.993	6598.38	2.98409	0	0	Up	gi|675130582|ref|XP_008887178.1|	57.3806	1.75854e-06	chloride transporter, chloride channel (ClC) family protein [Hammondia hammondi] &gt;gi|661333976|gb|KEP62125.1| chloride transporter, chloride channel (ClC) family protein [Hammondia hammondi]	-	-	-	-	sp|Q02817|MUC2_HUMAN	49.7	5e-06	Mucin-2 OS=Homo sapiens GN=MUC2 PE=1 SV=2	-	-	-	-	K10955	4e-06	pss:106732736	53.5	intestinal mucin-2	-	-	-
CL2103.Contig2_All	977.084	7406.65	2.65307	0	0	Up	gi|926622510|ref|XP_013776643.1|	663.685	0	PREDICTED: solute carrier family 15 member 1-like [Limulus polyphemus]	gi|157135684|ref|XM_001663496.1|	85.7	3e-12	Aedes aegypti AAEL003318-RA mRNA	sp|P91679|PEPT1_DROME	501	3e-141	Peptide transporter family 1 OS=Drosophila melanogaster GN=yin PE=1 SV=2	ECU11g1050	3e-57	222	---	K14206	0	dpx:DAPPUDRAFT_314695	659	solute carrier family 15 (oligopeptide transporter), member 1	GO:0016020//membrane	GO:0005215//transporter activity	GO:0006810//transport;GO:0006857//oligopeptide transport
Unigene28525_All	6278.91	1256.67	-2.5901	0	0	Down	-	-	-	-	gi|832031504|ref|XM_012907258.1|	85.7	9e-13	Plasmodium reichenowi LCCL domain-containing protein (CCp4), partial mRNA	sp|Q55F68|CYAD_DICDI	50.1	7e-06	Adenylate cyclase, terminal-differentiation specific OS=Dictyostelium discoideum GN=acrA PE=1 SV=1	-	-	-	-	-	-	-	-	-	-	-	-
Unigene19671_All	9242.13	3065.22	-1.86143	0	0	Down	gi|195971120|gb|ACG60902.1|	571.237	4.93436e-160	cathepsin C [Fenneropenaeus chinensis]	-	-	-	-	sp|P53634|CATC_HUMAN	422	2e-117	Dipeptidyl peptidase 1 OS=Homo sapiens GN=CTSC PE=1 SV=2	AF1946_2	2e-11	70.5	---	K01275	9e-123	spu:764711	444	cathepsin C [EC:3.4.14.1]	-	GO:0008234//cysteine-type peptidase activity	GO:0006508//proteolysis
CL5112.Contig2_All	5912.61	1125.6	-2.6623	0	0	Down	-	-	-	-	-	-	-	-	-	-	-	-	-	-	-	-	-	-	-	-	-	-	-	-
CL1271.Contig1_All	18441.9	9934.94	-1.1616	0	0	Down	-	-	-	-	-	-	-	-	-	-	-	-	-	-	-	-	-	-	-	-	-	-	-	-
CL5238.Contig1_All	121.812	4500.1	4.93804	0	0	Up	gi|321462018|gb|EFX73045.1|	428.328	4.2122e-117	hypothetical protein DAPPUDRAFT_188919 [Daphnia pulex]	gi|975121530|ref|XM_015420833.1|	75.8	3e-09	PREDICTED: Gekko japonicus phytanoyl-CoA 2-hydroxylase (PHYH), mRNA	sp|P57093|PAHX_RAT	401	4e-111	Phytanoyl-CoA dioxygenase, peroxisomal OS=Rattus norvegicus GN=Phyh PE=1 SV=2	all4427	2e-11	70.1	---	K00477	6e-118	dpx:DAPPUDRAFT_188919	428	phytanoyl-CoA hydroxylase [EC:1.14.11.18]	-	-	-
CL2898.Contig2_All	369.754	5342.86	3.58378	0	0	Up	gi|926636069|ref|XP_013783953.1|	1366.67	0	PREDICTED: cytosolic 10-formyltetrahydrofolate dehydrogenase-like [Limulus polyphemus] &gt;gi|926636071|ref|XP_013783954.1| PREDICTED: cytosolic 10-formyltetrahydrofolate dehydrogenase-like [Limulus polyphemus] &gt;gi|926636073|ref|XP_013783955.1| PREDICTED: cytosolic 10-formyltetrahydrofolate dehydrogenase-like [Limulus polyphemus]	gi|929292604|ref|XM_014168048.1|	117	2e-21	PREDICTED: Salmo salar cytosolic 10-formyltetrahydrofolate dehydrogenase-like (LOC106583638), transcript variant X3, mRNA	sp|Q63ZT8|AL1L1_XENTR	1261	0	Cytosolic 10-formyltetrahydrofolate dehydrogenase OS=Xenopus tropicalis GN=aldh1l1 PE=2 SV=1	SPAC9E9.09c	8e-121	434	---	K00289	0	sko:100377034	1322	formyltetrahydrofolate dehydrogenase [EC:1.5.1.6]	-	GO:0016742//hydroxymethyl-, formyl- and related transferase activity;GO:0008168//methyltransferase activity;GO:0016491//oxidoreductase activity	GO:0008152//metabolic process;GO:0055114//oxidation-reduction process;GO:0009058//biosynthetic process
Unigene837_All	5173.1	16411.5	1.39641	0	0	Up	gi|1000736368|ref|XP_015590668.1|	2810.02	0	PREDICTED: myosin heavy chain, non-muscle [Cephus cinctus]	gi|852738376|ref|XM_013011573.1|	276	4e-69	PREDICTED: Dipodomys ordii myosin, heavy chain 11, smooth muscle (Myh11), transcript variant X3, mRNA	sp|Q99323|MYSN_DROME	2699	0	Myosin heavy chain, non-muscle OS=Drosophila melanogaster GN=zip PE=1 SV=2	ECU04g1000	0	838	---	K10352	0	soc:105199654	2787	myosin heavy chain	GO:0016459//myosin complex	GO:0005524//ATP binding;GO:0005515//protein binding;GO:0003774//motor activity	-
Unigene6076_All	3618.06	116.124	-5.23067	0	0	Down	-	-	-	-	-	-	-	-	-	-	-	-	-	-	-	-	-	-	-	-	-	-	-	-
CL6400.Contig1_All	699.769	6298.3	2.90082	0	0	Up	gi|321478301|gb|EFX89258.1|	528.094	1.97232e-147	hypothetical protein DAPPUDRAFT_303131 [Daphnia pulex]	gi|260822059|ref|XM_002606375.1|	71.9	2e-08	Branchiostoma floridae hypothetical protein, mRNA	sp|P07846|DHSO_SHEEP	463	4e-130	Sorbitol dehydrogenase OS=Ovis aries GN=SORD PE=1 SV=1	YJR159w	2e-78	291	---	K00008	3e-148	dpx:DAPPUDRAFT_303131	528	L-iditol 2-dehydrogenase [EC:1.1.1.14]	-	GO:0016491//oxidoreductase activity;GO:0008270//zinc ion binding	GO:0055114//oxidation-reduction process
CL7418.Contig1_All	410.358	5387.7	3.44552	0	0	Up	-	-	-	-	gi|30025448|gb|AY231476.1|	69.9	2e-07	Ctenopharyngodon idella glucose transporter X (glutX) gene, complete cds	-	-	-	-	-	-	-	-	-	-	-	-	-	-	-	-
CL3951.Contig2_All	3944.62	13761.3	1.53346	0	0	Up	gi|588294489|gb|AHK23026.1|	385.185	3.167e-103	beta-1,3-glucan-binding protein precursor [Astacus astacus]	-	-	-	-	sp|Q9U943|APLP_LOCMI	206	2e-51	Apolipophorins OS=Locusta migratoria PE=1 SV=2	YGR189c	3e-09	65.9	---	K14462	1e-46	hmg:100199505	194	apolipoprotein B	-	GO:0005319//lipid transporter activity	GO:0006869//lipid transport
Unigene35512_All	17728.3	9690.05	-1.14068	0	0	Down	gi|762134213|ref|XP_011450329.1|	479.945	8.36823e-133	PREDICTED: agmatinase, mitochondrial-like [Crassostrea gigas]	gi|146336986|gb|EF364557.1|	85.7	2e-12	Macrobrachium rosenbergii clone 77 microsatellite sequence	sp|Q90XD2|SPEB_CHICK	419	2e-116	Agmatinase, mitochondrial OS=Gallus gallus GN=AGMAT PE=2 SV=1	PA1421	1e-115	416	---	K01480	3e-124	cin:100177356	448	agmatinase [EC:3.5.3.11]	-	GO:0046872//metal ion binding;GO:0016813//hydrolase activity, acting on carbon-nitrogen (but not peptide) bonds, in linear amidines	-
CL1906.Contig3_All	4422.36	532.332	-3.32361	0	0	Down	-	-	-	-	gi|33285253|gb|AC124522.4|	85.7	4e-12	Mus musculus BAC clone RP23-397A19 from chromosome 10, complete sequence	-	-	-	-	-	-	-	-	-	-	-	-	-	-	-	-
Unigene44410_All	13.8226	4711.65	8.14387	0	0	Up	gi|42558189|dbj|BAD11098.1|	3029.2	0	vitellogenin [Pandalus hypsinotus]	gi|255988560|gb|GQ476736.1|	161	2e-34	Pandalopsis japonica vitellogenin mRNA, partial cds	sp|Q6RG02|VIT_FENME	1771	0	Vitellogenin OS=Fenneropenaeus merguiensis PE=1 SV=2	-	-	-	-	K14462	2e-47	hmg:100199505	195	apolipoprotein B	-	GO:0005319//lipid transporter activity	GO:0006869//lipid transport
CL532.Contig2_All	799.982	6364.99	2.72292	0	0	Up	-	-	-	-	-	-	-	-	-	-	-	-	-	-	-	-	-	-	-	-	-	-	-	-
CL1148.Contig2_All	9374.31	3450.38	-1.71115	0	0	Down	gi|321467616|gb|EFX78605.1|	274.248	8.74165e-71	hypothetical protein DAPPUDRAFT_320238 [Daphnia pulex]	-	-	-	-	sp|P35502|ESTF_MYZPE	231	6e-60	Esterase FE4 OS=Myzus persicae PE=1 SV=1	BS_pnbA	2e-37	156	---	K01049	2e-69	dpx:DAPPUDRAFT_312876	266	acetylcholinesterase [EC:3.1.1.7]!K07378	-	-	-
Unigene24225_All	9921.16	3845.89	-1.63638	0	0	Down	gi|260813850|ref|XP_002601629.1|	462.225	1.42115e-127	hypothetical protein BRAFLDRAFT_85797 [Branchiostoma floridae] &gt;gi|229286928|gb|EEN57641.1| hypothetical protein BRAFLDRAFT_85797 [Branchiostoma floridae]	-	-	-	-	sp|P17439|GLCM_MOUSE	434	4e-121	Glucosylceramidase OS=Mus musculus GN=Gba PE=1 SV=1	STM4426	4e-52	204	---	K01201	2e-128	bfo:BRAFLDRAFT_85797	462	glucosylceramidase [EC:3.2.1.45]	-	GO:0004348//glucosylceramidase activity	GO:0006665//sphingolipid metabolic process
CL5446.Contig1_All	840.586	6402.93	2.66007	0	0	Up	-	-	-	-	gi|160554555|gb|EU136518.1|	67.9	4e-07	Rana nigrovittata clone B171 rugosin-RN antimicrobial peptide precursor, mRNA, complete cds	-	-	-	-	-	-	-	-	-	-	-	-	-	-	-	-
CL2893.Contig2_All	222.025	4401.22	4.03991	0	0	Up	gi|321458007|gb|EFX69083.1|	1101.66	0	hypothetical protein DAPPUDRAFT_329474 [Daphnia pulex]	gi|910327153|ref|XM_013311291.1|	155	5e-33	PREDICTED: Papilio xuthus glutamine--fructose-6-phosphate aminotransferase [isomerizing] 1-like (LOC106117160), mRNA	sp|Q4KMC4|GFPT2_RAT	930	0	Glutamine--fructose-6-phosphate aminotransferase [isomerizing] 2 OS=Rattus norvegicus GN=Gfpt2 PE=2 SV=3	YKL104c	0	751	---	K00820	0	dpx:DAPPUDRAFT_329474	1101	glucosamine--fructose-6-phosphate aminotransferase (isomerizing) [EC:2.6.1.16]	-	GO:0030246//carbohydrate binding	GO:0005975//carbohydrate metabolic process
CL5112.Contig5_All	3461.7	200.055	-4.3822	0	0	Down	-	-	-	-	-	-	-	-	-	-	-	-	-	-	-	-	-	-	-	-	-	-	-	-
CL1318.Contig3_All	54.4265	3834.4	5.86935	0	0	Up	gi|926531053|ref|XP_013814833.1|	128.642	1.30824e-27	PREDICTED: gamma-butyrobetaine dioxygenase [Apteryx australis mantelli]	-	-	-	-	sp|Q9QZU7|BODG_RAT	105	2e-22	Gamma-butyrobetaine dioxygenase OS=Rattus norvegicus GN=Bbox1 PE=1 SV=1	-	-	-	-	K00471	2e-28	aam:106498227	128	gamma-butyrobetaine dioxygenase [EC:1.14.11.1]	-	-	-
Unigene21290_All	6299.65	1642.98	-2.20815	0	0	Down	gi|444517342|gb|ELV11508.1|	72.0182	3.00792e-10	Proteoglycan 4 [Tupaia chinensis]	-	-	-	-	sp|Q92954|PRG4_HUMAN	63.9	8e-10	Proteoglycan 4 OS=Homo sapiens GN=PRG4 PE=1 SV=2	-	-	-	-	K13171	6e-10	cel:CELE_F28D9.1	68.2	serine/arginine repetitive matrix protein 1!K10955	-	-	-
CL2690.Contig3_All	3889.33	13031.2	1.47518	0	0	Up	gi|1000753697|ref|XP_015599755.1|	4635.86	0	PREDICTED: spectrin beta chain, non-erythrocytic 1 isoform X7 [Cephus cinctus]	gi|645010863|ref|XM_008215394.1|	163	8e-35	PREDICTED: Nasonia vitripennis spectrin beta chain, non-erythrocytic 1 (LOC100122788), transcript variant X5, mRNA	sp|Q9NRC6|SPTN5_HUMAN	1354	0	Spectrin beta chain, non-erythrocytic 5 OS=Homo sapiens GN=SPTBN5 PE=1 SV=1	SPAC15A10.08	6e-71	270	---	K06115	0	hst:105189986	4623	spectrin beta	-	GO:0005515//protein binding;GO:0005543//phospholipid binding	-
CL1271.Contig2_All	6479.34	17811.8	1.18972	0	0	Up	-	-	-	-	-	-	-	-	-	-	-	-	-	-	-	-	-	-	-	-	-	-	-	-
Unigene17275_All	3795.16	12731.1	1.47693	0	0	Up	gi|758375321|gb|AJO70001.1|	539.65	7.22308e-151	sodium-potassium ATPase beta [Cherax destructor]	gi|220172358|gb|FJ410321.1|	145	2e-30	Rimicaris exoculata sodium/potassium-dependent ATPase beta-2 subunit mRNA, partial cds	sp|P25169|AT1B1_ARTSF	308	2e-83	Sodium/potassium-transporting ATPase subunit beta OS=Artemia franciscana PE=2 SV=1	-	-	-	-	K01540	2e-90	aag:AaeL_AAEL010783	335	sodium/potassium-transporting ATPase subunit beta	GO:0005890//sodium:potassium-exchanging ATPase complex	-	GO:0006814//sodium ion transport;GO:0006813//potassium ion transport
Unigene13681_All	6761.84	1995.96	-2.02953	0	0	Down	-	-	-	-	-	-	-	-	-	-	-	-	-	-	-	-	-	-	-	-	-	-	GO:0005515//protein binding	-
Unigene19785_All	7.77521	4597.83	8.93866	0	0	Up	gi|761383094|gb|AJP60219.1|	168.318	3.55708e-40	vitellogenin [Macrobrachium nipponense]	gi|761383093|gb|KJ768657.1|	236	2e-58	Macrobrachium nipponense vitellogenin mRNA, complete cds	sp|Q6RG02|VIT_FENME	96.7	1e-20	Vitellogenin OS=Fenneropenaeus merguiensis PE=1 SV=2	-	-	-	-	-	-	-	-	-	-	-	-
Unigene4439_All	10838.6	4788.69	-1.44768	0	0	Down	gi|637332317|ref|XP_003224725.2|	342.813	2.63091e-91	PREDICTED: iodotyrosine dehalogenase 1 [Anolis carolinensis]	-	-	-	-	sp|Q5REW1|IYD1_PONAB	317	1e-85	Iodotyrosine dehalogenase 1 OS=Pongo abelii GN=IYD PE=2 SV=1	PAB0597	8e-22	104	---	K17231	3e-92	acs:100566819	342	iodotyrosine deiodinase [EC:1.21.1.1]	-	-	-
Unigene34068_All	3636.2	366.769	-3.57869	0	0	Down	-	-	-	-	-	-	-	-	-	-	-	-	-	-	-	-	-	-	-	-	-	-	-	-
CL7528.Contig1_All	12579.4	6222.42	-1.28471	0	0	Down	gi|646658364|gb|KDQ84122.1|	1281.93	0	putative cation-transporting ATPase 13A3 [Zootermopsis nevadensis]	gi|687022719|emb|LM525633.1|	75.8	8e-09	Strongyloides papillosus genome assembly S_papillosus_LIN ,scaffold SPAL_contig0000041	sp|Q9H7F0|AT133_HUMAN	900	0	Probable cation-transporting ATPase 13A3 OS=Homo sapiens GN=ATP13A3 PE=1 SV=4	SPAC29A4.19c	4e-103	376	---	K14951	0	aec:105148715	1211	cation-transporting ATPase 13A3/4/5 [EC:3.6.3.-]	GO:0016021//integral component of membrane	GO:0000166//nucleotide binding;GO:0016887//ATPase activity;GO:0046872//metal ion binding	GO:0006812//cation transport
Unigene13765_All	10900	4951.95	-1.40745	0	0	Down	gi|765555703|gb|AJS11554.1|	437.958	2.37941e-120	cathepsin L [Marsupenaeus japonicus]	gi|312306193|gb|HQ437281.1|	65.9	1e-06	Paralithodes camtschaticus cathepsin L mRNA, complete cds	sp|P25782|CYSP2_HOMAM	399	9e-111	Digestive cysteine proteinase 2 OS=Homarus americanus GN=LCP2 PE=2 SV=1	AF1946_2	7e-15	80.5	---	K01365	3e-105	xma:102237609	384	cathepsin L [EC:3.4.22.15]	-	GO:0008234//cysteine-type peptidase activity	GO:0006508//proteolysis
CL532.Contig1_All	9435.65	3884.99	-1.54941	0	0	Down	-	-	-	-	-	-	-	-	-	-	-	-	-	-	-	-	-	-	-	-	-	-	-	-
CL1209.Contig4_All	5856.46	1563.65	-2.1743	0	0	Down	gi|74927078|sp|Q86GF7.1|CRUST_PANBO	462.996	1.61844e-127	RecName: Full=Crustapain; AltName: Full=NsCys; Flags: Precursor &gt;gi|28971811|dbj|BAC65417.1| crustapain [Pandalus borealis]	gi|657814357|ref|XM_008336180.1|	89.7	2e-13	PREDICTED: Cynoglossus semilaevis cathepsin L1-like (LOC103397801), mRNA	sp|Q86GF7|CRUST_PANBO	462	1e-129	Crustapain OS=Pandalus borealis GN=Cys PE=1 SV=1	AF1946_2	3e-19	96.3	---	K01365	2e-96	cqu:CpipJ_CPIJ006471	356	cathepsin L [EC:3.4.22.15]	-	GO:0008234//cysteine-type peptidase activity	GO:0006508//proteolysis
Unigene12726_All	7103.95	2342.03	-1.87006	0	0	Down	gi|443690199|gb|ELT92399.1|	622.854	7.2136e-176	hypothetical protein CAPTEDRAFT_177977 [Capitella teleta]	gi|688600381|ref|XM_005159613.2|	65.9	2e-06	PREDICTED: Danio rerio fucosidase, alpha-L- 1, tissue, tandem duplicate 2 (fuca1.2), transcript variant X1, mRNA	sp|C3YWU0|FUCO_BRAFL	586	7e-167	Alpha-L-fucosidase OS=Branchiostoma floridae GN=BRAFLDRAFT_56888 PE=3 SV=2	TM0306	3e-62	238	---	K01206	2e-174	spu:592142	615	alpha-L-fucosidase [EC:3.2.1.51]	-	GO:0004560//alpha-L-fucosidase activity	GO:0006004//fucose metabolic process;GO:0005975//carbohydrate metabolic process
CL6096.Contig1_All	5700.95	1488.92	-2.20613	0	0	Down	gi|697468304|ref|XP_009667952.1|	610.912	1.39555e-171	PREDICTED: LOW QUALITY PROTEIN: interferon-induced very large GTPase 1-like [Struthio camelus australis]	gi|688540638|ref|XM_009299065.1|	69.9	5e-07	PREDICTED: Danio rerio interferon-induced very large GTPase 1-like (LOC100007727), transcript variant X3, mRNA	sp|Q80SU7|GVIN1_MOUSE	566	3e-160	Interferon-induced very large GTPase 1 OS=Mus musculus GN=Gvin1 PE=1 SV=1	-	-	-	-	K18179	8e-22	nve:NEMVE_v1g208066	110	cytochrome c oxidase assembly factor 6!K12797	-	GO:0005525//GTP binding	-
CL54.Contig9_All	4258.22	719.74	-2.8339	0	0	Down	gi|795101237|ref|XP_011880972.1|	413.305	2.27786e-112	PREDICTED: dipeptidase 1-like isoform X2 [Vollenhovia emeryi]	-	-	-	-	sp|P31429|DPEP1_RABIT	337	1e-91	Dipeptidase 1 OS=Oryctolagus cuniculus GN=DPEP1 PE=1 SV=1	SPAC3A11.10c	2e-73	276	---	K01273	6e-112	hst:105185585	409	membrane dipeptidase [EC:3.4.13.19]	-	GO:0008235//metalloexopeptidase activity;GO:0016805//dipeptidase activity;GO:0008239//dipeptidyl-peptidase activity	GO:0006508//proteolysis
CL2918.Contig5_All	11800.2	5757.92	-1.30438	0	0	Down	gi|320090149|gb|ADW08726.1|	120.939	2.83911e-24	C-type lectin-1 [Litopenaeus vannamei]	gi|68613300|emb|CR931814.13|	75.8	5e-09	Zebrafish DNA sequence from clone DKEY-236E8 in linkage group 5, complete sequence	sp|Q96GW7|PGCB_HUMAN	54.3	3e-06	Brevican core protein OS=Homo sapiens GN=BCAN PE=1 SV=2	-	-	-	-	K17513	2e-07	ola:101164113	62.4	C-type lectin superfamily 17 member A!K10060	-	-	-
Unigene34621_All	247.943	3927.53	3.71635	0	0	Up	gi|321474223|gb|EFX85188.1|	322.013	7.67518e-85	hypothetical protein DAPPUDRAFT_313822 [Daphnia pulex]	gi|689429921|emb|LL905332.1|	95.6	5e-15	Schistocephalus solidus genome assembly S_solidus_NST_G2 ,scaffold SSLN_scaffold0005045	sp|Q09225|NRF6_CAEEL	235	6e-61	Nose resistant to fluoxetine protein 6 OS=Caenorhabditis elegans GN=nrf-6 PE=1 SV=3	lin1329	8e-11	68.9	---	K01183	2e-22	api:100169337	112	chitinase [EC:3.2.1.14]!K04574	-	GO:0016747//transferase activity, transferring acyl groups other than amino-acyl groups	-
CL800.Contig2_All	15338.8	8713.91	-1.08498	0	0	Down	gi|829040833|gb|AKL59784.1|	580.096	2.00987e-162	delta-9 acyl-CoA desaturase [Scylla paramamosain]	gi|409150795|gb|JQ693685.1|	131	1e-25	Eriocheir sinensis acyl-CoA delta-9 desaturase mRNA, complete cds	sp|O44390|ACO11_TRINI	349	4e-95	Acyl-CoA Delta(11) desaturase OS=Trichoplusia ni GN=D11DS PE=1 SV=2	SPCC1281.06c_1	7e-54	212	---	K00507	1e-106	dan:Dana_GF17961	391	stearoyl-CoA desaturase (Delta-9 desaturase) [EC:1.14.19.1]	-	GO:0016717//oxidoreductase activity, acting on paired donors, with oxidation of a pair of donors resulting in the reduction of molecular oxygen to two molecules of water	GO:0006629//lipid metabolic process;GO:0055114//oxidation-reduction process
CL2893.Contig3_All	1062.61	6267.26	2.29103	0	0	Up	gi|321458007|gb|EFX69083.1|	1097.42	0	hypothetical protein DAPPUDRAFT_329474 [Daphnia pulex]	gi|910327153|ref|XM_013311291.1|	155	5e-33	PREDICTED: Papilio xuthus glutamine--fructose-6-phosphate aminotransferase [isomerizing] 1-like (LOC106117160), mRNA	sp|Q4KMC4|GFPT2_RAT	927	0	Glutamine--fructose-6-phosphate aminotransferase [isomerizing] 2 OS=Rattus norvegicus GN=Gfpt2 PE=2 SV=3	YKL104c	0	758	---	K00820	0	dpx:DAPPUDRAFT_329474	1097	glucosamine--fructose-6-phosphate aminotransferase (isomerizing) [EC:2.6.1.16]	-	GO:0030246//carbohydrate binding	GO:0005975//carbohydrate metabolic process
CL1110.Contig2_All	1572.32	7465.29	1.97811	0	0	Up	gi|238477261|gb|ACR43472.1|	232.646	1.83642e-58	hypothetical ferritin light-chain subunit [Rimicaris exoculata]	gi|195539812|gb|BC167928.1|	71.9	2e-08	Xenopus tropicalis solute carrier family 41, member 2, mRNA (cDNA clone MGC:135769 IMAGE:7600540), complete cds	-	-	-	-	-	-	-	-	-	-	-	-	-	-	GO:0008199//ferric iron binding	GO:0006879//cellular iron ion homeostasis;GO:0006826//iron ion transport
CL5757.Contig1_All	14073.1	7730.88	-1.13343	0	0	Down	-	-	-	-	gi|690095034|emb|LM689607.1|	75.8	2e-09	Protopolystoma xenopodis genome assembly P_xenopodis_South_Africa ,scaffold PXEA_scaffold0008670	-	-	-	-	-	-	-	-	-	-	-	-	-	-	-	-
CL1110.Contig1_All	4311.78	13095.6	1.33353	0	0	Up	gi|238477261|gb|ACR43472.1|	232.646	2.15573e-58	hypothetical ferritin light-chain subunit [Rimicaris exoculata]	gi|195539812|gb|BC167928.1|	69.9	1e-07	Xenopus tropicalis solute carrier family 41, member 2, mRNA (cDNA clone MGC:135769 IMAGE:7600540), complete cds	-	-	-	-	-	-	-	-	-	-	-	-	-	-	GO:0008199//ferric iron binding	GO:0006879//cellular iron ion homeostasis;GO:0006826//iron ion transport
CL501.Contig3_All	4775.7	1065.81	-2.43295	0	0	Down	-	-	-	-	-	-	-	-	-	-	-	-	-	-	-	-	-	-	-	-	-	-	-	-
CL6914.Contig1_All	7121.23	2512.19	-1.77237	0	0	Down	gi|761915901|ref|XP_011406968.1|	70.0922	2.60129e-09	PREDICTED: uncharacterized protein LOC105314479 [Amphimedon queenslandica]	-	-	-	-	-	-	-	-	-	-	-	-	-	-	-	-	-	-	-	-
Unigene36466_All	8222.71	3272.17	-1.59856	0	0	Down	gi|321462188|gb|EFX73213.1|	421.009	3.8577e-115	hypothetical protein DAPPUDRAFT_58148 [Daphnia pulex]	-	-	-	-	sp|Q8R2U4|NTM1A_MOUSE	61.6	5e-09	N-terminal Xaa-Pro-Lys N-methyltransferase 1 OS=Mus musculus GN=Ntmt1 PE=2 SV=3	mll3672	7e-17	87.4	---	K05929	5e-116	dpx:DAPPUDRAFT_58148	421	phosphoethanolamine N-methyltransferase [EC:2.1.1.103]	-	GO:0008168//methyltransferase activity	GO:0008152//metabolic process
CL4279.Contig1_All	4213.3	782.976	-2.6971	0	0	Down	gi|321461797|gb|EFX72825.1|	759.214	0	hypothetical protein DAPPUDRAFT_308055 [Daphnia pulex]	gi|641663250|ref|XM_008184346.1|	103	3e-17	PREDICTED: Acyrthosiphon pisum epidermal growth factor receptor kinase substrate 8-like (LOC100163041), transcript variant X3, mRNA	sp|F1M3L7|EPS8_RAT	361	1e-98	Epidermal growth factor receptor kinase substrate 8 OS=Rattus norvegicus GN=Eps8 PE=1 SV=2	-	-	-	-	K17277	0	dpx:DAPPUDRAFT_308055	759	epidermal growth factor receptor kinase substrate 8	-	GO:0005515//protein binding	-
CL441.Contig3_All	457.009	4495.5	3.02899	0	0	Up	gi|242017480|ref|XP_002429216.1|	2924.42	0	acetyl-CoA carboxylase, putative [Pediculus humanus corporis] &gt;gi|212514105|gb|EEB16478.1| acetyl-CoA carboxylase, putative [Pediculus humanus corporis]	gi|833654152|gb|KM507094.1|	167	3e-36	Aphis gossypii acetyl-CoA carboxylase mRNA, complete cds	sp|P11029|ACAC_CHICK	2797	0	Acetyl-CoA carboxylase OS=Gallus gallus GN=ACAC PE=1 SV=1	YNR016c_1	0	676	---	K11262	0	dpx:DAPPUDRAFT_222043	3012	acetyl-CoA carboxylase / biotin carboxylase 1 [EC:6.4.1.2 6.3.4.14]	-	GO:0005524//ATP binding;GO:0004075//biotin carboxylase activity;GO:0046872//metal ion binding;GO:0016874//ligase activity;GO:0003989//acetyl-CoA carboxylase activity	GO:0006633//fatty acid biosynthetic process
CL1246.Contig2_All	807.758	5435.99	2.48135	0	0	Up	gi|974137702|dbj|BAU30873.1|	1556.19	0	Le1-cadherin [Ligia exotica]	gi|689409930|emb|LL885964.1|	77.8	2e-09	Schistosoma margrebowiei genome assembly S_margrebowiei_Zambia ,scaffold SMRZ_contig0005103	sp|Q24298|CADE_DROME	539	6e-152	DE-cadherin OS=Drosophila melanogaster GN=shg PE=1 SV=2	-	-	-	-	K10414	1e-93	dgr:Dgri_GH10145	349	dynein heavy chain 2, cytosolic!K16506	GO:0016020//membrane;GO:0005886//plasma membrane	GO:0005509//calcium ion binding;GO:0005515//protein binding	GO:0007155//cell adhesion;GO:0007156//homophilic cell adhesion via plasma membrane adhesion molecules
CL7634.Contig2_All	3423.68	438.053	-3.23557	0	0	Down	gi|926618653|ref|XP_013774540.1|	281.182	6.17244e-73	PREDICTED: epoxide hydrolase 4-like [Limulus polyphemus]	-	-	-	-	sp|Q0IIS3|EPHX3_XENTR	256	1e-67	Epoxide hydrolase 3 OS=Xenopus tropicalis GN=ephx3 PE=2 SV=1	AGc3327A	6e-24	111	---	K08059	1e-42	bfo:BRAFLDRAFT_126371	177	interferon, gamma-inducible protein 30!K08726	-	GO:0003824//catalytic activity	-
Unigene30959_All	2939.89	248.345	-3.83454	0	0	Down	gi|927141681|ref|XP_013913321.1|	216.468	5.58656e-53	PREDICTED: uncharacterized protein LOC106542189 isoform X1 [Thamnophis sirtalis]	-	-	-	-	sp|A2RUV0|NOTC1_XENTR	119	1e-25	Neurogenic locus notch homolog protein 1 OS=Xenopus tropicalis GN=notch1 PE=1 SV=2	-	-	-	-	K21125	1e-31	csab:103241795	142	mucin-5AC!K03900	-	GO:0005515//protein binding	-
Unigene1684_All	6677.18	2342.03	-1.78067	0	0	Down	gi|926632054|ref|XP_013781778.1|	274.633	4.02158e-71	PREDICTED: glucose-6-phosphatase 2-like [Limulus polyphemus]	-	-	-	-	sp|Q9Z186|G6PC2_MOUSE	231	3e-60	Glucose-6-phosphatase 2 OS=Mus musculus GN=G6pc2 PE=1 SV=1	-	-	-	-	K01084	7e-70	dpx:DAPPUDRAFT_223641	267	glucose-6-phosphatase [EC:3.1.3.9]	-	-	-
CL1117.Contig28_All	1689.81	7452.64	1.8717	0	0	Up	gi|646720057|gb|KDR21924.1|	148.673	2.99108e-32	Glycolipid transfer protein [Zootermopsis nevadensis]	-	-	-	-	sp|B0YN54|GLTP_PANTR	112	2e-23	Glycolipid transfer protein OS=Pan troglodytes GN=GLTP PE=2 SV=1	-	-	-	-	K08051	3e-21	cfa:482381	109	pleckstrin homology domain containing family A member 8	GO:0005737//cytoplasm	GO:0051861//glycolipid binding;GO:0017089//glycolipid transporter activity	GO:0046836//glycolipid transport
CL684.Contig2_All	4071.62	803.671	-2.61012	0	0	Down	gi|321478292|gb|EFX89249.1|	620.542	9.91878e-175	hypothetical protein DAPPUDRAFT_303125 [Daphnia pulex]	gi|780029213|ref|XM_011668140.1|	65.9	4e-06	PREDICTED: Strongylocentrotus purpuratus putative N-acetylated-alpha-linked acidic dipeptidase (LOC105439305), mRNA	sp|Q9CZR2|NALD2_MOUSE	506	1e-142	N-acetylated-alpha-linked acidic dipeptidase 2 OS=Mus musculus GN=Naalad2 PE=1 SV=2	PA2939	2e-06	53.9	---	K01301	6e-170	dpx:DAPPUDRAFT_315157	601	N-acetylated-alpha-linked acidic dipeptidase [EC:3.4.17.21]	-	-	-
Unigene28583_All	10919.9	5510.73	-1.25583	0	0	Down	gi|906542627|gb|AKS48282.1|	197.978	2.03285e-48	gamma-interferon induced thiol reductase GILT1 [Scylla paramamosain]	-	-	-	-	sp|P13284|GILT_HUMAN	105	1e-22	Gamma-interferon-inducible lysosomal thiol reductase OS=Homo sapiens GN=IFI30 PE=1 SV=3	-	-	-	-	K08059	6e-34	nve:NEMVE_v1g246231	147	interferon, gamma-inducible protein 30	-	-	-
CL7000.Contig2_All	6258.18	2117.83	-1.83235	0	0	Down	gi|321456894|gb|EFX67991.1|	979.163	0	hypothetical protein DAPPUDRAFT_301720 [Daphnia pulex]	gi|676454263|ref|XM_009055376.1|	75.8	4e-09	Lottia gigantea hypothetical protein mRNA	sp|P42898|MTHR_HUMAN	837	0	Methylenetetrahydrofolate reductase OS=Homo sapiens GN=MTHFR PE=1 SV=3	SPAC56F8.10	5e-126	451	---	K00297	0	dpx:DAPPUDRAFT_301720	979	methylenetetrahydrofolate reductase (NADPH) [EC:1.5.1.20]	-	GO:0004489//methylenetetrahydrofolate reductase (NAD(P)H) activity	GO:0006555//methionine metabolic process;GO:0055114//oxidation-reduction process
CL4621.Contig2_All	3272.5	423.106	-3.2205	0	0	Down	gi|985424902|ref|XP_015377940.1|	186.422	6.0354e-44	PREDICTED: mpv17-like protein [Diuraphis noxia]	-	-	-	-	sp|Q68F62|MP17L_XENLA	111	2e-23	Mpv17-like protein OS=Xenopus laevis GN=mpv17l PE=2 SV=1	-	-	-	-	K13349	1e-43	api:100158680	182	Mpv17-like protein	GO:0016021//integral component of membrane	-	-
Unigene31693_All	11868.4	6290.25	-1.18513	0	0	Down	-	-	-	-	-	-	-	-	-	-	-	-	-	-	-	-	-	-	-	-	-	-	-	-
CL1233.Contig1_All	986.587	5660.19	2.25114	0	0	Up	gi|1000722499|ref|XP_015609897.1|	155.221	5.70559e-35	PREDICTED: uncharacterized protein LOC107274853 [Cephus cinctus]	-	-	-	-	sp|Q11177|DHS27_CAEEL	53.5	2e-06	Uncharacterized oxidoreductase dhs-27 OS=Caenorhabditis elegans GN=dhs-27 PE=3 SV=2	-	-	-	-	K04507	2e-12	bfo:BRAFLDRAFT_87549	77.4	calcyclin binding protein!K14552	-	-	-
CL4954.Contig1_All	9140.19	4204.62	-1.38944	0	0	Down	gi|558549578|gb|AHA61465.1|	1208.36	0	heat shock protein 70 cognate 3 [Eriocheir sinensis]	gi|558549577|gb|KC493626.1|	999	0	Eriocheir sinensis heat shock protein 70 cognate 3 (HSC70-3) mRNA, complete cds	sp|P29844|HSP7C_DROME	1113	0	Heat shock 70 kDa protein cognate 3 OS=Drosophila melanogaster GN=Hsc70-3 PE=2 SV=2	SPAC22A12.15c	0	855	---	K09490	0	tca:659147	1142	heat shock 70kDa protein 5	-	-	-
Unigene9726_All	6691	2460.45	-1.71249	0	0	Down	gi|378828694|gb|AFC60661.1|	206.453	2.79132e-51	chitinase [Pandalopsis japonica]	gi|590141471|gb|KF466278.1|	99.6	4e-17	Macrobrachium nipponense chitinase 3C mRNA, complete cds	sp|Q9W5U2|CHIT3_DROME	52.8	6e-07	Probable chitinase 3 OS=Drosophila melanogaster GN=Cht3 PE=2 SV=2	-	-	-	-	K01183	3e-18	dpx:DAPPUDRAFT_232075	94	chitinase [EC:3.2.1.14]	GO:0005576//extracellular region	GO:0008061//chitin binding	GO:0006030//chitin metabolic process
CL2244.Contig2_All	3074.66	10169.5	1.45655	0	0	Up	gi|321469621|gb|EFX80600.1|	364.385	3.14842e-98	hypothetical protein DAPPUDRAFT_196566 [Daphnia pulex]	-	-	-	-	sp|Q28FD1|AK1A1_XENTR	248	2e-65	Alcohol dehydrogenase [NADP(+)] OS=Xenopus tropicalis GN=akr1a1 PE=2 SV=1	SPAC26F1.07	1e-52	205	---	K00011	1e-86	phu:Phum_PHUM317840	322	aldehyde reductase [EC:1.1.1.21]!K00002	-	GO:0016491//oxidoreductase activity	GO:0055114//oxidation-reduction process
Unigene39317_All	5962.72	15465.2	1.10579	0	0	Up	-	-	-	-	gi|937553944|gb|KR534638.1|	71.9	3e-08	Sarcophaga peregrina cathepsin L (CathL) mRNA, partial cds	sp|Q26636|CATL_SARPE	342	2e-93	Cathepsin L OS=Sarcophaga peregrina PE=1 SV=1	AF1946_2	6e-14	78.2	---	K01365	4e-93	nvi:100120611	345	cathepsin L [EC:3.4.22.15]	-	GO:0008234//cysteine-type peptidase activity	GO:0006508//proteolysis
CL1971.Contig7_All	2876.83	289.736	-3.58086	0	0	Down	-	-	-	-	-	-	-	-	-	-	-	-	-	-	-	-	-	-	-	-	-	-	-	-
CL459.Contig2_All	2050.06	8002.22	1.69554	0	0	Up	-	-	-	-	gi|685239521|gb|KF696705.1|	65.9	1e-06	Macrobrachium nipponense antilipopolysaccharide factor isoform 1 (Alf1) mRNA, complete cds	-	-	-	-	-	-	-	-	-	-	-	-	-	-	-	-
Unigene5243_All	8651.21	3910.28	-1.41482	0	0	Down	gi|390367499|ref|XP_795649.3|	502.286	1.8576e-139	PREDICTED: D-3-phosphoglycerate dehydrogenase [Strongylocentrotus purpuratus]	gi|478492589|ref|XM_004420596.1|	73.8	9e-09	PREDICTED: Ceratotherium simum simum phosphoglycerate dehydrogenase (LOC101393855), transcript variant X1, mRNA	sp|A5GFY8|SERA_PIG	466	1e-130	D-3-phosphoglycerate dehydrogenase OS=Sus scrofa GN=PHGDH PE=3 SV=1	BS_serA	3e-90	331	---	K00058	2e-140	spu:590971	502	D-3-phosphoglycerate dehydrogenase [EC:1.1.1.95]!K10460	-	GO:0016616//oxidoreductase activity, acting on the CH-OH group of donors, NAD or NADP as acceptor;GO:0051287//NAD binding	GO:0008152//metabolic process;GO:0055114//oxidation-reduction process
CL1359.Contig1_All	6535.49	2412.16	-1.70716	0	0	Down	gi|998512578|ref|XP_015516876.1|	169.474	4.02258e-39	PREDICTED: 3 beta-hydroxysteroid dehydrogenase/Delta 5--&gt;4-isomerase type 4 [Neodiprion lecontei]	-	-	-	-	sp|Q9EQC1|3BHS7_MOUSE	99.8	3e-20	3 beta-hydroxysteroid dehydrogenase type 7 OS=Mus musculus GN=Hsd3b7 PE=2 SV=1	YGL001c	5e-18	92	---	K00070	5e-38	nvi:100120136	162	3beta-hydroxy-Delta5-steroid dehydrogenase / steroid Delta-isomerase [EC:1.1.1.145 5.3.3.1]	-	GO:0016616//oxidoreductase activity, acting on the CH-OH group of donors, NAD or NADP as acceptor;GO:0003854//3-beta-hydroxy-delta5-steroid dehydrogenase activity	GO:0055114//oxidation-reduction process;GO:0006694//steroid biosynthetic process
CL6763.Contig1_All	2646.16	209.254	-3.92977	0	0	Down	gi|646721423|gb|KDR22771.1|	352.443	1.89335e-94	UDP-glucuronosyltransferase 2C1, partial [Zootermopsis nevadensis]	-	-	-	-	sp|Q16880|CGT_HUMAN	243	9e-64	2-hydroxyacylsphingosine 1-beta-galactosyltransferase OS=Homo sapiens GN=UGT8 PE=2 SV=2	slr1125	2e-13	75.9	---	K00699	2e-88	tca:656120	329	glucuronosyltransferase [EC:2.4.1.17]	-	GO:0016758//transferase activity, transferring hexosyl groups	GO:0008152//metabolic process
CL2763.Contig2_All	685.946	4746.15	2.5214	0	0	Up	gi|118369130|ref|XP_001017770.1|	179.489	7.89067e-42	VWA domain CoxE-like protein [Tetrahymena thermophila SB210] &gt;gi|89299537|gb|EAR97525.1| VWA domain CoxE-like protein [Tetrahymena thermophila SB210]	-	-	-	-	-	-	-	-	-	-	-	-	-	-	-	-	-	-	-	-
Unigene17066_All	10353.1	5286.52	-1.23887	0	0	Down	gi|306530847|gb|ADM88556.1|	2461.41	0	fatty acid synthase [Litopenaeus vannamei]	gi|306450604|gb|HM595630.1|	101	1e-16	Litopenaeus vannamei fatty acid synthase (FAS) mRNA, complete cds	sp|P12276|FAS_CHICK	1041	0	Fatty acid synthase OS=Gallus gallus GN=FASN PE=1 SV=5	CAC3355	4e-107	389	---	K00665	0	phu:Phum_PHUM565830	2048	fatty acid synthase, animal type [EC:2.3.1.85]	-	GO:0016788//hydrolase activity, acting on ester bonds;GO:0016491//oxidoreductase activity;GO:0031177//phosphopantetheine binding	GO:0055114//oxidation-reduction process;GO:0009058//biosynthetic process
CL8049.Contig1_All	2517.44	8876.03	1.54876	0	0	Up	gi|395484805|gb|AFN66647.1|	169.088	2.40362e-39	chitin binding-like protein [Fenneropenaeus chinensis]	-	-	-	-	-	-	-	-	-	-	-	-	-	-	-	-	-	GO:0019028//viral capsid	-	-
Unigene13011_All	3786.53	11351.4	1.31473	0	0	Up	gi|241781184|ref|XP_002400257.1|	99.3673	2.03619e-19	ribosomal protein L39, putative [Ixodes scapularis] &gt;gi|215510701|gb|EEC20154.1| ribosomal protein L39, putative [Ixodes scapularis]	gi|913309957|ref|XM_013330137.1|	75.8	3e-10	PREDICTED: Amyelois transitella 60S ribosomal protein L39 (LOC106131142), mRNA	sp|Q962S4|RL39_SPOFR	92	3e-19	60S ribosomal protein L39 OS=Spodoptera frugiperda GN=RpL39 PE=3 SV=1	SPCC663.04	5e-15	77.8	---	K02924	2e-20	isc:IscW_ISCW015391	99.4	large subunit ribosomal protein L39e	-	-	-
CL7107.Contig1_All	8918.16	4186.22	-1.36029	0	0	Down	gi|826418382|ref|XP_012524021.1|	888.256	0	PREDICTED: uncharacterized protein LOC105829585 [Monomorium pharaonis]	gi|908410867|ref|XM_013211066.1|	69.9	2e-07	PREDICTED: Biomphalaria glabrata endoplasmic reticulum aminopeptidase 1-like (LOC106054973), transcript variant X5, mRNA	sp|P15144|AMPN_HUMAN	673	0	Aminopeptidase N OS=Homo sapiens GN=ANPEP PE=1 SV=4	SPBC1921.05	2e-117	422	---	K11140	0	cfo:105253865	882	aminopeptidase N [EC:3.4.11.2]	-	GO:0008270//zinc ion binding;GO:0008237//metallopeptidase activity	GO:0006508//proteolysis
CL133.Contig4_All	299.777	3551.56	3.2973	0	0	Up	gi|321458840|gb|EFX69901.1|	1718.75	0	hypothetical protein DAPPUDRAFT_228516 [Daphnia pulex]	gi|662200267|ref|XM_008475111.1|	117	2e-21	PREDICTED: Diaphorina citri myosin heavy chain 95F (LOC103510449), mRNA	sp|Q9I8D1|MYO6_CHICK	1522	0	Unconventional myosin-VI OS=Gallus gallus GN=MYO6 PE=1 SV=1	YOR326w	1e-126	454	---	K10358	0	dpx:DAPPUDRAFT_228516	1718	myosin VI	GO:0016459//myosin complex	GO:0005515//protein binding;GO:0003774//motor activity;GO:0005524//ATP binding	-
CL541.Contig12_All	9093.54	4357.53	-1.33052	0	0	Down	gi|749726286|gb|KII72172.1|	970.689	0	Transposon Ty3-G Gag-Pol polyprotein [Thelohanellus kitauei]	gi|440214893|gb|JQ796018.1|	494	1e-135	Macrobrachium rosenbergii microsatellite Mro30 sequence	sp|Q8I7P9|POL5_DROME	283	4e-75	Retrovirus-related Pol polyprotein from transposon opus OS=Drosophila melanogaster GN=pol PE=4 SV=1	YIL082w-a_2	4e-88	326	---	K14401	0	pxy:105386838	659	cleavage and polyadenylation specificity factor subunit 1!K16803	-	-	GO:0015074//DNA integration
CL1337.Contig1_All	2924.34	361.02	-3.28716	0	0	Down	gi|933499310|gb|ALG65274.1|	550.051	1.13418e-153	glucose transporter 2 [Litopenaeus vannamei]	-	-	-	-	sp|Q291H8|TRET1_DROPS	322	3e-87	Facilitated trehalose transporter Tret1 OS=Drosophila pseudoobscura pseudoobscura GN=Tret1 PE=3 SV=3	araE	5e-48	191	---	K08145	3e-99	pxy:105393298	366	MFS transporter, SP family, solute carrier family 2 (facilitated glucose transporter), member 8	GO:0016020//membrane;GO:0016021//integral component of membrane	GO:0022857//transmembrane transporter activity;GO:0022891//substrate-specific transmembrane transporter activity;GO:0005215//transporter activity	GO:0055085//transmembrane transport
CL2366.Contig2_All	3197.34	495.54	-2.95899	0	0	Down	gi|675370520|gb|KFM63422.1|	368.237	3.64902e-99	putative inorganic phosphate cotransporter, partial [Stegodyphus mimosarum]	-	-	-	-	sp|Q9NRA2|S17A5_HUMAN	294	6e-79	Sialin OS=Homo sapiens GN=SLC17A5 PE=1 SV=2	dgoT	2e-24	112	---	K12301	3e-99	cin:100187364	365	MFS transporter, ACS family, solute carrier family 17 (sodium-dependent inorganic phosphate cotransporter), member 5	GO:0016021//integral component of membrane	-	GO:0055085//transmembrane transport
CL607.Contig1_All	117.492	2855.97	4.33415	0	0	Up	gi|576250986|gb|AHH29325.1|	1438.32	0	signal transducer and activator of transcription [Scylla paramamosain]	gi|269093671|dbj|AB501344.1|	480	1e-130	Marsupenaeus japonicus STAT mRNA for signal transducer and activator of transcription, complete cds	sp|Q9TUM3|STA5B_BOVIN	674	0	Signal transducer and activator of transcription 5B OS=Bos taurus GN=STAT5B PE=2 SV=2	-	-	-	-	K11224	0	nvi:100121885	1009	signal transducer and activator of transcription 5B	GO:0005634//nucleus	GO:0004871//signal transducer activity;GO:0003677//DNA binding;GO:0003700//transcription factor activity, sequence-specific DNA binding	GO:0006355//regulation of transcription, DNA-templated;GO:0007165//signal transduction
Unigene19300_All	2332.56	8311.5	1.564	0	0	Up	gi|939637932|ref|XP_014294752.1|	1464.13	0	PREDICTED: solute carrier family 12 member 6 [Halyomorpha halys]	gi|992182213|ref|XM_007236807.2|	135	2e-26	PREDICTED: Astyanax mexicanus solute carrier family 12 member 7-like (LOC103035060), transcript variant X3, mRNA	sp|Q9UHW9|S12A6_HUMAN	1196	0	Solute carrier family 12 member 6 OS=Homo sapiens GN=SLC12A6 PE=1 SV=2	SPBC18H10.16	2e-72	275	---	K14427	0	hst:105181978	1452	solute carrier family 12 (potassium/chloride transporter), member 4/5/6	GO:0016020//membrane;GO:0016021//integral component of membrane	GO:0005215//transporter activity;GO:0015379//potassium:chloride symporter activity	GO:0006811//ion transport;GO:0006810//transport;GO:0055085//transmembrane transport
CL8132.Contig2_All	2635.8	264.441	-3.58641	0	0	Down	gi|915666671|gb|KOC68535.1|	232.646	1.26052e-58	Hyaluronidase, partial [Habropoda laboriosa]	-	-	-	-	sp|Q9U6V9|HUGA_POLAN	213	1e-54	Hyaluronidase (Fragment) OS=Polistes annularis PE=1 SV=1	-	-	-	-	K01197	2e-59	tca:661685	232	hyaluronoglucosaminidase [EC:3.2.1.35]	-	GO:0004415//hyalurononglucosaminidase activity	GO:0005975//carbohydrate metabolic process
CL4610.Contig2_All	4621.93	12636.8	1.18188	0	0	Up	gi|321456658|gb|EFX67760.1|	894.419	0	hypothetical protein DAPPUDRAFT_330735 [Daphnia pulex]	-	-	-	-	sp|Q0V8T4|CTP5C_RAT	253	6e-66	Contactin-associated protein like 5-3 OS=Rattus norvegicus GN=Cntnap5c PE=2 SV=1	-	-	-	-	K07380	6e-59	sasa:106599303	234	contactin associated protein-like 2	-	GO:0005515//protein binding;GO:0004867//serine-type endopeptidase inhibitor activity;GO:0005509//calcium ion binding	-
CL4463.Contig3_All	3868.6	884.154	-2.39864	0	0	Down	gi|646718024|gb|KDR20657.1|	372.474	3.34288e-100	Golgi-associated plant pathogenesis-related protein 1 [Zootermopsis nevadensis]	-	-	-	-	sp|Q9H4G4|GAPR1_HUMAN	123	3e-27	Golgi-associated plant pathogenesis-related protein 1 OS=Homo sapiens GN=GLIPR2 PE=1 SV=3	YJL079c	9e-19	94.7	---	K19867	7e-30	sko:100370249	135	LIM domain-binding protein 3!K19919	GO:0005576//extracellular region	-	-
CL1813.Contig1_All	789.615	4801.33	2.33502	0	0	Up	gi|195479746|ref|XP_002101012.1|	264.618	8.78935e-68	uncharacterized protein Dyak_GE15851 [Drosophila yakuba] &gt;gi|194188536|gb|EDX02120.1| uncharacterized protein Dyak_GE15851 [Drosophila yakuba]	-	-	-	-	sp|Q09225|NRF6_CAEEL	195	6e-49	Nose resistant to fluoxetine protein 6 OS=Caenorhabditis elegans GN=nrf-6 PE=1 SV=3	ML2670	2e-08	60.5	---	K01183	2e-16	api:100169337	90.9	chitinase [EC:3.2.1.14]	-	GO:0016747//transferase activity, transferring acyl groups other than amino-acyl groups	-
CL824.Contig2_All	5960.13	14952.4	1.05777	0	0	Up	gi|871223182|ref|XP_012936238.1|	267.7	9.9306e-69	PREDICTED: protein lifeguard 1-like [Aplysia californica]	-	-	-	-	sp|Q32L53|LFG1_BOVIN	204	9e-52	Protein lifeguard 1 OS=Bos taurus GN=GRINA PE=2 SV=1	SPCC576.04	2e-30	133	---	K06890	3e-67	obi:106883014	259	uncharacterized protein	-	-	-
CL2.Contig4_All	270.404	3303.22	3.34149	0	0	Up	gi|321478948|gb|EFX89904.1|	137.502	1.47178e-29	hypothetical protein DAPPUDRAFT_230075 [Daphnia pulex]	gi|64175206|gb|DQ019863.1|	109	2e-19	Macrobrachium rosenbergii clone Prk8E/1 microsatellite sequence	sp|P51910|APOD_MOUSE	105	7e-22	Apolipoprotein D OS=Mus musculus GN=Apod PE=2 SV=1	VCA0443	2e-10	66.6	---	K03098	2e-30	dpx:DAPPUDRAFT_230075	137	apolipoprotein D and lipocalin family protein	-	-	-
CL7739.Contig1_All	2309.24	8187.33	1.55678	0	0	Up	gi|186696079|gb|ACC86854.1|	97.4413	3.62663e-18	C-type lectin-like domain-containing protein PtLP [Portunus trituberculatus]	gi|354792848|gb|JN957349.1|	63.9	3e-06	Mus musculus targeted KO-first, conditional ready, lacZ-tagged mutant allele Slc27a3:tm1a(EUCOMM)Wtsi; transgenic	-	-	-	-	-	-	-	-	K17513	5e-06	crg:105324957	54.3	C-type lectin superfamily 17 member A!K06560	-	-	-
Unigene9715_All	3472.06	10460.4	1.32188	0	0	Up	gi|972196499|ref|XP_015180166.1|	188.348	3.32085e-46	PREDICTED: 40S ribosomal protein S25-like [Polistes dominula]	gi|645007104|ref|XM_001599213.3|	151	8e-33	PREDICTED: Nasonia vitripennis 40S ribosomal protein S25 (LOC100116025), mRNA	sp|P48588|RS25_DROME	175	4e-44	40S ribosomal protein S25 OS=Drosophila melanogaster GN=RpS25 PE=1 SV=3	YGR027c	2e-21	99.8	---	K02975	5e-46	bter:100647377	184	small subunit ribosomal protein S25e	-	-	-
Unigene31636_All	157.232	2908.85	3.94029	0	0	Up	gi|321479361|gb|EFX90317.1|	632.098	1.97738e-178	hypothetical protein DAPPUDRAFT_190107 [Daphnia pulex]	gi|807029334|ref|XM_004525899.2|	67.9	7e-07	PREDICTED: Ceratitis capitata probable peroxisomal acyl-coenzyme A oxidase 1 (LOC101450357), mRNA	sp|Q8HYL8|ACOX1_PHACI	557	5e-158	Peroxisomal acyl-coenzyme A oxidase 1 OS=Phascolarctos cinereus GN=ACOX1 PE=1 SV=2	YGL205w	1e-55	216	---	K00232	3e-179	dpx:DAPPUDRAFT_190107	632	acyl-CoA oxidase [EC:1.3.3.6]	GO:0005777//peroxisome	GO:0003997//acyl-CoA oxidase activity	GO:0006635//fatty acid beta-oxidation;GO:0055114//oxidation-reduction process
Unigene36621_All	3077.25	9669.35	1.38258	0	0	Up	gi|378828696|gb|AFC60662.1|	842.032	0	chitinase [Pandalopsis japonica]	gi|870825985|gb|KP692741.1|	117	7e-22	Eriocheir sinensis chitinase 4 mRNA, complete cds	sp|Q95M17|CHIA_BOVIN	298	5e-80	Acidic mammalian chitinase OS=Bos taurus GN=CHIA PE=1 SV=1	BH0916_1	7e-39	160	---	K01183	8e-119	dpx:DAPPUDRAFT_189897	431	chitinase [EC:3.2.1.14]	GO:0005576//extracellular region	GO:0004568//chitinase activity;GO:0004553//hydrolase activity, hydrolyzing O-glycosyl compounds;GO:0008061//chitin binding	GO:0006032//chitin catabolic process;GO:0006030//chitin metabolic process;GO:0005975//carbohydrate metabolic process
Unigene28500_All	4960.58	13097.9	1.13156	0	0	Up	gi|356483027|emb|CCE46016.1|	272.707	5.33471e-71	putative 40S ribosomal protein S12 [Nephrops norvegicus]	gi|262401174|gb|FJ774769.1|	131	1e-26	Scylla paramamosain 40S ribosomal protein S12E mRNA, partial cds	sp|P46405|RS12_PIG	199	6e-51	40S ribosomal protein S12 OS=Sus scrofa GN=RPS12 PE=2 SV=2	SPCC962.04	1e-34	144	---	K02951	2e-53	sko:100376688	211	small subunit ribosomal protein S12e	GO:0005622//intracellular;GO:0005840//ribosome	GO:0003735//structural constituent of ribosome	GO:0006412//translation
Unigene35098_All	1020.28	5283.08	2.10322	0	0	Up	gi|769852227|ref|XP_011637573.1|	112.464	3.40363e-22	PREDICTED: uncharacterized protein LOC105427512 [Pogonomyrmex barbatus]	-	-	-	-	sp|O60760|HPGDS_HUMAN	97.4	1e-19	Hematopoietic prostaglandin D synthase OS=Homo sapiens GN=HPGDS PE=1 SV=3	-	-	-	-	K04097	1e-21	nvi:100124012	107	prostaglandin-H2 D-isomerase / glutathione transferase [EC:5.3.99.2 2.5.1.18]	-	GO:0005515//protein binding	-
CL61.Contig9_All	2465.6	232.248	-3.67739	0	0	Down	gi|585711951|ref|XP_006824833.1|	238.424	5.73744e-60	PREDICTED: flagellar attachment zone protein 1-like isoform X3 [Saccoglossus kowalevskii]	-	-	-	-	sp|Q99PL5|RRBP1_MOUSE	150	1e-35	Ribosome-binding protein 1 OS=Mus musculus GN=Rrbp1 PE=1 SV=2	SPCC645.05c	8e-17	87.8	---	K14000	1e-57	sko:100369294	227	ribosome-binding protein 1	-	-	-
Unigene4957_All	2156.32	103.477	-4.65039	0	0	Down	gi|321458909|gb|EFX69969.1|	504.212	3.96368e-140	hypothetical protein DAPPUDRAFT_328613 [Daphnia pulex]	-	-	-	-	sp|Q9BDT0|GLCM_PANTR	466	1e-130	Glucosylceramidase OS=Pan troglodytes GN=GBA PE=3 SV=1	STM4426	3e-51	201	---	K01201	5e-141	dpx:DAPPUDRAFT_328613	504	glucosylceramidase [EC:3.2.1.45]	-	GO:0004348//glucosylceramidase activity	GO:0006665//sphingolipid metabolic process
CL1772.Contig2_All	6479.34	2623.72	-1.57343	0	0	Down	gi|393716356|gb|AFN20600.1|	672.544	0	lectin 4 [Macrobrachium rosenbergii]	gi|393716355|gb|JQ349150.1|	2551	0	Macrobrachium rosenbergii lectin 4 (Lec4) mRNA, complete cds	sp|Q9UBG0|MRC2_HUMAN	70.1	2e-11	C-type mannose receptor 2 OS=Homo sapiens GN=MRC2 PE=1 SV=2	-	-	-	-	K06560	4e-12	lgi:LOTGIDRAFT_233857	76.3	mannose receptor, C type	-	-	-
CL1521.Contig5_All	3156.73	9729.14	1.35469	0	0	Up	gi|478859730|gb|AGJ70295.1|	237.269	8.34707e-60	glutathione S-transferases [Macrobrachium nipponense]	-	-	-	-	sp|Q9Z1B2|GSTM5_RAT	199	2e-50	Glutathione S-transferase Mu 5 OS=Rattus norvegicus GN=Gstm5 PE=1 SV=3	-	-	-	-	K00799	1e-53	xma:102235400	213	glutathione S-transferase [EC:2.5.1.18]	-	GO:0004364//glutathione transferase activity;GO:0005515//protein binding	GO:0008152//metabolic process
CL1250.Contig1_All	1953.31	7321.57	1.63704	0	0	Up	gi|38194439|gb|AAR13229.1|	563.148	7.3319e-158	glycerol-3-phosphate dehydrogenase [Ctenolepisma longicaudata]	gi|699570194|ref|XM_009866276.1|	133	9e-27	PREDICTED: Apaloderma vittatum glycerol-3-phosphate dehydrogenase 1-like protein (LOC104268421), mRNA	sp|O97463|GPDA_DROKA	529	1e-149	Glycerol-3-phosphate dehydrogenase [NAD(+)], cytoplasmic OS=Drosophila kanekoi GN=Gpdh1 PE=3 SV=3	SPBC215.05	5e-89	327	---	K00006	9e-157	aag:AaeL_AAEL001593	556	glycerol-3-phosphate dehydrogenase (NAD+) [EC:1.1.1.8]	GO:0009331//glycerol-3-phosphate dehydrogenase complex	GO:0004367//glycerol-3-phosphate dehydrogenase [NAD+] activity;GO:0016616//oxidoreductase activity, acting on the CH-OH group of donors, NAD or NADP as acceptor;GO:0051287//NAD binding	GO:0005975//carbohydrate metabolic process;GO:0055114//oxidation-reduction process;GO:0046168//glycerol-3-phosphate catabolic process;GO:0006072//glycerol-3-phosphate metabolic process
CL76.Contig3_All	924.386	5004.84	2.16756	0	0	Up	gi|565412062|dbj|BAO20822.1|	1009.21	0	taurine transporter [Euphausia superba]	gi|565412061|dbj|AB819740.1|	226	2e-54	Euphausia superba SLC6A6 mRNA for taurine transporter, complete cds	sp|P31646|S6A13_RAT	620	1e-176	Sodium- and chloride-dependent GABA transporter 2 OS=Rattus norvegicus GN=Slc6a13 PE=1 SV=1	VC2012	8e-64	244	---	K05039	0	phu:Phum_PHUM035690	642	solute carrier family 6 (neurotransmitter transporter, GABA) member 6/8/11/12/13	GO:0016021//integral component of membrane	GO:0005328//neurotransmitter:sodium symporter activity	GO:0006836//neurotransmitter transport
Unigene1882_All	2873.37	436.903	-2.98655	0	0	Down	-	-	-	-	-	-	-	-	-	-	-	-	-	-	-	-	-	-	-	-	-	-	-	-
Unigene1670_All	4620.2	1422.23	-1.96899	0	0	Down	gi|585671131|ref|XP_006817997.1|	377.096	5.71005e-102	PREDICTED: uncharacterized protein LOC100376424 [Saccoglossus kowalevskii]	gi|685046190|emb|LN594715.1|	75.8	2e-09	Cyprinus carpio genome assembly common carp genome ,scaffold 000002389	-	-	-	-	PA1311	2e-61	234	---	K05306	8e-103	sko:100376424	377	phosphonoacetaldehyde hydrolase [EC:3.11.1.1]	-	-	-
CL3061.Contig2_All	8443.87	4171.27	-1.28661	0	0	Down	gi|365919331|gb|AEX07320.1|	348.591	7.04693e-93	gamma-interferon-inducible lysosomal thiol reductase [Fenneropenaeus merguiensis]	gi|312986078|gb|HQ317497.1|	137	1e-27	Litopenaeus vannamei gamma-interferon-inducible lysosomal thiol reductase (GILT) mRNA, complete cds	sp|P13284|GILT_HUMAN	110	3e-23	Gamma-interferon-inducible lysosomal thiol reductase OS=Homo sapiens GN=IFI30 PE=1 SV=3	-	-	-	-	K08059	2e-37	adf:107345933	161	interferon, gamma-inducible protein 30	-	-	-
CL4635.Contig2_All	149.457	2727.19	3.92042	0	0	Up	-	-	-	-	-	-	-	-	-	-	-	-	-	-	-	-	-	-	-	-	-	-	-	-
Unigene19096_All	4.31956	3066.37	9.20224	0	0	Up	gi|146432655|gb|ABQ41228.1|	248.44	8.20326e-64	male reproductive-related protein B [Macrobrachium rosenbergii]	gi|146432656|gb|EF364532.1|	1080	0	Macrobrachium rosenbergii clone B3 male reproductive-related protein B mRNA, complete cds	-	-	-	-	-	-	-	-	-	-	-	-	-	-	-	-
CL2581.Contig5_All	985.723	5053.13	2.08873	0	0	Up	gi|766920235|ref|XP_011504579.1|	266.929	6.51198e-68	PREDICTED: S-adenosylmethionine decarboxylase proenzyme [Ceratosolen solmsi marchali]	gi|991454973|emb|LT160027.1|	67.9	2e-06	Plasmodium berghei strain K173 genome assembly, chromosome: 7	sp|P91931|DCAM_DROME	220	6e-56	S-adenosylmethionine decarboxylase proenzyme OS=Drosophila melanogaster GN=SamDC PE=2 SV=1	-	-	-	-	K01611	4e-65	tca:655620	254	S-adenosylmethionine decarboxylase [EC:4.1.1.50]	-	GO:0004014//adenosylmethionine decarboxylase activity	GO:0006597//spermine biosynthetic process;GO:0008295//spermidine biosynthetic process
Unigene5790_All	10577.7	5951.08	-1.099	0	0	Down	gi|731248943|ref|XP_010637422.1|	449.129	1.82754e-123	PREDICTED: ectonucleotide pyrophosphatase/phosphodiesterase family member 3 isoform X2 [Fukomys damarensis]	-	-	-	-	sp|O14638|ENPP3_HUMAN	429	2e-119	Ectonucleotide pyrophosphatase/phosphodiesterase family member 3 OS=Homo sapiens GN=ENPP3 PE=1 SV=2	CC1277	5e-66	251	---	K01513	6e-126	isc:IscW_ISCW013243	454	ectonucleotide pyrophosphatase/phosphodiesterase family member 1/3 [EC:3.1.4.1 3.6.1.9]	-	GO:0003824//catalytic activity;GO:0046872//metal ion binding;GO:0003676//nucleic acid binding;GO:0016787//hydrolase activity	-
Unigene37011_All	3525.62	10163.7	1.25829	0	0	Up	-	-	-	-	-	-	-	-	sp|Q3T0P7|ITM2B_BOVIN	79.3	8e-14	Integral membrane protein 2B OS=Bos taurus GN=ITM2B PE=2 SV=1	-	-	-	-	K18264	4e-60	phu:Phum_PHUM442580	236	integral membrane protein 2B	-	-	-
CL1478.Contig2_All	876.007	4711.65	2.15803	0	0	Up	gi|665814048|ref|XP_008555611.1|	721.079	0	PREDICTED: protein Malvolio isoform X1 [Microplitis demolitor] &gt;gi|665814050|ref|XP_008555612.1| PREDICTED: protein Malvolio isoform X1 [Microplitis demolitor]	gi|974108614|ref|XM_015397904.1|	105	3e-18	PREDICTED: Cyprinodon variegatus natural resistance-associated macrophage protein 2-like (LOC107099681), transcript variant X2, mRNA	sp|P49283|MVL_DROME	654	0	Protein Malvolio OS=Drosophila melanogaster GN=Mvl PE=2 SV=2	SA0956	2e-72	272	---	K12347	0	tca:655866	715	natural resistance-associated macrophage protein	GO:0016020//membrane	GO:0005215//transporter activity	GO:0006810//transport
CL1731.Contig2_All	695.449	4239.11	2.33855	0	0	Up	gi|321468033|gb|EFX79020.1|	360.147	1.16193e-96	hypothetical protein DAPPUDRAFT_305015 [Daphnia pulex]	-	-	-	-	sp|Q9V5L3|C49A1_DROME	291	5e-78	Probable cytochrome P450 49a1 OS=Drosophila melanogaster GN=Cyp49a1 PE=2 SV=3	all3746	4e-21	102	---	K17960	2e-96	dpx:DAPPUDRAFT_319971	356	cytochrome P450 family 49 subfamily A	-	GO:0005506//iron ion binding;GO:0016705//oxidoreductase activity, acting on paired donors, with incorporation or reduction of molecular oxygen;GO:0020037//heme binding	GO:0055114//oxidation-reduction process
CL3530.Contig4_All	1360.66	5810.81	1.82524	0	0	Up	gi|987914800|ref|XP_015433309.1|	192.2	3.51813e-46	PREDICTED: uncharacterized protein LOC107189323 isoform X2 [Dufourea novaeangliae]	gi|52346355|gb|AC112979.9|	109	1e-19	Mus musculus chromosome 3, clone RP24-530C22, complete sequence	sp|P98088|MUC5A_HUMAN	55.8	4e-07	Mucin-5AC (Fragments) OS=Homo sapiens GN=MUC5AC PE=1 SV=3	-	-	-	-	K06560	5e-11	sko:102801348	72.4	mannose receptor, C type!K21125	-	-	-
Unigene21454_All	6446.51	2772.03	-1.48677	0	0	Down	gi|118076609|gb|ABK60046.1|	2873.19	0	alpha-2-macroglobulin [Macrobrachium rosenbergii]	gi|118076608|gb|EF073269.1|	8562	0	Macrobrachium rosenbergii alpha-2-macroglobulin mRNA, complete cds	sp|Q5R4N8|A2MG_PONAB	635	0	Alpha-2-macroglobulin OS=Pongo abelii GN=A2M PE=2 SV=1	TM0984	1e-07	58.2	---	K03910	0	hst:105187657	747	alpha-2-macroglobulin	GO:0005615//extracellular space;GO:0005576//extracellular region	GO:0004866//endopeptidase inhibitor activity	-
CL459.Contig1_All	4003.37	1141.7	-2.07923	0	0	Down	-	-	-	-	gi|685239521|gb|KF696705.1|	65.9	1e-06	Macrobrachium nipponense antilipopolysaccharide factor isoform 1 (Alf1) mRNA, complete cds	-	-	-	-	-	-	-	-	-	-	-	-	-	-	-	-
CL5112.Contig6_All	879.462	4657.61	2.1357	0	0	Up	-	-	-	-	gi|85013460|gb|DQ339106.1|	65.9	2e-06	Kryptolebias marmoratus cytochrome P450 aromatase B (cyp19B) mRNA, complete cds	-	-	-	-	-	-	-	-	-	-	-	-	-	-	-	-
CL528.Contig2_All	2660.85	409.309	-2.96982	0	0	Down	gi|933499310|gb|ALG65274.1|	540.806	5.6589e-151	glucose transporter 2 [Litopenaeus vannamei]	-	-	-	-	sp|Q7PIR5|TRET1_ANOGA	361	4e-99	Facilitated trehalose transporter Tret1 OS=Anopheles gambiae GN=Tret1 PE=1 SV=3	BS_araE	1e-46	186	---	K08145	7e-102	dmo:Dmoj_GI13648	374	MFS transporter, SP family, solute carrier family 2 (facilitated glucose transporter), member 8	GO:0016020//membrane;GO:0016021//integral component of membrane	GO:0005215//transporter activity;GO:0022891//substrate-specific transmembrane transporter activity;GO:0022857//transmembrane transporter activity	GO:0055085//transmembrane transport
Unigene25481_All	4696.23	12156.2	1.10293	0	0	Up	gi|307204528|gb|EFN83208.1|	149.443	1.67877e-34	60S ribosomal protein L37a [Harpegnathos saltator]	gi|657810301|ref|XM_008334242.1|	75.8	3e-10	PREDICTED: Cynoglossus semilaevis ribosomal protein L37a (rpl37a), mRNA	sp|Q9VMU4|RL37A_DROME	147	5e-36	60S ribosomal protein L37a OS=Drosophila melanogaster GN=RpL37A PE=1 SV=3	YPR043w	2e-29	125	---	K02921	2e-35	hst:105184406	149	large subunit ribosomal protein L37Ae	GO:0005840//ribosome;GO:0005622//intracellular	GO:0003735//structural constituent of ribosome	GO:0006412//translation
CL2285.Contig1_All	1.72782	3628.59	10.767	0	0	Up	gi|16151644|dbj|BAB69831.1|	244.588	3.87107e-63	vitellogenin [Macrobrachium rosenbergii]	gi|16151643|dbj|AB056458.1|	708	0	Macrobrachium rosenbergii Macr-Vg mRNA for vitellogenin, complete cds	sp|Q6RG02|VIT_FENME	115	2e-26	Vitellogenin OS=Fenneropenaeus merguiensis PE=1 SV=2	-	-	-	-	K14462	6e-08	sko:100370756	58.2	apolipoprotein B	-	GO:0005319//lipid transporter activity	GO:0006869//lipid transport
CL4819.Contig2_All	330.878	3168.7	2.99032	0	0	Up	gi|762080824|ref|XP_011419107.1|	509.605	1.85556e-141	PREDICTED: galactokinase-like [Crassostrea gigas]	gi|939677510|ref|XM_014429020.1|	87.7	9e-13	PREDICTED: Halyomorpha halys galactokinase-like (LOC106685971), transcript variant X6, mRNA	sp|P51570|GALK1_HUMAN	453	1e-126	Galactokinase OS=Homo sapiens GN=GALK1 PE=1 SV=1	HI0819	2e-75	282	---	K00849	2e-142	crg:105322218	509	galactokinase [EC:2.7.1.6]	GO:0005737//cytoplasm	GO:0016301//kinase activity;GO:0016773//phosphotransferase activity, alcohol group as acceptor;GO:0004335//galactokinase activity;GO:0005524//ATP binding	GO:0006012//galactose metabolic process;GO:0046835//carbohydrate phosphorylation;GO:0008152//metabolic process
CL3094.Contig2_All	5116.09	12864.5	1.06109	0	0	Up	gi|585644734|ref|XP_006813924.1|	481.1	6.89079e-133	PREDICTED: deoxynucleoside triphosphate triphosphohydrolase SAMHD1-like, partial [Saccoglossus kowalevskii]	gi|965968860|ref|XM_012189161.2|	65.9	3e-06	PREDICTED: Ovis aries SAM domain and HD domain 1 (SAMHD1), transcript variant X3, mRNA	sp|Q5ZJL9|SAMH1_CHICK	457	5e-128	Deoxynucleoside triphosphate triphosphohydrolase SAMHD1 OS=Gallus gallus GN=SAMHD1 PE=2 SV=1	PAB2116	2e-27	123	---	K12830	1e-46	smm:Smp_147300	191	splicing factor 3B subunit 3	-	-	-
CL5039.Contig1_All	6929.44	3185.94	-1.39021	0	0	Down	gi|919072124|ref|XP_013417346.1|	101.293	7.6024e-19	PREDICTED: uncharacterized protein LOC106178629 [Lingula anatina]	-	-	-	-	-	-	-	-	-	-	-	-	-	-	-	-	-	-	GO:0004026//alcohol O-acetyltransferase activity	GO:0006066//alcohol metabolic process
CL1659.Contig1_All	2517.44	355.271	-3.09416	0	0	Down	gi|752863564|ref|XP_011268139.1|	232.646	1.61128e-58	PREDICTED: mitochondrial amidoxime-reducing component 1-like [Camponotus floridanus]	-	-	-	-	sp|Q5U534|MARC1_XENLA	200	6e-51	Mitochondrial amidoxime-reducing component 1 OS=Xenopus laevis GN=marc1 PE=2 SV=1	Z1297_1	2e-27	122	---	K15631	1e-20	cmy:102946540	103	molybdenum cofactor sulfurtransferase [EC:2.8.1.9]	-	GO:0003824//catalytic activity;GO:0030151//molybdenum ion binding;GO:0030170//pyridoxal phosphate binding	-
CL1875.Contig2_All	1540.36	6101.69	1.71675	0	0	Up	gi|646711995|gb|KDR16964.1|	446.817	3.85044e-122	Influenza virus NS1A-binding protein-like protein A [Zootermopsis nevadensis]	-	-	-	-	sp|Q9Y6Y0|NS1BP_HUMAN	227	4e-58	Influenza virus NS1A-binding protein OS=Homo sapiens GN=IVNS1ABP PE=1 SV=3	-	-	-	-	K15046	6e-121	tca:656281	439	influenza virus NS1A-binding protein	-	GO:0005515//protein binding	-
Unigene32597_All	4987.36	1808.55	-1.73264	0	0	Down	gi|326916474|ref|XP_003204532.1|	466.463	1.60988e-128	PREDICTED: radical S-adenosyl methionine domain-containing protein 2 [Meleagris gallopavo]	gi|696994269|ref|XM_009565745.1|	89.7	2e-13	PREDICTED: Cuculus canorus radical S-adenosyl methionine domain containing 2 (RSAD2), mRNA	sp|Q2HJF9|RSAD2_BOVIN	464	4e-130	Radical S-adenosyl methionine domain-containing protein 2 OS=Bos taurus GN=RSAD2 PE=2 SV=1	HP0768	1e-07	57.8	---	K15045	2e-129	mgp:100548639	466	radical S-adenosyl methionine domain-containing protein 2	-	GO:0003824//catalytic activity;GO:0051536//iron-sulfur cluster binding	-
Unigene5320_All	3858.23	1116.4	-2.05828	0	0	Down	gi|321478650|gb|EFX89607.1|	657.907	0	hypothetical protein DAPPUDRAFT_303198 [Daphnia pulex]	-	-	-	-	sp|Q9TRY9|BGAL_CANFA	618	2e-176	Beta-galactosidase OS=Canis familiaris GN=GLB1 PE=2 SV=3	SP0060	6e-94	343	---	K12309	0	dpx:DAPPUDRAFT_303198	657	beta-galactosidase [EC:3.2.1.23]	-	GO:0004553//hydrolase activity, hydrolyzing O-glycosyl compounds	GO:0005975//carbohydrate metabolic process
CL3635.Contig2_All	2851.77	551.877	-2.63863	0	0	Down	gi|321469790|gb|EFX80769.1|	97.0561	7.12925e-17	hypothetical protein DAPPUDRAFT_303927 [Daphnia pulex]	-	-	-	-	sp|B3M8G0|CUE_DROAN	75.9	1e-12	Protein cueball OS=Drosophila ananassae GN=cue PE=3 SV=1	-	-	-	-	K04550	1e-12	spu:582052	80.1	low-density lipoprotein receptor-related protein 1 (alpha-2-macroglobulin receptor)!K06233	-	-	-
Unigene17617_All	4977	12426.4	1.05087	0	0	Up	gi|957827483|ref|XP_014663590.1|	759.214	0	PREDICTED: sodium/glucose cotransporter 4-like [Priapulus caudatus]	gi|957827482|ref|XM_014808104.1|	121	5e-23	PREDICTED: Priapulus caudatus sodium/glucose cotransporter 4-like (LOC106806236), mRNA	sp|A8WHP3|SC5A9_DANRE	684	0	Sodium/glucose cotransporter 4 OS=Danio rerio GN=slc5a9 PE=2 SV=1	BH2222	2e-51	202	---	K14158	0	dpx:DAPPUDRAFT_215063	755	solute carrier family 5 (sodium/glucose cotransporter), member 1!K14389	GO:0016020//membrane	GO:0005215//transporter activity	GO:0006810//transport;GO:0055085//transmembrane transport
Unigene6275_All	4577.87	11730.8	1.08836	0	0	Up	gi|999987304|gb|KXJ26423.1|	77.0258	1.91553e-11	Synaptonemal complex protein 1 [Exaiptasia pallida]	-	-	-	-	sp|Q9Z220|TSG10_RAT	69.3	4e-11	Testis-specific gene 10 protein OS=Rattus norvegicus GN=Tsga10 PE=1 SV=2	MK0690	8e-11	67.8	---	K20478	1e-10	xma:102225117	71.6	golgin subfamily B member 1!K12478	GO:0005576//extracellular region	GO:0008061//chitin binding	GO:0006030//chitin metabolic process
CL1965.Contig2_All	427.636	3327.36	2.69073	0	0	Up	gi|300517062|gb|ADK25179.1|	864.759	0	SID-1-like protein [Litopenaeus vannamei]	gi|300517061|gb|HM234688.1|	65.9	6e-06	Litopenaeus vannamei SID-1-like protein mRNA, complete cds	sp|Q8NBJ9|SIDT2_HUMAN	238	1e-61	SID1 transmembrane family member 2 OS=Homo sapiens GN=SIDT2 PE=1 SV=2	-	-	-	-	K06632	1e-36	dpl:KGM_12385	159	wee1-like protein kinase [EC:2.7.11.1]	GO:0016021//integral component of membrane	GO:0051033//RNA transmembrane transporter activity	GO:0033227//dsRNA transport
CL536.Contig5_All	35.4204	2099.43	5.62008	0	0	Up	gi|646705365|gb|KDR13119.1|	1284.24	0	Protein TANC2 [Zootermopsis nevadensis]	gi|826434298|ref|XM_012673528.1|	65.9	6e-06	PREDICTED: Monomorium pharaonis protein TANC2 (LOC105832507), transcript variant X5, mRNA	sp|Q9HCD6|TANC2_HUMAN	962	0	Protein TANC2 OS=Homo sapiens GN=TANC2 PE=1 SV=3	all2748	3e-38	160	---	K15502	9e-48	spu:755512	196	serine/threonine-protein phosphatase 6 regulatory ankyrin repeat subunit A	-	GO:0005515//protein binding	-
Unigene32143_All	146.865	2445.51	3.78838	0	0	Up	-	-	-	-	-	-	-	-	-	-	-	-	-	-	-	-	-	-	-	-	-	-	-	-
Unigene1840_All	2249.63	7396.31	1.44793	0	0	Up	-	-	-	-	-	-	-	-	-	-	-	-	-	-	-	-	-	-	-	-	-	-	-	-
CL2893.Contig4_All	1132.59	5004.84	1.87451	0	0	Up	gi|321458007|gb|EFX69083.1|	1099.73	0	hypothetical protein DAPPUDRAFT_329474 [Daphnia pulex]	gi|910327153|ref|XM_013311291.1|	155	5e-33	PREDICTED: Papilio xuthus glutamine--fructose-6-phosphate aminotransferase [isomerizing] 1-like (LOC106117160), mRNA	sp|Q4KMC4|GFPT2_RAT	929	0	Glutamine--fructose-6-phosphate aminotransferase [isomerizing] 2 OS=Rattus norvegicus GN=Gfpt2 PE=2 SV=3	YKL104c	0	753	---	K00820	0	dpx:DAPPUDRAFT_329474	1099	glucosamine--fructose-6-phosphate aminotransferase (isomerizing) [EC:2.6.1.16]	-	GO:0030246//carbohydrate binding	GO:0005975//carbohydrate metabolic process
Unigene33090_All	2662.58	8104.55	1.33672	0	0	Up	gi|699650432|ref|XP_009896265.1|	128.257	4.00504e-28	PREDICTED: 60S ribosomal protein L38 [Picoides pubescens]	gi|808125485|ref|XM_012310446.1|	67.9	8e-08	PREDICTED: Bombus terrestris 60S ribosomal protein L38 (LOC100645491), transcript variant X2, mRNA	sp|Q56FC8|RL38_LYSTE	122	2e-28	60S ribosomal protein L38 OS=Lysiphlebus testaceipes GN=RpL38 PE=3 SV=1	-	-	-	-	K02923	2e-27	dpl:KGM_22590	123	large subunit ribosomal protein L38e	-	-	-
CL3454.Contig1_All	768.018	4118.39	2.15367	0	0	Up	gi|321476128|gb|EFX87089.1|	58.5362	3.96727e-07	hypothetical protein DAPPUDRAFT_312612 [Daphnia pulex]	gi|70909918|emb|AM049146.1|	105	3e-19	Biphyllus lunatus mRNA for ribosomal protein L41e (rpL41e gene)	sp|Q7KF89|RL41_SPOFR	53.5	1e-07	60S ribosomal protein L41 OS=Spodoptera frugiperda GN=RpL41 PE=3 SV=1	-	-	-	-	K02928	2e-06	api:100191001	53.5	large subunit ribosomal protein L41e	-	-	-
Unigene43347_All	0.001	3928.68	11.8817	0	0	Up	gi|146432649|gb|ABQ41225.1|	292.738	3.61837e-77	male reproductive-related protein A [Macrobrachium rosenbergii]	gi|146432648|gb|EF364528.1|	1310	0	Macrobrachium rosenbergii clone A13 male reproductive-related protein A mRNA, complete cds	-	-	-	-	-	-	-	-	-	-	-	-	-	-	-	-
CL2312.Contig1_All	5865.96	2583.48	-1.45225	0	0	Down	gi|300518909|gb|ADK25704.1|	638.262	1.5235e-180	glyceraldehyde-3-phosphate dehydrogenase [Cancer borealis]	gi|548577436|gb|KF305552.1|	767	0	Macrobrachium rosenbergii clone MR-GAPDH-P1 glyceraldehyde-3-phosphate dehydrogenase mRNA, partial cds	sp|P56649|G3P_PANVR	627	2e-179	Glyceraldehyde-3-phosphate dehydrogenase OS=Panulirus versicolor PE=1 SV=1	SPBC354.12	8e-141	499	---	K00134	9e-153	tca:663023	543	glyceraldehyde 3-phosphate dehydrogenase [EC:1.2.1.12]	-	GO:0016620//oxidoreductase activity, acting on the aldehyde or oxo group of donors, NAD or NADP as acceptor	GO:0055114//oxidation-reduction process
Unigene7064_All	25.9174	1981.01	5.98698	0	0	Up	gi|42558189|dbj|BAD11098.1|	1647.1	0	vitellogenin [Pandalus hypsinotus]	-	-	-	-	sp|Q6RG02|VIT_FENME	1413	0	Vitellogenin OS=Fenneropenaeus merguiensis PE=1 SV=2	-	-	-	-	K14462	3e-41	sko:100370756	174	apolipoprotein B	-	GO:0005319//lipid transporter activity	GO:0006869//lipid transport
CL5112.Contig1_All	1358.07	5416.45	1.7266	0	0	Up	-	-	-	-	-	-	-	-	-	-	-	-	-	-	-	-	-	-	-	-	-	-	-	-
CL3617.Contig1_All	1791.75	119.573	-4.1746	0	0	Down	-	-	-	-	gi|58418507|gb|AC113464.17|	67.9	1e-06	Mus musculus chromosome 8, clone RP23-183P1, complete sequence	-	-	-	-	-	-	-	-	-	-	-	-	-	-	-	-
Unigene29119_All	4757.56	1822.35	-1.65362	0	0	Down	gi|321461668|gb|EFX72698.1|	644.81	0	hypothetical protein DAPPUDRAFT_200882 [Daphnia pulex]	gi|969466372|ref|XM_015189931.1|	83.8	1e-11	Drosophila yakuba uncharacterized protein, transcript variant B (Dyak\GE16732), mRNA	sp|O16796|NEPL2_CAEEL	521	4e-147	Neprilysin-2 OS=Caenorhabditis elegans GN=nep-2 PE=1 SV=2	MA2001	1e-73	276	---	K01415	2e-146	cbr:CBG17774	523	endothelin-converting enzyme [EC:3.4.24.71]!K08635	-	GO:0004222//metalloendopeptidase activity	GO:0006508//proteolysis
CL790.Contig1_All	9610.16	5638.35	-1.03848	0	0	Down	gi|405978445|gb|EKC42834.1|	308.145	2.4522e-81	Epidermal retinal dehydrogenase 2 [Crassostrea gigas]	-	-	-	-	sp|Q8N3Y7|RDHE2_HUMAN	271	2e-72	Epidermal retinol dehydrogenase 2 OS=Homo sapiens GN=SDR16C5 PE=2 SV=2	MA2686	2e-28	125	---	K15734	3e-82	crg:105330579	308	all-trans-retinol dehydrogenase (NAD+) [EC:1.1.1.105]	-	GO:0016491//oxidoreductase activity	GO:0008152//metabolic process
CL1528.Contig5_All	1503.21	5663.64	1.64449	0	0	Up	gi|926645233|ref|XP_013788910.1|	686.797	0	PREDICTED: UDP-N-acetylhexosamine pyrophosphorylase-like isoform X4 [Limulus polyphemus]	gi|951043876|ref|XM_014608189.1|	97.6	1e-15	PREDICTED: Alligator mississippiensis UDP-N-acetylglucosamine pyrophosphorylase 1 like 1 (UAP1L1), transcript variant X2, mRNA	sp|Q91YN5|UAP1_MOUSE	597	6e-170	UDP-N-acetylhexosamine pyrophosphorylase OS=Mus musculus GN=Uap1 PE=1 SV=1	YDL103c	1e-88	327	---	K00972	0	dpx:DAPPUDRAFT_130439	681	UDP-N-acetylglucosamine/UDP-N-acetylgalactosamine diphosphorylase [EC:2.7.7.23 2.7.7.83]	-	GO:0070569//uridylyltransferase activity	GO:0008152//metabolic process
CL1596.Contig3_All	3239.67	868.057	-2.16918	0	0	Down	gi|675366909|gb|KFM59811.1|	304.679	8.97601e-80	P3 protein, partial [Stegodyphus mimosarum]	-	-	-	-	sp|P26435|NTCP_RAT	139	6e-32	Sodium/bile acid cotransporter OS=Rattus norvegicus GN=Slc10a1 PE=2 SV=1	sll1428	4e-20	99.4	---	K14343	8e-74	dpx:DAPPUDRAFT_248773	281	solute carrier family 10 (sodium/bile acid cotransporter), member 3/5	GO:0016020//membrane	-	-
CL5383.Contig1_All	61.3377	1991.36	4.75164	0	0	Up	gi|397881228|gb|AFO68119.1|	360.147	6.5443e-97	tachylectin [Macrobrachium rosenbergii]	gi|397881227|gb|JQ413341.1|	347	2e-91	Macrobrachium rosenbergii tachylectin mRNA, complete cds	sp|P49263|PXN1_XENLA	62.8	2e-09	Pentraxin fusion protein OS=Xenopus laevis GN=pxn1 PE=2 SV=1	-	-	-	-	K19031	4e-09	bfo:BRAFLDRAFT_81185	65.5	cell migration-inducing and hyaluronan-binding protein [EC:3.2.1.35]!K08106	-	-	-
Unigene32326_All	1751.15	117.274	-4.16954	0	0	Down	gi|321478301|gb|EFX89258.1|	396.356	5.70169e-108	hypothetical protein DAPPUDRAFT_303131 [Daphnia pulex]	-	-	-	-	sp|Q58D31|DHSO_BOVIN	367	4e-101	Sorbitol dehydrogenase OS=Bos taurus GN=SORD PE=2 SV=3	BS_gutB	4e-65	246	---	K00008	8e-109	dpx:DAPPUDRAFT_303131	396	L-iditol 2-dehydrogenase [EC:1.1.1.14]	-	GO:0008270//zinc ion binding;GO:0016491//oxidoreductase activity	GO:0055114//oxidation-reduction process
CL7864.Contig2_All	954.623	4451.81	1.9522	0	0	Up	gi|974077823|ref|XP_015236538.1|	1172.15	0	PREDICTED: sarcosine dehydrogenase, mitochondrial [Cyprinodon variegatus]	gi|955502985|ref|XM_014782303.1|	103	2e-17	PREDICTED: Ceratotherium simum simum sarcosine dehydrogenase (LOC101399279), mRNA	sp|Q9UL12|SARDH_HUMAN	1145	0	Sarcosine dehydrogenase, mitochondrial OS=Homo sapiens GN=SARDH PE=1 SV=1	mll5369_2	2e-80	300	---	K00314	0	xma:102218956	1166	sarcosine dehydrogenase [EC:1.5.8.3]	-	GO:0016491//oxidoreductase activity	GO:0055114//oxidation-reduction process
CL4279.Contig3_All	1932.57	6516.75	1.48444	0	0	Up	gi|321461797|gb|EFX72825.1|	759.214	0	hypothetical protein DAPPUDRAFT_308055 [Daphnia pulex]	gi|641663250|ref|XM_008184346.1|	103	3e-17	PREDICTED: Acyrthosiphon pisum epidermal growth factor receptor kinase substrate 8-like (LOC100163041), transcript variant X3, mRNA	sp|F1M3L7|EPS8_RAT	361	1e-98	Epidermal growth factor receptor kinase substrate 8 OS=Rattus norvegicus GN=Eps8 PE=1 SV=2	-	-	-	-	K17277	0	dpx:DAPPUDRAFT_308055	759	epidermal growth factor receptor kinase substrate 8	-	GO:0005515//protein binding	-
Unigene35840_All	787.888	4036.75	2.08794	0	0	Up	gi|755969389|ref|XP_011306472.1|	98.5969	1.25034e-18	PREDICTED: CREB-binding protein isoform X6 [Fopius arisanus]	-	-	-	-	sp|Q09472|EP300_HUMAN	85.1	2e-16	Histone acetyltransferase p300 OS=Homo sapiens GN=EP300 PE=1 SV=2	-	-	-	-	K04498	4e-19	hst:105187319	97.4	E1A/CREB-binding protein [EC:2.3.1.48]	-	GO:0003712//transcription cofactor activity	GO:0006355//regulation of transcription, DNA-templated
Unigene21333_All	8417.96	4733.5	-1.09976	0	0	Down	-	-	-	-	-	-	-	-	-	-	-	-	-	-	-	-	-	-	-	-	-	-	-	-
CL962.Contig3_All	9209.3	5414.15	-1.03555	0	0	Down	gi|380307262|gb|AFD52981.1|	717.613	0	glutamine synthetase 2 [Procambarus clarkii]	gi|380307261|gb|JF738076.1|	478	1e-130	Procambarus clarkii glutamine synthetase 2 mRNA, complete cds	sp|Q04831|GLNA_PANAR	648	0	Glutamine synthetase OS=Panulirus argus PE=2 SV=1	YPR035w	2e-119	428	---	K01915	1e-177	dpx:DAPPUDRAFT_206496	625	glutamine synthetase [EC:6.3.1.2]	-	GO:0004356//glutamate-ammonia ligase activity	GO:0006807//nitrogen compound metabolic process;GO:0006542//glutamine biosynthetic process
CL4096.Contig3_All	1033.24	4535.74	1.86497	0	0	Up	gi|954185902|gb|KRW98778.1|	95.9005	3.21972e-17	hypothetical protein PPERSA_03913 [Pseudocohnilembus persalinus]	-	-	-	-	sp|P12844|MYO3_CAEEL	62	5e-09	Myosin-3 OS=Caenorhabditis elegans GN=myo-3 PE=2 SV=1	aq_629	1e-08	60.1	---	K10352	1e-13	tru:777992	80.9	myosin heavy chain	-	-	-
CL7102.Contig1_All	5538.54	2529.44	-1.39988	0	0	Down	gi|321478457|gb|EFX89414.1|	400.979	5.07999e-109	hypothetical protein DAPPUDRAFT_303204 [Daphnia pulex]	-	-	-	-	sp|P90850|YCF2E_CAEEL	340	7e-93	Uncharacterized peptidase C1-like protein F26E4.3 OS=Caenorhabditis elegans GN=F26E4.3 PE=1 SV=3	MA3430_1	2e-09	62.8	---	K01363	8e-47	bfo:BRAFLDRAFT_247264	191	cathepsin B [EC:3.4.22.1]	-	GO:0030247//polysaccharide binding;GO:0005044//scavenger receptor activity;GO:0008234//cysteine-type peptidase activity	GO:0006508//proteolysis;GO:0006955//immune response
Unigene2359_All	1320.06	5101.42	1.6811	0	0	Up	gi|871271789|ref|XP_012945224.1|	606.675	6.20175e-171	PREDICTED: long-chain specific acyl-CoA dehydrogenase, mitochondrial-like [Aplysia californica]	gi|641774552|ref|XM_005279689.2|	79.8	1e-10	PREDICTED: Chrysemys picta bellii acyl-CoA dehydrogenase, long chain (ACADL), transcript variant X1, mRNA	sp|P15650|ACADL_RAT	574	3e-163	Long-chain specific acyl-CoA dehydrogenase, mitochondrial OS=Rattus norvegicus GN=Acadl PE=1 SV=1	CC0079	2e-101	369	---	K00255	4e-169	crg:105333437	597	long-chain-acyl-CoA dehydrogenase [EC:1.3.8.8]	-	GO:0050660//flavin adenine dinucleotide binding;GO:0003995//acyl-CoA dehydrogenase activity;GO:0016627//oxidoreductase activity, acting on the CH-CH group of donors	GO:0055114//oxidation-reduction process;GO:0008152//metabolic process
CL4096.Contig2_All	2932.98	8211.48	1.21608	0	0	Up	gi|954185902|gb|KRW98778.1|	93.2041	2.69988e-16	hypothetical protein PPERSA_03913 [Pseudocohnilembus persalinus]	-	-	-	-	sp|Q28298|RRBP1_CANFA	62.4	5e-09	Ribosome-binding protein 1 OS=Canis familiaris GN=RRBP1 PE=2 SV=1	aq_629	2e-08	60.1	---	K10352	6e-12	mze:101483420	75.9	myosin heavy chain!K10362	-	-	-
CL1010.Contig2_All	4492.34	1795.9	-1.59195	0	0	Down	-	-	-	-	gi|75905633|gb|AC164588.4|	65.9	1e-06	Mus musculus chromosome 5, clone RP24-304H2, complete sequence	-	-	-	-	-	-	-	-	-	-	-	-	-	-	-	-
CL8160.Contig1_All	4507.89	1808.55	-1.58682	0	0	Down	gi|374923109|gb|AFA26603.1|	574.318	5.9947e-161	cytochrome P450 V20 [Macrobrachium nipponense]	gi|391339634|ref|XM_003744105.1|	97.6	9e-16	PREDICTED: Metaseiulus occidentalis cytochrome P450 4V2-like (LOC100907426), mRNA	sp|P29981|CP4C1_BLADI	474	7e-133	Cytochrome P450 4C1 OS=Blaberus discoidalis GN=CYP4C1 PE=2 SV=1	BH0579	3e-47	189	---	K07427	1e-133	crg:105323364	480	cytochrome P450 family 4 subfamily V!K15001	-	GO:0005506//iron ion binding;GO:0016705//oxidoreductase activity, acting on paired donors, with incorporation or reduction of molecular oxygen;GO:0020037//heme binding	GO:0055114//oxidation-reduction process
CL1832.Contig2_All	4513.94	1813.15	-1.58509	0	0	Down	gi|919062816|ref|XP_013413060.1|	213.001	4.13939e-52	PREDICTED: tax1-binding protein 1 homolog B-like [Lingula anatina]	-	-	-	-	sp|Q3UKC1|TAXB1_MOUSE	172	5e-42	Tax1-binding protein 1 homolog OS=Mus musculus GN=Tax1bp1 PE=1 SV=2	aq_629	3e-15	83.6	---	K10352	6e-23	loa:LOAG_07143	113	myosin heavy chain	-	-	-
Unigene23214_All	831.083	3956.27	1.98188	0	0	Up	gi|321472254|gb|EFX83224.1|	1655.96	0	hypothetical protein DAPPUDRAFT_315656 [Daphnia pulex]	gi|998740126|ref|XM_015652847.1|	216	2e-51	PREDICTED: Parus major nicotinamide nucleotide transhydrogenase (NNT), transcript variant X3, mRNA	sp|Q13423|NNTM_HUMAN	1406	0	NAD(P) transhydrogenase, mitochondrial OS=Homo sapiens GN=NNT PE=1 SV=3	slr1239	7e-146	517	---	K00323	0	dpx:DAPPUDRAFT_315656	1655	NAD(P) transhydrogenase [EC:1.6.1.2]	GO:0016021//integral component of membrane	GO:0008750//NAD(P)+ transhydrogenase (AB-specific) activity;GO:0050661//NADP binding	GO:0055114//oxidation-reduction process
CL1014.Contig3_All	2214.21	394.362	-2.75839	0	0	Down	gi|939661212|ref|XP_014278436.1|	338.576	6.95156e-90	PREDICTED: uncharacterized protein LOC106682215 isoform X2 [Halyomorpha halys]	-	-	-	-	-	-	-	-	-	-	-	-	-	-	-	-	-	-	-	-
CL6834.Contig3_All	757.651	3771.16	2.04621	0	0	Up	gi|868477535|gb|AKO90271.1|	573.548	7.67017e-161	cathepsin A2 [Tigriopus japonicus]	gi|868477534|gb|KR061513.1|	71.9	4e-08	Tigriopus japonicus cathepsin A2 mRNA, complete cds	sp|Q9H3G5|CPVL_HUMAN	508	4e-143	Probable serine carboxypeptidase CPVL OS=Homo sapiens GN=CPVL PE=1 SV=2	YBR139w	7e-38	157	---	K09645	2e-152	mze:101488063	542	vitellogenic carboxypeptidase-like protein [EC:3.4.16.-]	-	GO:0004185//serine-type carboxypeptidase activity	GO:0006508//proteolysis
CL2974.Contig2_All	4215.03	10383.3	1.03146	0	0	Up	gi|328899492|gb|AEB54638.1|	428.713	6.45825e-118	ribosomal protein L10 [Procambarus clarkii]	gi|597621862|gb|KJ081247.1|	490	1e-134	Macrobrachium rosenbergii voucher LFC78 ribosomal protein L10 mRNA, partial cds	sp|O96647|RL10_BOMMA	391	9e-109	60S ribosomal protein L10 OS=Bombyx mandarina GN=RpL10 PE=2 SV=1	SPAP7G5.05	1e-82	304	---	K02866	1e-110	phu:Phum_PHUM190090	401	large subunit ribosomal protein L10e	GO:0005622//intracellular;GO:0005840//ribosome	GO:0003735//structural constituent of ribosome	GO:0006412//translation
CL4279.Contig4_All	3751.97	1323.36	-1.77264	0	0	Down	gi|321461797|gb|EFX72825.1|	759.214	0	hypothetical protein DAPPUDRAFT_308055 [Daphnia pulex]	gi|641663250|ref|XM_008184346.1|	103	3e-17	PREDICTED: Acyrthosiphon pisum epidermal growth factor receptor kinase substrate 8-like (LOC100163041), transcript variant X3, mRNA	sp|F1M3L7|EPS8_RAT	361	1e-98	Epidermal growth factor receptor kinase substrate 8 OS=Rattus norvegicus GN=Eps8 PE=1 SV=2	-	-	-	-	K17277	0	dpx:DAPPUDRAFT_308055	759	epidermal growth factor receptor kinase substrate 8	-	GO:0005515//protein binding	-
CL5260.Contig1_All	308.416	2586.93	2.79909	0	0	Up	gi|460027843|gb|AFJ11397.2|	528.48	1.15442e-147	prostaglandin F synthase [Penaeus monodon]	gi|460027842|gb|JN003884.2|	91.7	2e-14	Penaeus monodon prostaglandin F synthase mRNA, complete cds	sp|P45376|ALDR_MOUSE	375	9e-104	Aldose reductase OS=Mus musculus GN=Akr1b1 PE=1 SV=3	slr0942	2e-71	268	---	K00011	5e-123	dpx:DAPPUDRAFT_45302	443	aldehyde reductase [EC:1.1.1.21]	-	GO:0016491//oxidoreductase activity	GO:0055114//oxidation-reduction process
CL3397.Contig1_All	2413.77	7151.41	1.29775	0	0	Up	gi|919099510|ref|XP_013386219.1|	89.7373	2.49126e-15	PREDICTED: metal homeostasis factor ATX1-like [Lingula anatina]	-	-	-	-	sp|Q9TT99|ATOX1_CANFA	67.8	9e-11	Copper transport protein ATOX1 OS=Canis familiaris GN=ATOX1 PE=3 SV=1	YNL259c	2e-06	52.8	---	K07213	4e-16	cqu:CpipJ_CPIJ015637	89.4	copper chaperone	-	GO:0046872//metal ion binding	GO:0030001//metal ion transport
CL5481.Contig1_All	317.92	2609.92	2.76808	0	0	Up	gi|170062752|ref|XP_001866805.1|	58.9214	6.69572e-06	conserved hypothetical protein [Culex quinquefasciatus] &gt;gi|167880570|gb|EDS43953.1| conserved hypothetical protein [Culex quinquefasciatus]	-	-	-	-	sp|Q8N4C8|MINK1_HUMAN	52.4	6e-06	Misshapen-like kinase 1 OS=Homo sapiens GN=MINK1 PE=1 SV=2	-	-	-	-	-	-	-	-	-	-	-	-
Unigene13363_All	644.478	3469.93	2.15951	0	0	Up	gi|972182151|ref|XP_015172448.1|	371.703	5.4146e-100	PREDICTED: oocyte zinc finger protein XlCOF22 [Polistes dominula] &gt;gi|972182153|ref|XP_015172449.1| PREDICTED: oocyte zinc finger protein XlCOF22 [Polistes dominula] &gt;gi|972182155|ref|XP_015172451.1| PREDICTED: oocyte zinc finger protein XlCOF22 [Polistes dominula] &gt;gi|972182157|ref|XP_015172452.1| PREDICTED: oocyte zinc finger protein XlCOF22 [Polistes dominula] &gt;gi|972182159|ref|XP_…	gi|640824960|ref|XM_008071379.1|	73.8	1e-08	PREDICTED: Tarsius syrichta zinc finger protein 852 (ZNF852), mRNA	sp|P08155|KRH1_DROME	348	3e-95	Krueppel homolog 1 OS=Drosophila melanogaster GN=Kr-h1 PE=2 SV=2	SPAC144.09c	3e-21	102	---	K20796	9e-67	crg:105330008	258	histone-lysine N-methyltransferase PRDM7/9 [EC:2.1.1.43]	-	GO:0046872//metal ion binding	-
CL4110.Contig1_All	2459.56	541.53	-2.45248	0	0	Down	gi|558633449|gb|AHA83583.1|	298.13	3.5836e-78	C-type lectin 2 [Marsupenaeus japonicus]	-	-	-	-	sp|Q9EQ09|OLR1_MOUSE	53.9	1e-06	Oxidized low-density lipoprotein receptor 1 OS=Mus musculus GN=Olr1 PE=2 SV=2	-	-	-	-	-	-	-	-	-	-	GO:0005515//protein binding	-
CL2733.Contig1_All	406.039	2841.02	2.53753	0	0	Up	gi|926636368|ref|XP_013784113.1|	488.804	2.76436e-135	PREDICTED: transaldolase-like [Limulus polyphemus]	gi|506968974|gb|KC741007.1|	99.6	2e-16	Coptotermes formosanus clone CFSNI83 transaldolase-like protein mRNA, complete cds	sp|Q9EQS0|TALDO_RAT	458	4e-128	Transaldolase OS=Rattus norvegicus GN=Taldo1 PE=1 SV=2	YLR354c	6e-109	394	---	K00616	3e-134	aag:AaeL_AAEL009389	482	transaldolase [EC:2.2.1.2]	-	GO:0050662//coenzyme binding;GO:0003824//catalytic activity	-
Unigene2565_All	832.811	3897.63	1.95734	0	0	Up	gi|405975834|gb|EKC40376.1|	705.286	0	Isocitrate dehydrogenase [NADP], mitochondrial [Crassostrea gigas]	gi|961100328|ref|XM_014919699.1|	184	3e-42	PREDICTED: Octopus bimaculoides isocitrate dehydrogenase [NADP], mitochondrial-like (LOC106872639), mRNA	sp|Q4R502|IDHP_MACFA	631	2e-180	Isocitrate dehydrogenase [NADP], mitochondrial OS=Macaca fascicularis GN=IDH2 PE=2 SV=1	CC2522	2e-160	564	---	K00031	0	dpx:DAPPUDRAFT_301820	698	isocitrate dehydrogenase [EC:1.1.1.42]	-	GO:0004450//isocitrate dehydrogenase (NADP+) activity;GO:0000287//magnesium ion binding;GO:0016616//oxidoreductase activity, acting on the CH-OH group of donors, NAD or NADP as acceptor;GO:0051287//NAD binding	GO:0006102//isocitrate metabolic process;GO:0055114//oxidation-reduction process
Unigene6298_All	5266.41	2425.96	-1.38746	0	0	Down	gi|91092420|ref|XP_967931.1|	287.73	3.56922e-75	PREDICTED: annexin B9 isoform X2 [Tribolium castaneum] &gt;gi|270004745|gb|EFA01193.1| hypothetical protein TcasGA2_TC010520 [Tribolium castaneum]	gi|50199212|emb|BX119905.13|	77.8	3e-10	Zebrafish DNA sequence from clone CH211-209H17 in linkage group 18 Contains the fzd9 gene for frizzled homolog 9, complete sequence	sp|P22464|ANXB9_DROME	265	2e-70	Annexin B9 OS=Drosophila melanogaster GN=AnxB9 PE=2 SV=2	-	-	-	-	K17095	5e-75	dan:Dana_GF16493	284	annexin A7/11	-	GO:0005509//calcium ion binding;GO:0005544//calcium-dependent phospholipid binding	-
CL5861.Contig1_All	255.718	2399.52	2.96092	0	0	Up	-	-	-	-	-	-	-	-	-	-	-	-	-	-	-	-	-	-	-	-	-	-	-	-
CL7557.Contig1_All	3175.74	973.834	-1.97454	0	0	Down	gi|284027782|gb|ADB66714.1|	172.17	3.48584e-40	trypsin 3 [Panulirus argus]	-	-	-	-	sp|P32822|TRYB_RAT	149	3e-35	Trypsin V-B OS=Rattus norvegicus PE=2 SV=1	VC1649	3e-19	95.5	---	K01312	9e-37	nve:NEMVE_v1g170524	157	trypsin [EC:3.4.21.4]!K01362	-	GO:0004252//serine-type endopeptidase activity	GO:0006508//proteolysis
CL3997.Contig1_All	760.242	3682.63	2.00701	0	0	Up	gi|387165442|gb|AFJ59945.1|	114.005	1.03608e-22	C-type lectin 1 [Marsupenaeus japonicus]	-	-	-	-	sp|Q02817|MUC2_HUMAN	82.4	3e-15	Mucin-2 OS=Homo sapiens GN=MUC2 PE=1 SV=2	YDL140c	2e-06	53.1	---	K03006	3e-20	dpx:DAPPUDRAFT_236511	102	DNA-directed RNA polymerase II subunit RPB1 [EC:2.7.7.6]	-	-	-
Unigene21362_All	3941.17	9776.28	1.04147	0	0	Up	gi|405955817|gb|EKC22774.1|	204.912	4.42288e-51	40S ribosomal protein S24 [Crassostrea gigas]	gi|328899453|gb|HQ414559.1|	97.6	1e-16	Procambarus clarkii clone pc-639 ribosomal protein S24 mRNA, complete cds	sp|Q90YQ0|RS24_ICTPU	201	9e-52	40S ribosomal protein S24 OS=Ictalurus punctatus GN=rps24 PE=2 SV=1	SPBC17G9.07	1e-37	153	---	K02974	3e-51	crg:105340909	202	small subunit ribosomal protein S24e	GO:0005840//ribosome;GO:0005622//intracellular	GO:0003735//structural constituent of ribosome	GO:0006412//translation
CL61.Contig4_All	2863	7866.55	1.18901	0	0	Up	gi|585711947|ref|XP_006824832.1|	253.447	2.15145e-64	PREDICTED: flagellar attachment zone protein 1-like isoform X2 [Saccoglossus kowalevskii]	gi|576938296|emb|BX294166.6|	71.9	5e-08	Zebrafish DNA sequence from clone CH211-244D20 in linkage group 11, complete sequence	sp|Q99PL5|RRBP1_MOUSE	166	3e-40	Ribosome-binding protein 1 OS=Mus musculus GN=Rrbp1 PE=1 SV=2	PAB0812	8e-17	88.2	---	K14000	3e-65	sko:100369294	253	ribosome-binding protein 1	-	-	-
CL76.Contig4_All	4763.61	2092.53	-1.456	0	0	Down	gi|565412062|dbj|BAO20822.1|	629.402	3.00827e-177	taurine transporter [Euphausia superba]	gi|565412061|dbj|AB819740.1|	178	5e-40	Euphausia superba SLC6A6 mRNA for taurine transporter, complete cds	sp|P31649|S6A13_MOUSE	379	4e-104	Sodium- and chloride-dependent GABA transporter 2 OS=Mus musculus GN=Slc6a13 PE=1 SV=1	VC2012	3e-34	147	---	K05039	4e-107	phu:Phum_PHUM035690	393	solute carrier family 6 (neurotransmitter transporter, GABA) member 6/8/11/12/13	GO:0016021//integral component of membrane	GO:0005328//neurotransmitter:sodium symporter activity	GO:0006836//neurotransmitter transport
CL1754.Contig4_All	399.127	2762.84	2.52204	0	0	Up	gi|321460190|gb|EFX71235.1|	259.61	7.1737e-66	hypothetical protein DAPPUDRAFT_327402 [Daphnia pulex]	-	-	-	-	sp|Q32KL4|RMD1_BOVIN	242	1e-62	Regulator of microtubule dynamics protein 1 OS=Bos taurus GN=RMDN1 PE=2 SV=1	-	-	-	-	-	-	-	-	-	-	GO:0005515//protein binding	-
CL5287.Contig1_All	2533.85	615.113	-2.3116	0	0	Down	gi|91090210|ref|XP_967762.1|	239.58	1.01302e-60	PREDICTED: UDP-glucuronosyltransferase 2B16 [Tribolium castaneum]	gi|195329940|ref|XM_002031631.1|	65.9	1e-06	Drosophila sechellia GM26123 (Dsec\GM26123), mRNA	sp|O77649|UDB20_MACFA	143	9e-34	UDP-glucuronosyltransferase 2B20 OS=Macaca fascicularis GN=UGT2B20 PE=1 SV=1	-	-	-	-	K00699	3e-62	tca:656209	241	glucuronosyltransferase [EC:2.4.1.17]	-	GO:0016758//transferase activity, transferring hexosyl groups	GO:0008152//metabolic process
Unigene19837_All	2573.59	640.408	-2.27592	0	0	Down	gi|75022291|sp|Q9GV46.1|LUCB_OPLGR	216.083	1.2983e-53	RecName: Full=Oplophorus-luciferin 2-monooxygenase non-catalytic subunit; Flags: Precursor &gt;gi|10336557|dbj|BAB13775.1| oxygenase [Oplophorus gracilirostris]	gi|685042195|emb|LN590720.1|	63.9	5e-06	Cyprinus carpio genome assembly common carp genome, scaffold: LG19, chromosome: 19	sp|Q9GV46|LUCB_OPLGR	216	1e-55	Oplophorus-luciferin 2-monooxygenase non-catalytic subunit OS=Oplophorus gracilirostris PE=1 SV=1	-	-	-	-	K13023	1e-12	aml:100481190	77.4	carboxypeptidase N regulatory subunit!K04309	-	-	-
CL1596.Contig1_All	2993.45	892.202	-2.01556	0	0	Down	gi|675366909|gb|KFM59811.1|	304.679	8.85048e-80	P3 protein, partial [Stegodyphus mimosarum]	-	-	-	-	sp|P26435|NTCP_RAT	139	6e-32	Sodium/bile acid cotransporter OS=Rattus norvegicus GN=Slc10a1 PE=2 SV=1	sll1428	4e-20	99.4	---	K14343	8e-74	dpx:DAPPUDRAFT_248773	281	solute carrier family 10 (sodium/bile acid cotransporter), member 3/5	GO:0016020//membrane	-	-
CL4279.Contig2_All	1526.53	5283.08	1.52193	0	0	Up	gi|321461797|gb|EFX72825.1|	759.214	0	hypothetical protein DAPPUDRAFT_308055 [Daphnia pulex]	gi|641663250|ref|XM_008184346.1|	103	3e-17	PREDICTED: Acyrthosiphon pisum epidermal growth factor receptor kinase substrate 8-like (LOC100163041), transcript variant X3, mRNA	sp|F1M3L7|EPS8_RAT	361	1e-98	Epidermal growth factor receptor kinase substrate 8 OS=Rattus norvegicus GN=Eps8 PE=1 SV=2	-	-	-	-	K17277	0	dpx:DAPPUDRAFT_308055	759	epidermal growth factor receptor kinase substrate 8	-	GO:0005515//protein binding	-
CL426.Contig1_All	2864.73	822.067	-2.07027	0	0	Down	gi|326579691|gb|ADZ96217.1|	531.561	3.41953e-148	JHE-like carboxylesterase 1 [Pandalopsis japonica]	-	-	-	-	sp|P35502|ESTF_MYZPE	253	2e-66	Esterase FE4 OS=Myzus persicae PE=1 SV=1	BS_pnbA	3e-45	182	---	K01063	3e-75	tca:658208	286	juvenile-hormone esterase [EC:3.1.1.59]!K01050	-	-	-
CL5832.Contig2_All	44.0595	1637.24	4.94647	0	0	Up	-	-	-	-	gi|998247394|ref|NM_006364.3|	91.7	7e-15	Homo sapiens Sec23 homolog A, COPII coat complex component (SEC23A), mRNA	-	-	-	-	-	-	-	-	-	-	-	-	-	-	-	-
CL1542.Contig2_All	768.018	3645.84	1.97785	0	0	Up	gi|374428452|dbj|BAL49600.1|	1678.3	0	NADPH oxidase [Marsupenaeus japonicus]	gi|374428451|dbj|AB594770.1|	264	1e-65	Marsupenaeus japonicus Nox mRNA for NADPH oxidase, complete cds	sp|Q96PH1|NOX5_HUMAN	430	2e-119	NADPH oxidase 5 OS=Homo sapiens GN=NOX5 PE=1 SV=1	YKL190w	9e-14	79	---	K13411	2e-51	api:100160850	208	dual oxidase [EC:1.6.3.1 1.11.1.-]	-	GO:0016175//superoxide-generating NADPH oxidase activity;GO:0005509//calcium ion binding;GO:0016491//oxidoreductase activity	GO:0055114//oxidation-reduction process;GO:0042554//superoxide anion generation
CL4608.Contig2_All	38.876	1606.19	5.09943	0	0	Up	gi|675368181|gb|KFM61083.1|	191.045	1.21032e-45	Solute carrier family 43 member 3, partial [Stegodyphus mimosarum]	-	-	-	-	sp|Q1JPD8|S43A3_BOVIN	130	2e-29	Solute carrier family 43 member 3 OS=Bos taurus GN=SLC43A3 PE=2 SV=1	-	-	-	-	K08230	1e-33	acs:100567636	148	MFS transporter, LAT3 family, solute carrier family 43, member 3	-	-	-
CL1728.Contig1_All	3151.55	1015.22	-1.90346	0	0	Down	gi|321464650|gb|EFX75656.1|	516.153	7.13559e-144	hypothetical protein DAPPUDRAFT_226211 [Daphnia pulex]	-	-	-	-	sp|Q924Y0|BODG_MOUSE	179	1e-44	Gamma-butyrobetaine dioxygenase OS=Mus musculus GN=Bbox1 PE=2 SV=1	mll1440	1e-40	166	---	K00471	3e-70	isc:IscW_ISCW012479	268	gamma-butyrobetaine dioxygenase [EC:1.14.11.1]	-	GO:0016491//oxidoreductase activity	GO:0055114//oxidation-reduction process
Unigene21296_All	1985.27	6145.38	1.36097	0	0	Up	gi|157130536|ref|XP_001655738.1|	758.829	0	AAEL011789-PB [Aedes aegypti] &gt;gi|157130538|ref|XP_001655739.1| AAEL011789-PA [Aedes aegypti] &gt;gi|122067459|sp|Q16P20.1|CISY2_AEDAE RecName: Full=Probable citrate synthase 2, mitochondrial; Flags: Precursor &gt;gi|108871873|gb|EAT36098.1| AAEL011789-PB [Aedes aegypti] &gt;gi|108871874|gb|EAT36099.1| AAEL011789-PA [Aedes aegypti]	gi|195168521|ref|XM_002025044.1|	115	3e-21	Drosophila persimilis GL26854 (Dper\GL26854), mRNA	sp|Q16P20|CISY2_AEDAE	758	0	Probable citrate synthase 2, mitochondrial OS=Aedes aegypti GN=AAEL011789 PE=3 SV=1	YNR001c	8e-163	573	---	K01647	0	aag:AaeL_AAEL011789	758	citrate synthase [EC:2.3.3.1]	-	GO:0046912//transferase activity, transferring acyl groups, acyl groups converted into alkyl on transfer	GO:0006099//tricarboxylic acid cycle
CL5512.Contig3_All	380.121	2652.46	2.53361	0	0	Up	gi|919033578|ref|XP_013400475.1|	973	0	PREDICTED: dimethylglycine dehydrogenase, mitochondrial-like isoform X2 [Lingula anatina]	-	-	-	-	sp|Q9DBT9|M2GD_MOUSE	923	0	Dimethylglycine dehydrogenase, mitochondrial OS=Mus musculus GN=Dmgdh PE=1 SV=1	mll1517_1	3e-87	323	---	K00315	0	tgu:100231246	945	dimethylglycine dehydrogenase [EC:1.5.8.4]	-	GO:0016491//oxidoreductase activity	GO:0055114//oxidation-reduction process
Unigene32916_All	3512.67	8904.77	1.07282	0	0	Up	gi|328899579|gb|AEB54641.1|	238.424	3.11417e-61	ribosomal protein L32 [Procambarus clarkii]	gi|328899578|gb|HQ414563.1|	95.6	5e-16	Procambarus clarkii clone pc-299 ribosomal protein L32 mRNA, complete cds	sp|Q962T1|RL32_SPOFR	209	2e-54	60S ribosomal protein L32 OS=Spodoptera frugiperda GN=RpL32 PE=2 SV=1	SPAC3H5.10	4e-35	145	---	K02912	6e-56	bter:100642733	218	large subunit ribosomal protein L32e	GO:0005840//ribosome;GO:0005622//intracellular	GO:0003735//structural constituent of ribosome	GO:0006412//translation
CL4412.Contig1_All	1938.62	325.378	-2.84404	0	0	Down	gi|380853796|gb|AFE88209.1|	426.017	1.05284e-116	protaglandin reductase 1 [Penaeus monodon]	gi|380853795|gb|JF834156.1|	67.9	4e-07	Penaeus monodon protaglandin reductase 1 mRNA, complete cds	sp|Q9EQZ5|PTGR1_CAVPO	316	8e-86	Prostaglandin reductase 1 OS=Cavia porcellus GN=Ptgr1 PE=1 SV=1	BS_yfmJ	2e-69	261	---	K13948	4e-98	xla:495998	361	prostaglandin reductase 1 [EC:1.3.1.74 1.3.1.48]	-	GO:0008270//zinc ion binding;GO:0016491//oxidoreductase activity	GO:0055114//oxidation-reduction process
CL6217.Contig2_All	2.59174	2044.25	9.35424	0	0	Up	gi|146432669|gb|ABQ41235.1|	221.09	1.12249e-55	male reproductive-related protein Mar-Mrr [Macrobrachium rosenbergii] &gt;gi|146432679|gb|ABQ41240.1| male reproductive-related protein Mar-Mrr [Macrobrachium rosenbergii]	gi|146432676|gb|EF364545.1|	1245	0	Macrobrachium rosenbergii clone 5 male reproductive-related protein Mar-Mrr mRNA, complete cds	-	-	-	-	-	-	-	-	-	-	-	-	-	-	-	-
CL5623.Contig2_All	3546.36	1294.61	-1.72301	0	0	Down	gi|929287048|ref|XP_014020567.1|	406.757	1.09474e-110	PREDICTED: arylsulfatase D-like isoform X1 [Salmo salar]	-	-	-	-	sp|P54793|ARSF_HUMAN	363	1e-99	Arylsulfatase F OS=Homo sapiens GN=ARSF PE=1 SV=4	STM0035	4e-23	108	---	K12374	1e-111	sasa:106582230	406	arylsulfatase D/F/H [EC:3.1.6.-]!K01131	-	GO:0008484//sulfuric ester hydrolase activity	GO:0008152//metabolic process
Unigene24334_All	5226.67	2528.29	-1.31692	0	0	Down	-	-	-	-	-	-	-	-	-	-	-	-	-	-	-	-	-	-	-	-	-	-	-	-
CL8049.Contig2_All	1475.56	5085.32	1.51588	0	0	Up	gi|395484805|gb|AFN66647.1|	167.548	6.40051e-39	chitin binding-like protein [Fenneropenaeus chinensis]	-	-	-	-	-	-	-	-	-	-	-	-	-	-	-	-	-	GO:0019028//viral capsid	-	-
CL4096.Contig1_All	778.385	3591.8	1.93696	0	0	Up	gi|954185902|gb|KRW98778.1|	95.9005	3.85695e-17	hypothetical protein PPERSA_03913 [Pseudocohnilembus persalinus]	gi|840009127|emb|LK064646.1|	67.9	5e-07	Apteryx australis mantelli genome assembly AptMant0, scaffold scaffold32	sp|P12844|MYO3_CAEEL	62	6e-09	Myosin-3 OS=Caenorhabditis elegans GN=myo-3 PE=2 SV=1	aq_629	2e-08	60.1	---	K10352	2e-13	tru:777992	80.9	myosin heavy chain	-	-	-
Unigene25169_All	1934.3	5976.37	1.35827	0	0	Up	gi|646698088|gb|KDR09435.1|	100.908	6.92912e-20	60S ribosomal protein L29 [Zootermopsis nevadensis]	gi|939667260|ref|XM_014425256.1|	83.8	1e-12	PREDICTED: Halyomorpha halys 60S ribosomal protein L29-1 (LOC106683651), mRNA	sp|Q24154|RL29_DROME	87	8e-18	60S ribosomal protein L29 OS=Drosophila melanogaster GN=RpL29 PE=1 SV=1	-	-	-	-	K02905	3e-18	tca:657505	92.4	large subunit ribosomal protein L29e	GO:0005622//intracellular;GO:0005840//ribosome	GO:0003735//structural constituent of ribosome	GO:0006412//translation
Unigene5467_All	3322.61	1160.09	-1.78727	0	0	Down	gi|548356888|ref|XP_005730565.1|	119.398	6.78931e-25	PREDICTED: apolipoprotein D-like [Pundamilia nyererei]	-	-	-	-	sp|P05090|APOD_HUMAN	101	2e-21	Apolipoprotein D OS=Homo sapiens GN=APOD PE=1 SV=1	VCA0443	6e-13	72.8	---	K03098	1e-25	mze:101480390	119	apolipoprotein D and lipocalin family protein	-	GO:0031409//pigment binding	-
CL5525.Contig1_All	7997.23	4799.03	-1.00595	0	0	Down	gi|817202029|ref|XP_012276784.1|	672.159	0	PREDICTED: retinal dehydrogenase 1 [Orussus abietinus]	gi|755892760|ref|XM_005189817.2|	89.7	1e-13	PREDICTED: Musca domestica aldehyde dehydrogenase X, mitochondrial (LOC101889026), mRNA	sp|P30837|AL1B1_HUMAN	617	3e-176	Aldehyde dehydrogenase X, mitochondrial OS=Homo sapiens GN=ALDH1B1 PE=1 SV=3	SPAC9E9.09c	2e-145	514	---	K00128	0	phu:Phum_PHUM222120	669	aldehyde dehydrogenase (NAD+) [EC:1.2.1.3]	-	GO:0016491//oxidoreductase activity	GO:0055114//oxidation-reduction process;GO:0008152//metabolic process
Unigene27291_All	120.084	1816.6	3.64993	0	0	Up	gi|586830136|gb|AHJ81100.1|	530.406	3.47137e-148	triacylglycerol lipase [Portunus trituberculatus]	-	-	-	-	sp|O46108|LIP3_DROME	342	1e-93	Lipase 3 OS=Drosophila melanogaster GN=Lip3 PE=2 SV=1	SPBC16A3.12c	5e-44	177	---	K01052	7e-97	nvi:100122908	357	lysosomal acid lipase/cholesteryl ester hydrolase [EC:3.1.1.13]	-	-	GO:0006629//lipid metabolic process
CL6914.Contig4_All	1826.31	5742.97	1.38367	0	0	Up	gi|761915901|ref|XP_011406968.1|	70.0922	6.28913e-09	PREDICTED: uncharacterized protein LOC105314479 [Amphimedon queenslandica]	-	-	-	-	-	-	-	-	-	-	-	-	-	-	-	-	-	-	-	-
CL1631.Contig1_All	1709.68	241.446	-3.09315	0	0	Down	gi|919063065|ref|XP_013413179.1|	390.193	1.49716e-105	PREDICTED: sodium-coupled monocarboxylate transporter 2-like isoform X1 [Lingula anatina]	-	-	-	-	sp|Q7SYH5|SC5A8_XENLA	340	1e-92	Sodium-coupled monocarboxylate transporter 1 OS=Xenopus laevis GN=slc5a8 PE=2 SV=1	sll1087	8e-38	157	---	K14388	7e-102	sko:100313639	375	solute carrier family 5 (sodium-coupled monocarboxylate transporter), member 8/12	GO:0016020//membrane	GO:0005215//transporter activity	GO:0055085//transmembrane transport;GO:0006810//transport
CL186.Contig2_All	204.747	2070.69	3.069	0	0	Up	gi|805799983|ref|XP_012144280.1|	179.489	7.55938e-42	PREDICTED: uncharacterized protein LOC100882592 isoform X4 [Megachile rotundata]	-	-	-	-	sp|O15084|ANR28_HUMAN	171	2e-41	Serine/threonine-protein phosphatase 6 regulatory ankyrin repeat subunit A OS=Homo sapiens GN=ANKRD28 PE=1 SV=5	all2748	3e-34	147	---	K15502	1e-40	ssc:100152333	172	serine/threonine-protein phosphatase 6 regulatory ankyrin repeat subunit A	-	GO:0005515//protein binding	-
CL6763.Contig3_All	1428.91	119.573	-3.84814	0	0	Down	gi|646721423|gb|KDR22771.1|	354.369	5.26264e-95	UDP-glucuronosyltransferase 2C1, partial [Zootermopsis nevadensis]	-	-	-	-	sp|Q16880|CGT_HUMAN	258	3e-68	2-hydroxyacylsphingosine 1-beta-galactosyltransferase OS=Homo sapiens GN=UGT8 PE=2 SV=2	slr1125	7e-14	77.8	---	K00699	2e-88	tca:656120	329	glucuronosyltransferase [EC:2.4.1.17]	-	GO:0016758//transferase activity, transferring hexosyl groups	GO:0008152//metabolic process
CL653.Contig6_All	86.3912	1674.03	4.0071	0	0	Up	gi|260796883|ref|XP_002593434.1|	540.806	7.30787e-151	hypothetical protein BRAFLDRAFT_277055 [Branchiostoma floridae] &gt;gi|229278658|gb|EEN49445.1| hypothetical protein BRAFLDRAFT_277055 [Branchiostoma floridae]	gi|828192568|ref|XM_012705121.1|	77.8	8e-10	PREDICTED: Hydra vulgaris major facilitator superfamily domain-containing protein 1-like (LOC100212150), mRNA	sp|Q32LQ6|MFSD1_DANRE	518	3e-146	Major facilitator superfamily domain-containing protein 1 OS=Danio rerio GN=mfsd1 PE=2 SV=1	ECU10g1410	4e-15	82.8	---	K11131	1e-114	aqu:100641334	417	H/ACA ribonucleoprotein complex subunit 4 [EC:5.4.99.-]!K19801	GO:0016021//integral component of membrane	-	GO:0055085//transmembrane transport
CL3088.Contig4_All	2639.25	754.232	-2.07624	0	0	Down	gi|700376434|ref|XP_009942673.1|	92.4337	3.02961e-23	PREDICTED: protocadherin-1 [Opisthocomus hoazin]	-	-	-	-	sp|Q5DRD8|PCDBB_PANTR	98.2	2e-19	Protocadherin beta-11 OS=Pan troglodytes GN=PCDHB11 PE=3 SV=1	YGR189c	2e-07	57.8	---	K04600	3e-22	tad:TRIADDRAFT_62266	111	cadherin EGF LAG seven-pass G-type receptor 1	GO:0016020//membrane	GO:0005509//calcium ion binding	GO:0007156//homophilic cell adhesion via plasma membrane adhesion molecules
CL548.Contig21_All	1398.67	110.376	-3.93276	0	0	Down	-	-	-	-	gi|685239521|gb|KF696705.1|	73.8	5e-09	Macrobrachium nipponense antilipopolysaccharide factor isoform 1 (Alf1) mRNA, complete cds	-	-	-	-	-	-	-	-	-	-	-	-	-	-	-	-
CL7822.Contig1_All	585.732	3077.87	2.12442	0	0	Up	gi|916516428|ref|XP_013358015.1|	67.781	1.88919e-08	hypothetical protein EMH_0097550 [Eimeria mitis] &gt;gi|557228115|emb|CDJ35437.1| hypothetical protein EMH_0097550 [Eimeria mitis]	-	-	-	-	sp|Q552X2|MED26_DICDI	53.5	3e-06	Putative mediator of RNA polymerase II transcription subunit 26 OS=Dictyostelium discoideum GN=med26 PE=3 SV=2	-	-	-	-	K17495	1e-06	obi:106871240	58.9	CUB and sushi domain-containing protein!K18763	-	-	-
CL2695.Contig2_All	11.2309	1511.91	6.80357	0	0	Up	gi|907622012|ref|XP_013097491.1|	344.354	7.51681e-92	PREDICTED: organic cation transporter protein-like [Stomoxys calcitrans]	-	-	-	-	sp|Q9VCA2|ORCT_DROME	331	6e-90	Organic cation transporter protein OS=Drosophila melanogaster GN=Orct PE=1 SV=1	SMa1447	6e-24	111	---	K08202	3e-92	mde:101895741	342	MFS transporter, OCT family, solute carrier family 22 (organic cation transporter), member 4/5	GO:0016021//integral component of membrane	GO:0005215//transporter activity;GO:0022857//transmembrane transporter activity	GO:0055085//transmembrane transport
CL4244.Contig2_All	2407.72	625.461	-2.21387	0	0	Down	gi|919013493|ref|XP_013391251.1|	322.398	2.24567e-85	PREDICTED: 4-coumarate--CoA ligase 1-like, partial [Lingula anatina]	-	-	-	-	sp|P08659|LUCI_PHOPY	290	7e-78	Luciferin 4-monooxygenase OS=Photinus pyralis PE=1 SV=1	AF0089	3e-59	228	---	K18661	5e-43	phd:102315149	178	malonyl-CoA/methylmalonyl-CoA synthetase [EC:6.2.1.-]!K01904	-	GO:0003824//catalytic activity	GO:0008152//metabolic process
CL3277.Contig8_All	184.013	1977.56	3.15665	0	0	Up	gi|380743551|gb|AFE19188.1|	2022.28	0	plasma membrane calcium ATPase [Callinectes sapidus]	gi|380743550|gb|JQ434471.1|	1045	0	Callinectes sapidus plasma membrane calcium ATPase mRNA, complete cds	sp|Q16720|AT2B3_HUMAN	1408	0	Plasma membrane calcium-transporting ATPase 3 OS=Homo sapiens GN=ATP2B3 PE=1 SV=3	BS_yloB	2e-79	297	---	K05850	0	dan:Dana_GF21692	1738	Ca2+ transporting ATPase, plasma membrane [EC:3.6.3.8]	GO:0016021//integral component of membrane	GO:0005524//ATP binding;GO:0000166//nucleotide binding;GO:0005388//calcium-transporting ATPase activity;GO:0046872//metal ion binding	GO:0070588//calcium ion transmembrane transport
Unigene9716_All	1232.8	44.84	-5.0502	0	0	Down	-	-	-	-	-	-	-	-	-	-	-	-	-	-	-	-	-	-	-	-	-	-	-	-
CL6920.Contig1_All	467.376	2763.99	2.2949	0	0	Up	gi|209882003|ref|XP_002142439.1|	88.5817	1.69771e-14	RNA recognition motif. family protein [Cryptosporidium muris RN66] &gt;gi|209558045|gb|EEA08090.1| RNA recognition motif. family protein [Cryptosporidium muris RN66]	-	-	-	-	-	-	-	-	-	-	-	-	-	-	-	-	-	-	-	-
CL1725.Contig3_All	2616.79	7110.02	1.17286	0	0	Up	gi|675369509|gb|KFM62411.1|	498.434	3.53988e-138	Programmed cell death protein 4, partial [Stegodyphus mimosarum]	gi|226346194|gb|FJ361153.1|	75.8	3e-09	Cherax quadricarinatus clone cherax_250 mRNA sequence	sp|Q98TX3|PDCD4_CHICK	369	2e-101	Programmed cell death protein 4 OS=Gallus gallus GN=PDCD4 PE=2 SV=1	-	-	-	-	K16865	9e-130	isc:IscW_ISCW018158	467	programmed cell death protein 4	-	-	-
Unigene29061_All	3160.19	8062.01	1.08193	0	0	Up	gi|328899629|gb|AEB54643.1|	204.142	5.77517e-51	ribosomal protein L36 [Procambarus clarkii]	gi|328899628|gb|HQ414565.1|	117	1e-22	Procambarus clarkii clone pc-562 ribosomal protein L36 mRNA, complete cds	sp|Q5RAZ9|RL36_PONAB	150	8e-37	60S ribosomal protein L36 OS=Pongo abelii GN=RPL36 PE=3 SV=3	SPCC970.05	1e-20	96.7	---	K02920	4e-36	dpx:DAPPUDRAFT_230277	152	large subunit ribosomal protein L36e	GO:0005840//ribosome;GO:0005622//intracellular	GO:0003735//structural constituent of ribosome	GO:0006412//translation
CL6302.Contig1_All	3504.03	1350.95	-1.64423	0	0	Down	gi|158293330|ref|XP_557731.3|	964.14	0	AGAP008584-PA [Anopheles gambiae str. PEST] &gt;gi|157016653|gb|EAL40242.3| AGAP008584-PA [Anopheles gambiae str. PEST]	gi|946626844|ref|XM_014570153.1|	73.8	2e-08	PREDICTED: Pelodiscus sinensis mannosidase, alpha, class 2B, member 1 (MAN2B1), mRNA	sp|Q8VHC8|MA2B1_CAVPO	855	0	Lysosomal alpha-mannosidase OS=Cavia porcellus GN=MAN2B1 PE=1 SV=1	TM1851	2e-08	60.8	---	K12311	0	aga:AgaP_AGAP008584	964	lysosomal alpha-mannosidase [EC:3.2.1.24]	-	GO:0004559//alpha-mannosidase activity;GO:0008270//zinc ion binding;GO:0015923//mannosidase activity;GO:0004553//hydrolase activity, hydrolyzing O-glycosyl compounds	GO:0006013//mannose metabolic process;GO:0005975//carbohydrate metabolic process
CL466.Contig9_All	8.63912	1505.02	7.17548	0	0	Up	gi|762118426|ref|XP_011442100.1|	147.517	1.18184e-32	PREDICTED: uncharacterized protein LOC105338602 [Crassostrea gigas]	-	-	-	-	sp|P42519|STAR_DROME	73.6	2e-12	Protein Star OS=Drosophila melanogaster GN=S PE=2 SV=1	-	-	-	-	K15272	2e-22	dpx:DAPPUDRAFT_335870	110	solute carrier family 35 (UDP-sugar transporter), member A1/2/3	-	-	-
CL881.Contig2_All	2964.08	999.128	-1.83804	5.12202e-307	6.61179e-305	Down	gi|908412408|ref|XP_013067336.1|	509.605	6.448e-141	PREDICTED: adenylyl cyclase-associated protein 2-like [Biomphalaria glabrata]	-	-	-	-	sp|Q3SYV4|CAP1_BOVIN	458	1e-127	Adenylyl cyclase-associated protein 1 OS=Bos taurus GN=CAP1 PE=2 SV=3	-	-	-	-	K17261	5e-141	dpx:DAPPUDRAFT_301953	506	adenylyl cyclase-associated protein	-	GO:0005515//protein binding	-
CL1832.Contig1_All	2660.85	7128.42	1.1525	1.58938e-305	2.04194e-303	Up	gi|919062816|ref|XP_013413060.1|	213.001	4.15001e-52	PREDICTED: tax1-binding protein 1 homolog B-like [Lingula anatina]	-	-	-	-	sp|Q3UKC1|TAXB1_MOUSE	172	5e-42	Tax1-binding protein 1 homolog OS=Mus musculus GN=Tax1bp1 PE=1 SV=2	aq_629	3e-15	83.6	---	K10352	6e-23	loa:LOAG_07143	113	myosin heavy chain	-	-	-
CL6096.Contig4_All	91.5747	1619.99	3.8757	1.62307e-305	2.0803e-303	Up	gi|697468304|ref|XP_009667952.1|	610.912	1.39957e-171	PREDICTED: LOW QUALITY PROTEIN: interferon-induced very large GTPase 1-like [Struthio camelus australis]	gi|688540638|ref|XM_009299065.1|	69.9	5e-07	PREDICTED: Danio rerio interferon-induced very large GTPase 1-like (LOC100007727), transcript variant X3, mRNA	sp|Q80SU7|GVIN1_MOUSE	566	2e-160	Interferon-induced very large GTPase 1 OS=Mus musculus GN=Gvin1 PE=1 SV=1	-	-	-	-	K18179	6e-22	nve:NEMVE_v1g208066	110	cytochrome c oxidase assembly factor 6!K12797	-	GO:0005525//GTP binding	-
Unigene35451_All	4770.52	2305.24	-1.31843	1.92978e-304	2.45598e-302	Down	gi|805823093|ref|XP_012151530.1|	193.741	1.09009e-46	PREDICTED: vanin-like protein 1 isoform X2 [Megachile rotundata] &gt;gi|805823095|ref|XP_012151531.1| PREDICTED: vanin-like protein 1 isoform X2 [Megachile rotundata] &gt;gi|805823097|ref|XP_012151532.1| PREDICTED: vanin-like protein 1 isoform X2 [Megachile rotundata] &gt;gi|805823099|ref|XP_012151533.1| PREDICTED: vanin-like protein 1 isoform X2 [Megachile rotundata] &gt;gi|805823101|ref|XP_0121…	-	-	-	-	sp|Q9Z0K8|VNN1_MOUSE	163	1e-39	Pantetheinase OS=Mus musculus GN=Vnn1 PE=1 SV=3	-	-	-	-	K01435	2e-43	cmy:102946514	179	biotinidase [EC:3.5.1.12]!K08069	-	GO:0016811//hydrolase activity, acting on carbon-nitrogen (but not peptide) bonds, in linear amides;GO:0016810//hydrolase activity, acting on carbon-nitrogen (but not peptide) bonds	GO:0006807//nitrogen compound metabolic process
CL4610.Contig3_All	336.062	2359.28	2.54235	6.13997e-304	7.79589e-302	Up	gi|321456658|gb|EFX67760.1|	892.493	0	hypothetical protein DAPPUDRAFT_330735 [Daphnia pulex]	-	-	-	-	sp|Q0V8T4|CTP5C_RAT	253	4e-66	Contactin-associated protein like 5-3 OS=Rattus norvegicus GN=Cntnap5c PE=2 SV=1	-	-	-	-	K07380	3e-59	sasa:106599303	234	contactin associated protein-like 2	-	GO:0005515//protein binding;GO:0005509//calcium ion binding;GO:0004867//serine-type endopeptidase inhibitor activity	-
Unigene12848_All	2613.33	7027.24	1.15787	1.88299e-303	2.38524e-301	Up	gi|291232654|ref|XP_002736275.1|	63.5438	1.43646e-07	PREDICTED: gamma-butyrobetaine dioxygenase-like [Saccoglossus kowalevskii]	gi|148225800|ref|NM_001095881.1|	65.9	1e-06	Xenopus laevis uncharacterized protein MGC115312 (MGC115312), mRNA	-	-	-	-	-	-	-	-	K00471	2e-08	sko:100370368	63.5	gamma-butyrobetaine dioxygenase [EC:1.14.11.1]	-	-	-
CL696.Contig2_All	1161.96	32.1928	-5.44287	1.38166e-302	1.74611e-300	Down	gi|521030233|gb|EPQ12020.1|	68.1662	7.79095e-09	E3 ubiquitin-protein ligase RNF168 [Myotis brandtii]	-	-	-	-	sp|Q80XJ2|RN168_MOUSE	55.8	4e-07	E3 ubiquitin-protein ligase RNF168 OS=Mus musculus GN=Rnf168 PE=2 SV=3	-	-	-	-	K20779	5e-09	myb:102247091	65.9	E3 ubiquitin-protein ligase RNF168 [EC:2.3.2.27]!K12012	-	GO:0005515//protein binding;GO:0008270//zinc ion binding	-
CL3776.Contig2_All	724.822	3289.42	1.91294	1.91886e-298	2.41937e-296	Up	gi|998519573|ref|XP_015520727.1|	2647.85	0	PREDICTED: LOW QUALITY PROTEIN: dystonin isoform X10 [Neodiprion lecontei]	gi|817063459|ref|XM_012398008.1|	121	3e-22	PREDICTED: Athalia rosae microtubule-actin cross-linking factor 1 (LOC105684555), transcript variant X28, mRNA	sp|Q9UPN3|MACF1_HUMAN	780	0	Microtubule-actin cross-linking factor 1, isoforms 1/2/3/5 OS=Homo sapiens GN=MACF1 PE=1 SV=4	SPAC15A10.08	8e-51	203	---	K10382	0	aec:105152187	2487	dystonin	GO:0005856//cytoskeleton	GO:0005515//protein binding	-
Unigene19791_All	2396.49	669.151	-2.10971	1.05409e-297	1.32595e-295	Down	gi|675370520|gb|KFM63422.1|	378.637	4.62051e-102	putative inorganic phosphate cotransporter, partial [Stegodyphus mimosarum]	-	-	-	-	sp|Q9NRA2|S17A5_HUMAN	308	5e-83	Sialin OS=Homo sapiens GN=SLC17A5 PE=1 SV=2	dgoT	1e-21	103	---	K12301	3e-98	isc:IscW_ISCW002249	363	MFS transporter, ACS family, solute carrier family 17 (sodium-dependent inorganic phosphate cotransporter), member 5	GO:0016021//integral component of membrane	-	GO:0055085//transmembrane transport
CL1596.Contig2_All	1624.15	249.495	-2.9718	6.11741e-297	7.65962e-295	Down	gi|675366909|gb|KFM59811.1|	304.679	9.21812e-80	P3 protein, partial [Stegodyphus mimosarum]	-	-	-	-	sp|P26435|NTCP_RAT	139	6e-32	Sodium/bile acid cotransporter OS=Rattus norvegicus GN=Slc10a1 PE=2 SV=1	sll1428	4e-20	99.4	---	K14343	8e-74	dpx:DAPPUDRAFT_248773	281	solute carrier family 10 (sodium/bile acid cotransporter), member 3/5	GO:0016020//membrane	-	-
CL3500.Contig2_All	2559.77	773.778	-1.99522	6.17359e-296	7.69442e-294	Down	gi|827353787|gb|AKJ77890.1|	537.724	3.47744e-150	elongation of very long chain fatty acids protein 6, partial [Litopenaeus vannamei]	gi|827353786|gb|KP271446.1|	436	1e-118	Litopenaeus vannamei elongation of very long chain fatty acids protein 6 mRNA, partial cds	sp|Q5ZJR8|ELOV6_CHICK	270	1e-71	Elongation of very long chain fatty acids protein 6 OS=Gallus gallus GN=ELOVL6 PE=2 SV=1	-	-	-	-	K10203	8e-100	tca:659089	367	elongation of very long chain fatty acids protein 6 [EC:2.3.1.199]	GO:0016021//integral component of membrane	-	-
CL2446.Contig1_All	1750.29	313.88	-2.7485	9.44796e-296	1.17484e-293	Down	gi|884950315|ref|XP_012988842.1|	424.861	5.24049e-116	PREDICTED: uncharacterized protein LOC106024252 [Esox lucius]	-	-	-	-	-	-	-	-	-	-	-	-	-	-	-	-	-	-	GO:0005525//GTP binding	-
CL5623.Contig1_All	2897.56	992.23	-1.81529	3.81747e-295	4.72529e-293	Down	gi|929287048|ref|XP_014020567.1|	399.053	1.9056e-108	PREDICTED: arylsulfatase D-like isoform X1 [Salmo salar]	-	-	-	-	sp|P54793|ARSF_HUMAN	359	1e-98	Arylsulfatase F OS=Homo sapiens GN=ARSF PE=1 SV=4	STM0035	4e-23	108	---	K12374	3e-109	sasa:106582230	399	arylsulfatase D/F/H [EC:3.1.6.-]!K01131	-	GO:0008484//sulfuric ester hydrolase activity	GO:0008152//metabolic process
CL6834.Contig2_All	147.729	1761.41	3.30651	1.38401e-294	1.70535e-292	Up	gi|868477535|gb|AKO90271.1|	573.548	6.69714e-161	cathepsin A2 [Tigriopus japonicus]	gi|868477534|gb|KR061513.1|	71.9	3e-08	Tigriopus japonicus cathepsin A2 mRNA, complete cds	sp|Q9H3G5|CPVL_HUMAN	508	3e-143	Probable serine carboxypeptidase CPVL OS=Homo sapiens GN=CPVL PE=1 SV=2	YBR139w	6e-38	157	---	K09645	2e-152	mze:101488063	542	vitellogenic carboxypeptidase-like protein [EC:3.4.16.-]	-	GO:0004185//serine-type carboxypeptidase activity	GO:0006508//proteolysis
CL2624.Contig2_All	308.416	2238.55	2.59042	1.62737e-294	2.00067e-292	Up	gi|51011616|gb|AAT92217.1|	160.229	6.55805e-37	cytochrome b5 [Ixodes pacificus]	gi|765826423|ref|NM_001305298.1|	89.7	7e-14	Crassostrea gigas cytochrome b5-like (LOC105346614), mRNA >gi|84619353|emb|AJ564624.1| Crassostrea gigas mRNA for cytochrome b5 (cyt b5 gene)	sp|Q9V4N3|CYB5_DROME	135	2e-31	Cytochrome b5 OS=Drosophila melanogaster GN=Cyt-b5 PE=2 SV=1	SPCC16A11.10c	1e-19	95.5	---	K19703	6e-12	xma:102236477	74.3	4-hydroxysphinganine ceramide fatty acyl 2-hydroxylase [EC:1.14.18.6]!K10226	-	-	-
Unigene33052_All	2047.47	5928.08	1.26453	2.69046e-294	3.30013e-292	Up	gi|469664513|gb|AGH70211.1|	121.709	3.85595e-26	40S ribosomal protein S28 [Placozoa sp. H4]	gi|149286899|gb|EF633832.1|	77.8	8e-11	Ornithodoros parkeri clone OP-101 40S ribosomal protein S28 mRNA, complete cds	sp|Q90YP3|RS28_ICTPU	117	6e-27	40S ribosomal protein S28 OS=Ictalurus punctatus GN=rps28 PE=3 SV=1	SPCC285.15c	6e-22	100	---	K02979	9e-26	sasa:106568958	117	small subunit ribosomal protein S28e	GO:0005622//intracellular;GO:0005840//ribosome	GO:0003735//structural constituent of ribosome	GO:0006412//translation
CL4841.Contig2_All	2494.11	0.001	-12.5535	5.91515e-294	7.23919e-292	Down	gi|321466647|gb|EFX77641.1|	502.286	2.58867e-139	hypothetical protein DAPPUDRAFT_105878 [Daphnia pulex]	-	-	-	-	sp|Q7Z3Q1|S46A3_HUMAN	85.1	9e-16	Solute carrier family 46 member 3 OS=Homo sapiens GN=SLC46A3 PE=2 SV=1	DR0472	1e-14	81.3	---	K20840	3e-140	dpx:DAPPUDRAFT_105878	502	MFS transporter, PCFT/HCP family, solute carrier family 46, member 3	GO:0016021//integral component of membrane	-	GO:0055085//transmembrane transport
CL202.Contig1_All	3510.94	8510.41	1.00818	1.54107e-293	1.88177e-291	Up	gi|391335946|ref|XP_003742346.1|	270.011	3.16116e-70	PREDICTED: 60S ribosomal protein L12-like [Metaseiulus occidentalis]	gi|262401300|gb|FJ774832.1|	153	4e-33	Scylla paramamosain ribosomal protein L12 mRNA, complete cds	sp|P23358|RL12_RAT	259	5e-69	60S ribosomal protein L12 OS=Rattus norvegicus GN=Rpl12 PE=2 SV=1	SPCC31H12.04c	1e-65	248	---	K02870	1e-70	api:100144916	268	large subunit ribosomal protein L12e	GO:0005840//ribosome	GO:0003735//structural constituent of ribosome	GO:0006412//translation
CL4258.Contig5_All	1116.17	26.4441	-5.66867	1.25849e-291	1.52982e-289	Down	gi|321467326|gb|EFX78317.1|	252.677	1.08883e-64	GST-N-Metaxin-like protein [Daphnia pulex]	-	-	-	-	sp|F7E235|FAXC_XENTR	157	5e-38	Failed axon connections homolog OS=Xenopus tropicalis GN=faxc PE=3 SV=1	-	-	-	-	K17776	2e-10	dre:286741	69.3	metaxin	-	-	-
CL3286.Contig1_All	1264.77	100.028	-3.92959	3.81236e-290	4.62396e-288	Down	gi|755930501|ref|XP_011313669.1|	435.647	4.63575e-119	PREDICTED: abhydrolase domain-containing protein 4 [Fopius arisanus]	gi|752863270|ref|XM_011268946.1|	77.8	1e-09	PREDICTED: Camponotus floridanus abhydrolase domain-containing protein 4 (LOC105257963), transcript variant X2, mRNA	sp|Q8VD66|ABHD4_MOUSE	365	5e-100	Abhydrolase domain-containing protein 4 OS=Mus musculus GN=Abhd4 PE=2 SV=1	SPAC6G10.03c	1e-27	124	---	K13699	1e-114	hst:105184524	417	abhydrolase domain-containing protein 5 [EC:2.3.1.51]	-	-	-
CL4162.Contig1_All	2532.13	6776.59	1.15102	5.88247e-290	7.11884e-288	Up	gi|700589066|gb|AIU94794.1|	253.062	6.39834e-65	hypothetical protein [Phragmatopoma lapidosa]	gi|226346176|gb|FJ361135.1|	168	9e-38	Cherax quadricarinatus clone GF_8G mRNA sequence	sp|P62845|RS15_RAT	248	2e-65	40S ribosomal protein S15 OS=Rattus norvegicus GN=Rps15 PE=1 SV=2	SPAC1071.07c	3e-55	213	---	K02958	4e-65	bfo:BRAFLDRAFT_99641	250	small subunit ribosomal protein S15e	GO:0005840//ribosome	GO:0003723//RNA binding;GO:0003735//structural constituent of ribosome	GO:0006412//translation
Unigene2440_All	1648.34	275.939	-2.84779	5.9975e-289	7.24188e-287	Down	-	-	-	-	-	-	-	-	-	-	-	-	-	-	-	-	-	-	-	-	-	-	-	-
CL4392.Contig3_All	3047.02	1111.8	-1.72369	6.53937e-289	7.87864e-287	Down	gi|632947101|ref|XP_007888888.1|	152.525	5.58544e-34	PREDICTED: poly [ADP-ribose] polymerase 12 [Callorhinchus milii]	-	-	-	-	sp|Q9H0J9|PAR12_HUMAN	115	7e-25	Poly [ADP-ribose] polymerase 12 OS=Homo sapiens GN=PARP12 PE=1 SV=1	-	-	-	-	K15259	7e-35	cmk:103176865	152	poly [ADP-ribose] polymerase 7/11/12/13 [EC:2.4.2.30]	-	GO:0003950//NAD+ ADP-ribosyltransferase activity	-
Unigene28443_All	91.5747	1534.91	3.79787	1.05617e-285	1.26684e-283	Up	-	-	-	-	-	-	-	-	-	-	-	-	-	-	-	-	-	-	-	-	-	-	-	-
CL8156.Contig2_All	805.166	3389.45	1.8045	3.16049e-284	3.78254e-282	Up	gi|7549210|gb|AAF63787.1|AF142406_1	266.929	3.15827e-68	200 kDa antigen p200 [Babesia bigemina]	-	-	-	-	sp|P22793|TRHY_SHEEP	205	7e-52	Trichohyalin OS=Ovis aries GN=TCHH PE=2 SV=2	NMA0905	2e-31	137	---	K12875	2e-63	dre:368893	248	apoptotic chromatin condensation inducer in the nucleus	-	-	-
CL4296.Contig3_All	5153.23	2703.05	-1.20008	4.9045e-284	5.85687e-282	Down	gi|646717625|gb|KDR20416.1|	808.52	0	Beta-mannosidase [Zootermopsis nevadensis]	-	-	-	-	sp|O00462|MANBA_HUMAN	681	0	Beta-mannosidase OS=Homo sapiens GN=MANBA PE=1 SV=3	AGc2809	6e-91	334	---	K01192	0	phu:Phum_PHUM193470	695	beta-mannosidase [EC:3.2.1.25]	-	GO:0004553//hydrolase activity, hydrolyzing O-glycosyl compounds	GO:0005975//carbohydrate metabolic process
CL4341.Contig3_All	1431.5	183.959	-3.22927	9.40537e-283	1.12071e-280	Down	gi|646709721|gb|KDR15442.1|	687.952	0	Beta-glucuronidase [Zootermopsis nevadensis]	-	-	-	-	sp|P06760|BGLR_RAT	635	0	Beta-glucuronidase OS=Rattus norvegicus GN=Gusb PE=2 SV=1	uidA	2e-121	435	---	K01195	0	bfo:BRAFLDRAFT_59392	659	beta-glucuronidase [EC:3.2.1.31]	-	GO:0004553//hydrolase activity, hydrolyzing O-glycosyl compounds	GO:0005975//carbohydrate metabolic process
Unigene5144_All	3255.22	7972.33	1.02305	8.83248e-282	1.05014e-279	Up	gi|91083819|ref|XP_973530.1|	983.4	0	PREDICTED: trifunctional enzyme subunit alpha, mitochondrial [Tribolium castaneum]	gi|992214286|ref|XM_007252180.2|	127	9e-25	PREDICTED: Astyanax mexicanus trifunctional enzyme subunit alpha, mitochondrial-like (LOC103035446), mRNA	sp|Q64428|ECHA_RAT	898	0	Trifunctional enzyme subunit alpha, mitochondrial OS=Rattus norvegicus GN=Hadha PE=1 SV=2	YPO2747_2	7e-83	307	---	K07515	0	tca:662336	983	enoyl-CoA hydratase / long-chain 3-hydroxyacyl-CoA dehydrogenase [EC:4.2.1.17 1.1.1.211]	-	GO:0003824//catalytic activity;GO:0003857//3-hydroxyacyl-CoA dehydrogenase activity;GO:0016491//oxidoreductase activity	GO:0008152//metabolic process;GO:0055114//oxidation-reduction process;GO:0006631//fatty acid metabolic process
CL1209.Contig3_All	4459.51	2173.02	-1.30638	9.38659e-281	1.11114e-278	Down	gi|74927078|sp|Q86GF7.1|CRUST_PANBO	462.996	1.46987e-127	RecName: Full=Crustapain; AltName: Full=NsCys; Flags: Precursor &gt;gi|28971811|dbj|BAC65417.1| crustapain [Pandalus borealis]	gi|657814357|ref|XM_008336180.1|	89.7	2e-13	PREDICTED: Cynoglossus semilaevis cathepsin L1-like (LOC103397801), mRNA	sp|Q86GF7|CRUST_PANBO	462	1e-129	Crustapain OS=Pandalus borealis GN=Cys PE=1 SV=1	AF1946_2	2e-19	96.3	---	K01365	2e-96	cqu:CpipJ_CPIJ006471	356	cathepsin L [EC:3.4.22.15]	-	GO:0008234//cysteine-type peptidase activity	GO:0006508//proteolysis
CL4841.Contig3_All	21.5978	1290.01	5.63116	1.09599e-279	1.29456e-277	Up	gi|321466647|gb|EFX77641.1|	502.286	2.62981e-139	hypothetical protein DAPPUDRAFT_105878 [Daphnia pulex]	-	-	-	-	sp|Q7Z3Q1|S46A3_HUMAN	85.1	9e-16	Solute carrier family 46 member 3 OS=Homo sapiens GN=SLC46A3 PE=2 SV=1	DR0472	1e-14	81.3	---	K20840	3e-140	dpx:DAPPUDRAFT_105878	502	MFS transporter, PCFT/HCP family, solute carrier family 46, member 3	GO:0016021//integral component of membrane	-	GO:0055085//transmembrane transport
Unigene31676_All	2950.26	7417	1.0608	3.24836e-278	3.82024e-276	Up	gi|646704087|gb|KDR12442.1|	144.05	3.16789e-31	Ribosome-binding protein 1 [Zootermopsis nevadensis]	-	-	-	-	sp|Q9H0J9|PAR12_HUMAN	108	2e-22	Poly [ADP-ribose] polymerase 12 OS=Homo sapiens GN=PARP12 PE=1 SV=1	SPAC140.02	9e-11	68.9	---	K15259	2e-27	sasa:106576301	128	poly [ADP-ribose] polymerase 7/11/12/13 [EC:2.4.2.30]!K13100	-	GO:0008270//zinc ion binding	-
Unigene6196_All	2491.52	6608.73	1.13815	8.16747e-278	9.58458e-276	Up	gi|328899546|gb|AEB54640.1|	260.766	9.87327e-68	ribosomal protein L24 [Procambarus clarkii]	gi|44829118|gb|AY496460.2|	153	3e-33	Marsupenaeus japonicus ribosomal protein L24 (GD13) mRNA, complete cds	sp|Q962T5|RL24_SPOFR	211	1e-54	60S ribosomal protein L24 OS=Spodoptera frugiperda GN=RpL24 PE=2 SV=1	SPAC6G9.09c	1e-34	144	---	K02896	1e-55	soc:105195707	217	large subunit ribosomal protein L24e	-	-	-
CL881.Contig6_All	4424.09	2164.97	-1.30023	1.57694e-276	1.84655e-274	Down	gi|321472487|gb|EFX83457.1|	497.278	2.6353e-137	hypothetical protein DAPPUDRAFT_301953 [Daphnia pulex]	gi|762090267|ref|XM_011429206.1|	65.9	8e-06	PREDICTED: Crassostrea gigas adenylyl cyclase-associated protein 1-like (LOC105328361), transcript variant X2, mRNA	sp|Q3SYV4|CAP1_BOVIN	451	2e-125	Adenylyl cyclase-associated protein 1 OS=Bos taurus GN=CAP1 PE=2 SV=3	-	-	-	-	K17261	3e-138	dpx:DAPPUDRAFT_301953	497	adenylyl cyclase-associated protein	-	-	-
CL1209.Contig1_All	2536.45	816.319	-1.9048	6.41714e-276	7.49809e-274	Down	gi|74927078|sp|Q86GF7.1|CRUST_PANBO	147.517	1.44259e-33	RecName: Full=Crustapain; AltName: Full=NsCys; Flags: Precursor &gt;gi|28971811|dbj|BAC65417.1| crustapain [Pandalus borealis]	gi|831318726|ref|XM_012836666.1|	67.9	1e-07	PREDICTED: Clupea harengus cathepsin L-like (LOC105908190), mRNA	sp|Q86GF7|CRUST_PANBO	147	2e-35	Crustapain OS=Pandalus borealis GN=Cys PE=1 SV=1	-	-	-	-	K01365	1e-26	dpl:KGM_05845	121	cathepsin L [EC:3.4.22.15]	-	-	-
CL1246.Contig1_All	3021.96	1140.55	-1.67495	2.83936e-275	3.31051e-273	Down	gi|974137702|dbj|BAU30873.1|	1556.19	0	Le1-cadherin [Ligia exotica]	gi|689409930|emb|LL885964.1|	77.8	2e-09	Schistosoma margrebowiei genome assembly S_margrebowiei_Zambia ,scaffold SMRZ_contig0005103	sp|Q24298|CADE_DROME	539	6e-152	DE-cadherin OS=Drosophila melanogaster GN=shg PE=1 SV=2	-	-	-	-	K10414	1e-93	dgr:Dgri_GH10145	349	dynein heavy chain 2, cytosolic!K16506	GO:0005886//plasma membrane;GO:0016020//membrane	GO:0005515//protein binding;GO:0005509//calcium ion binding	GO:0007155//cell adhesion;GO:0007156//homophilic cell adhesion via plasma membrane adhesion molecules
CL5367.Contig2_All	995.226	3741.27	1.64124	1.03346e-274	1.20236e-272	Up	gi|255739745|gb|ACU31810.1|	1899.79	0	alpha2 macroglobulin isoform 2 [Fenneropenaeus chinensis]	gi|255739744|gb|FJ608658.1|	133	3e-26	Fenneropenaeus chinensis alpha2 macroglobulin isoform 2 mRNA, complete cds	sp|Q5R4N8|A2MG_PONAB	684	0	Alpha-2-macroglobulin OS=Pongo abelii GN=A2M PE=2 SV=1	TM0984	8e-10	65.9	---	K03910	0	hst:105187657	875	alpha-2-macroglobulin	GO:0005615//extracellular space;GO:0005576//extracellular region	GO:0004866//endopeptidase inhibitor activity	-
CL3873.Contig2_All	151.185	1677.48	3.20272	5.18781e-273	6.00987e-271	Up	gi|91082273|ref|XP_973593.1|	168.703	4.77528e-39	PREDICTED: renin receptor [Tribolium castaneum] &gt;gi|270007211|gb|EFA03659.1| hypothetical protein TcasGA2_TC013754 [Tribolium castaneum]	-	-	-	-	sp|P81134|RENR_BOVIN	114	1e-24	Renin receptor OS=Bos taurus GN=ATP6AP2 PE=1 SV=2	-	-	-	-	K19514	6e-40	tca:662403	168	renin receptor	GO:0016021//integral component of membrane	GO:0004872//receptor activity	-
CL7375.Contig2_All	2482.88	6552.39	1.13081	1.22703e-272	1.41542e-270	Up	gi|1000755983|ref|XP_015600932.1|	750.355	0	PREDICTED: non-specific lipid-transfer protein [Cephus cinctus] &gt;gi|1000755985|ref|XP_015600933.1| PREDICTED: non-specific lipid-transfer protein [Cephus cinctus]	gi|699242961|ref|XM_009860450.1|	89.7	1e-13	PREDICTED: Ciona intestinalis non-specific lipid-transfer protein-like (LOC100180802), mRNA	sp|P32020|NLTP_MOUSE	684	0	Non-specific lipid-transfer protein OS=Mus musculus GN=Scp2 PE=1 SV=3	MTH793	1e-54	213	---	K08764	0	aga:AgaP_AGAP007921	723	sterol carrier protein 2 [EC:2.3.1.176]	-	GO:0016747//transferase activity, transferring acyl groups other than amino-acyl groups	GO:0008152//metabolic process
CL867.Contig2_All	3080.71	7588.31	1.03132	7.435e-272	8.5583e-270	Up	gi|442539532|gb|AGC54451.1|	117.087	9.40534e-24	antiviral protein [Litopenaeus vannamei]	gi|685042406|emb|LN590931.1|	63.9	5e-06	Cyprinus carpio genome assembly common carp genome ,scaffold 000000835	sp|P86854|PLCL_MYTGA	57.8	6e-08	Perlucin-like protein OS=Mytilus galloprovincialis PE=1 SV=1	-	-	-	-	K06563	3e-09	sasa:100286644	65.9	CD209 antigen!K17513	-	-	-
CL6400.Contig2_All	2220.25	631.21	-2.08373	1.10891e-271	1.27106e-269	Down	gi|321478301|gb|EFX89258.1|	528.094	1.79418e-147	hypothetical protein DAPPUDRAFT_303131 [Daphnia pulex]	gi|260822059|ref|XM_002606375.1|	71.9	2e-08	Branchiostoma floridae hypothetical protein, mRNA	sp|P07846|DHSO_SHEEP	463	4e-130	Sorbitol dehydrogenase OS=Ovis aries GN=SORD PE=1 SV=1	YJR159w	2e-78	291	---	K00008	2e-148	dpx:DAPPUDRAFT_303131	528	L-iditol 2-dehydrogenase [EC:1.1.1.14]	-	GO:0008270//zinc ion binding;GO:0016491//oxidoreductase activity	GO:0055114//oxidation-reduction process
CL1230.Contig4_All	2042.29	526.583	-2.22465	2.83683e-271	3.24476e-269	Down	gi|115881|sp|P04069.1|CBPB_ASTAS	462.225	3.13381e-127	RecName: Full=Carboxypeptidase B &gt;gi|223890|prf||1004229A CPase B	gi|145843833|gb|EF204177.1|	137	1e-27	Macrobrachium rosenbergii clone SUGbp8-101 microsatellite sequence	sp|P04069|CBPB_ASTAS	462	3e-129	Carboxypeptidase B OS=Astacus astacus PE=1 SV=1	YHR132c	3e-42	172	---	K01298	9e-83	dre:431764	311	carboxypeptidase A2 [EC:3.4.17.15]	-	GO:0008270//zinc ion binding;GO:0004181//metallocarboxypeptidase activity;GO:0004180//carboxypeptidase activity	GO:0006508//proteolysis
CL1873.Contig2_All	1060.88	3856.24	1.59274	3.24537e-271	3.70423e-269	Up	gi|646713073|gb|KDR17574.1|	453.366	2.94068e-124	hypothetical protein L798_08484 [Zootermopsis nevadensis]	gi|961746298|ref|XM_015078366.1|	75.8	6e-09	PREDICTED: Acinonyx jubatus family with sequence similarity 49 member A (FAM49A), transcript variant X3, mRNA	sp|Q9NUQ9|FA49B_HUMAN	364	2e-99	Protein FAM49B OS=Homo sapiens GN=FAM49B PE=1 SV=1	-	-	-	-	-	-	-	-	-	-	-	-
Unigene36167_All	2055.25	535.781	-2.20879	1.32151e-270	1.50203e-268	Down	gi|390350281|ref|XP_796773.3|	619.772	5.22472e-175	PREDICTED: alpha-L-fucosidase [Strongylocentrotus purpuratus]	gi|919072985|ref|XM_013562269.1|	71.9	2e-08	PREDICTED: Lingula anatina alpha-L-fucosidase-like (LOC106178904), mRNA	sp|C3YWU0|FUCO_BRAFL	586	4e-167	Alpha-L-fucosidase OS=Branchiostoma floridae GN=BRAFLDRAFT_56888 PE=3 SV=2	TM0306	1e-59	229	---	K01206	7e-176	spu:592142	619	alpha-L-fucosidase [EC:3.2.1.51]	-	GO:0004560//alpha-L-fucosidase activity	GO:0005975//carbohydrate metabolic process;GO:0006004//fucose metabolic process
Unigene39255_All	2237.53	645.007	-2.06372	1.92697e-270	2.18105e-268	Down	-	-	-	-	-	-	-	-	-	-	-	-	-	-	-	-	-	-	-	-	-	-	-	-
CL7606.Contig2_All	412.95	2390.32	2.26397	3.5449e-269	4.00397e-267	Up	gi|646700815|gb|KDR10799.1|	1741.86	0	Sortilin-related receptor [Zootermopsis nevadensis]	gi|260820013|ref|XM_002605284.1|	69.9	6e-07	Branchiostoma floridae hypothetical protein, mRNA	sp|O88307|SORL_MOUSE	1129	0	Sortilin-related receptor OS=Mus musculus GN=Sorl1 PE=1 SV=3	-	-	-	-	K06233	3e-128	gja:107119685	464	low density lipoprotein-related protein 2	GO:0016021//integral component of membrane	GO:0005515//protein binding	-
Unigene9996_All	1645.75	4986.44	1.33007	6.50207e-268	7.31362e-266	Up	gi|238683727|gb|ACR54142.1|	172.17	2.45316e-41	ribosomal protein rps21 [Palaemon varians]	gi|238683726|gb|FJ654549.1|	394	1e-106	Palaemonetes varians ribosomal protein rps21 mRNA, complete cds	sp|Q4PM64|RS21_IXOSC	138	3e-33	40S ribosomal protein S21 OS=Ixodes scapularis GN=RpS21 PE=3 SV=1	-	-	-	-	K02971	3e-33	hro:HELRODRAFT_71412	142	small subunit ribosomal protein S21e	GO:0005622//intracellular;GO:0005840//ribosome	GO:0003735//structural constituent of ribosome	GO:0006412//translation
Unigene12140_All	2147.68	597.867	-2.11408	1.02861e-267	1.1546e-265	Down	-	-	-	-	-	-	-	-	-	-	-	-	-	-	-	-	-	-	-	-	-	-	-	-
CL3699.Contig4_All	49.243	1309.56	4.46383	1.79662e-267	2.01252e-265	Up	gi|642918470|ref|XP_008191489.1|	462.996	2.5461e-127	PREDICTED: protein NDRG3 isoform X2 [Tribolium castaneum]	-	-	-	-	sp|Q5RA95|NDRG3_PONAB	245	7e-64	Protein NDRG3 OS=Pongo abelii GN=NDRG3 PE=2 SV=1	-	-	-	-	K18266	9e-57	sasa:106570415	225	protein NDRG1	-	-	-
CL2.Contig93_All	1517.89	255.243	-2.84132	1.21322e-265	1.35063e-263	Down	gi|939628092|ref|XP_014294614.1|	666.766	0	PREDICTED: alpha-N-acetylglucosaminidase-like isoform X2 [Halyomorpha halys]	gi|946658851|ref|XM_014574876.1|	81.8	4e-11	PREDICTED: Pelodiscus sinensis N-acetylglucosaminidase, alpha (NAGLU), partial mRNA	sp|P54802|ANAG_HUMAN	657	0	Alpha-N-acetylglucosaminidase OS=Homo sapiens GN=NAGLU PE=1 SV=2	-	-	-	-	K01205	0	ocu:100344181	673	alpha-N-acetylglucosaminidase [EC:3.2.1.50]	-	-	-
CL2189.Contig2_All	3276.82	1359	-1.53895	3.11721e-264	3.46317e-262	Down	gi|326914765|ref|XP_003203693.1|	1231.08	0	PREDICTED: xanthine dehydrogenase/oxidase [Meleagris gallopavo]	gi|974060055|ref|XM_015371672.1|	97.6	1e-15	PREDICTED: Cyprinodon variegatus aldehyde oxidase 1 (aox1), mRNA	sp|P47990|XDH_CHICK	1228	0	Xanthine dehydrogenase/oxidase OS=Gallus gallus GN=XDH PE=1 SV=1	PA1523	4e-135	481	---	K00106	0	sko:100374711	1250	xanthine dehydrogenase/oxidase [EC:1.17.1.4 1.17.3.2]	-	GO:0046872//metal ion binding;GO:0050660//flavin adenine dinucleotide binding;GO:0016491//oxidoreductase activity;GO:0003824//catalytic activity;GO:0016614//oxidoreductase activity, acting on CH-OH group of donors	GO:0055114//oxidation-reduction process
CL68.Contig4_All	132.179	1569.4	3.30046	2.66869e-262	2.95881e-260	Up	gi|939254618|ref|XP_014247026.1|	409.453	4.42193e-111	PREDICTED: uncharacterized protein LOC106665245 isoform X3 [Cimex lectularius]	gi|689931381|emb|LM414284.1|	69.9	3e-07	Enterobius vermicularis genome assembly E_vermicularis_Canary_Islands ,scaffold EVEC_scaffold0000732	sp|Q0KIC3|Y3427_DROME	160	2e-38	Uncharacterized protein CG43427 OS=Drosophila melanogaster GN=CG43427 PE=2 SV=1	CAC2301	4e-08	60.1	---	K06084	4e-77	phu:Phum_PHUM589170	293	F-box protein 20	-	GO:0008270//zinc ion binding	-
CL5551.Contig4_All	1049.65	52.8882	-4.58002	2.63685e-261	2.91159e-259	Down	gi|262401121|gb|ACY66463.1|	607.831	4.99166e-171	TIA-1-like protein [Scylla paramamosain]	gi|262401120|gb|FJ774742.1|	434	1e-117	Scylla paramamosain TIA-1-like protein mRNA, partial cds	sp|Q01085|TIAR_HUMAN	304	8e-82	Nucleolysin TIAR OS=Homo sapiens GN=TIAL1 PE=1 SV=1	SPAC17A2.09c	8e-24	111	---	K13201	5e-97	hst:105183073	358	nucleolysin TIA-1/TIAR	-	GO:0003676//nucleic acid binding	-
CL6187.Contig4_All	696.313	3013.48	1.84443	1.47654e-260	1.62708e-258	Up	gi|950953365|ref|XP_014452199.1|	247.669	1.94824e-62	PREDICTED: interferon regulatory factor 2-binding protein 2 [Alligator mississippiensis]	gi|694861851|ref|XM_009474534.1|	117	1e-21	PREDICTED: Nipponia nippon interferon regulatory factor 2 binding protein-like (IRF2BPL), mRNA	sp|Q6NZT6|I2B2A_DANRE	154	2e-36	Interferon regulatory factor 2-binding protein 2-A OS=Danio rerio GN=irf2bp2a PE=2 SV=1	YLR106c	3e-14	80.5	---	K11318	2e-33	ocu:103350931	148	ataxin-7!K18626	-	-	-
CL441.Contig2_All	416.406	2343.18	2.22321	3.67311e-258	4.03938e-256	Up	gi|242017480|ref|XP_002429216.1|	2934.44	0	acetyl-CoA carboxylase, putative [Pediculus humanus corporis] &gt;gi|212514105|gb|EEB16478.1| acetyl-CoA carboxylase, putative [Pediculus humanus corporis]	gi|833654152|gb|KM507094.1|	167	3e-36	Aphis gossypii acetyl-CoA carboxylase mRNA, complete cds	sp|P11029|ACAC_CHICK	2807	0	Acetyl-CoA carboxylase OS=Gallus gallus GN=ACAC PE=1 SV=1	YNR016c_1	0	676	---	K11262	0	dpx:DAPPUDRAFT_222043	3022	acetyl-CoA carboxylase / biotin carboxylase 1 [EC:6.4.1.2 6.3.4.14]	-	GO:0005524//ATP binding;GO:0003989//acetyl-CoA carboxylase activity;GO:0046872//metal ion binding;GO:0016874//ligase activity;GO:0004075//biotin carboxylase activity	GO:0006633//fatty acid biosynthetic process
CL1014.Contig2_All	1396.08	212.703	-2.98367	1.59597e-256	1.75156e-254	Down	gi|939661212|ref|XP_014278436.1|	338.576	6.3704e-90	PREDICTED: uncharacterized protein LOC106682215 isoform X2 [Halyomorpha halys]	-	-	-	-	-	-	-	-	-	-	-	-	-	-	-	-	-	-	-	-
Unigene8427_All	3055.66	7403.2	1.00747	2.48823e-255	2.72529e-253	Up	gi|67084007|gb|AAY66938.1|	301.597	1.45887e-79	ribosomal protein L11 [Ixodes scapularis]	gi|884959036|ref|XM_010900292.2|	155	1e-33	PREDICTED: Esox lucius ribosomal protein L11 (rpl11), transcript variant X1, mRNA	sp|Q94300|RL11_CAEEL	291	2e-78	60S ribosomal protein L11 OS=Caenorhabditis elegans GN=rpl-11.1 PE=3 SV=1	SPBC17G9.10	2e-66	250	---	K02868	2e-80	isc:IscW_ISCW000476	301	large subunit ribosomal protein L11e	GO:0005622//intracellular;GO:0005840//ribosome	GO:0003735//structural constituent of ribosome	GO:0006412//translation
Unigene17334_All	1543.81	4704.76	1.33843	2.51448e-255	2.74849e-253	Up	gi|646721764|gb|KDR22994.1|	732.25	0	Protein singed [Zootermopsis nevadensis]	gi|645037887|ref|XM_001604045.3|	77.8	9e-10	PREDICTED: Nasonia vitripennis protein singed (LOC100120455), mRNA	sp|Q24524|SING_DROME	647	0	Protein singed OS=Drosophila melanogaster GN=sn PE=3 SV=1	-	-	-	-	K17455	0	phu:Phum_PHUM082950	726	fascin 1/2	-	GO:0030674//protein binding, bridging;GO:0051015//actin filament binding	GO:0007015//actin filament organization
CL4610.Contig1_All	2310.96	6106.29	1.13261	7.29527e-255	7.94218e-253	Up	gi|321456658|gb|EFX67760.1|	897.116	0	hypothetical protein DAPPUDRAFT_330735 [Daphnia pulex]	-	-	-	-	sp|Q0V8T4|CTP5C_RAT	253	6e-66	Contactin-associated protein like 5-3 OS=Rattus norvegicus GN=Cntnap5c PE=2 SV=1	-	-	-	-	K07380	6e-59	sasa:106599303	234	contactin associated protein-like 2	-	GO:0005515//protein binding;GO:0005509//calcium ion binding;GO:0004867//serine-type endopeptidase inhibitor activity	-
CL371.Contig1_All	456.146	2423.66	2.14043	9.56172e-255	1.03887e-252	Up	gi|675390188|gb|KFM83085.1|	340.887	2.58261e-90	Sorting nexin-32, partial [Stegodyphus mimosarum]	gi|689592405|emb|LM066164.1|	65.9	7e-06	Schistosoma curassoni genome assembly S_curassoni_Dakar ,scaffold SCUD_scaffold0001092	sp|Q80ZJ7|SNX32_MOUSE	106	7e-22	Sorting nexin-32 OS=Mus musculus GN=Snx32 PE=2 SV=1	SPCPJ732.01	1e-09	65.5	---	K17920	3e-70	crg:105320966	271	sorting nexin-5/6/32	-	GO:0035091//phosphatidylinositol binding	-
CL81.Contig5_All	379.257	2228.2	2.28544	6.2767e-254	6.79237e-252	Up	gi|751236613|ref|XP_011172149.1|	1406.73	0	PREDICTED: protein-methionine sulfoxide oxidase Mical isoform X3 [Solenopsis invicta]	gi|926618956|ref|XM_013919252.1|	101	2e-16	PREDICTED: Limulus polyphemus uncharacterized LOC106459621 (LOC106459621), mRNA	sp|F1QH17|MCA3A_DANRE	802	0	Protein-methionine sulfoxide oxidase mical3a OS=Danio rerio GN=mical3a PE=2 SV=2	SPAC15A10.08	2e-15	85.5	---	K19947	0	soc:105204672	1395	protein-methionine sulfoxide oxidase MICAL [EC:1.14.13.-]	-	GO:0005515//protein binding;GO:0008270//zinc ion binding	-
CL1678.Contig1_All	1081.62	3782.66	1.53702	9.92363e-253	1.07175e-250	Up	gi|646710809|gb|KDR16227.1|	3807.68	0	Spectrin beta chain [Zootermopsis nevadensis]	gi|338224328|gb|HM217804.1|	260	3e-64	Scylla paramamosain beta chain spectrin-like protein mRNA, partial cds	sp|Q00963|SPTCB_DROME	3212	0	Spectrin beta chain OS=Drosophila melanogaster GN=beta-Spec PE=1 SV=2	SPAC15A10.08	2e-70	267	---	K06115	0	soc:105207953	3601	spectrin beta	-	GO:0005543//phospholipid binding;GO:0005515//protein binding	-
Unigene25311_All	1007.32	9.19796	-7.04419	1.35308e-252	1.45843e-250	Down	gi|196014641|ref|XP_002117179.1|	55.0694	5.73372e-08	conserved hypothetical protein [Trichoplax adhaerens] &gt;gi|196016774|ref|XP_002118237.1| conserved hypothetical protein [Trichoplax adhaerens] &gt;gi|196017110|ref|XP_002118400.1| conserved hypothetical protein [Trichoplax adhaerens] &gt;gi|190579000|gb|EDV19112.1| conserved hypothetical protein [Trichoplax adhaerens] &gt;gi|190579138|gb|EDV19240.1| conserved hypothetical protein [Trichoplax ad…	gi|305415073|gb|HQ025080.1|	93.7	1e-15	Scoloplos acutus voucher BIOUG<CAN>:HUNTSPOL0317 28S ribosomal RNA gene, partial sequence	-	-	-	-	-	-	-	-	-	-	-	-	-	-	-	-
CL3502.Contig2_All	515.755	2547.83	2.03532	3.71351e-251	3.99467e-249	Up	gi|158297041|ref|XP_317344.4|	100.523	1.18282e-18	AGAP008113-PA [Anopheles gambiae str. PEST] &gt;gi|157015004|gb|EAA12565.4| AGAP008113-PA [Anopheles gambiae str. PEST]	gi|23093832|emb|AL831754.2|	95.6	2e-15	Mouse DNA sequence from clone RP23-295A1 on chromosome 4, complete sequence	-	-	-	-	-	-	-	-	-	-	-	-	-	-	-	-
Unigene21450_All	1225.89	4058.6	1.45796	8.75915e-251	9.40368e-249	Up	gi|829192521|ref|XP_001024253.2|	75.0998	6.31482e-11	hypothetical protein TTHERM_00459450 [Tetrahymena thermophila SB210] &gt;gi|586728379|gb|EAS04008.2| hypothetical protein TTHERM_00459450 [Tetrahymena thermophila SB210]	gi|49658664|gb|AC110898.7|	67.9	5e-07	Mus musculus chromosome 18, clone RP24-114C6, complete sequence	sp|P12844|MYO3_CAEEL	61.6	6e-09	Myosin-3 OS=Caenorhabditis elegans GN=myo-3 PE=2 SV=1	MJ1322	1e-08	60.5	---	K20478	1e-09	chx:102181721	67.8	golgin subfamily B member 1!K17751	-	-	-
CL7574.Contig1_All	3688.9	1717.72	-1.37189	1.35878e-250	1.45589e-248	Down	gi|283854615|gb|ADB44903.1|	89.7373	8.61916e-16	peritrophin [Macrobrachium nipponense]	gi|687876198|emb|LK945848.1|	69.9	6e-08	Angiostrongylus cantonensis genome assembly A_cantonensis_China ,scaffold ACAC_contig0000062	-	-	-	-	-	-	-	-	-	-	-	-	-	-	-	-
CL2.Contig3_All	2444.87	6305.2	1.09759	3.34229e-250	3.57407e-248	Up	gi|71159516|gb|AAZ29608.1|	108.612	9.76141e-21	C-type lectin [Penaeus monodon]	gi|146336986|gb|EF364557.1|	109	2e-19	Macrobrachium rosenbergii clone 77 microsatellite sequence	sp|P22897|MRC1_HUMAN	74.7	1e-12	Macrophage mannose receptor 1 OS=Homo sapiens GN=MRC1 PE=1 SV=1	-	-	-	-	K06560	4e-13	myd:102767016	80.5	mannose receptor, C type	-	-	-
CL2189.Contig5_All	2669.49	986.481	-1.70539	1.22501e-249	1.30482e-247	Down	gi|646714946|gb|KDR18732.1|	1304.66	0	Xanthine dehydrogenase [Zootermopsis nevadensis]	gi|974060055|ref|XM_015371672.1|	97.6	1e-15	PREDICTED: Cyprinodon variegatus aldehyde oxidase 1 (aox1), mRNA	sp|P47990|XDH_CHICK	1243	0	Xanthine dehydrogenase/oxidase OS=Gallus gallus GN=XDH PE=1 SV=1	PA1523	5e-139	494	---	K00106	0	sko:100374711	1263	xanthine dehydrogenase/oxidase [EC:1.17.1.4 1.17.3.2]	-	GO:0016491//oxidoreductase activity;GO:0016614//oxidoreductase activity, acting on CH-OH group of donors;GO:0003824//catalytic activity;GO:0046872//metal ion binding;GO:0050660//flavin adenine dinucleotide binding	GO:0055114//oxidation-reduction process
CL1528.Contig3_All	0.001	2242	11.8614	3.79081e-249	4.02985e-247	Up	gi|926645233|ref|XP_013788910.1|	684.485	0	PREDICTED: UDP-N-acetylhexosamine pyrophosphorylase-like isoform X4 [Limulus polyphemus]	gi|951043876|ref|XM_014608189.1|	97.6	1e-15	PREDICTED: Alligator mississippiensis UDP-N-acetylglucosamine pyrophosphorylase 1 like 1 (UAP1L1), transcript variant X2, mRNA	sp|Q91YN5|UAP1_MOUSE	597	1e-169	UDP-N-acetylhexosamine pyrophosphorylase OS=Mus musculus GN=Uap1 PE=1 SV=1	YDL103c	1e-88	327	---	K00972	0	dpx:DAPPUDRAFT_130439	678	UDP-N-acetylglucosamine/UDP-N-acetylgalactosamine diphosphorylase [EC:2.7.7.23 2.7.7.83]	-	GO:0070569//uridylyltransferase activity	GO:0008152//metabolic process
CL1329.Contig1_All	2.59174	1408.44	8.81677	2.04823e-248	2.16465e-246	Up	gi|260803685|ref|XP_002596720.1|	784.637	0	hypothetical protein BRAFLDRAFT_219160 [Branchiostoma floridae] &gt;gi|229281979|gb|EEN52732.1| hypothetical protein BRAFLDRAFT_219160, partial [Branchiostoma floridae]	gi|807019292|ref|XM_012307483.1|	79.8	4e-10	PREDICTED: Ceratitis capitata myotubularin-related protein 4 (LOC101450524), transcript variant X2, mRNA	sp|Q13615|MTMR3_HUMAN	715	0	Myotubularin-related protein 3 OS=Homo sapiens GN=MTMR3 PE=1 SV=3	-	-	-	-	K18082	0	bfo:BRAFLDRAFT_219160	784	myotubularin-related protein 3/4 [EC:3.1.3.48 3.1.3.64 3.1.3.95]	-	GO:0016791//phosphatase activity;GO:0004725//protein tyrosine phosphatase activity;GO:0046872//metal ion binding	GO:0016311//dephosphorylation
CL7375.Contig3_All	124.403	1479.72	3.30303	1.3462e-247	1.41719e-245	Up	gi|657522866|ref|XP_008289106.1|	222.631	5.64775e-56	PREDICTED: non-specific lipid-transfer protein [Stegastes partitus]	gi|947231783|ref|XM_006149378.2|	63.9	3e-06	PREDICTED: Tupaia chinensis sterol carrier protein 2 (SCP2), transcript variant X2, mRNA	sp|P32020|NLTP_MOUSE	215	1e-55	Non-specific lipid-transfer protein OS=Mus musculus GN=Scp2 PE=1 SV=3	MTH793	4e-06	50.1	---	K08764	9e-56	lcm:102354489	219	sterol carrier protein 2 [EC:2.3.1.176]	-	-	-
CL4776.Contig1_All	137.362	1517.66	3.1966	8.66765e-247	9.08947e-245	Up	-	-	-	-	-	-	-	-	-	-	-	-	-	-	-	-	-	-	-	-	-	-	-	-
CL3339.Contig3_All	592.644	2698.45	1.9177	5.1037e-246	5.34174e-244	Up	gi|646688532|gb|KDR06354.1|	575.859	5.52339e-161	Septin-4 [Zootermopsis nevadensis]	gi|768430584|ref|XM_011558223.1|	95.6	9e-15	PREDICTED: Plutella xylostella septin-2-like (LOC105387489), transcript variant X2, mRNA	sp|P28661|SEPT4_MOUSE	488	8e-137	Septin-4 OS=Mus musculus GN=Sept4 PE=1 SV=1	SPAC4F10.11	2e-67	257	---	K16943	5e-155	bter:100651025	553	septin 4	-	GO:0005525//GTP binding	-
CL3771.Contig2_All	2204.7	693.296	-1.93824	1.06421e-245	1.10956e-243	Down	gi|525507407|ref|NP_001267493.1|	83.9593	1.75084e-13	uncharacterized protein LOC100159490 [Acyrthosiphon pisum] &gt;gi|507144936|gb|AGM38198.1| arylalkylamine N-acetyltransferase 3 [Acyrthosiphon pisum] &gt;gi|507144938|gb|AGM38199.1| arylalkylamine N-acetyltransferase 3 [Acyrthosiphon pisum]	-	-	-	-	-	-	-	-	-	-	-	-	-	-	-	-	-	-	GO:0008080//N-acetyltransferase activity	-
CL3974.Contig2_All	2122.63	5696.98	1.15515	1.72021e-245	1.79007e-243	Up	gi|195477422|ref|XP_002100199.1|	214.542	3.51479e-53	uncharacterized protein Dyak_GE16292 [Drosophila yakuba] &gt;gi|194187723|gb|EDX01307.1| uncharacterized protein Dyak_GE16292 [Drosophila yakuba]	-	-	-	-	sp|Q92506|DHB8_HUMAN	181	2e-45	Estradiol 17-beta-dehydrogenase 8 OS=Homo sapiens GN=HSD17B8 PE=1 SV=2	TM1724	1e-38	159	---	K13370	5e-54	dya:Dyak_GE16292	214	17beta-estradiol 17-dehydrogenase / 3alpha(17beta)-hydroxysteroid dehydrogenase (NAD+) [EC:1.1.1.62 1.1.1.239]	-	GO:0016491//oxidoreductase activity	GO:0008152//metabolic process
Unigene4287_All	1696.72	4918.61	1.2663	4.48953e-245	4.66292e-243	Up	gi|478486834|gb|AGJ03549.1|	732.635	0	cathepsin D [Palaemon carinicauda]	gi|478486833|gb|JX508644.1|	1134	0	Exopalaemon carinicauda cathepsin D mRNA, complete cds	sp|Q03168|ASPP_AEDAE	551	3e-156	Lysosomal aspartic protease OS=Aedes aegypti GN=AAEL006169 PE=1 SV=2	-	-	-	-	K01379	3e-165	tca:655494	585	cathepsin D [EC:3.4.23.5]	-	GO:0004190//aspartic-type endopeptidase activity	GO:0006508//proteolysis
CL401.Contig3_All	936.48	19.5457	-5.85152	4.71259e-245	4.88524e-243	Down	gi|91080745|ref|XP_966455.1|	392.504	1.51254e-106	PREDICTED: fatty acid hydroxylase domain-containing protein 2 isoform X1 [Tribolium castaneum] &gt;gi|270005453|gb|EFA01901.1| hypothetical protein TcasGA2_TC007511 [Tribolium castaneum]	gi|242015146|ref|XM_002428190.1|	63.9	6e-06	Pediculus humanus corporis C-4 methylsterol oxidase, putative, mRNA	sp|Q9GKT2|FXDC2_MACFA	328	3e-89	Fatty acid hydroxylase domain-containing protein 2 OS=Macaca fascicularis GN=FAXDC2 PE=2 SV=1	SPAC630.08c	3e-18	92	---	K07750	1e-106	tca:654920	390	methylsterol monooxygenase [EC:1.14.13.72]	-	GO:0005506//iron ion binding;GO:0016491//oxidoreductase activity	GO:0055114//oxidation-reduction process;GO:0006633//fatty acid biosynthetic process
CL3634.Contig2_All	3626.7	1702.77	-1.35997	3.60786e-243	3.73289e-241	Down	gi|255918329|gb|ABL86001.2|	246.128	4.30663e-62	E cadherin [Tenebrio molitor]	gi|109804228|emb|AM284393.1|	83.8	2e-11	Macrobrachium malcolmsonii microsatellite DNA, clone Mm-02	sp|Q9V5N8|STAN_DROME	194	1e-48	Protocadherin-like wing polarity protein stan OS=Drosophila melanogaster GN=stan PE=1 SV=4	all7128_2	4e-11	69.7	---	K16669	8e-51	bfo:BRAFLDRAFT_133692	205	protocadherin Fat 4	GO:0016020//membrane;GO:0005886//plasma membrane	GO:0005509//calcium ion binding	GO:0007155//cell adhesion;GO:0007156//homophilic cell adhesion via plasma membrane adhesion molecules
CL93.Contig14_All	180.558	1629.19	2.90443	4.67591e-242	4.82875e-240	Up	gi|961133016|ref|XP_014786678.1|	470.7	2.82301e-129	PREDICTED: putative helicase Mov10l1 isoform X2 [Octopus bimaculoides]	-	-	-	-	sp|Q6J5K9|ARMI_DROME	349	8e-95	Probable RNA helicase armi OS=Drosophila melanogaster GN=armi PE=1 SV=3	SPAC16C9.06c	2e-41	171	---	K13983	4e-130	obi:106881006	470	putative helicase MOV10L1 [EC:3.6.4.13]	-	-	-
CL601.Contig1_All	38.876	1164.69	4.63573	6.32903e-242	6.52347e-240	Up	gi|646710313|gb|KDR15857.1|	156.377	1.07009e-35	Protein Star [Zootermopsis nevadensis]	-	-	-	-	sp|P42519|STAR_DROME	72	3e-12	Protein Star OS=Drosophila melanogaster GN=S PE=2 SV=1	-	-	-	-	K15272	2e-32	dpx:DAPPUDRAFT_335870	142	solute carrier family 35 (UDP-sugar transporter), member A1/2/3	-	-	-
CL881.Contig3_All	436.276	2307.54	2.13385	1.03489e-241	1.06467e-239	Up	gi|908412408|ref|XP_013067336.1|	509.605	3.57744e-141	PREDICTED: adenylyl cyclase-associated protein 2-like [Biomphalaria glabrata]	gi|762090267|ref|XM_011429206.1|	65.9	6e-06	PREDICTED: Crassostrea gigas adenylyl cyclase-associated protein 1-like (LOC105328361), transcript variant X2, mRNA	sp|Q3SYV4|CAP1_BOVIN	458	6e-128	Adenylyl cyclase-associated protein 1 OS=Bos taurus GN=CAP1 PE=2 SV=3	-	-	-	-	K17261	3e-141	dpx:DAPPUDRAFT_301953	506	adenylyl cyclase-associated protein	-	-	-
CL2307.Contig4_All	3257.81	1445.23	-1.4418	1.09992e-238	1.12941e-236	Down	gi|589918139|gb|AHL24866.1|	813.913	0	chitinase 1C [Macrobrachium nipponense]	gi|589918138|gb|KF963281.1|	87.7	1e-12	Macrobrachium nipponense chitinase 1C mRNA, complete cds	sp|P36362|CHIT_MANSE	518	4e-146	Endochitinase OS=Manduca sexta PE=2 SV=1	BH0916_1	2e-36	153	---	K01183	0	dpx:DAPPUDRAFT_307182	662	chitinase [EC:3.2.1.14]	GO:0005576//extracellular region	GO:0004568//chitinase activity;GO:0008061//chitin binding;GO:0004553//hydrolase activity, hydrolyzing O-glycosyl compounds	GO:0006032//chitin catabolic process;GO:0005975//carbohydrate metabolic process;GO:0006030//chitin metabolic process
CL5446.Contig3_All	187.469	1630.34	2.85125	8.08418e-238	8.28529e-236	Up	-	-	-	-	-	-	-	-	-	-	-	-	-	-	-	-	-	-	-	-	-	-	-	-
CL2252.Contig2_All	941.664	9.19796	-6.94695	1.17772e-237	1.20474e-235	Down	-	-	-	-	-	-	-	-	-	-	-	-	-	-	-	-	-	-	-	-	-	-	-	-
Unigene21385_All	1566.27	340.324	-2.47155	5.26212e-236	5.36261e-234	Down	gi|646718899|gb|KDR21202.1|	351.288	2.1807e-94	Palmitoyl-protein thioesterase 1 [Zootermopsis nevadensis]	gi|685042182|emb|LN590707.1|	65.9	1e-06	Cyprinus carpio genome assembly common carp genome, scaffold: LG30, chromosome: 30	sp|Q8HXW6|PPT1_MACFA	325	2e-88	Palmitoyl-protein thioesterase 1 OS=Macaca fascicularis GN=PPT1 PE=2 SV=1	SPBC530.12c_1	4e-41	167	---	K01074	8e-91	gja:107112540	336	palmitoyl-protein thioesterase [EC:3.1.2.22]	-	GO:0098599//palmitoyl hydrolase activity;GO:0008474//palmitoyl-(protein) hydrolase activity	GO:0002084//protein depalmitoylation
CL5140.Contig4_All	1466.06	288.586	-2.61406	3.26136e-235	3.3112e-233	Down	gi|1000193704|gb|KXJ69716.1|	58.151	5.2297e-06	hypothetical protein RP20_CCG026044 [Aedes albopictus]	-	-	-	-	-	-	-	-	-	-	-	-	-	-	-	-	-	-	-	-
CL6332.Contig2_All	444.915	2291.44	2.09546	1.2484e-234	1.26275e-232	Up	gi|764152958|gb|AJR21491.1|	891.338	0	RNA helicase [Marsupenaeus japonicus]	-	-	-	-	sp|Q6J5K9|ARMI_DROME	298	1e-79	Probable RNA helicase armi OS=Drosophila melanogaster GN=armi PE=1 SV=3	YMR080c	3e-35	150	---	K18422	4e-170	cmy:102936884	603	helicase MOV-10 [EC:3.6.4.13]	-	GO:0046872//metal ion binding	-
Unigene23184_All	1075.57	3650.44	1.49377	5.29163e-234	5.34248e-232	Up	gi|197361188|gb|ACH70130.1|	1389.02	0	signal transducer and activator of transcription [Fenneropenaeus chinensis]	gi|269093671|dbj|AB501344.1|	480	1e-130	Marsupenaeus japonicus STAT mRNA for signal transducer and activator of transcription, complete cds	sp|Q9TUM3|STA5B_BOVIN	674	0	Signal transducer and activator of transcription 5B OS=Bos taurus GN=STAT5B PE=2 SV=2	-	-	-	-	K11224	0	nvi:100121885	1004	signal transducer and activator of transcription 5B	GO:0005634//nucleus	GO:0004871//signal transducer activity;GO:0003677//DNA binding;GO:0003700//transcription factor activity, sequence-specific DNA binding	GO:0006355//regulation of transcription, DNA-templated;GO:0007165//signal transduction
CL186.Contig4_All	1059.16	3.44923	-8.53162	7.76825e-233	7.82832e-231	Down	gi|805799983|ref|XP_012144280.1|	179.489	7.56369e-42	PREDICTED: uncharacterized protein LOC100882592 isoform X4 [Megachile rotundata]	-	-	-	-	sp|O15084|ANR28_HUMAN	171	2e-41	Serine/threonine-protein phosphatase 6 regulatory ankyrin repeat subunit A OS=Homo sapiens GN=ANKRD28 PE=1 SV=5	all2748	3e-34	147	---	K15502	1e-40	ssc:100152333	172	serine/threonine-protein phosphatase 6 regulatory ankyrin repeat subunit A	-	GO:0005515//protein binding	-
CL4635.Contig1_All	386.169	2138.53	2.20012	8.27303e-233	8.32153e-231	Up	-	-	-	-	-	-	-	-	-	-	-	-	-	-	-	-	-	-	-	-	-	-	-	-
CL3065.Contig9_All	598.691	2636.36	1.86947	2.1725e-232	2.18119e-230	Up	gi|746847124|ref|XP_011053921.1|	684.871	0	PREDICTED: serine/threonine-protein kinase 24-like isoform X2 [Acromyrmex echinatior] &gt;gi|746847126|ref|XP_011053922.1| PREDICTED: serine/threonine-protein kinase 24-like isoform X2 [Acromyrmex echinatior]	gi|755984826|ref|XM_011312349.1|	266	3e-66	PREDICTED: Fopius arisanus serine/threonine-protein kinase 26 (LOC105271039), transcript variant X4, mRNA	sp|Q99JT2|MST4_MOUSE	483	2e-135	Serine/threonine-protein kinase MST4 OS=Mus musculus GN=Mst4 PE=2 SV=1	YAR019c	5e-43	176	---	K08838	0	aec:105145800	679	serine/threonine-protein kinase 24/25/MST4 [EC:2.7.11.1]	-	GO:0004672//protein kinase activity;GO:0005524//ATP binding	GO:0006468//protein phosphorylation
Unigene28161_All	894.149	28.7436	-5.2284	6.11373e-232	6.12684e-230	Down	gi|669214567|emb|CDW61368.1|	41.9726	1.58906e-06	hypothetical protein TTRE_0000982701, partial [Trichuris trichiura]	gi|62865931|gb|AY929906.1|	109	6e-20	Vannella sp. strain S98M8/I 18S small subunit ribosomal RNA gene, partial sequence	-	-	-	-	-	-	-	-	-	-	-	-	-	-	-	-
CL1712.Contig1_All	2150.28	699.045	-1.89026	7.3535e-232	7.35567e-230	Down	gi|919102571|ref|XP_013387692.1|	1838.16	0	PREDICTED: methionine synthase-like [Lingula anatina]	gi|685830398|emb|LN609529.1|	89.7	3e-13	Strongyloides ratti genome assembly S_ratti_ED321, chromosome : 2	sp|Q4JIJ3|METH_BOVIN	1778	0	Methionine synthase OS=Bos taurus GN=MTR PE=2 SV=1	AGc3907_2	0	996	---	K00548	0	crg:105340692	1804	5-methyltetrahydrofolate--homocysteine methyltransferase [EC:2.1.1.13]	GO:0005622//intracellular	GO:0046872//metal ion binding;GO:0031419//cobalamin binding;GO:0008705//methionine synthase activity	GO:0042558//pteridine-containing compound metabolic process;GO:0009086//methionine biosynthetic process
CL3500.Contig3_All	2252.22	766.88	-1.82347	2.72228e-231	2.70809e-229	Down	-	-	-	-	gi|76560161|gb|AC165151.2|	83.8	8e-12	Mus musculus BAC clone RP24-77O15 from chromosome 16, complete sequence	-	-	-	-	-	-	-	-	-	-	-	-	-	-	-	-
CL4604.Contig3_All	24.1895	1070.41	5.19845	3.68152e-230	3.65563e-228	Up	gi|91091536|ref|XP_970641.1|	806.979	0	PREDICTED: asparagine--tRNA ligase, cytoplasmic [Tribolium castaneum] &gt;gi|270000923|gb|EEZ97370.1| hypothetical protein TcasGA2_TC011193 [Tribolium castaneum]	gi|954565959|ref|XM_014751467.1|	77.8	9e-10	PREDICTED: Polistes canadensis asparagine--tRNA ligase, cytoplasmic (LOC106788309), transcript variant X2, mRNA	sp|Q2KJG3|SYNC_BOVIN	775	0	Asparagine--tRNA ligase, cytoplasmic OS=Bos taurus GN=NARS PE=2 SV=3	YHR019c	3e-152	538	---	K01893	0	tca:659223	806	asparaginyl-tRNA synthetase [EC:6.1.1.22]	GO:0005737//cytoplasm	GO:0004816//asparagine-tRNA ligase activity;GO:0003676//nucleic acid binding;GO:0004812//aminoacyl-tRNA ligase activity;GO:0000166//nucleotide binding;GO:0005524//ATP binding	GO:0006421//asparaginyl-tRNA aminoacylation;GO:0006418//tRNA aminoacylation for protein translation
CL1295.Contig2_All	984.86	72.4339	-4.03437	4.27587e-230	4.23803e-228	Down	gi|926613424|ref|XP_013771720.1|	331.643	7.90341e-88	PREDICTED: putative sodium-coupled neutral amino acid transporter 7 [Limulus polyphemus]	-	-	-	-	sp|Q8K2P7|S38A1_MOUSE	94	2e-18	Sodium-coupled neutral amino acid transporter 1 OS=Mus musculus GN=Slc38a1 PE=1 SV=1	SPBC1685.07c	1e-21	104	---	K14994	2e-75	dpx:DAPPUDRAFT_305508	287	solute carrier family 38 (sodium-coupled neutral amino acid transporter), member 7/8	-	-	-
CL7447.Contig2_All	1363.25	4185.07	1.349	4.31789e-230	4.27187e-228	Up	gi|661903714|gb|AIE17744.1|	144.821	2.45403e-32	profilin [Procambarus clarkii]	-	-	-	-	sp|P25843|PROF_DROME	135	1e-31	Profilin OS=Drosophila melanogaster GN=chic PE=1 SV=1	-	-	-	-	K05759	1e-30	dya:Dyak_GE18963	136	profilin	-	-	-
CL2618.Contig3_All	5206.8	3041.07	-1.04501	4.87315e-230	4.81244e-228	Down	gi|374923109|gb|AFA26603.1|	912.909	0	cytochrome P450 V20 [Macrobrachium nipponense]	gi|374923108|gb|JN704302.1|	1840	0	Macrobrachium nipponense cytochrome P450 V20 mRNA, complete cds	sp|Q9VA27|CP4C3_DROME	544	3e-154	Cytochrome P450 4c3 OS=Drosophila melanogaster GN=Cyp4c3 PE=2 SV=1	BH0579	1e-46	186	---	K15001	1e-158	cqu:CpipJ_CPIJ018854	563	cytochrome P450 family 4 [EC:1.14.-.-]!K07427	-	GO:0016705//oxidoreductase activity, acting on paired donors, with incorporation or reduction of molecular oxygen;GO:0020037//heme binding;GO:0005506//iron ion binding	GO:0055114//oxidation-reduction process
CL2180.Contig3_All	1498.89	4440.31	1.29758	6.25247e-230	6.16334e-228	Up	gi|321469366|gb|EFX80346.1|	387.497	1.40906e-104	hypothetical protein DAPPUDRAFT_318471 [Daphnia pulex]	gi|688570334|emb|LL245842.1|	79.8	3e-10	Echinostoma caproni genome assembly E_caproni_Egypt, scaffold ECPE_scaffold0012695	sp|P70699|LYAG_MOUSE	336	3e-91	Lysosomal alpha-glucosidase OS=Mus musculus GN=Gaa PE=1 SV=2	SPAPB24D3.10c	2e-53	210	---	K12316	2e-105	dpx:DAPPUDRAFT_318471	387	lysosomal alpha-glucosidase [EC:3.2.1.20]!K12047	-	GO:0004553//hydrolase activity, hydrolyzing O-glycosyl compounds	GO:0005975//carbohydrate metabolic process
Unigene10122_All	1072.98	110.376	-3.55032	1.33243e-229	1.31105e-227	Down	gi|987918678|ref|XP_015435413.1|	115.931	1.67109e-23	PREDICTED: vanin-like protein 2 [Dufourea novaeangliae] &gt;gi|987918680|ref|XP_015435414.1| PREDICTED: vanin-like protein 2 [Dufourea novaeangliae]	-	-	-	-	sp|Q58CQ9|VNN1_BOVIN	81.3	4e-15	Pantetheinase OS=Bos taurus GN=VNN1 PE=2 SV=1	-	-	-	-	K01435	1e-22	bim:100740669	110	biotinidase [EC:3.5.1.12]!K08069	-	GO:0016811//hydrolase activity, acting on carbon-nitrogen (but not peptide) bonds, in linear amides;GO:0016810//hydrolase activity, acting on carbon-nitrogen (but not peptide) bonds	GO:0006807//nitrogen compound metabolic process
CL7806.Contig1_All	292.866	1883.28	2.41574	2.07603e-229	2.03533e-227	Up	gi|926612947|ref|XP_013794752.1|	667.922	0	PREDICTED: dystroglycan-like [Limulus polyphemus]	gi|342326263|gb|JF284501.1|	79.8	4e-10	Cherax quadricarinatus clone v1-2021 dystroglycan mRNA, partial cds	sp|Q62165|DAG1_MOUSE	269	5e-71	Dystroglycan OS=Mus musculus GN=Dag1 PE=1 SV=4	all7128_2	1e-06	55.5	---	K06265	4e-159	phu:Phum_PHUM379620	566	dystroglycan 1	GO:0016010//dystrophin-associated glycoprotein complex;GO:0016020//membrane	-	GO:0007016//cytoskeletal anchoring at plasma membrane
CL1057.Contig2_All	47.5151	1138.25	4.31309	5.38062e-229	5.26563e-227	Up	gi|196012566|ref|XP_002116145.1|	565.459	3.30534e-158	hypothetical protein TRIADDRAFT_50808 [Trichoplax adhaerens] &gt;gi|190581100|gb|EDV21178.1| hypothetical protein TRIADDRAFT_50808 [Trichoplax adhaerens]	gi|939248734|ref|XM_014388385.1|	89.7	3e-13	PREDICTED: Cimex lectularius GDP-mannose 4,6 dehydratase (LOC106663507), transcript variant X3, mRNA	sp|Q8K0C9|GMDS_MOUSE	542	2e-153	GDP-mannose 4,6 dehydratase OS=Mus musculus GN=Gmds PE=2 SV=1	BMEI1413	3e-127	455	---	K01711	4e-159	tad:TRIADDRAFT_50808	565	GDPmannose 4,6-dehydratase [EC:4.2.1.47]	-	-	-
CL4507.Contig4_All	760.242	2967.49	1.69552	1.43054e-228	1.39744e-226	Up	gi|926612298|ref|XP_013794399.1|	1925.98	0	PREDICTED: sushi, von Willebrand factor type A, EGF and pentraxin domain-containing protein 1-like [Limulus polyphemus]	-	-	-	-	sp|A2AVA0|SVEP1_MOUSE	875	0	Sushi, von Willebrand factor type A, EGF and pentraxin domain-containing protein 1 OS=Mus musculus GN=Svep1 PE=1 SV=1	SMc02406_2	5e-07	57.8	---	K17495	0	mze:101480964	1260	CUB and sushi domain-containing protein	-	GO:0005515//protein binding;GO:0005509//calcium ion binding	-
Unigene9832_All	979.676	73.5837	-4.00404	7.37085e-228	7.17447e-226	Down	-	-	-	-	gi|108936969|gb|AC182002.3|	63.9	2e-06	Myotis lucifugus clone CH235-508O12, complete sequence	-	-	-	-	-	-	-	-	-	-	-	-	-	-	-	-
CL4228.Contig3_All	148.593	1467.07	3.03431	1.47581e-227	1.43391e-225	Up	gi|646721135|gb|KDR22605.1|	2508.41	0	Activating signal cointegrator 1 complex subunit 3 [Zootermopsis nevadensis]	gi|987906448|ref|XM_015573216.1|	111	1e-19	PREDICTED: Dufourea novaeangliae activating signal cointegrator 1 complex subunit 3 (LOC107185522), mRNA	sp|F1NTD6|ASCC3_CHICK	2397	0	Activating signal cointegrator 1 complex subunit 3 OS=Gallus gallus GN=ascc3 PE=3 SV=2	SPBC13G1.10c	0	1588	---	K18663	0	crg:105326317	2438	activating signal cointegrator complex subunit 3 [EC:3.6.4.12]	-	GO:0005524//ATP binding;GO:0003676//nucleic acid binding	-
CL7822.Contig2_All	507.98	2401.82	1.97209	2.08387e-227	2.02109e-225	Up	gi|557208292|emb|CDJ49318.1|	68.5514	1.12485e-08	hypothetical protein EBH_0082990 [Eimeria brunetti]	gi|972201301|ref|XM_015327238.1|	71.9	5e-08	PREDICTED: Polistes dominula ecdysone-induced protein 74EF isoform A (LOC107069712), transcript variant X5, mRNA	sp|Q1ZXC2|PAP1B_DICDI	52	1e-05	Polyadenylate-binding protein 1-B OS=Dictyostelium discoideum GN=pabpc1B PE=3 SV=1	-	-	-	-	K18757	1e-07	dsi:Dsimw501_GD19200	62	la-related protein 1!K17495	-	-	-
Unigene47_All	997.818	86.2308	-3.8017	1.90962e-224	1.84879e-222	Down	-	-	-	-	-	-	-	-	-	-	-	-	-	-	-	-	-	-	-	-	-	-	-	-
Unigene20594_All	905.38	48.2893	-4.49794	5.80773e-224	5.61269e-222	Down	-	-	-	-	-	-	-	-	-	-	-	-	-	-	-	-	-	-	-	-	-	-	-	-
CL4721.Contig1_All	285.955	1837.29	2.41453	9.94336e-224	9.59233e-222	Up	gi|961110206|ref|XP_014778625.1|	184.496	1.24498e-43	PREDICTED: solute carrier family 46 member 3-like isoform X2 [Octopus bimaculoides]	-	-	-	-	sp|Q6DCX5|PCFT_XENLA	78.6	8e-14	Proton-coupled folate transporter OS=Xenopus laevis GN=slc46a1 PE=2 SV=1	-	-	-	-	K20840	2e-44	obi:106875144	184	MFS transporter, PCFT/HCP family, solute carrier family 46, member 3!K14613	GO:0016021//integral component of membrane	-	GO:0055085//transmembrane transport
CL4676.Contig3_All	1015.1	3461.88	1.50075	1.51521e-223	1.45912e-221	Up	gi|267850640|gb|ACY82398.1|	800.431	0	integrin [Litopenaeus vannamei]	gi|153924758|dbj|AK256455.1|	65.9	7e-06	Gryllus bimaculatus mRNA, GBcontig03316	sp|P11584|ITBX_DROME	699	0	Integrin beta-PS OS=Drosophila melanogaster GN=mys PE=1 SV=3	SPCC1919.09	2e-88	327	---	K05719	0	dsi:Dsimw501_GD16875	706	integrin beta 1	-	-	-
Unigene13863_All	315.328	1906.28	2.32664	3.2185e-222	3.09387e-220	Up	-	-	-	-	-	-	-	-	-	-	-	-	-	-	-	-	-	-	-	-	-	-	-	-
CL601.Contig2_All	18.1422	1016.37	5.53875	1.40569e-220	1.3441e-218	Up	gi|646710313|gb|KDR15857.1|	156.377	1.09036e-35	Protein Star [Zootermopsis nevadensis]	-	-	-	-	sp|P42519|STAR_DROME	72	3e-12	Protein Star OS=Drosophila melanogaster GN=S PE=2 SV=1	-	-	-	-	K15272	2e-32	dpx:DAPPUDRAFT_335870	142	solute carrier family 35 (UDP-sugar transporter), member A1/2/3	-	-	-
CL2970.Contig4_All	413.814	2140.82	2.10192	3.37149e-220	3.21811e-218	Up	gi|1000751401|ref|XP_015598554.1|	474.167	1.38472e-130	PREDICTED: uncharacterized protein LOC107269338 isoform X3 [Cephus cinctus]	-	-	-	-	-	-	-	-	-	-	-	-	K01539	2e-43	dse:Dsec_GM15637	181	sodium/potassium-transporting ATPase subunit alpha [EC:3.6.3.9]	-	-	-
CL3830.Contig1_All	1234.53	202.355	-2.8782	2.96344e-219	2.8187e-217	Down	gi|646714946|gb|KDR18732.1|	1669.06	0	Xanthine dehydrogenase [Zootermopsis nevadensis]	gi|927127632|ref|XM_014053319.1|	75.8	4e-09	PREDICTED: Thamnophis sirtalis xanthine dehydrogenase (XDH), mRNA	sp|P47990|XDH_CHICK	1578	0	Xanthine dehydrogenase/oxidase OS=Gallus gallus GN=XDH PE=1 SV=1	PA1523	0	639	---	K00106	0	crg:105320852	1610	xanthine dehydrogenase/oxidase [EC:1.17.1.4 1.17.3.2]	-	GO:0009055//electron carrier activity;GO:0016614//oxidoreductase activity, acting on CH-OH group of donors;GO:0051536//iron-sulfur cluster binding;GO:0016491//oxidoreductase activity;GO:0051537//2 iron, 2 sulfur cluster binding;GO:0003824//catalytic activity;GO:0046872//metal ion binding;GO:0050660//flavin adenine dinucleotide binding	GO:0055114//oxidation-reduction process
CL3734.Contig2_All	92.4386	1246.32	3.48385	3.67098e-218	3.48557e-216	Up	gi|926633604|ref|XP_013782612.1|	362.459	5.0307e-97	PREDICTED: dnaJ homolog subfamily C member 22-like [Limulus polyphemus]	-	-	-	-	sp|A9ULE9|DJC22_XENTR	146	5e-34	DnaJ homolog subfamily C member 22 OS=Xenopus tropicalis GN=dnajc22 PE=2 SV=1	TVN0487	3e-10	67	---	K19370	4e-86	bmor:101741444	323	DnaJ homolog subfamily C member 22	-	-	-
Unigene21591_All	633.247	2629.47	1.78473	1.12094e-217	1.06246e-215	Up	gi|260408302|gb|ACX37445.1|	70.4774	1.00943e-10	vitelline envelope zona pellucida domain protein 14 [Haliotis discus hannai]	-	-	-	-	sp|Q05049|MUC1_XENLA	56.2	2e-08	Integumentary mucin C.1 (Fragment) OS=Xenopus laevis PE=2 SV=1	-	-	-	-	K10955	7e-10	mze:101471083	64.7	intestinal mucin-2	-	-	-
CL3953.Contig31_All	1015.1	104.627	-3.54749	3.38435e-217	3.19662e-215	Down	-	-	-	-	-	-	-	-	-	-	-	-	-	-	-	-	-	-	-	-	-	-	-	-
CL5868.Contig1_All	765.426	2906.55	1.65578	1.4048e-216	1.32457e-214	Up	gi|321469370|gb|EFX80350.1|	565.074	6.27877e-158	hypothetical protein DAPPUDRAFT_304078 [Daphnia pulex]	-	-	-	-	sp|Q02563|SV2A_RAT	229	7e-59	Synaptic vesicle glycoprotein 2A OS=Rattus norvegicus GN=Sv2a PE=1 SV=2	SMa1447	3e-36	153	---	K06258	8e-159	dpx:DAPPUDRAFT_304078	565	MFS transporter, VNT family, synaptic vesicle glycoprotein 2	GO:0016021//integral component of membrane	GO:0005215//transporter activity;GO:0022857//transmembrane transporter activity	GO:0055085//transmembrane transport
CL2151.Contig1_All	517.483	2361.57	1.92097	4.69491e-216	4.41909e-214	Up	gi|332018381|gb|EGI58975.1|	1381.7	0	Baculoviral IAP repeat-containing protein 6 [Acromyrmex echinatior]	gi|817320288|ref|XR_001111187.1|	123	8e-23	PREDICTED: Aotus nancymaae baculoviral IAP repeat containing 6 (BIRC6), transcript variant X11, misc_RNA	sp|O88738|BIRC6_MOUSE	1239	0	Baculoviral IAP repeat-containing protein 6 OS=Mus musculus GN=Birc6 PE=1 SV=2	YDR059c	2e-09	66.2	---	K10586	0	aec:105152277	1381	baculoviral IAP repeat-containing protein 6 (apollon) [EC:2.3.2.23]	-	GO:0004842//ubiquitin-protein transferase activity	GO:0006915//apoptotic process;GO:0032465//regulation of cytokinesis
CL5750.Contig1_All	97.622	1252.07	3.41177	1.55124e-215	1.45757e-213	Up	gi|939686549|ref|XP_014287421.1|	237.654	1.62034e-59	PREDICTED: uncharacterized protein LOC106687821 isoform X13 [Halyomorpha halys]	gi|50811735|gb|AC136710.8|	67.9	9e-07	Mus musculus chromosome 19, clone RP23-35B13, complete sequence	sp|B0KYV5|LIMA1_PIG	79.7	5e-14	LIM domain and actin-binding protein 1 OS=Sus scrofa GN=LIMA1 PE=2 SV=1	-	-	-	-	K12484	9e-16	ola:101164078	89.4	Rab11 family-interacting protein 1/2/5!K19607	-	GO:0008270//zinc ion binding	-
CL4010.Contig1_All	1977.49	636.958	-1.9036	2.1122e-215	1.98123e-213	Down	gi|291384487|ref|XP_002708804.1|	370.163	1.12325e-99	PREDICTED: sphingomyelin phosphodiesterase [Oryctolagus cuniculus]	gi|820693004|tpe|LN714485.1|	65.9	2e-06	TPA_asm: Neospora caninum Liverpool, chromosome chrX, complete genome	sp|P17405|ASM_HUMAN	358	4e-98	Sphingomyelin phosphodiesterase OS=Homo sapiens GN=SMPD1 PE=1 SV=4	-	-	-	-	K12350	1e-100	ocu:100353898	370	sphingomyelin phosphodiesterase [EC:3.1.4.12]	-	GO:0016787//hydrolase activity	-
CL3524.Contig2_All	969.309	3311.26	1.50316	2.04755e-214	1.91727e-212	Up	gi|939278822|ref|XP_014259970.1|	575.089	7.92774e-161	PREDICTED: long-chain-fatty-acid--CoA ligase 4-like isoform X2 [Cimex lectularius] &gt;gi|939278824|ref|XP_014259971.1| PREDICTED: long-chain-fatty-acid--CoA ligase 4-like isoform X2 [Cimex lectularius]	-	-	-	-	sp|O60488|ACSL4_HUMAN	462	6e-129	Long-chain-fatty-acid--CoA ligase 4 OS=Homo sapiens GN=ACSL4 PE=1 SV=2	SPBP4H10.11c	7e-88	325	---	K01897	4e-160	cqu:CpipJ_CPIJ019378	569	long-chain acyl-CoA synthetase [EC:6.2.1.3]	-	GO:0003824//catalytic activity	GO:0008152//metabolic process
CL6939.Contig2_All	2371.44	5878.64	1.04053	3.81667e-214	3.56766e-212	Up	gi|1000726310|ref|XP_015585751.1|	397.897	1.06268e-107	PREDICTED: ras-related protein Rab-2 [Cephus cinctus]	gi|942178881|ref|XM_006002594.2|	232	3e-56	PREDICTED: Latimeria chalumnae RAB2A, member RAS oncogene family (RAB2A), mRNA	sp|Q90965|RAB2A_CHICK	388	6e-107	Ras-related protein Rab-2A OS=Gallus gallus GN=RAB2A PE=2 SV=1	SPAC18G6.03	2e-48	193	---	K07877	2e-107	bfo:BRAFLDRAFT_58617	394	Ras-related protein Rab-2A	GO:0016020//membrane;GO:0005622//intracellular	GO:0005525//GTP binding;GO:0003924//GTPase activity	GO:0007165//signal transduction;GO:0007264//small GTPase mediated signal transduction;GO:0006886//intracellular protein transport;GO:0015031//protein transport;GO:0006913//nucleocytoplasmic transport
CL5063.Contig2_All	52.6986	1085.36	4.09507	1.92626e-212	1.79441e-210	Up	gi|952537882|gb|KRT84424.1|	724.546	0	nuclear receptor [Oryctes borbonicus]	gi|970887836|ref|XM_015253560.1|	121	1e-22	PREDICTED: Diachasma alloeum hormone receptor 4 (LOC107035913), mRNA	sp|Q9W539|HR4_DROME	280	2e-74	Hormone receptor 4 OS=Drosophila melanogaster GN=Hr4 PE=1 SV=4	-	-	-	-	K09185	0	api:100167283	723	nuclear receptor subfamily 6 group A	GO:0005634//nucleus	GO:0008270//zinc ion binding;GO:0003707//steroid hormone receptor activity;GO:0003677//DNA binding;GO:0003700//transcription factor activity, sequence-specific DNA binding;GO:0043565//sequence-specific DNA binding	GO:0006355//regulation of transcription, DNA-templated;GO:0043401//steroid hormone mediated signaling pathway
CL4798.Contig2_All	101.078	1246.32	3.35495	1.26716e-211	1.17637e-209	Up	-	-	-	-	-	-	-	-	-	-	-	-	-	-	-	-	-	-	-	-	-	-	-	-
Unigene10145_All	896.74	63.236	-4.09507	1.54552e-211	1.43234e-209	Down	-	-	-	-	-	-	-	-	-	-	-	-	-	-	-	-	-	-	-	-	-	-	-	-
CL371.Contig3_All	1096.3	150.617	-3.13289	2.82212e-211	2.61099e-209	Down	gi|675390188|gb|KFM83085.1|	340.887	2.59149e-90	Sorting nexin-32, partial [Stegodyphus mimosarum]	gi|689592405|emb|LM066164.1|	65.9	7e-06	Schistosoma curassoni genome assembly S_curassoni_Dakar ,scaffold SCUD_scaffold0001092	sp|Q80ZJ7|SNX32_MOUSE	106	7e-22	Sorting nexin-32 OS=Mus musculus GN=Snx32 PE=2 SV=1	SPCPJ732.01	1e-09	65.5	---	K17920	3e-70	crg:105320966	271	sorting nexin-5/6/32	-	GO:0035091//phosphatidylinositol binding	-
CL6127.Contig1_All	2104.49	732.387	-1.79199	3.38966e-211	3.13073e-209	Down	gi|321471684|gb|EFX82656.1|	394.815	6.57551e-107	hypothetical protein DAPPUDRAFT_316477 [Daphnia pulex]	gi|64175206|gb|DQ019863.1|	81.8	5e-11	Macrobrachium rosenbergii clone Prk8E/1 microsatellite sequence	sp|Q54P77|4CL1_DICDI	298	6e-80	Probable 4-coumarate--CoA ligase 1 OS=Dictyostelium discoideum GN=4cl1 PE=3 SV=1	PAE1379	1e-60	233	---	K01904	2e-53	cel:CELE_ZK1127.2	214	4-coumarate--CoA ligase [EC:6.2.1.12]!K18661	-	GO:0003824//catalytic activity	GO:0008152//metabolic process
CL5512.Contig4_All	107.989	1265.87	3.28198	5.71893e-211	5.27308e-209	Up	gi|919033578|ref|XP_013400475.1|	941.028	0	PREDICTED: dimethylglycine dehydrogenase, mitochondrial-like isoform X2 [Lingula anatina]	-	-	-	-	sp|Q9DBT9|M2GD_MOUSE	896	0	Dimethylglycine dehydrogenase, mitochondrial OS=Mus musculus GN=Dmgdh PE=1 SV=1	mll1517_1	2e-80	300	---	K00315	0	tgu:100231246	916	dimethylglycine dehydrogenase [EC:1.5.8.4]	-	GO:0016491//oxidoreductase activity	GO:0055114//oxidation-reduction process
CL5050.Contig1_All	436.276	2141.97	2.02644	2.66547e-210	2.44935e-208	Up	gi|926534512|ref|XP_013816606.1|	591.652	7.92416e-166	PREDICTED: interferon-induced very large GTPase 1-like [Apteryx australis mantelli]	gi|688540638|ref|XM_009299065.1|	71.9	1e-07	PREDICTED: Danio rerio interferon-induced very large GTPase 1-like (LOC100007727), transcript variant X3, mRNA	sp|Q7Z2Y8|GVIN1_HUMAN	518	6e-146	Interferon-induced very large GTPase 1 OS=Homo sapiens GN=GVINP1 PE=2 SV=2	-	-	-	-	K12797	1e-23	sbq:101031146	116	caspase recruitment domain-containing protein 6	-	GO:0005525//GTP binding	-
CL1117.Contig31_All	588.324	2483.45	1.80847	1.91834e-209	1.75981e-207	Up	-	-	-	-	-	-	-	-	-	-	-	-	-	-	-	-	-	-	-	-	-	-	-	-
CL2419.Contig4_All	103.669	1239.42	3.31041	3.99894e-208	3.6561e-206	Up	gi|769860249|ref|XP_011641857.1|	538.495	4.4741e-150	PREDICTED: pyruvate dehydrogenase (acetyl-transferring) kinase, mitochondrial [Pogonomyrmex barbatus]	gi|908421322|ref|XM_013216568.1|	77.8	1e-09	PREDICTED: Biomphalaria glabrata pyruvate dehydrogenase (acetyl-transferring) kinase isozyme 3, mitochondrial-like (LOC106059039), transcript variant X4, mRNA	sp|P91622|PDK_DROME	475	4e-133	[Pyruvate dehydrogenase (acetyl-transferring)] kinase, mitochondrial OS=Drosophila melanogaster GN=Pdk PE=2 SV=2	SPAC644.11c	2e-52	206	---	K00898	2e-150	cfo:105254566	536	pyruvate dehydrogenase kinase 2/3/4 [EC:2.7.11.2]	-	-	-
CL822.Contig1_All	1897.15	608.215	-1.91037	1.03509e-207	9.44753e-206	Down	-	-	-	-	-	-	-	-	-	-	-	-	-	-	-	-	-	-	-	-	-	-	-	-
Unigene4085_All	969.309	100.028	-3.54575	2.03796e-207	1.85698e-205	Down	gi|918299025|gb|KOF73781.1|	94.7449	1.21255e-16	hypothetical protein OCBIM_22037308mg, partial [Octopus bimaculoides]	-	-	-	-	sp|Q9U7E0|ATRX_CAEEL	78.2	1e-13	Transcriptional regulator ATRX homolog OS=Caenorhabditis elegans GN=xnp-1 PE=1 SV=1	SPAC140.02	5e-10	65.5	---	K19538	2e-15	fab:101806355	87.8	retinitis pigmentosa 1	-	GO:0005515//protein binding	-
CL1249.Contig1_All	561.543	2411.01	1.83298	3.86031e-207	3.50571e-205	Up	gi|918463922|gb|ALA09304.1|	1154.43	0	cytochrome P450 NADPH reductase [Eriocheir sinensis]	gi|918463921|gb|KT159167.1|	131	1e-25	Eriocheir sinensis cytochrome P450 NADPH reductase mRNA, complete cds	sp|Q27597|NCPR_DROME	858	0	NADPH--cytochrome P450 reductase OS=Drosophila melanogaster GN=Cpr PE=2 SV=2	SPBC365.17	5e-103	375	---	K00327	0	phu:Phum_PHUM101680	905	NADPH-ferrihemoprotein reductase [EC:1.6.2.4]	-	GO:0005506//iron ion binding;GO:0010181//FMN binding;GO:0016491//oxidoreductase activity	GO:0055114//oxidation-reduction process
CL5438.Contig2_All	1441.01	338.025	-2.36107	3.72329e-206	3.36437e-204	Down	-	-	-	-	gi|987976947|emb|LT160000.1|	69.9	8e-08	Macaca fascicularis complete genome, chromosome chr1	-	-	-	-	-	-	-	-	-	-	-	-	-	-	-	-
Unigene16025_All	1307.1	266.741	-2.56205	2.214e-205	1.99392e-203	Down	gi|28971813|dbj|BAC65418.1|	69.707	1.16068e-09	cathepsin L [Pandalus borealis]	-	-	-	-	sp|Q9JIA9|CATR_MOUSE	59.7	1e-08	Cathepsin R OS=Mus musculus GN=Ctsr PE=2 SV=1	-	-	-	-	K01365	9e-09	lav:100661420	63.9	cathepsin L [EC:3.4.22.15]	-	-	-
Unigene44318_All	0.001	1718.87	11.478	1.16343e-204	1.04259e-202	Up	-	-	-	-	-	-	-	-	-	-	-	-	-	-	-	-	-	-	-	-	-	-	-	-
CL4282.Contig4_All	1055.7	3418.19	1.42584	1.16517e-204	1.04242e-202	Up	gi|465984406|gb|EMP36541.1|	85.8853	4.85171e-14	hypothetical protein UY3_06274 [Chelonia mydas]	gi|908432691|ref|XM_013220959.1|	71.9	4e-08	PREDICTED: Biomphalaria glabrata nucleolar protein 58-like (LOC106062662), partial mRNA	sp|Q54PM6|Y8605_DICDI	63.2	3e-09	Uncharacterized protein DDB_G0284459 OS=Dictyostelium discoideum GN=DDB_G0284459 PE=4 SV=1	YDL140c	8e-07	54.7	---	K03006	5e-12	sasa:106595390	76.3	DNA-directed RNA polymerase II subunit RPB1 [EC:2.7.7.6]	-	-	-
CL2874.Contig3_All	76.0242	1132.5	3.62771	1.26472e-204	1.12963e-202	Up	gi|646713087|gb|KDR17588.1|	578.17	1.09169e-161	Tyrosine-protein kinase Src64B [Zootermopsis nevadensis]	-	-	-	-	sp|P00528|SRC64_DROME	540	3e-152	Tyrosine-protein kinase Src64B OS=Drosophila melanogaster GN=Src64B PE=1 SV=3	YAR019c	2e-18	95.1	---	K05704	4e-160	api:100160649	570	tyrosine-protein kinase Src [EC:2.7.10.2]	-	GO:0004713//protein tyrosine kinase activity;GO:0004672//protein kinase activity;GO:0005515//protein binding;GO:0005524//ATP binding	GO:0006468//protein phosphorylation
CL1406.Contig2_All	388.76	1998.26	2.09259	1.59039e-204	1.41817e-202	Up	gi|919064717|ref|XP_013413994.1|	432.18	1.30943e-118	PREDICTED: uncharacterized protein LOC106176241 [Lingula anatina]	gi|51774007|dbj|AK173515.1|	97.6	4e-16	Ciona intestinalis cDNA, clone:citb014h24, full insert sequence	-	-	-	-	-	-	-	-	-	-	-	-	-	-	-	-
CL2723.Contig1_All	818.988	2943.35	1.57635	1.89118e-204	1.68361e-202	Up	gi|646722663|gb|KDR23594.1|	702.59	0	putative peroxisomal acyl-coenzyme A oxidase 1 [Zootermopsis nevadensis]	gi|156144441|gb|EF525541.1|	69.9	4e-07	Chelon labrosus palmitoyl-CoA oxidase (AOX1) mRNA, complete cds	sp|Q7KML2|ACOX1_DROME	611	6e-174	Probable peroxisomal acyl-coenzyme A oxidase 1 OS=Drosophila melanogaster GN=CG5009 PE=1 SV=1	YGL205w	2e-59	231	---	K00232	0	tca:662475	696	acyl-CoA oxidase [EC:1.3.3.6]	GO:0005777//peroxisome	GO:0003997//acyl-CoA oxidase activity;GO:0003995//acyl-CoA dehydrogenase activity	GO:0055114//oxidation-reduction process;GO:0006635//fatty acid beta-oxidation
CL2248.Contig1_All	851.817	55.1877	-4.21732	2.39307e-204	2.12693e-202	Down	gi|646721871|gb|KDR23054.1|	193.356	2.30403e-46	SET and MYND domain-containing protein 4 [Zootermopsis nevadensis]	-	-	-	-	sp|Q5R5X9|SMYD4_PONAB	116	3e-25	SET and MYND domain-containing protein 4 OS=Pongo abelii GN=SMYD4 PE=2 SV=1	SPBP8B7.07c	3e-11	69.7	---	K11426	4e-32	nvi:100115042	143	SET and MYND domain-containing protein	-	GO:0005515//protein binding	-
CL4954.Contig2_All	914.883	81.6319	-3.75558	2.96669e-204	2.62814e-202	Down	gi|806629217|gb|AKB96212.1|	1151.73	0	heat shock protein cognate 3 [Cherax destructor]	gi|558549577|gb|KC493626.1|	509	1e-140	Eriocheir sinensis heat shock protein 70 cognate 3 (HSC70-3) mRNA, complete cds	sp|P29844|HSP7C_DROME	1079	0	Heat shock 70 kDa protein cognate 3 OS=Drosophila melanogaster GN=Hsc70-3 PE=2 SV=2	SPAC22A12.15c	0	848	---	K09490	0	tca:659147	1106	heat shock 70kDa protein 5	-	-	-
CL3122.Contig3_All	1096.3	3492.92	1.40259	5.14225e-204	4.54059e-202	Up	gi|283854609|gb|ADB44900.1|	1103.2	0	DEAD(Asp-Glu-Ala-Asp) box polypeptide 5 [Macrobrachium nipponense]	gi|283854608|gb|FJ919324.1|	3069	0	Macrobrachium nipponense DEAD(Asp-Glu-Ala-Asp) box polypeptide 5 (DDX5) mRNA, complete cds	sp|Q92841|DDX17_HUMAN	716	0	Probable ATP-dependent RNA helicase DDX17 OS=Homo sapiens GN=DDX17 PE=1 SV=2	ECU08g1080	2e-125	449	---	K13178	0	bfo:BRAFLDRAFT_122755	758	ATP-dependent RNA helicase DDX17 [EC:3.6.4.13]!K12823	-	GO:0005524//ATP binding;GO:0003676//nucleic acid binding	-
CL3349.Contig1_All	998.682	118.424	-3.34526	6.08956e-204	5.36832e-202	Down	gi|321472841|gb|EFX83810.1|	335.495	2.17015e-89	hypothetical protein DAPPUDRAFT_301637 [Daphnia pulex]	-	-	-	-	sp|Q5R890|MINP1_PONAB	141	5e-33	Multiple inositol polyphosphate phosphatase 1 OS=Pongo abelii GN=MINPP1 PE=2 SV=1	-	-	-	-	K03103	3e-90	dpx:DAPPUDRAFT_301637	335	multiple inositol-polyphosphate phosphatase / 2,3-bisphosphoglycerate 3-phosphatase [EC:3.1.3.62 3.1.3.80]	-	GO:0003993//acid phosphatase activity	-
CL176.Contig5_All	707.544	2705.35	1.66573	1.92798e-203	1.69412e-201	Up	gi|321475354|gb|EFX86317.1|	169.859	3.51616e-39	hypothetical protein DAPPUDRAFT_92230 [Daphnia pulex]	gi|780649752|ref|XM_011691786.1|	69.9	2e-07	PREDICTED: Wasmannia auropunctata barrier-to-autointegration factor (LOC105451378), transcript variant X2, mRNA	sp|Q6P026|BAF_DANRE	147	1e-34	Barrier-to-autointegration factor OS=Danio rerio GN=banf1 PE=1 SV=1	-	-	-	-	-	-	-	-	-	-	-	-
Unigene25353_All	941.664	3184.79	1.48872	2.09116e-203	1.83454e-201	Up	gi|907625123|ref|XP_013098104.1|	227.254	1.38858e-56	PREDICTED: tetracycline resistance protein, class A [Stomoxys calcitrans]	-	-	-	-	sp|Q7ZWG6|PCFT_DANRE	107	1e-22	Proton-coupled folate transporter OS=Danio rerio GN=slc46a1 PE=2 SV=1	DR0472	3e-08	59.7	---	K20840	8e-56	mde:101889976	221	MFS transporter, PCFT/HCP family, solute carrier family 46, member 3	GO:0016021//integral component of membrane	-	GO:0055085//transmembrane transport
CL984.Contig1_All	477.743	2199.46	1.93365	4.03696e-203	3.53013e-201	Up	gi|817061738|ref|XP_012252485.1|	273.092	4.67652e-70	PREDICTED: microphthalmia-associated transcription factor isoform X3 [Athalia rosae]	gi|961070398|ref|XM_014919895.1|	85.7	5e-12	PREDICTED: Octopus bimaculoides microphthalmia-associated transcription factor-like (LOC106872781), transcript variant X2, mRNA	sp|P19484|TFEB_HUMAN	200	3e-50	Transcription factor EB OS=Homo sapiens GN=TFEB PE=1 SV=3	-	-	-	-	K09455	6e-68	tca:659688	263	microphthalmia-associated transcription factor!K09105	-	GO:0046983//protein dimerization activity	GO:0006959//humoral immune response;GO:0045893//positive regulation of transcription, DNA-templated;GO:0045670//regulation of osteoclast differentiation
CL6398.Contig2_All	1801.26	563.375	-1.94603	3.47765e-202	3.03614e-200	Down	gi|926633811|ref|XP_013782727.1|	428.328	7.02141e-117	PREDICTED: organic cation transporter protein-like [Limulus polyphemus]	-	-	-	-	sp|Q9VCA2|ORCT_DROME	409	4e-113	Organic cation transporter protein OS=Drosophila melanogaster GN=Orct PE=1 SV=1	SMa1447	2e-31	137	---	K08202	6e-114	dan:Dana_GF16120	415	MFS transporter, OCT family, solute carrier family 22 (organic cation transporter), member 4/5	GO:0016021//integral component of membrane	GO:0022857//transmembrane transporter activity;GO:0005215//transporter activity	GO:0055085//transmembrane transport
CL4588.Contig4_All	814.669	43.6903	-4.49002	1.40686e-201	1.22627e-199	Down	gi|675370520|gb|KFM63422.1|	301.212	5.45798e-79	putative inorganic phosphate cotransporter, partial [Stegodyphus mimosarum]	-	-	-	-	sp|Q9NRA2|S17A5_HUMAN	240	1e-62	Sialin OS=Homo sapiens GN=SLC17A5 PE=1 SV=2	BMEI0104	4e-12	72	---	K12301	2e-74	cin:100187364	283	MFS transporter, ACS family, solute carrier family 17 (sodium-dependent inorganic phosphate cotransporter), member 5	GO:0016021//integral component of membrane	-	GO:0055085//transmembrane transport
CL2111.Contig3_All	61.3377	1064.66	3.84828	1.39561e-200	1.21451e-198	Up	gi|954572966|ref|XP_014610754.1|	395.586	1.08178e-106	PREDICTED: thyroid receptor-interacting protein 11-like isoform X1 [Polistes canadensis]	-	-	-	-	sp|Q15643|TRIPB_HUMAN	362	1e-98	Thyroid receptor-interacting protein 11 OS=Homo sapiens GN=TRIP11 PE=1 SV=3	YHR023w	2e-29	131	---	K20478	2e-60	spu:576978	238	golgin subfamily B member 1	-	GO:0005515//protein binding	GO:0000042//protein targeting to Golgi
CL3088.Contig2_All	200.428	1494.67	2.62948	1.40873e-200	1.22397e-198	Up	gi|961869779|ref|XP_014894865.1|	133.65	3.83882e-28	PREDICTED: protocadherin-like wing polarity protein stan [Poecilia latipinna]	-	-	-	-	sp|Q2PZL6|FAT4_MOUSE	112	8e-24	Protocadherin Fat 4 OS=Mus musculus GN=Fat4 PE=1 SV=2	-	-	-	-	K16507	1e-27	xma:102227496	129	protocadherin-16/23	GO:0016020//membrane	GO:0005509//calcium ion binding	GO:0007156//homophilic cell adhesion via plasma membrane adhesion molecules
CL1276.Contig4_All	184.013	1446.38	2.70537	3.91289e-200	3.39426e-198	Up	gi|910315484|ref|XP_013182009.1|	209.92	2.8756e-51	PREDICTED: uncharacterized protein LOC106128252 isoform X2 [Papilio xuthus]	-	-	-	-	sp|A8E4S7|MB213_DANRE	68.6	9e-11	Protein mab-21-like 3 OS=Danio rerio GN=mab21L3 PE=2 SV=1	-	-	-	-	K17926	3e-10	hmg:100203506	70.9	sorting nexin-14	-	-	-
CL881.Contig1_All	132.179	1292.31	3.0202	8.02414e-200	6.94947e-198	Up	gi|908412408|ref|XP_013067336.1|	509.605	3.86244e-141	PREDICTED: adenylyl cyclase-associated protein 2-like [Biomphalaria glabrata]	gi|762090267|ref|XM_011429206.1|	65.9	6e-06	PREDICTED: Crassostrea gigas adenylyl cyclase-associated protein 1-like (LOC105328361), transcript variant X2, mRNA	sp|Q3SYV4|CAP1_BOVIN	458	7e-128	Adenylyl cyclase-associated protein 1 OS=Bos taurus GN=CAP1 PE=2 SV=3	-	-	-	-	K17261	3e-141	dpx:DAPPUDRAFT_301953	506	adenylyl cyclase-associated protein	-	-	-
CL2719.Contig6_All	975.356	114.975	-3.35381	1.1928e-199	1.0314e-197	Down	gi|3913352|sp|Q27712.1|CP2L1_PANAR	379.022	3.67768e-102	RecName: Full=Cytochrome P450 2L1; AltName: Full=CYPIIL1 &gt;gi|1304740|gb|AAB03106.1| cytochrome P450 [Panulirus argus]	-	-	-	-	sp|Q27712|CP2L1_PANAR	379	3e-104	Cytochrome P450 2L1 OS=Panulirus argus GN=CYP2L1 PE=1 SV=1	alr4766	4e-16	85.9	---	K17854	4e-77	xla:398825	293	cytochrome P450 family 2 subfamily K	-	GO:0020037//heme binding;GO:0016705//oxidoreductase activity, acting on paired donors, with incorporation or reduction of molecular oxygen;GO:0005506//iron ion binding	GO:0055114//oxidation-reduction process
Unigene35762_All	505.388	2236.25	1.87642	2.02371e-198	1.73879e-196	Up	gi|743692758|gb|AJC52502.1|	265.003	3.32992e-68	estrogen sulfotransferase [Scylla olivacea]	-	-	-	-	sp|O75897|ST1C4_HUMAN	159	2e-38	Sulfotransferase 1C4 OS=Homo sapiens GN=SULT1C4 PE=1 SV=2	-	-	-	-	K01016	1e-53	dpx:DAPPUDRAFT_231919	213	estrone sulfotransferase [EC:2.8.2.4]!K01025	-	GO:0008146//sulfotransferase activity	-
Unigene32731_All	1486.79	4186.22	1.22425	3.1781e-198	2.72633e-196	Up	gi|646699712|gb|KDR10210.1|	370.933	1.0759e-99	hypothetical protein L798_15708, partial [Zootermopsis nevadensis]	gi|961113617|ref|XM_014924323.1|	81.8	6e-11	PREDICTED: Octopus bimaculoides mitoferrin-1-like (LOC106875980), mRNA	sp|Q9NYZ2|MFRN1_HUMAN	354	9e-97	Mitoferrin-1 OS=Homo sapiens GN=SLC25A37 PE=2 SV=2	-	-	-	-	K15113	6e-99	sasa:106585578	365	solute carrier family 25 (mitochondrial iron transporter), member 28/37	-	-	-
CL1813.Contig3_All	1881.6	626.611	-1.85551	3.56676e-198	3.0549e-196	Down	gi|195479746|ref|XP_002101012.1|	265.774	8.40396e-68	uncharacterized protein Dyak_GE15851 [Drosophila yakuba] &gt;gi|194188536|gb|EDX02120.1| uncharacterized protein Dyak_GE15851 [Drosophila yakuba]	gi|965811085|ref|XM_012121143.2|	77.8	1e-09	PREDICTED: Ovis aries musimon potassium channel, two pore domain subfamily K, member 2 (KCNK2), transcript variant X3, mRNA	sp|Q09225|NRF6_CAEEL	194	2e-48	Nose resistant to fluoxetine protein 6 OS=Caenorhabditis elegans GN=nrf-6 PE=1 SV=3	ML2670	4e-08	60.5	---	K01183	2e-16	api:100169337	92.4	chitinase [EC:3.2.1.14]	-	GO:0016747//transferase activity, transferring acyl groups other than amino-acyl groups	-
CL49.Contig1_All	1133.45	3523.97	1.36728	4.57915e-198	3.91583e-196	Up	gi|926639980|ref|XP_013786069.1|	935.636	0	PREDICTED: transmembrane 9 superfamily member 4-like [Limulus polyphemus]	gi|218526847|gb|EU921090.1|	230	3e-55	Eualus gaimardii isolate KC3056 transmembrane 9 superfamily protein member 4 (Tm9sf4) gene, partial cds	sp|Q5RDY2|TM9S4_PONAB	826	0	Transmembrane 9 superfamily member 4 OS=Pongo abelii GN=TM9SF4 PE=2 SV=1	-	-	-	-	K17086	0	dpx:DAPPUDRAFT_307275	907	transmembrane 9 superfamily member 2/4	GO:0016021//integral component of membrane	-	-
CL4010.Contig3_All	1656.98	486.342	-2.03771	1.34544e-197	1.14873e-195	Down	gi|291384487|ref|XP_002708804.1|	392.119	2.67715e-106	PREDICTED: sphingomyelin phosphodiesterase [Oryctolagus cuniculus]	-	-	-	-	sp|P17405|ASM_HUMAN	384	4e-106	Sphingomyelin phosphodiesterase OS=Homo sapiens GN=SMPD1 PE=1 SV=4	-	-	-	-	K12350	4e-107	ocu:100353898	392	sphingomyelin phosphodiesterase [EC:3.1.4.12]	-	GO:0016787//hydrolase activity	-
CL7050.Contig1_All	2254.81	5537.17	1.02695	1.45133e-197	1.23525e-195	Up	gi|330434688|gb|AEC22812.1|	696.427	0	cathepsin B [Macrobrachium nipponense]	gi|330434687|gb|HM134079.1|	1598	0	Macrobrachium nipponense cathepsin B mRNA, complete cds	sp|Q5R6D1|CATB_PONAB	394	3e-109	Cathepsin B OS=Pongo abelii GN=CTSB PE=2 SV=1	AF1946_2	1e-08	60.5	---	K01363	2e-126	dpx:DAPPUDRAFT_306608	456	cathepsin B [EC:3.4.22.1]	-	GO:0008234//cysteine-type peptidase activity;GO:0004197//cysteine-type endopeptidase activity	GO:0050790//regulation of catalytic activity;GO:0006508//proteolysis
CL528.Contig3_All	4577.01	2704.2	-1.0284	2.89152e-197	2.45716e-195	Down	gi|933499310|gb|ALG65274.1|	540.806	5.78599e-151	glucose transporter 2 [Litopenaeus vannamei]	gi|45120403|gb|AC148472.1|	67.9	6e-07	Pan troglodytes fosmid clone CH1251-124C12 from Y, complete sequence	sp|Q7PIR5|TRET1_ANOGA	361	4e-99	Facilitated trehalose transporter Tret1 OS=Anopheles gambiae GN=Tret1 PE=1 SV=3	BS_araE	1e-46	186	---	K08145	7e-102	dmo:Dmoj_GI13648	374	MFS transporter, SP family, solute carrier family 2 (facilitated glucose transporter), member 8	GO:0016021//integral component of membrane;GO:0016020//membrane	GO:0022891//substrate-specific transmembrane transporter activity;GO:0005215//transporter activity;GO:0022857//transmembrane transporter activity	GO:0055085//transmembrane transport
CL5017.Contig3_All	2113.99	5272.73	1.04939	6.05132e-195	5.12622e-193	Up	gi|746854237|ref|XP_011057750.1|	868.996	0	PREDICTED: putative adenosylhomocysteinase 2 isoform X3 [Acromyrmex echinatior]	gi|939260947|ref|XM_014394870.1|	163	3e-35	PREDICTED: Cimex lectularius adenosylhomocysteinase 2-like (LOC106667144), mRNA	sp|P51893|SAHHA_XENLA	461	1e-128	Adenosylhomocysteinase A OS=Xenopus laevis GN=ahcy-a PE=2 SV=1	AGc46	5e-125	448	---	K01251	0	aec:105148013	868	adenosylhomocysteinase [EC:3.3.1.1]	-	GO:0004013//adenosylhomocysteinase activity	GO:0006730//one-carbon metabolic process
CL822.Contig6_All	1563.68	436.903	-2.10875	7.15505e-195	6.05177e-193	Down	-	-	-	-	-	-	-	-	-	-	-	-	-	-	-	-	-	-	-	-	-	-	-	-
CL7716.Contig2_All	4418.05	2586.93	-1.04136	2.11786e-194	1.78572e-192	Down	gi|926636183|ref|XP_013784014.1|	648.662	0	PREDICTED: N-acetylgalactosamine-6-sulfatase-like [Limulus polyphemus]	gi|583969836|ref|XM_006780300.1|	75.8	3e-09	PREDICTED: Neolamprologus brichardi N-acetylgalactosamine-6-sulfatase-like (LOC102791552), mRNA	sp|Q571E4|GALNS_MOUSE	642	0	N-acetylgalactosamine-6-sulfatase OS=Mus musculus GN=Galns PE=2 SV=2	SMb20915	5e-46	185	---	K01132	0	lve:103068680	644	N-acetylgalactosamine-6-sulfatase [EC:3.1.6.4]	-	GO:0008484//sulfuric ester hydrolase activity	GO:0008152//metabolic process
Unigene9873_All	1307.96	290.885	-2.43799	2.19611e-194	1.84882e-192	Down	gi|326579691|gb|ADZ96217.1|	402.905	1.98274e-109	JHE-like carboxylesterase 1 [Pandalopsis japonica]	-	-	-	-	sp|B2D0J5|EST6_APIME	283	1e-75	Venom carboxylesterase-6 OS=Apis mellifera PE=2 SV=1	BS_pnbA	2e-46	186	---	K01049	1e-73	dpx:DAPPUDRAFT_312876	280	acetylcholinesterase [EC:3.1.1.7]!K01063	-	-	-
CL4529.Contig3_All	773.201	6.89847	-7.07762	5.69771e-194	4.78925e-192	Down	-	-	-	-	-	-	-	-	-	-	-	-	-	-	-	-	-	-	-	-	-	-	-	-
CL466.Contig4_All	4251.31	2450.11	-1.06426	7.69804e-194	6.46064e-192	Down	-	-	-	-	-	-	-	-	-	-	-	-	-	-	-	-	K09048	5e-06	tru:101070432	56.6	cyclic AMP-responsive element-binding protein 3	-	GO:0003700//transcription factor activity, sequence-specific DNA binding;GO:0043565//sequence-specific DNA binding	GO:0006355//regulation of transcription, DNA-templated
Unigene36798_All	1872.1	4840.42	1.10128	1.34079e-193	1.12353e-191	Up	-	-	-	-	gi|801399288|ref|XM_012204755.1|	65.9	3e-07	PREDICTED: Atta cephalotes 40S ribosomal protein S29 (LOC105623359), mRNA	sp|Q56FL2|RS29_LYSTE	108	3e-24	40S ribosomal protein S29 OS=Lysiphlebus testaceipes GN=RpS29 PE=3 SV=1	YLR388w	3e-17	85.1	---	K02980	1e-23	tca:659992	110	small subunit ribosomal protein S29e	-	-	-
CL491.Contig7_All	333.47	1805.1	2.16726	3.15598e-193	2.63644e-191	Up	-	-	-	-	-	-	-	-	-	-	-	-	-	-	-	-	-	-	-	-	-	-	-	-
CL4549.Contig2_All	126.995	1246.32	3.02564	4.1161e-193	3.4332e-191	Up	gi|762130469|ref|XP_011448370.1|	497.664	2.08714e-137	PREDICTED: GRIP and coiled-coil domain-containing protein 2-like [Crassostrea gigas]	-	-	-	-	sp|Q8CHG3|GCC2_MOUSE	446	4e-124	GRIP and coiled-coil domain-containing protein 2 OS=Mus musculus GN=Gcc2 PE=1 SV=2	aq_629	4e-37	157	---	K20282	3e-138	crg:105342939	497	GRIP and coiled-coil domain-containing protein 2	-	GO:0005515//protein binding	GO:0000042//protein targeting to Golgi
CL2638.Contig2_All	237.576	1551.01	2.43755	2.9104e-191	2.4201e-189	Up	gi|968026553|ref|XP_015013727.1|	354.369	1.16026e-94	uncharacterized protein Dere_GG15024, isoform C [Drosophila erecta] &gt;gi|945182930|gb|KQS43346.1| uncharacterized protein Dere_GG15024, isoform C [Drosophila erecta]	gi|759057693|ref|XM_011339802.1|	89.7	3e-13	PREDICTED: Cerapachys biroi IST1 homolog (LOC105279784), mRNA	sp|Q3ZBV1|IST1_BOVIN	315	7e-85	IST1 homolog OS=Bos taurus GN=IST1 PE=2 SV=1	-	-	-	-	K19476	4e-100	hst:105185476	327	vacuolar protein sorting-associated protein IST1	-	-	-
CL5109.Contig2_All	165.007	1349.8	2.76295	4.73008e-191	3.92119e-189	Up	gi|646708385|gb|KDR14722.1|	953.74	0	Disheveled-associated activator of morphogenesis 2 [Zootermopsis nevadensis]	gi|662182983|ref|XM_008478028.1|	77.8	1e-09	PREDICTED: Diaphorina citri disheveled-associated activator of morphogenesis 1 (LOC103512909), mRNA	sp|Q8BPM0|DAAM1_MOUSE	884	0	Disheveled-associated activator of morphogenesis 1 OS=Mus musculus GN=Daam1 PE=1 SV=4	Rv1078	4e-15	83.6	---	K04512	0	phu:Phum_PHUM230120	952	dishevelled associated activator of morphogenesis	-	GO:0017048//Rho GTPase binding;GO:0003779//actin binding	GO:0016043//cellular component organization;GO:0030036//actin cytoskeleton organization
CL7033.Contig1_All	1880.74	4832.38	1.09224	9.60521e-191	7.95048e-189	Up	gi|586695405|gb|AHJ80827.1|	399.053	4.14241e-108	peroxiredoxin [Macrobrachium nipponense]	gi|586695404|gb|KC866353.1|	1215	0	Macrobrachium nipponense peroxiredoxin mRNA, complete cds	sp|Q9V3P0|PRDX1_DROME	313	3e-84	Peroxiredoxin 1 OS=Drosophila melanogaster GN=Jafrac1 PE=1 SV=1	SPCC576.03c	3e-67	256	---	K13279	1e-89	dpx:DAPPUDRAFT_230422	335	peroxiredoxin 1 [EC:1.11.1.15]	-	GO:0016209//antioxidant activity;GO:0051920//peroxiredoxin activity;GO:0016491//oxidoreductase activity	GO:0055114//oxidation-reduction process
CL3524.Contig3_All	0.001	1559.05	11.3373	2.61017e-190	2.15721e-188	Up	gi|939278822|ref|XP_014259970.1|	575.089	7.89266e-161	PREDICTED: long-chain-fatty-acid--CoA ligase 4-like isoform X2 [Cimex lectularius] &gt;gi|939278824|ref|XP_014259971.1| PREDICTED: long-chain-fatty-acid--CoA ligase 4-like isoform X2 [Cimex lectularius]	-	-	-	-	sp|O60488|ACSL4_HUMAN	462	6e-129	Long-chain-fatty-acid--CoA ligase 4 OS=Homo sapiens GN=ACSL4 PE=1 SV=2	SPBP4H10.11c	7e-88	325	---	K01897	4e-160	cqu:CpipJ_CPIJ019378	569	long-chain acyl-CoA synthetase [EC:6.2.1.3]	-	GO:0003824//catalytic activity	GO:0008152//metabolic process
CL3995.Contig1_All	1357.21	327.677	-2.31949	2.85907e-190	2.35932e-188	Down	gi|795498118|ref|XP_011896280.1|	125.561	1.00537e-25	PREDICTED: mucin-19-like, partial [Cercocebus atys]	-	-	-	-	sp|Q75JC9|Y8484_DICDI	93.2	5e-18	Uncharacterized protein DDB_G0271670 OS=Dictyostelium discoideum GN=DDB_G0271670 PE=4 SV=1	-	-	-	-	K21125	1e-21	adf:107339062	108	mucin-5AC	-	GO:0008270//zinc ion binding;GO:0005515//protein binding	-
CL5533.Contig3_All	161.552	1331.4	2.77369	3.13729e-189	2.58105e-187	Up	gi|646721109|gb|KDR22579.1|	1618.59	0	hypothetical protein L798_12707, partial [Zootermopsis nevadensis]	gi|602649649|ref|XM_007431164.1|	83.8	4e-11	PREDICTED: Python bivittatus dedicator of cytokinesis protein 1-like (LOC103050939), mRNA	sp|Q14185|DOCK1_HUMAN	1344	0	Dedicator of cytokinesis protein 1 OS=Homo sapiens GN=DOCK1 PE=1 SV=2	-	-	-	-	K13708	0	api:100168224	1578	dedicator of cytokinesis protein 1	-	GO:0005085//guanyl-nucleotide exchange factor activity;GO:0005515//protein binding	GO:0035556//intracellular signal transduction;GO:0007264//small GTPase mediated signal transduction
CL5203.Contig1_All	3825.4	2123.58	-1.11831	4.61581e-189	3.79168e-187	Down	-	-	-	-	-	-	-	-	-	-	-	-	-	-	-	-	-	-	-	-	-	-	-	-
CL5092.Contig9_All	3.45565	958.887	7.84707	5.35911e-188	4.38897e-186	Up	-	-	-	-	-	-	-	-	-	-	-	-	-	-	-	-	-	-	-	-	-	-	-	-
CL2766.Contig2_All	972.765	3142.25	1.42244	1.22642e-187	1.00289e-185	Up	gi|817214019|ref|XP_012283262.1|	1117.84	0	PREDICTED: serine/threonine-protein kinase 10 [Orussus abietinus]	gi|755891788|ref|XM_011296677.1|	67.9	3e-06	PREDICTED: Musca domestica serine/threonine-protein kinase 10 (LOC101893445), mRNA	sp|O55092|SLK_CAVPO	409	6e-113	STE20-like serine/threonine-protein kinase OS=Cavia porcellus GN=SLK PE=1 SV=1	YAR019c	4e-39	164	---	K08836	0	bter:100649118	1097	STE20-like kinase [EC:2.7.11.1]	-	GO:0004672//protein kinase activity;GO:0004674//protein serine/threonine kinase activity;GO:0005524//ATP binding	GO:0006468//protein phosphorylation
CL8163.Contig2_All	1360.66	336.875	-2.28322	3.30387e-187	2.69763e-185	Down	gi|504172348|ref|XP_004595751.1|	63.929	3.5103e-07	PREDICTED: bromodomain-containing protein 4 [Ochotona princeps]	gi|939649307|ref|XM_014418575.1|	67.9	1e-06	PREDICTED: Halyomorpha halys NEDD8-conjugating enzyme Ubc12 (LOC106679421), mRNA	-	-	-	-	-	-	-	-	K16500	2e-06	lav:100663510	58.5	protocadherin-15!K11722	-	-	-
Unigene4426_All	829.355	72.4339	-3.78645	2.13594e-186	1.73617e-184	Down	gi|22218918|pdb|1K7H|A	638.647	1.29081e-180	Chain A, Crystal Structure Of Shrimp Alkaline Phosphatase &gt;gi|22218919|pdb|1K7H|B Chain B, Crystal Structure Of Shrimp Alkaline Phosphatase	-	-	-	-	sp|P08289|PPBT_RAT	437	4e-122	Alkaline phosphatase, tissue-nonspecific isozyme OS=Rattus norvegicus GN=Alpl PE=1 SV=2	XF0657	4e-84	310	---	K01077	1e-137	dpx:DAPPUDRAFT_228306	493	alkaline phosphatase [EC:3.1.3.1]	-	GO:0016791//phosphatase activity	GO:0008152//metabolic process
Unigene10179_All	1449.64	390.913	-2.15997	2.67184e-186	2.16851e-184	Down	gi|91081495|ref|XP_974508.1|	241.891	4.1282e-61	PREDICTED: DNA-binding protein D-ETS-6 [Tribolium castaneum] &gt;gi|270005143|gb|EFA01591.1| hypothetical protein TcasGA2_TC007154 [Tribolium castaneum]	gi|947237604|ref|XM_014588659.1|	163	1e-35	PREDICTED: Tupaia chinensis Fli-1 proto-oncogene, ETS transcription factor (FLI1), mRNA	sp|P26323|FLI1_MOUSE	225	4e-58	Friend leukemia integration 1 transcription factor OS=Mus musculus GN=Fli1 PE=1 SV=1	DR2133	4e-06	52	---	K09443	5e-62	tca:663364	241	ETS-type family, other!K09436	GO:0005634//nucleus	GO:0003700//transcription factor activity, sequence-specific DNA binding;GO:0043565//sequence-specific DNA binding	GO:0006355//regulation of transcription, DNA-templated
CL2846.Contig1_All	1230.21	3623.99	1.28948	3.03349e-186	2.45835e-184	Up	gi|817060520|ref|XP_012251821.1|	224.172	1.1817e-55	PREDICTED: high affinity copper uptake protein 1 isoform X3 [Athalia rosae]	-	-	-	-	sp|O15431|COPT1_HUMAN	165	4e-40	High affinity copper uptake protein 1 OS=Homo sapiens GN=SLC31A1 PE=1 SV=1	-	-	-	-	K14686	3e-50	hst:105182184	203	solute carrier family 31 (copper transporter), member 1	GO:0016021//integral component of membrane	GO:0005375//copper ion transmembrane transporter activity	GO:0035434//copper ion transmembrane transport
CL3942.Contig2_All	714.455	21.8452	-5.30065	3.42539e-186	2.77181e-184	Down	gi|646701178|gb|KDR11017.1|	663.685	0	Sterol regulatory element-binding protein 1 [Zootermopsis nevadensis]	-	-	-	-	sp|P56720|SRBP1_RAT	555	3e-157	Sterol regulatory element-binding protein 1 OS=Rattus norvegicus GN=Srebf1 PE=1 SV=3	-	-	-	-	K07197	1e-166	tca:663039	590	sterol regulatory element-binding transcription factor 1	-	GO:0046983//protein dimerization activity	-
CL1833.Contig1_All	773.201	49.439	-4.23632	4.02251e-186	3.25014e-184	Down	gi|909803839|ref|XP_013157145.1|	255.758	4.57452e-65	PREDICTED: probable E3 ubiquitin-protein ligase DTX2 isoform X3 [Falco peregrinus] &gt;gi|929452457|ref|XP_014136033.1| PREDICTED: probable E3 ubiquitin-protein ligase DTX2 isoform X3 [Falco cherrug]	-	-	-	-	sp|Q86UW9|DTX2_HUMAN	246	2e-64	Probable E3 ubiquitin-protein ligase DTX2 OS=Homo sapiens GN=DTX2 PE=1 SV=3	-	-	-	-	K06058	6e-66	fpg:101922903	255	deltex [EC:2.3.2.27]	-	GO:0008270//zinc ion binding;GO:0005515//protein binding	-
CL166.Contig1_All	933.025	118.424	-3.24715	6.45174e-186	5.20517e-184	Down	gi|936693000|ref|XP_014224496.1|	1000.35	0	PREDICTED: serine/threonine-protein kinase MARK2-like isoform X3 [Trichogramma pretiosum]	gi|752893444|ref|XM_011266560.1|	291	4e-74	PREDICTED: Camponotus floridanus serine/threonine-protein kinase MARK2-like (LOC105256551), transcript variant X5, mRNA	sp|Q03141|MARK3_MOUSE	786	0	MAP/microtubule affinity-regulating kinase 3 OS=Mus musculus GN=Mark3 PE=1 SV=2	ECU01g0630	2e-36	153	---	K08798	0	dpx:DAPPUDRAFT_313175	986	MAP/microtubule affinity-regulating kinase [EC:2.7.11.1]	-	GO:0005524//ATP binding;GO:0004672//protein kinase activity	GO:0006468//protein phosphorylation
Unigene27773_All	810.349	65.5354	-3.89739	1.10313e-185	8.88666e-184	Down	gi|926606974|ref|XP_013787049.1|	63.1586	2.41873e-07	PREDICTED: uncharacterized protein LOC106470974 [Limulus polyphemus]	-	-	-	-	-	-	-	-	-	-	-	-	-	-	-	-	-	-	-	-
Unigene9332_All	1839.27	4717.4	1.08967	1.49801e-185	1.20499e-183	Up	gi|939238138|ref|XP_014261740.1|	1078.93	0	PREDICTED: ATP-binding cassette sub-family F member 1 [Cimex lectularius]	gi|909577521|ref|XM_013289130.1|	121	5e-23	PREDICTED: Papilio polytes ATP-binding cassette sub-family F member 1 (LOC106108053), mRNA	sp|Q8NE71|ABCF1_HUMAN	870	0	ATP-binding cassette sub-family F member 1 OS=Homo sapiens GN=ABCF1 PE=1 SV=2	SPCC825.01	5e-120	431	---	K06184	0	dpx:DAPPUDRAFT_347357	1076	ATP-binding cassette, subfamily F, member 1	-	GO:0016887//ATPase activity;GO:0005524//ATP binding	-
CL3965.Contig5_All	21.5978	865.758	5.05581	2.05362e-185	1.64947e-183	Up	-	-	-	-	gi|347300475|gb|AC244815.7|	77.8	5e-10	Rattus norvegicus Y Chr BAC RNAEX-239M11 (Amplicon Express Rat SHR-Akr BAC library) complete sequence	-	-	-	-	-	-	-	-	-	-	-	-	-	-	-	-
CL1892.Contig4_All	0.001	1498.12	11.2797	9.99163e-185	7.98977e-183	Up	gi|642911258|ref|XP_008199793.1|	3219.48	0	PREDICTED: filamin-A isoform X3 [Tribolium castaneum]	gi|289064749|gb|GU324325.1|	129	6e-25	Crassostrea gigas clone CG_Ba57G5, complete sequence	sp|Q9VEN1|FLNA_DROME	2845	0	Filamin-A OS=Drosophila melanogaster GN=cher PE=1 SV=2	ECU09g0290	5e-32	140	---	K04437	0	nvi:100123445	3049	filamin	-	GO:0051015//actin filament binding;GO:0005515//protein binding	-
CL2047.Contig3_All	1491.98	420.807	-2.09519	1.58129e-184	1.26261e-182	Down	-	-	-	-	-	-	-	-	-	-	-	-	-	-	-	-	-	-	-	-	-	-	-	-
CL7584.Contig1_All	366.299	1838.44	2.0582	2.01767e-184	1.60868e-182	Up	gi|961370797|gb|ALS03812.1|	584.334	3.00195e-164	delta6 fatty acyl desaturase [Litopenaeus vannamei]	gi|961370796|gb|KT305965.1|	79.8	1e-10	Litopenaeus vannamei delta6 fatty acyl desaturase mRNA, complete cds	sp|P19967|CYB5R_DROME	316	1e-85	Cytochrome b5-related protein OS=Drosophila melanogaster GN=Cyt-b5-r PE=2 SV=2	-	-	-	-	K10224	8e-09	clv:102094615	65.1	acyl-CoA (8-3)-desaturase (Delta-5 desaturase) [EC:1.14.19.44]	-	-	GO:0006629//lipid metabolic process
CL4283.Contig2_All	972.765	3119.26	1.41185	3.26034e-184	2.59563e-182	Up	gi|321468273|gb|EFX79259.1|	366.311	1.50463e-98	hypothetical protein DAPPUDRAFT_231053 [Daphnia pulex]	-	-	-	-	sp|Q28960|CBR1_PIG	243	1e-63	Carbonyl reductase [NADPH] 1 OS=Sus scrofa GN=CBR1 PE=1 SV=3	all0352	6e-22	104	---	K00079	2e-99	dpx:DAPPUDRAFT_231053	366	carbonyl reductase 1 [EC:1.1.1.184 1.1.1.189 1.1.1.197]	-	GO:0016491//oxidoreductase activity	GO:0008152//metabolic process
CL5127.Contig3_All	420.725	1961.46	1.95179	1.33715e-183	1.06298e-181	Up	gi|642913109|ref|XP_008201396.1|	362.459	8.14053e-97	PREDICTED: protein GDAP2 homolog [Tribolium castaneum]	gi|929365282|ref|XM_014236802.1|	105	8e-18	PREDICTED: Bactrocera oleae protein GDAP2 homolog (LOC106618892), partial mRNA	sp|Q292F9|GDAP2_DROPS	308	2e-82	Protein GDAP2 homolog OS=Drosophila pseudoobscura pseudoobscura GN=GA15091 PE=3 SV=1	-	-	-	-	K18470	4e-21	api:100161580	108	Rho GTPase-activating protein 1	-	-	-
CL7164.Contig2_All	799.119	64.3857	-3.90279	2.65922e-183	2.11087e-181	Down	gi|386376749|gb|AFJ11398.1|	607.06	5.11575e-171	thromboxane A synthase [Penaeus monodon]	-	-	-	-	sp|Q98T91|C340_ORYLA	265	3e-70	Cytochrome P450 3A40 OS=Oryzias latipes GN=cyp3a40 PE=2 SV=1	Cj1411c	4e-36	151	---	K01832	3e-118	dpx:DAPPUDRAFT_96715	428	thromboxane-A synthase [EC:5.3.99.5]	-	GO:0005506//iron ion binding;GO:0020037//heme binding;GO:0016705//oxidoreductase activity, acting on paired donors, with incorporation or reduction of molecular oxygen	GO:0055114//oxidation-reduction process
CL4819.Contig3_All	920.93	117.274	-3.2424	2.66205e-183	2.11002e-181	Down	gi|762080824|ref|XP_011419107.1|	508.834	3.13693e-141	PREDICTED: galactokinase-like [Crassostrea gigas]	gi|939677510|ref|XM_014429020.1|	87.7	9e-13	PREDICTED: Halyomorpha halys galactokinase-like (LOC106685971), transcript variant X6, mRNA	sp|P51570|GALK1_HUMAN	453	1e-126	Galactokinase OS=Homo sapiens GN=GALK1 PE=1 SV=1	HI0819	2e-75	282	---	K00849	4e-142	crg:105322218	508	galactokinase [EC:2.7.1.6]	GO:0005737//cytoplasm	GO:0016773//phosphotransferase activity, alcohol group as acceptor;GO:0016301//kinase activity;GO:0004335//galactokinase activity;GO:0005524//ATP binding	GO:0006012//galactose metabolic process;GO:0046835//carbohydrate phosphorylation;GO:0008152//metabolic process
CL974.Contig1_All	381.849	1867.18	2.0206	6.56577e-183	5.19664e-181	Up	gi|123469906|ref|XP_001318162.1|	121.324	3.62819e-24	viral A-type inclusion protein [Trichomonas vaginalis G3]	-	-	-	-	sp|Q9W596|FUTSC_DROME	79.7	1e-13	Microtubule-associated protein futsch OS=Drosophila melanogaster GN=futsch PE=1 SV=4	SPAC140.02	3e-08	61.2	---	K12478	1e-14	dre:562943	86.7	early endosome antigen 1!K11294	-	-	-
Unigene27393_All	1989.59	748.484	-1.67962	1.16287e-182	9.19042e-181	Down	-	-	-	-	-	-	-	-	-	-	-	-	-	-	-	-	-	-	-	-	-	-	-	-
Unigene36274_All	735.189	39.0913	-4.50239	2.47121e-182	1.9502e-180	Down	-	-	-	-	-	-	-	-	-	-	-	-	-	-	-	-	-	-	-	-	-	-	-	-
Unigene27730_All	1917.02	4818.58	1.06055	2.0967e-181	1.65225e-179	Up	gi|260803037|ref|XP_002596398.1|	1019.22	0	hypothetical protein BRAFLDRAFT_76215 [Branchiostoma floridae] &gt;gi|229281653|gb|EEN52410.1| hypothetical protein BRAFLDRAFT_76215 [Branchiostoma floridae]	-	-	-	-	-	-	-	-	RSc1546_2	5e-123	441	---	-	-	-	-	-	-	GO:0004601//peroxidase activity;GO:0020037//heme binding;GO:0003824//catalytic activity	GO:0055114//oxidation-reduction process
CL2792.Contig6_All	380.121	1854.54	2.01733	2.62541e-181	2.06588e-179	Up	gi|568252010|gb|ETN61409.1|	324.324	2.59179e-85	Cysteine string protein [Anopheles darlingi]	gi|826407240|ref|XM_012678972.1|	133	4e-26	PREDICTED: Monomorium pharaonis cysteine string protein-like (LOC105835463), transcript variant X3, mRNA	sp|Q03751|CSP_DROME	279	8e-74	Cysteine string protein OS=Drosophila melanogaster GN=Csp PE=1 SV=1	HP1332	7e-17	89.7	---	K09525	1e-82	aga:AgaP_AGAP007620	312	DnaJ homolog subfamily C member 5	-	-	-
CL3670.Contig1_All	134.77	1215.28	2.90352	4.89937e-181	3.84962e-179	Up	gi|665796234|ref|XP_008545896.1|	4046.12	0	PREDICTED: neurobeachin [Microplitis demolitor]	gi|910335844|ref|XM_013315962.1|	188	1e-42	PREDICTED: Papilio xuthus neurobeachin-like (LOC106120608), mRNA	sp|Q9W4E2|NBEA_DROME	1848	0	Neurobeachin OS=Drosophila melanogaster GN=rg PE=1 SV=3	all0283_3	1e-14	83.2	---	K18953	1e-106	adf:107342270	392	factor associated with neutral sphingomyelinase activation	-	GO:0005515//protein binding	-
Unigene1496_All	743.828	2639.81	1.5582	1.52539e-180	1.19337e-178	Up	-	-	-	-	gi|850493339|gb|CP011906.1|	65.9	2e-06	Ovis canadensis canadensis isolate 43U chromosome 21 sequence	-	-	-	-	-	-	-	-	-	-	-	-	-	-	-	-
CL4341.Contig4_All	2418.09	1061.21	-1.45735	1.53021e-180	1.19541e-178	Down	gi|646709721|gb|KDR15442.1|	687.952	0	Beta-glucuronidase [Zootermopsis nevadensis]	-	-	-	-	sp|P06760|BGLR_RAT	635	0	Beta-glucuronidase OS=Rattus norvegicus GN=Gusb PE=2 SV=1	uidA	2e-121	435	---	K01195	0	bfo:BRAFLDRAFT_59392	659	beta-glucuronidase [EC:3.2.1.31]	-	GO:0004553//hydrolase activity, hydrolyzing O-glycosyl compounds	GO:0005975//carbohydrate metabolic process
CL7561.Contig2_All	257.446	1547.56	2.31846	4.82395e-180	3.7631e-178	Up	-	-	-	-	gi|28193410|emb|AL627083.18|	71.9	3e-08	Mouse DNA sequence from clone RP23-378E2 on chromosome 4, complete sequence	-	-	-	-	-	-	-	-	-	-	-	-	-	-	-	-
CL3784.Contig1_All	991.771	1.14975	-10.0217	5.72506e-180	4.45323e-178	Down	gi|970885624|ref|XP_015127515.1|	450.669	6.01521e-124	PREDICTED: sphingomyelin phosphodiesterase-like [Diachasma alloeum] &gt;gi|970885626|ref|XP_015127516.1| PREDICTED: sphingomyelin phosphodiesterase-like [Diachasma alloeum] &gt;gi|970885628|ref|XP_015127517.1| PREDICTED: sphingomyelin phosphodiesterase-like [Diachasma alloeum]	-	-	-	-	sp|Q0VD19|ASM_BOVIN	347	5e-95	Sphingomyelin phosphodiesterase OS=Bos taurus GN=SMPD1 PE=2 SV=1	-	-	-	-	K12350	7e-124	ame:727146	447	sphingomyelin phosphodiesterase [EC:3.1.4.12]	-	GO:0016787//hydrolase activity	-
CL2211.Contig2_All	1280.32	3671.13	1.25053	6.3447e-180	4.92814e-178	Up	gi|308506969|ref|XP_003115667.1|	355.525	2.37163e-94	hypothetical protein CRE_18753 [Caenorhabditis remanei] &gt;gi|308256202|gb|EFP00155.1| hypothetical protein CRE_18753 [Caenorhabditis remanei]	-	-	-	-	sp|Q9UKV3|ACINU_HUMAN	311	4e-83	Apoptotic chromatin condensation inducer in the nucleus OS=Homo sapiens GN=ACIN1 PE=1 SV=2	SPAC140.02	9e-14	80.5	---	K12875	2e-93	lcm:102353532	349	apoptotic chromatin condensation inducer in the nucleus	-	GO:0003676//nucleic acid binding	-
CL2356.Contig4_All	1526.53	4117.23	1.16222	1.02252e-179	7.93092e-178	Up	gi|157118367|ref|XP_001659080.1|	330.487	5.25658e-88	AAEL008271-PA [Aedes aegypti] &gt;gi|108875735|gb|EAT39960.1| AAEL008271-PA [Aedes aegypti]	-	-	-	-	sp|Q5RFR0|TTPAL_PONAB	182	2e-45	Alpha-tocopherol transfer protein-like OS=Pongo abelii GN=TTPAL PE=2 SV=1	-	-	-	-	K19625	1e-29	tng:GSTEN00018095G001	133	retinaldehyde-binding protein 1	GO:0005622//intracellular	GO:0005215//transporter activity	GO:0006810//transport
Unigene1266_All	794.799	68.9847	-3.79544	5.27721e-179	4.08728e-177	Down	gi|6009853|dbj|BAA85091.1|	258.07	3.45324e-66	elongation factor-1a-related protein [Heliocidaris crassispina]	-	-	-	-	sp|P90519|EF1A_CRYPV	243	6e-64	Elongation factor 1-alpha OS=Cryptosporidium parvum PE=2 SV=1	ECU04g1100	2e-86	318	---	K03231	7e-66	hro:HELRODRAFT_100373	254	elongation factor 1-alpha	-	GO:0005525//GTP binding;GO:0003924//GTPase activity	-
CL6537.Contig1_All	721.366	2581.18	1.57003	1.63359e-178	1.26163e-176	Up	gi|657746407|ref|XP_008308467.1|	427.943	5.48718e-117	PREDICTED: furin-1-like [Cynoglossus semilaevis] &gt;gi|657746409|ref|XP_008308468.1| PREDICTED: furin-1-like [Cynoglossus semilaevis] &gt;gi|657746411|ref|XP_008308469.1| PREDICTED: furin-1-like [Cynoglossus semilaevis]	-	-	-	-	sp|P26016|FUR11_DROME	401	5e-111	Furin-like protease 1, isoforms 1/1-X/2 OS=Drosophila melanogaster GN=Fur1 PE=2 SV=2	YNL238w_1	3e-74	278	---	K01349	4e-115	tru:101078322	418	furin [EC:3.4.21.75]	-	GO:0004252//serine-type endopeptidase activity	GO:0006508//proteolysis
CL4604.Contig2_All	736.917	45.9898	-4.27131	3.02982e-178	2.33663e-176	Down	gi|91091536|ref|XP_970641.1|	806.979	0	PREDICTED: asparagine--tRNA ligase, cytoplasmic [Tribolium castaneum] &gt;gi|270000923|gb|EEZ97370.1| hypothetical protein TcasGA2_TC011193 [Tribolium castaneum]	gi|954565959|ref|XM_014751467.1|	77.8	9e-10	PREDICTED: Polistes canadensis asparagine--tRNA ligase, cytoplasmic (LOC106788309), transcript variant X2, mRNA	sp|Q2KJG3|SYNC_BOVIN	775	0	Asparagine--tRNA ligase, cytoplasmic OS=Bos taurus GN=NARS PE=2 SV=3	YHR019c	3e-152	538	---	K01893	0	tca:659223	806	asparaginyl-tRNA synthetase [EC:6.1.1.22]	GO:0005737//cytoplasm	GO:0003676//nucleic acid binding;GO:0004816//asparagine-tRNA ligase activity;GO:0004812//aminoacyl-tRNA ligase activity;GO:0000166//nucleotide binding;GO:0005524//ATP binding	GO:0006418//tRNA aminoacylation for protein translation;GO:0006421//asparaginyl-tRNA aminoacylation
CL6819.Contig1_All	143.409	1227.93	2.82882	3.24267e-178	2.49722e-176	Up	gi|251825189|gb|ACT20728.1|	811.987	0	hypothetical protein [Daphnia pulex] &gt;gi|321465668|gb|EFX76668.1| hypothetical protein DAPPUDRAFT_213873 [Daphnia pulex]	-	-	-	-	sp|Q15392|DHC24_HUMAN	379	2e-104	Delta(24)-sterol reductase OS=Homo sapiens GN=DHCR24 PE=1 SV=2	Cgl0556	1e-20	99.8	---	K09828	0	dpx:DAPPUDRAFT_213873	811	Delta24-sterol reductase [EC:1.3.1.72 1.3.1.-]	-	GO:0050660//flavin adenine dinucleotide binding;GO:0016491//oxidoreductase activity;GO:0016614//oxidoreductase activity, acting on CH-OH group of donors;GO:0003824//catalytic activity	GO:0055114//oxidation-reduction process
CL1580.Contig5_All	0.001	1425.68	11.2082	5.27145e-178	4.05386e-176	Up	gi|688614125|ref|XP_009295674.1|	2209.49	0	PREDICTED: brefeldin A-inhibited guanine nucleotide-exchange protein 1 isoform X6 [Danio rerio]	gi|961096340|ref|XM_014918368.1|	129	6e-25	PREDICTED: Octopus bimaculoides brefeldin A-inhibited guanine nucleotide-exchange protein 1-like (LOC106871743), transcript variant X7, mRNA	sp|Q9Y6D6|BIG1_HUMAN	2179	0	Brefeldin A-inhibited guanine nucleotide-exchange protein 1 OS=Homo sapiens GN=ARFGEF1 PE=1 SV=2	SPAC30.01c	0	711	---	K18442	0	dre:100329953	2202	brefeldin A-inhibited guanine nucleotide-exchange protein	-	GO:0005086//ARF guanyl-nucleotide exchange factor activity	GO:0032012//regulation of ARF protein signal transduction
CL6977.Contig2_All	788.751	2714.55	1.51387	5.51522e-178	4.23531e-176	Up	gi|321457133|gb|EFX68226.1|	1761.12	0	structural maintenance of chromosome protein 3 [Daphnia pulex]	gi|817195822|ref|XM_012418043.1|	200	1e-46	PREDICTED: Orussus abietinus structural maintenance of chromosomes protein 3 (LOC105695962), mRNA	sp|O93309|SMC3_XENLA	1374	0	Structural maintenance of chromosomes protein 3 OS=Xenopus laevis GN=smc3 PE=1 SV=2	SPAC10F6.09c	0	845	---	K06669	0	dpx:DAPPUDRAFT_63318	1761	structural maintenance of chromosome 3 (chondroitin sulfate proteoglycan 6)	GO:0005694//chromosome;GO:0008280//cohesin core heterodimer	GO:0005524//ATP binding;GO:0005515//protein binding;GO:0003682//chromatin binding	GO:0006281//DNA repair;GO:0007064//mitotic sister chromatid cohesion;GO:0051276//chromosome organization
CL7838.Contig2_All	691.13	8.04821	-6.69334	2.46308e-177	1.88613e-175	Down	-	-	-	-	-	-	-	-	-	-	-	-	-	-	-	-	-	-	-	-	-	-	-	-
CL7789.Contig2_All	1693.27	4394.32	1.10664	2.58013e-177	1.97298e-175	Up	gi|970896140|ref|XP_015113572.1|	531.176	2.0907e-147	PREDICTED: biotin--protein ligase [Diachasma alloeum] &gt;gi|970896142|ref|XP_015113573.1| PREDICTED: biotin--protein ligase [Diachasma alloeum]	-	-	-	-	sp|P50747|BPL1_HUMAN	319	1e-85	Biotin--protein ligase OS=Homo sapiens GN=HLCS PE=1 SV=1	SPBC30D10.07c_2	3e-36	154	---	K01942	2e-134	hst:105187433	484	biotin--protein ligase [EC:6.3.4.9 6.3.4.10 6.3.4.11 6.3.4.15]	-	GO:0004077//biotin-[acetyl-CoA-carboxylase] ligase activity	GO:0006464//cellular protein modification process
CL1914.Contig22_All	2321.33	1003.73	-1.47878	3.59492e-177	2.7451e-175	Down	gi|646721871|gb|KDR23054.1|	190.274	1.58244e-45	SET and MYND domain-containing protein 4 [Zootermopsis nevadensis]	-	-	-	-	sp|Q8IYR2|SMYD4_HUMAN	114	1e-24	SET and MYND domain-containing protein 4 OS=Homo sapiens GN=SMYD4 PE=2 SV=3	SPBP8B7.07c	8e-09	61.2	---	K11426	9e-31	isc:IscW_ISCW000409	138	SET and MYND domain-containing protein	-	GO:0005515//protein binding	-
CL699.Contig3_All	2236.67	942.79	-1.51554	4.94451e-177	3.77035e-175	Down	gi|675382774|gb|KFM75671.1|	276.174	4.86374e-71	Tribbles-like protein, partial [Stegodyphus mimosarum]	gi|33694336|emb|BX537134.5|	85.7	5e-12	Zebrafish DNA sequence from clone CH211-205J6 in linkage group 13, complete sequence	sp|Q8K4K3|TRIB2_MOUSE	259	4e-68	Tribbles homolog 2 OS=Mus musculus GN=Trib2 PE=2 SV=2	ECU01g0630	1e-12	75.1	---	K08814	2e-70	isc:IscW_ISCW016855	271	tribbles homolog 1/2	-	GO:0005524//ATP binding;GO:0004672//protein kinase activity	GO:0006468//protein phosphorylation
Unigene4208_All	1239.71	3571.11	1.25717	1.61815e-176	1.23216e-174	Up	gi|926617836|ref|XP_013774099.1|	452.981	1.39782e-124	PREDICTED: LOW QUALITY PROTEIN: arylsulfatase B-like [Limulus polyphemus]	gi|687829481|emb|LK876316.1|	103	1e-17	Ascaris lumbricoides genome assembly A_lumbricoides_Ecuador_v1_5_4 ,scaffold ALUE_scaffold0004418	sp|P50429|ARSB_MOUSE	409	1e-113	Arylsulfatase B OS=Mus musculus GN=Arsb PE=2 SV=3	CC1172	9e-35	147	---	K01135	6e-113	bfo:BRAFLDRAFT_206928	411	arylsulfatase B [EC:3.1.6.12]	-	GO:0008484//sulfuric ester hydrolase activity	GO:0008152//metabolic process
CL3635.Contig1_All	0.001	1408.44	11.1907	2.17171e-176	1.65135e-174	Up	gi|954570925|ref|XP_014609649.1|	97.8265	4.12881e-17	PREDICTED: protein cueball [Polistes canadensis]	-	-	-	-	sp|B4IXJ2|CUE_DROGR	77	6e-13	Protein cueball OS=Drosophila grimshawi GN=cue PE=3 SV=1	-	-	-	-	K04550	2e-12	spu:582052	79.7	low-density lipoprotein receptor-related protein 1 (alpha-2-macroglobulin receptor)!K06233	-	-	-
CL938.Contig2_All	153.776	1246.32	2.74958	1.10898e-175	8.40901e-174	Up	gi|817074924|ref|XP_012259671.1|	541.191	5.6979e-151	PREDICTED: ras-related GTP-binding protein A [Athalia rosae]	gi|657807963|ref|XM_008332993.1|	204	5e-48	PREDICTED: Cynoglossus semilaevis ras-related GTP-binding protein A (LOC103395326), mRNA	sp|Q63486|RRAGA_RAT	532	2e-150	Ras-related GTP-binding protein A OS=Rattus norvegicus GN=Rraga PE=1 SV=1	-	-	-	-	K16185	2e-151	cfo:105254403	539	Ras-related GTP-binding protein A/B	-	GO:0005525//GTP binding	-
CL7691.Contig1_All	4107.04	2436.31	-1.02259	1.3432e-175	1.01708e-173	Down	gi|164685128|gb|ABY66597.1|	936.406	0	pyruvate kinase 2 [Litopenaeus vannamei]	gi|164685127|gb|EU216038.1|	597	1e-166	Litopenaeus vannamei pyruvate kinase 2 mRNA, complete cds	sp|O62619|KPYK_DROME	709	0	Pyruvate kinase OS=Drosophila melanogaster GN=PyK PE=2 SV=2	SPAC4H3.10c	5e-146	516	---	K00873	0	tca:656993	731	pyruvate kinase [EC:2.7.1.40]	-	GO:0000287//magnesium ion binding;GO:0030955//potassium ion binding;GO:0004743//pyruvate kinase activity	GO:0006096//glycolytic process
CL1903.Contig4_All	41.4678	884.154	4.14504	1.22783e-174	9.25845e-173	Up	gi|558226577|ref|XP_006137401.1|	291.967	3.53329e-76	PREDICTED: tigger transposable element-derived protein 1-like [Pelodiscus sinensis]	-	-	-	-	sp|Q96MW7|TIGD1_HUMAN	271	4e-72	Tigger transposable element-derived protein 1 OS=Homo sapiens GN=TIGD1 PE=1 SV=1	-	-	-	-	K19326	2e-29	lcm:102349340	134	nesprin-1!K09228	-	GO:0003676//nucleic acid binding	-
Unigene16862_All	189.197	1340.6	2.55573	1.26824e-174	9.54981e-173	Up	-	-	-	-	gi|82779673|gb|AC169807.2|	61.9	5e-06	Rhesus Macaque CHR4 BAC CH250-23P16 (Children's Hospital Oakland Research Institute Rhesus macaque Adult Male BAC Library) complete sequence	-	-	-	-	-	-	-	-	-	-	-	-	-	-	-	-
Unigene400_All	710.135	40.2411	-4.41055	1.45646e-174	1.09519e-172	Down	gi|902643677|gb|AKS04548.1|	639.417	0	cysteine sulfinic acid decarboxylase [Litopenaeus vannamei]	gi|719766804|ref|XM_010219534.1|	79.8	9e-11	PREDICTED: Tinamus guttatus cysteine sulfinic acid decarboxylase-like (LOC104572376), partial mRNA	sp|Q9DBE0|CSAD_MOUSE	510	4e-144	Cysteine sulfinic acid decarboxylase OS=Mus musculus GN=Csad PE=2 SV=1	VNG6211G	5e-45	180	---	K18966	1e-150	dpx:DAPPUDRAFT_301204	535	sulfinoalanine decarboxylase / aspartate 1-decarboxylase [EC:4.1.1.29 4.1.1.11]!K01594	-	GO:0030170//pyridoxal phosphate binding;GO:0016831//carboxy-lyase activity	GO:0019752//carboxylic acid metabolic process
CL6957.Contig2_All	1695.86	580.621	-1.81554	1.21187e-173	9.10013e-172	Down	-	-	-	-	-	-	-	-	-	-	-	-	-	-	-	-	-	-	-	-	-	-	-	-
CL822.Contig3_All	1422	3878.09	1.17823	4.36584e-173	3.26931e-171	Up	-	-	-	-	-	-	-	-	-	-	-	-	-	-	-	-	-	-	-	-	-	-	-	-
Unigene20751_All	2020.69	805.971	-1.59524	1.98775e-172	1.4844e-170	Down	gi|939268261|ref|XP_014254272.1|	288.115	3.27586e-75	PREDICTED: phosphoserine phosphatase [Cimex lectularius] &gt;gi|939268263|ref|XP_014254273.1| PREDICTED: phosphoserine phosphatase [Cimex lectularius]	-	-	-	-	sp|Q5M819|SERB_RAT	267	4e-71	Phosphoserine phosphatase OS=Rattus norvegicus GN=Psph PE=2 SV=1	MJ1594	1e-17	89.7	---	K01079	2e-74	tad:TRIADDRAFT_49601	282	phosphoserine phosphatase [EC:3.1.3.3]	-	-	-
Unigene21374_All	1913.57	4725.45	1.03499	4.69111e-171	3.4984e-169	Up	gi|264667055|gb|ACY71124.1|	159.073	4.22739e-37	60S acidic ribosomal protein P2-like protein [Scylla paramamosain]	gi|755966404|ref|XM_011307187.1|	79.8	4e-11	PREDICTED: Fopius arisanus 60S acidic ribosomal protein P1 (LOC105267982), mRNA	sp|O01725|RLA2_BRAFL	140	2e-33	60S acidic ribosomal protein P2 OS=Branchiostoma floridae PE=1 SV=1	SPBC23G7.15c	3e-24	109	---	K02943	3e-31	crg:105340057	137	large subunit ribosomal protein LP2	-	-	-
Unigene28165_All	725.686	52.8882	-4.04752	2.0253e-170	1.50416e-168	Down	-	-	-	-	-	-	-	-	-	-	-	-	-	-	-	-	-	-	-	-	-	-	-	-
CL2170.Contig2_All	652.253	22.9949	-5.09524	7.5997e-169	5.62876e-167	Down	gi|677283338|gb|AIM45534.1|	66.2402	9.00905e-09	peritrophin-44-like protein [Eriocheir sinensis]	-	-	-	-	-	-	-	-	-	-	-	-	-	-	-	-	-	GO:0005576//extracellular region	GO:0008061//chitin binding	GO:0006030//chitin metabolic process
CL6371.Contig1_All	828.491	2732.94	1.4527	1.20025e-168	8.87756e-167	Up	gi|678133527|gb|KFV02709.1|	345.51	2.06447e-92	Quinone oxidoreductase, partial [Pterocles gutturalis]	-	-	-	-	sp|P11415|QOR_CAVPO	334	4e-91	Quinone oxidoreductase OS=Cavia porcellus GN=CRYZ PE=1 SV=1	BH0935	3e-45	181	---	K00344	3e-91	xtr:448193	338	NADPH2:quinone reductase [EC:1.6.5.5]	-	GO:0016491//oxidoreductase activity;GO:0008270//zinc ion binding	GO:0055114//oxidation-reduction process
CL4711.Contig2_All	1880.74	725.489	-1.64347	1.43429e-167	1.05654e-165	Down	gi|780176518|ref|XP_011661406.1|	95.9005	9.25425e-17	PREDICTED: uncharacterized protein LOC105436991 [Strongylocentrotus purpuratus]	-	-	-	-	sp|F6R2G2|NLRC4_XENTR	69.3	8e-11	NLR family CARD domain-containing protein 4 OS=Xenopus tropicalis GN=nlrc4 PE=2 SV=2	-	-	-	-	K20865	9e-10	bfo:BRAFLDRAFT_68962	69.7	NACHT, LRR and PYD domains-containing protein 12!K12805	-	-	-
CL5441.Contig1_All	1383.12	3764.26	1.17524	2.13782e-167	1.57264e-165	Up	gi|936682263|ref|XP_014238169.1|	676.781	0	PREDICTED: anoctamin-8 isoform X7 [Trichogramma pretiosum]	gi|817200998|ref|XM_012420809.1|	67.9	5e-07	PREDICTED: Orussus abietinus anoctamin-8 (LOC105697463), transcript variant X5, mRNA	sp|Q8BH79|ANO10_MOUSE	395	3e-109	Anoctamin-10 OS=Mus musculus GN=Ano10 PE=2 SV=1	-	-	-	-	K19502	0	nvi:100119494	651	anoctamin-8	-	-	-
CL3724.Contig3_All	1508.39	3987.31	1.13321	2.78842e-167	2.04847e-165	Up	gi|817221204|ref|XP_012286119.1|	949.503	0	PREDICTED: Golgi apparatus protein 1 [Orussus abietinus] &gt;gi|817221207|ref|XP_012286120.1| PREDICTED: Golgi apparatus protein 1 [Orussus abietinus]	-	-	-	-	sp|Q92896|GSLG1_HUMAN	853	0	Golgi apparatus protein 1 OS=Homo sapiens GN=GLG1 PE=1 SV=2	-	-	-	-	K06816	0	bim:100742891	941	golgi apparatus protein 1	GO:0016020//membrane;GO:0000139//Golgi membrane	-	-
Unigene32630_All	1353.75	384.015	-2.08692	8.65345e-167	6.33138e-165	Down	-	-	-	-	-	-	-	-	-	-	-	-	-	-	-	-	-	-	-	-	-	-	-	-
CL3663.Contig3_All	319.647	1633.79	2.08447	8.88191e-167	6.48978e-165	Up	-	-	-	-	-	-	-	-	-	-	-	-	-	-	-	-	-	-	-	-	-	-	-	-
CL8216.Contig2_All	1594.78	535.781	-1.84284	9.72746e-167	7.09804e-165	Down	gi|926623052|ref|XP_013776932.1|	199.134	3.32615e-48	PREDICTED: mitochondrial import receptor subunit TOM20 homolog [Limulus polyphemus]	-	-	-	-	sp|Q5RA31|TOM20_PONAB	182	4e-45	Mitochondrial import receptor subunit TOM20 homolog OS=Pongo abelii GN=TOMM20 PE=2 SV=1	-	-	-	-	K17770	3e-45	dpx:DAPPUDRAFT_302243	186	mitochondrial import receptor subunit TOM20	GO:0005742//mitochondrial outer membrane translocase complex	-	GO:0006886//intracellular protein transport;GO:0006605//protein targeting
CL1528.Contig2_All	716.183	2496.09	1.53208	1.06737e-166	7.77803e-165	Up	gi|926645229|ref|XP_013788908.1|	691.034	0	PREDICTED: UDP-N-acetylhexosamine pyrophosphorylase-like isoform X2 [Limulus polyphemus]	gi|951043876|ref|XM_014608189.1|	97.6	1e-15	PREDICTED: Alligator mississippiensis UDP-N-acetylglucosamine pyrophosphorylase 1 like 1 (UAP1L1), transcript variant X2, mRNA	sp|Q91YN5|UAP1_MOUSE	590	9e-168	UDP-N-acetylhexosamine pyrophosphorylase OS=Mus musculus GN=Uap1 PE=1 SV=1	YDL103c	7e-91	334	---	K00972	0	dpx:DAPPUDRAFT_130439	672	UDP-N-acetylglucosamine/UDP-N-acetylgalactosamine diphosphorylase [EC:2.7.7.23 2.7.7.83]	-	GO:0070569//uridylyltransferase activity	GO:0008152//metabolic process
CL3952.Contig1_All	1998.23	812.869	-1.56682	3.4167e-166	2.48311e-164	Down	gi|701305864|ref|XP_010013672.1|	214.157	1.33827e-52	PREDICTED: poly [ADP-ribose] polymerase 12-like, partial [Nestor notabilis]	-	-	-	-	sp|Q9H0J9|PAR12_HUMAN	168	6e-41	Poly [ADP-ribose] polymerase 12 OS=Homo sapiens GN=PARP12 PE=1 SV=1	-	-	-	-	K15259	7e-55	sasa:106609434	218	poly [ADP-ribose] polymerase 7/11/12/13 [EC:2.4.2.30]	-	GO:0046872//metal ion binding;GO:0003950//NAD+ ADP-ribosyltransferase activity	-
CL2581.Contig4_All	1228.48	3472.23	1.22979	6.31866e-166	4.57985e-164	Up	gi|766920235|ref|XP_011504579.1|	395.971	3.91172e-107	PREDICTED: S-adenosylmethionine decarboxylase proenzyme [Ceratosolen solmsi marchali]	gi|972172216|ref|XM_015335432.1|	67.9	1e-06	PREDICTED: Polistes dominula S-adenosylmethionine decarboxylase proenzyme (LOC107074195), transcript variant X2, mRNA	sp|P91931|DCAM_DROME	334	9e-91	S-adenosylmethionine decarboxylase proenzyme OS=Drosophila melanogaster GN=SamDC PE=2 SV=1	-	-	-	-	K01611	1e-105	tca:655620	387	S-adenosylmethionine decarboxylase [EC:4.1.1.50]	-	GO:0004014//adenosylmethionine decarboxylase activity	GO:0006597//spermine biosynthetic process;GO:0008295//spermidine biosynthetic process
CL4010.Contig4_All	761.106	74.7334	-3.61747	8.88453e-166	6.43102e-164	Down	gi|126330290|ref|XP_001380263.1|	231.106	2.97327e-58	PREDICTED: sphingomyelin phosphodiesterase [Monodelphis domestica]	-	-	-	-	sp|P17405|ASM_HUMAN	219	1e-56	Sphingomyelin phosphodiesterase OS=Homo sapiens GN=SMPD1 PE=1 SV=4	-	-	-	-	K12350	4e-59	mdo:100030863	231	sphingomyelin phosphodiesterase [EC:3.1.4.12]	-	GO:0016787//hydrolase activity	-
Unigene44422_All	1.72782	934.742	8.81027	1.07348e-165	7.75995e-164	Up	gi|126256675|gb|ABO09863.1|	914.45	0	vitellogenin [Homarus americanus]	-	-	-	-	sp|Q6RG02|VIT_FENME	850	0	Vitellogenin OS=Fenneropenaeus merguiensis PE=1 SV=2	-	-	-	-	K14462	9e-09	sko:100370756	66.6	apolipoprotein B!K03900	-	GO:0005319//lipid transporter activity	GO:0006869//lipid transport
CL7933.Contig2_All	205.611	1338.3	2.43322	5.57419e-165	4.0241e-163	Up	-	-	-	-	-	-	-	-	-	-	-	-	-	-	-	-	-	-	-	-	-	-	-	-
Unigene33133_All	747.284	70.1344	-3.68266	6.2802e-165	4.52776e-163	Down	-	-	-	-	-	-	-	-	-	-	-	-	-	-	-	-	-	-	-	-	-	-	-	-
Unigene17350_All	9.50303	757.682	6.04787	7.17521e-165	5.16615e-163	Up	-	-	-	-	gi|8778051|gb|AF263452.1|AF263452	67.9	1e-07	Homo sapiens translational factor eIF-1 mRNA, complete cds	-	-	-	-	-	-	-	-	-	-	-	-	-	-	-	-
Unigene8513_All	3776.16	2221.31	-1.03471	9.85772e-165	7.08815e-163	Down	gi|558207824|ref|XP_006133024.1|	137.887	8.93864e-30	PREDICTED: TRPM8 channel-associated factor 2-like [Pelodiscus sinensis]	gi|689575249|emb|LM045624.1|	63.9	8e-06	Toxocara canis genome assembly T_canis_Equador ,scaffold TCNE_contig0002188	sp|Q6P6V7|F115E_RAT	129	2e-29	Protein FAM115E OS=Rattus norvegicus GN=Fam115e PE=2 SV=1	-	-	-	-	-	-	-	-	-	-	-	-
CL715.Contig2_All	2894.97	1498.12	-1.21959	1.45667e-164	1.04602e-162	Down	gi|926628254|ref|XP_013779733.1|	312.768	1.86105e-82	PREDICTED: probable proline dehydrogenase 2 [Limulus polyphemus]	-	-	-	-	sp|Q6PAY6|PROD2_XENLA	267	8e-71	Probable proline dehydrogenase 2 OS=Xenopus laevis GN=prodh2 PE=2 SV=1	SPCC70.03c	2e-18	92.8	---	K11394	3e-77	obi:106869190	292	hydroxyproline oxidase [EC:1.5.-.-]	-	GO:0004657//proline dehydrogenase activity	GO:0006562//proline catabolic process
CL882.Contig7_All	111.445	1068.11	2.99147	5.05077e-164	3.61257e-162	Up	gi|919057827|ref|XP_013410777.1|	249.21	6.43813e-63	PREDICTED: golgin subfamily B member 1-like isoform X2 [Lingula anatina]	-	-	-	-	sp|O76329|ACTNB_DICDI	104	2e-21	Interaptin OS=Dictyostelium discoideum GN=abpD PE=1 SV=1	SPCC645.05c	5e-15	82.8	---	K20478	2e-55	crg:105329063	221	golgin subfamily B member 1	-	-	-
Unigene24513_All	3281.14	1813.15	-1.12489	5.6005e-164	3.99522e-162	Down	gi|751795973|ref|XP_011207781.1|	820.076	0	PREDICTED: nicotinate phosphoribosyltransferase isoform X2 [Bactrocera dorsalis]	gi|987906837|ref|XM_015573430.1|	91.7	4e-14	PREDICTED: Dufourea novaeangliae nicotinate phosphoribosyltransferase (LOC107185688), mRNA	sp|Q9VQX4|PNCB_DROME	815	0	Nicotinate phosphoribosyltransferase OS=Drosophila melanogaster GN=CG3714 PE=2 SV=2	SA1729	5e-83	307	---	K00763	0	dwi:Dwil_GK23764	817	nicotinate phosphoribosyltransferase [EC:6.3.4.21]	-	-	-
CL4030.Contig4_All	0.001	1277.37	11.0498	6.34004e-164	4.51684e-162	Up	gi|646716100|gb|KDR19487.1|	1186.79	0	E3 ubiquitin-protein ligase MARCH6 [Zootermopsis nevadensis]	gi|915536328|ref|XM_005502934.2|	129	3e-25	PREDICTED: Columba livia membrane-associated ring finger (C3HC4) 6, E3 ubiquitin protein ligase (MARCH6), mRNA	sp|O60337|MARH6_HUMAN	1122	0	E3 ubiquitin-protein ligase MARCH6 OS=Homo sapiens GN=MARCH6 PE=1 SV=2	SPBC14F5.07	8e-35	148	---	K10661	0	lgi:LOTGIDRAFT_213986	1165	E3 ubiquitin-protein ligase MARCH6 [EC:2.3.2.27]	-	GO:0008270//zinc ion binding	-
Unigene44335_All	5.18347	777.227	6.95908	2.62788e-163	1.86973e-161	Up	gi|194869338|ref|XP_001972434.1|	64.6994	3.61847e-07	uncharacterized protein Dere_GG13891 [Drosophila erecta] &gt;gi|190654217|gb|EDV51460.1| uncharacterized protein Dere_GG13891 [Drosophila erecta]	-	-	-	-	-	-	-	-	-	-	-	-	-	-	-	-	-	-	-	-
CL146.Contig25_All	1263.9	3517.07	1.20729	2.81444e-163	1.99984e-161	Up	-	-	-	-	-	-	-	-	-	-	-	-	-	-	-	-	-	-	-	-	-	-	-	-
Unigene7113_All	1015.96	201.205	-2.6053	4.81484e-163	3.41677e-161	Down	gi|540849865|gb|AGV15456.1|	964.911	0	PIWI-2 [Portunus trituberculatus]	gi|772182583|gb|KM406471.1|	69.9	2e-07	Alitta virens piwi-like protein 1 mRNA, complete cds	sp|Q96J94|PIWL1_HUMAN	639	0	Piwi-like protein 1 OS=Homo sapiens GN=PIWIL1 PE=1 SV=1	-	-	-	-	K02156	0	crg:105339049	706	aubergine	-	GO:0003676//nucleic acid binding;GO:0005515//protein binding	-
CL3952.Contig2_All	272.132	1498.12	2.19158	6.18394e-163	4.3826e-161	Up	gi|701305864|ref|XP_010013672.1|	214.157	1.3607e-52	PREDICTED: poly [ADP-ribose] polymerase 12-like, partial [Nestor notabilis]	-	-	-	-	sp|Q9H0J9|PAR12_HUMAN	168	6e-41	Poly [ADP-ribose] polymerase 12 OS=Homo sapiens GN=PARP12 PE=1 SV=1	-	-	-	-	K15259	7e-55	sasa:106609434	218	poly [ADP-ribose] polymerase 7/11/12/13 [EC:2.4.2.30]	-	GO:0046872//metal ion binding;GO:0003950//NAD+ ADP-ribosyltransferase activity	-
CL1305.Contig1_All	1022.01	3066.37	1.31593	7.0364e-163	4.98023e-161	Up	gi|646719578|gb|KDR21635.1|	651.744	0	Microsomal triglyceride transfer protein large subunit [Zootermopsis nevadensis]	-	-	-	-	sp|Q865F1|MTP_PIG	343	3e-93	Microsomal triglyceride transfer protein large subunit OS=Sus scrofa GN=MTTP PE=2 SV=1	-	-	-	-	K14463	3e-178	dpx:DAPPUDRAFT_220651	629	microsomal triglyceride transfer protein large subunit	-	GO:0005319//lipid transporter activity	GO:0006869//lipid transport
Unigene5999_All	670.396	2376.52	1.55657	1.70416e-162	1.20303e-160	Up	gi|939251759|ref|XP_014245494.1|	639.417	0	PREDICTED: 4-aminobutyrate aminotransferase, mitochondrial [Cimex lectularius] &gt;gi|939251761|ref|XP_014245495.1| PREDICTED: 4-aminobutyrate aminotransferase, mitochondrial [Cimex lectularius]	gi|951062270|ref|XM_014610781.1|	85.7	2e-12	PREDICTED: Alligator mississippiensis 4-aminobutyrate aminotransferase (ABAT), transcript variant X2, mRNA	sp|P80147|GABT_PIG	566	8e-161	4-aminobutyrate aminotransferase, mitochondrial OS=Sus scrofa GN=ABAT PE=1 SV=2	SPAC19D5.07	2e-117	421	---	K13524	1e-179	dpx:DAPPUDRAFT_213935	632	4-aminobutyrate aminotransferase / (S)-3-amino-2-methylpropionate transaminase [EC:2.6.1.19 2.6.1.22]	-	GO:0030170//pyridoxal phosphate binding;GO:0008483//transaminase activity	-
CL2807.Contig2_All	178.83	1253.22	2.53979	2.98608e-162	2.10251e-160	Up	-	-	-	-	-	-	-	-	-	-	-	-	-	-	-	-	-	-	-	-	-	-	-	-
Unigene18618_All	946.847	2918.05	1.35461	4.5469e-162	3.19733e-160	Up	-	-	-	-	-	-	-	-	-	-	-	-	-	-	-	-	-	-	-	-	-	-	-	-
CL5776.Contig1_All	349.02	1672.88	1.99175	4.46028e-161	3.12831e-159	Up	gi|926627709|ref|XP_013779438.1|	141.354	4.69727e-31	PREDICTED: protein FAM107B-like [Limulus polyphemus]	-	-	-	-	sp|Q3TGF2|F107B_MOUSE	75.5	3e-13	Protein FAM107B OS=Mus musculus GN=Fam107b PE=1 SV=2	-	-	-	-	K10696	5e-06	apla:101796291	55.5	E3 ubiquitin-protein ligase BRE1 [EC:2.3.2.27]	-	-	-
CL4782.Contig4_All	100.214	1019.82	3.07797	6.15197e-161	4.30924e-159	Up	gi|242023483|ref|XP_002432163.1|	482.641	6.53569e-133	protein tyrosine phosphatse n18, putative [Pediculus humanus corporis] &gt;gi|212517545|gb|EEB19425.1| protein tyrosine phosphatse n18, putative [Pediculus humanus corporis]	gi|242023482|ref|XM_002432118.1|	67.9	2e-06	Pediculus humanus corporis protein tyrosine phosphatse n18, putative, mRNA	sp|P35831|PTN12_MOUSE	286	5e-76	Tyrosine-protein phosphatase non-receptor type 12 OS=Mus musculus GN=Ptpn12 PE=1 SV=3	SPAC11E3.09	3e-27	124	---	K18024	9e-134	phu:Phum_PHUM574190	482	tyrosine-protein phosphatase non-receptor type 12/18/22 [EC:3.1.3.48]	-	GO:0004725//protein tyrosine phosphatase activity;GO:0016791//phosphatase activity	GO:0016311//dephosphorylation;GO:0006470//protein dephosphorylation
CL881.Contig5_All	1847.04	726.639	-1.6151	1.36045e-160	9.51722e-159	Down	gi|908412408|ref|XP_013067336.1|	509.605	6.52853e-141	PREDICTED: adenylyl cyclase-associated protein 2-like [Biomphalaria glabrata]	-	-	-	-	sp|Q3SYV4|CAP1_BOVIN	458	1e-127	Adenylyl cyclase-associated protein 1 OS=Bos taurus GN=CAP1 PE=2 SV=3	-	-	-	-	K17261	6e-141	dpx:DAPPUDRAFT_301953	506	adenylyl cyclase-associated protein	-	GO:0005515//protein binding	-
CL1728.Contig3_All	1343.38	394.362	-2.03747	1.44888e-160	1.01227e-158	Down	gi|321464650|gb|EFX75656.1|	516.153	1.05368e-143	hypothetical protein DAPPUDRAFT_226211 [Daphnia pulex]	-	-	-	-	sp|Q924Y0|BODG_MOUSE	179	2e-44	Gamma-butyrobetaine dioxygenase OS=Mus musculus GN=Bbox1 PE=2 SV=1	mll1440	2e-40	166	---	K00471	4e-70	isc:IscW_ISCW012479	268	gamma-butyrobetaine dioxygenase [EC:1.14.11.1]	-	GO:0016491//oxidoreductase activity	GO:0055114//oxidation-reduction process
CL49.Contig2_All	1180.97	297.784	-2.25683	1.66678e-160	1.16301e-158	Down	gi|926639980|ref|XP_013786069.1|	935.636	0	PREDICTED: transmembrane 9 superfamily member 4-like [Limulus polyphemus]	gi|218526847|gb|EU921090.1|	230	3e-55	Eualus gaimardii isolate KC3056 transmembrane 9 superfamily protein member 4 (Tm9sf4) gene, partial cds	sp|Q5RDY2|TM9S4_PONAB	826	0	Transmembrane 9 superfamily member 4 OS=Pongo abelii GN=TM9SF4 PE=2 SV=1	-	-	-	-	K17086	0	dpx:DAPPUDRAFT_307275	907	transmembrane 9 superfamily member 2/4	GO:0016021//integral component of membrane	-	-
Unigene9300_All	1027.19	213.852	-2.53321	7.81377e-160	5.44513e-158	Down	gi|348521049|ref|XP_003448039.1|	92.4337	3.05047e-16	PREDICTED: CD209 antigen-like [Oreochromis niloticus]	-	-	-	-	sp|Q9EQ09|OLR1_MOUSE	64.7	6e-10	Oxidized low-density lipoprotein receptor 1 OS=Mus musculus GN=Olr1 PE=2 SV=2	NMB0545	2e-06	52.8	---	K10060	6e-16	mze:101465584	88.6	C-type lectin domain family 4 member F!K17513	-	-	-
CL4588.Contig3_All	698.905	57.4872	-3.87298	8.82537e-160	6.14219e-158	Down	gi|498956055|ref|XP_004523930.1|	193.741	1.62514e-46	PREDICTED: sialin [Ceratitis capitata]	-	-	-	-	sp|Q03567|YLD2_CAEEL	143	2e-33	Uncharacterized transporter C38C10.2 OS=Caenorhabditis elegans GN=C38C10.2 PE=1 SV=2	TVN0176	9e-08	57.8	---	K12301	4e-46	dwi:Dwil_GK17401	189	MFS transporter, ACS family, solute carrier family 17 (sodium-dependent inorganic phosphate cotransporter), member 5	GO:0016021//integral component of membrane	-	GO:0055085//transmembrane transport
Unigene21203_All	1153.32	3288.27	1.24234	9.71958e-160	6.75586e-158	Up	gi|817072001|ref|XP_012258089.1|	656.751	0	PREDICTED: protein white isoform X2 [Athalia rosae] &gt;gi|817072003|ref|XP_012258090.1| PREDICTED: protein white isoform X2 [Athalia rosae]	gi|749792504|ref|XM_011151199.1|	95.6	3e-15	PREDICTED: Harpegnathos saltator protein white (LOC105189234), mRNA	sp|Q27256|WHITE_ANOGA	565	3e-160	Protein white OS=Anopheles gambiae GN=w PE=2 SV=1	YCR011c_2	2e-46	186	---	K05680	3e-85	hmg:100201128	319	ATP-binding cassette, subfamily G (WHITE), member 4	GO:0016020//membrane	GO:0005524//ATP binding;GO:0016887//ATPase activity	-
CL501.Contig9_All	988.315	195.457	-2.60732	8.52102e-159	5.91518e-157	Down	gi|71031078|ref|XP_765181.1|	57.7658	7.60963e-06	hypothetical protein [Theileria parva strain Muguga] &gt;gi|68352137|gb|EAN32898.1| hypothetical protein TP02_0615 [Theileria parva]	-	-	-	-	-	-	-	-	-	-	-	-	-	-	-	-	-	-	-	-
CL54.Contig5_All	1705.36	635.809	-1.69261	1.48189e-158	1.02477e-156	Down	gi|795101237|ref|XP_011880972.1|	413.305	2.07078e-112	PREDICTED: dipeptidase 1-like isoform X2 [Vollenhovia emeryi]	-	-	-	-	sp|P31429|DPEP1_RABIT	337	1e-91	Dipeptidase 1 OS=Oryctolagus cuniculus GN=DPEP1 PE=1 SV=1	SPAC3A11.10c	2e-73	276	---	K01273	5e-112	hst:105185585	409	membrane dipeptidase [EC:3.4.13.19]	-	GO:0008235//metalloexopeptidase activity;GO:0008239//dipeptidyl-peptidase activity;GO:0016805//dipeptidase activity	GO:0006508//proteolysis
CL1631.Contig2_All	1252.67	344.923	-2.12985	1.76468e-158	1.21877e-156	Down	gi|919063065|ref|XP_013413179.1|	389.808	1.77959e-105	PREDICTED: sodium-coupled monocarboxylate transporter 2-like isoform X1 [Lingula anatina]	-	-	-	-	sp|Q7SYH5|SC5A8_XENLA	340	1e-92	Sodium-coupled monocarboxylate transporter 1 OS=Xenopus laevis GN=slc5a8 PE=2 SV=1	sll1087	6e-38	158	---	K14388	5e-102	sko:100313639	375	solute carrier family 5 (sodium-coupled monocarboxylate transporter), member 8/12	GO:0016020//membrane	GO:0005215//transporter activity	GO:0006810//transport;GO:0055085//transmembrane transport
Unigene16124_All	1659.58	4180.47	1.06366	2.13818e-158	1.47485e-156	Up	gi|260820648|ref|XP_002605646.1|	1532.31	0	hypothetical protein BRAFLDRAFT_128224 [Branchiostoma floridae] &gt;gi|229290981|gb|EEN61656.1| hypothetical protein BRAFLDRAFT_128224 [Branchiostoma floridae]	gi|1000764022|ref|XM_015749607.1|	71.9	1e-07	PREDICTED: Cephus cinctus transcription elongation factor SPT6 (LOC107272443), transcript variant X2, mRNA	sp|Q62383|SPT6H_MOUSE	1450	0	Transcription elongation factor SPT6 OS=Mus musculus GN=Supt6h PE=1 SV=2	SPAC1F7.01c	1e-102	374	---	K11292	0	aga:AgaP_AGAP003619	1732	transcription elongation factor SPT6	-	GO:0003677//DNA binding;GO:0003676//nucleic acid binding	-
CL241.Contig3_All	169.327	1207.23	2.56463	4.67745e-158	3.22227e-156	Up	gi|998494805|ref|XP_015522437.1|	1206.05	0	PREDICTED: myosin-IB isoform X1 [Neodiprion lecontei] &gt;gi|998494807|ref|XP_015522444.1| PREDICTED: myosin-IB isoform X1 [Neodiprion lecontei] &gt;gi|998494809|ref|XP_015522452.1| PREDICTED: myosin-IB isoform X1 [Neodiprion lecontei]	gi|667677299|gb|AE014296.5|	131	1e-25	Drosophila melanogaster chromosome 3L	sp|Q23979|MY61F_DROME	1123	0	Myosin-IB OS=Drosophila melanogaster GN=Myo61F PE=1 SV=3	YMR109w	8e-160	564	---	K10356	0	dpx:DAPPUDRAFT_306979	1199	myosin I	GO:0016459//myosin complex	GO:0005524//ATP binding;GO:0005515//protein binding;GO:0003774//motor activity	-
CL7099.Contig1_All	5.18347	747.334	6.9025	1.29548e-157	8.91314e-156	Up	gi|919045589|ref|XP_013406001.1|	692.575	0	PREDICTED: transient receptor potential cation channel subfamily A member 1 homolog isoform X2 [Lingula anatina]	gi|762098351|ref|XM_011433265.1|	69.9	2e-07	PREDICTED: Crassostrea gigas transient receptor potential cation channel subfamily A member 1 homolog (LOC105331179), mRNA	sp|Q18297|TRPA1_CAEEL	469	3e-131	Transient receptor potential cation channel subfamily A member 1 homolog OS=Caenorhabditis elegans GN=trpa-1 PE=2 SV=5	TP0835	1e-40	167	---	K04984	2e-160	adf:107338427	569	transient receptor potential cation channel subfamily A member 1	GO:0016020//membrane	GO:0005216//ion channel activity;GO:0005515//protein binding	GO:0055085//transmembrane transport;GO:0006811//ion transport
CL3735.Contig1_All	816.397	113.825	-3.11165	6.85964e-157	4.70762e-155	Down	gi|998511958|ref|XP_015516532.1|	472.241	3.29597e-130	PREDICTED: solute carrier organic anion transporter family member 5A1 isoform X1 [Neodiprion lecontei] &gt;gi|998511960|ref|XP_015516533.1| PREDICTED: solute carrier organic anion transporter family member 5A1 isoform X1 [Neodiprion lecontei] &gt;gi|998511962|ref|XP_015516534.1| PREDICTED: solute carrier organic anion transporter family member 5A1 isoform X1 [Neodiprion lecontei]	-	-	-	-	sp|Q9H2Y9|SO5A1_HUMAN	289	3e-77	Solute carrier organic anion transporter family member 5A1 OS=Homo sapiens GN=SLCO5A1 PE=2 SV=2	-	-	-	-	K14353	6e-107	isc:IscW_ISCW023852	392	solute carrier organic anion transporter family, member 3A	GO:0016020//membrane	GO:0005515//protein binding;GO:0005215//transporter activity	GO:0006810//transport
CL5477.Contig1_All	105.397	1017.52	3.00196	7.16707e-157	4.91239e-155	Up	gi|646720235|gb|KDR22055.1|	1725.68	0	Papilin [Zootermopsis nevadensis]	gi|939663126|ref|XM_014442061.1|	73.8	3e-08	PREDICTED: Microplitis demolitor papilin (LOC103573304), transcript variant X4, mRNA	sp|O76840|PPN1_CAEEL	1073	0	Papilin OS=Caenorhabditis elegans GN=mig-6 PE=1 SV=1	-	-	-	-	K08621	3e-115	gja:107109585	421	a disintegrin and metalloproteinase with thrombospondin motifs 6 [EC:3.4.24.-]	GO:0005578//proteinaceous extracellular matrix;GO:0005576//extracellular region;GO:0031012//extracellular matrix	GO:0008270//zinc ion binding;GO:0004867//serine-type endopeptidase inhibitor activity;GO:0008061//chitin binding;GO:0008233//peptidase activity;GO:0008237//metallopeptidase activity;GO:0005515//protein binding;GO:0004222//metalloendopeptidase activity;GO:0030414//peptidase inhibitor activity	GO:0006030//chitin metabolic process
CL1524.Contig10_All	0.001	1200.33	10.96	1.98545e-156	1.35742e-154	Up	gi|926632730|ref|XP_013782144.1|	502.671	3.28427e-139	PREDICTED: heterogeneous nuclear ribonucleoprotein L-like isoform X3 [Limulus polyphemus]	gi|17939972|dbj|AP003678.2|	89.7	3e-13	Homo sapiens genomic DNA, chromosome 11q clone:RP11-12O11, complete sequences	sp|Q8R081|HNRPL_MOUSE	377	1e-103	Heterogeneous nuclear ribonucleoprotein L OS=Mus musculus GN=Hnrnpl PE=1 SV=2	ML1556	5e-07	56.2	---	K13159	4e-136	nvi:100120460	489	heterogeneous nuclear ribonucleoprotein L	-	GO:0003676//nucleic acid binding	-
CL868.Contig2_All	2505.34	1233.68	-1.29124	7.84481e-156	5.3566e-154	Down	gi|260787344|ref|XP_002588713.1|	69.707	4.95698e-09	hypothetical protein BRAFLDRAFT_100231 [Branchiostoma floridae] &gt;gi|229273882|gb|EEN44724.1| hypothetical protein BRAFLDRAFT_100231 [Branchiostoma floridae]	-	-	-	-	-	-	-	-	-	-	-	-	-	-	-	-	-	-	-	-
CL1786.Contig1_All	660.893	2314.44	1.53898	1.0044e-155	6.8496e-154	Up	gi|213514668|ref|NP_001133108.1|	642.884	0	medium-chain specific acyl-CoA dehydrogenase, mitochondrial [Salmo salar] &gt;gi|197631959|gb|ACH70703.1| acyl-Coenzyme A dehydrogenase C-4 to C-12 straight chain [Salmo salar] &gt;gi|223648080|gb|ACN10798.1| Medium-chain specific acyl-CoA dehydrogenase, mitochondrial precursor [Salmo salar]	gi|641770655|ref|XM_005302411.2|	131	4e-26	PREDICTED: Chrysemys picta bellii acyl-CoA dehydrogenase, C-4 to C-12 straight chain (ACADM), transcript variant X2, mRNA	sp|Q3SZB4|ACADM_BOVIN	619	7e-177	Medium-chain specific acyl-CoA dehydrogenase, mitochondrial OS=Bos taurus GN=ACADM PE=2 SV=1	DR1318	4e-99	360	---	K00249	0	sasa:100194550	642	acyl-CoA dehydrogenase [EC:1.3.8.7]	-	GO:0016627//oxidoreductase activity, acting on the CH-CH group of donors;GO:0003995//acyl-CoA dehydrogenase activity;GO:0050660//flavin adenine dinucleotide binding	GO:0008152//metabolic process;GO:0055114//oxidation-reduction process
CL7392.Contig4_All	592.644	11.4975	-5.95697	1.02448e-155	6.97779e-154	Down	gi|929352696|ref|XP_014085367.1|	776.933	0	PREDICTED: inositol hexakisphosphate and diphosphoinositol-pentakisphosphate kinase isoform X7 [Bactrocera oleae]	gi|918592033|ref|XM_005382204.2|	293	1e-74	PREDICTED: Chinchilla lanigera diphosphoinositol pentakisphosphate kinase 2 (Ppip5k2), transcript variant X15, mRNA	sp|Q9VR59|VIP1_DROME	749	0	Inositol hexakisphosphate and diphosphoinositol-pentakisphosphate kinase OS=Drosophila melanogaster GN=l(1)G0196 PE=1 SV=2	-	-	-	-	K13024	0	pxy:105390149	776	inositol-hexakisphosphate/diphosphoinositol-pentakisphosphate 1-kinase [EC:2.7.4.24]	-	GO:0003993//acid phosphatase activity	-
Unigene6238_All	3546.36	2081.04	-1.03823	1.09911e-155	7.47672e-154	Down	gi|762074844|ref|XP_011439155.1|	196.052	4.49178e-47	PREDICTED: uncharacterized protein LOC105336505 [Crassostrea gigas]	-	-	-	-	sp|P98088|MUC5A_HUMAN	71.6	1e-11	Mucin-5AC (Fragments) OS=Homo sapiens GN=MUC5AC PE=1 SV=3	-	-	-	-	K21125	6e-16	csab:103241795	89.7	mucin-5AC	-	-	-
Unigene32768_All	2120.9	942.79	-1.43886	1.22388e-155	8.31499e-154	Down	gi|918463920|gb|ALA09303.1|	399.438	1.8287e-108	cytochrome P450 CYP2 [Eriocheir sinensis]	-	-	-	-	sp|Q27712|CP2L1_PANAR	364	4e-100	Cytochrome P450 2L1 OS=Panulirus argus GN=CYP2L1 PE=1 SV=1	alr1450	3e-25	115	---	K07418	1e-82	tru:101072727	310	cytochrome P450 family 2 subfamily J [EC:1.14.14.1]!K07422	-	GO:0020037//heme binding;GO:0016705//oxidoreductase activity, acting on paired donors, with incorporation or reduction of molecular oxygen;GO:0005506//iron ion binding	GO:0055114//oxidation-reduction process
CL2152.Contig3_All	1526.53	525.433	-1.80787	1.29484e-155	8.78615e-154	Down	gi|572318941|ref|XP_006625030.1|	1393.64	0	PREDICTED: 2-oxoglutarate dehydrogenase, mitochondrial-like isoform X4 [Apis dorsata]	gi|985390572|ref|XM_015524468.1|	165	8e-36	PREDICTED: Diuraphis noxia 2-oxoglutarate dehydrogenase, mitochondrial (LOC107173786), transcript variant X5, mRNA	sp|Q9ULD0|OGDHL_HUMAN	1207	0	2-oxoglutarate dehydrogenase-like, mitochondrial OS=Homo sapiens GN=OGDHL PE=1 SV=3	SPBC3H7.03c	0	803	---	K00164	0	nvi:100123494	1385	2-oxoglutarate dehydrogenase E1 component [EC:1.2.4.2]	-	GO:0016624//oxidoreductase activity, acting on the aldehyde or oxo group of donors, disulfide as acceptor;GO:0030976//thiamine pyrophosphate binding;GO:0004591//oxoglutarate dehydrogenase (succinyl-transferring) activity	GO:0006099//tricarboxylic acid cycle;GO:0008152//metabolic process;GO:0055114//oxidation-reduction process
CL1528.Contig1_All	814.669	116.124	-3.07974	4.30375e-155	2.91665e-153	Down	gi|926645233|ref|XP_013788910.1|	684.485	0	PREDICTED: UDP-N-acetylhexosamine pyrophosphorylase-like isoform X4 [Limulus polyphemus]	gi|951043876|ref|XM_014608189.1|	97.6	1e-15	PREDICTED: Alligator mississippiensis UDP-N-acetylglucosamine pyrophosphorylase 1 like 1 (UAP1L1), transcript variant X2, mRNA	sp|Q91YN5|UAP1_MOUSE	597	9e-170	UDP-N-acetylhexosamine pyrophosphorylase OS=Mus musculus GN=Uap1 PE=1 SV=1	YDL103c	1e-88	327	---	K00972	0	dpx:DAPPUDRAFT_130439	678	UDP-N-acetylglucosamine/UDP-N-acetylgalactosamine diphosphorylase [EC:2.7.7.23 2.7.7.83]	-	GO:0070569//uridylyltransferase activity	GO:0008152//metabolic process
CL5230.Contig1_All	779.249	2544.39	1.43797	8.45871e-155	5.72531e-153	Up	gi|308052949|gb|ADO00931.1|	933.71	0	calnexin [Penaeus monodon]	gi|664682451|gb|KJ914578.1|	295	3e-75	Marsupenaeus japonicus calnexin mRNA, complete cds	sp|P24643|CALX_CANFA	626	1e-178	Calnexin OS=Canis familiaris GN=CANX PE=1 SV=3	YOR054c	2e-07	58.2	---	K08054	0	dpx:DAPPUDRAFT_304937	706	calnexin	GO:0005783//endoplasmic reticulum	GO:0005509//calcium ion binding;GO:0051082//unfolded protein binding	GO:0006457//protein folding
CL342.Contig1_All	167.599	1186.54	2.55448	1.04736e-154	7.07146e-153	Up	gi|665817689|ref|XP_008557626.1|	357.836	3.67584e-96	PREDICTED: trans-1,2-dihydrobenzene-1,2-diol dehydrogenase [Microplitis demolitor] &gt;gi|939673222|ref|XP_014298550.1| PREDICTED: trans-1,2-dihydrobenzene-1,2-diol dehydrogenase [Microplitis demolitor]	-	-	-	-	sp|Q642M9|DHDH_DANRE	312	1e-84	Trans-1,2-dihydrobenzene-1,2-diol dehydrogenase OS=Danio rerio GN=dhdh PE=2 SV=2	CAC1480	1e-48	192	---	K00078	6e-93	ola:101170260	344	dihydrodiol dehydrogenase / D-xylose 1-dehydrogenase (NADP) [EC:1.3.1.20 1.1.1.179]	-	GO:0016491//oxidoreductase activity	-
CL811.Contig1_All	1788.3	707.093	-1.60781	1.49663e-154	1.00922e-152	Down	-	-	-	-	-	-	-	-	-	-	-	-	-	-	-	-	-	-	-	-	-	-	-	-
CL2318.Contig2_All	804.302	2589.22	1.41752	3.55382e-154	2.39346e-152	Up	gi|56684214|gb|AAW22143.1|	1748.79	0	SERCA [Panulirus argus] &gt;gi|71534700|emb|CAH10336.1| SERCA Ca(2+)-ATPase pump [Panulirus argus]	gi|758375332|gb|KP299973.1|	408	1e-109	Cherax destructor sarco/endoplasmic reticulum calcium-ATPase isoform 2 mRNA, complete cds	sp|Q7PPA5|ATC1_ANOGA	1584	0	Calcium-transporting ATPase sarcoplasmic/endoplasmic reticulum type OS=Anopheles gambiae GN=Ca-P60A PE=3 SV=5	sll0672	8e-150	530	---	K05853	0	ame:410371	1617	Ca2+ transporting ATPase, sarcoplasmic/endoplasmic reticulum [EC:3.6.3.8]	GO:0016021//integral component of membrane	GO:0000166//nucleotide binding;GO:0046872//metal ion binding	-
Unigene37792_All	1887.65	780.677	-1.54299	1.12872e-153	7.5924e-152	Down	-	-	-	-	-	-	-	-	-	-	-	-	-	-	-	-	K05747	3e-06	sasa:106609199	54.3	Wiskott-Aldrich syndrome protein	-	-	-
CL4943.Contig1_All	912.291	167.863	-2.71141	5.61983e-153	3.77085e-151	Down	gi|646710928|gb|KDR16306.1|	1759.96	0	Glycogen debranching enzyme, partial [Zootermopsis nevadensis]	gi|719748272|ref|XM_010213729.1|	101	1e-16	PREDICTED: Tinamus guttatus amylo-alpha-1, 6-glucosidase, 4-alpha-glucanotransferase (AGL), transcript variant X2, mRNA	sp|Q2PQH8|GDE_CANFA	1573	0	Glycogen debranching enzyme OS=Canis familiaris GN=AGL PE=2 SV=1	YPR184w_2	0	776	---	K01196	0	bim:100741946	1717	glycogen debranching enzyme [EC:2.4.1.25 3.2.1.33]	-	GO:0004134//4-alpha-glucanotransferase activity;GO:0004135//amylo-alpha-1,6-glucosidase activity	GO:0005980//glycogen catabolic process
CL354.Contig2_All	93.3025	962.336	3.09736	7.38388e-153	4.94839e-151	Up	gi|321473561|gb|EFX84528.1|	150.599	3.01096e-33	hypothetical protein DAPPUDRAFT_301105 [Daphnia pulex]	-	-	-	-	sp|Q99JY8|LPP3_MOUSE	99	9e-20	Lipid phosphate phosphohydrolase 3 OS=Mus musculus GN=Ppap2b PE=1 SV=1	YDR503c	8e-08	58.9	---	K01080	4e-34	dpx:DAPPUDRAFT_301105	150	phosphatidate phosphatase [EC:3.1.3.4]	-	-	-
CL5985.Contig3_All	160.688	1157.79	2.57985	1.18747e-152	7.94813e-151	Up	gi|957824495|ref|XP_014661992.1|	245.743	1.98037e-62	PREDICTED: glutathione peroxidase-like [Priapulus caudatus] &gt;gi|957824497|ref|XP_014661993.1| PREDICTED: glutathione peroxidase-like [Priapulus caudatus] &gt;gi|957824499|ref|XP_014661994.1| PREDICTED: glutathione peroxidase-like [Priapulus caudatus]	gi|762095444|ref|XM_011431923.1|	73.8	6e-09	PREDICTED: Crassostrea gigas glutathione peroxidase-like (LOC105330305), mRNA	sp|Q32QL6|GPX4_CALJA	200	9e-51	Phospholipid hydroperoxide glutathione peroxidase, mitochondrial OS=Callithrix jacchus GN=GPX4 PE=2 SV=2	CAC1570	4e-34	144	---	K05361	1e-56	sko:102807044	223	phospholipid-hydroperoxide glutathione peroxidase [EC:1.11.1.12]	-	GO:0004602//glutathione peroxidase activity	GO:0055114//oxidation-reduction process;GO:0006979//response to oxidative stress
CL4841.Contig4_All	1510.98	525.433	-1.7931	2.41657e-152	1.6155e-150	Down	gi|321466647|gb|EFX77641.1|	502.286	2.81786e-139	hypothetical protein DAPPUDRAFT_105878 [Daphnia pulex]	-	-	-	-	sp|Q7Z3Q1|S46A3_HUMAN	85.1	9e-16	Solute carrier family 46 member 3 OS=Homo sapiens GN=SLC46A3 PE=2 SV=1	DR0472	1e-14	81.3	---	K20840	4e-140	dpx:DAPPUDRAFT_105878	502	MFS transporter, PCFT/HCP family, solute carrier family 46, member 3	GO:0016021//integral component of membrane	-	GO:0055085//transmembrane transport
CL5702.Contig2_All	885.51	156.365	-2.77078	6.45952e-152	4.31292e-150	Down	-	-	-	-	-	-	-	-	-	-	-	-	-	-	-	-	-	-	-	-	-	-	-	-
CL408.Contig7_All	26.7813	734.687	4.50864	1.23646e-151	8.23539e-150	Up	gi|665798830|ref|XP_008547304.1|	650.203	0	PREDICTED: RNA-binding protein 39 isoform X2 [Microplitis demolitor]	gi|762099454|ref|XM_011433852.1|	145	5e-30	PREDICTED: Crassostrea gigas RNA-binding protein 39-like (LOC105331590), transcript variant X3, mRNA	sp|Q5RC80|RBM39_PONAB	583	1e-165	RNA-binding protein 39 OS=Pongo abelii GN=RBM39 PE=2 SV=1	SPAC140.02	4e-27	122	---	K13091	5e-179	dpl:KGM_08450	631	RNA-binding protein 39	-	GO:0003676//nucleic acid binding	-
CL1914.Contig21_All	1890.24	794.473	-1.51969	1.58762e-150	1.05354e-148	Down	gi|646721871|gb|KDR23054.1|	197.208	1.21297e-47	SET and MYND domain-containing protein 4 [Zootermopsis nevadensis]	-	-	-	-	sp|Q5R5X9|SMYD4_PONAB	110	2e-23	SET and MYND domain-containing protein 4 OS=Pongo abelii GN=SMYD4 PE=2 SV=1	SPBP8B7.07c	2e-09	63.2	---	K11426	2e-29	nvi:100115042	134	SET and MYND domain-containing protein	-	GO:0005515//protein binding	-
Unigene35952_All	1392.63	3648.14	1.12016	1.97806e-150	1.30943e-148	Up	gi|926630372|ref|XP_013780872.1|	336.265	3.23093e-89	PREDICTED: syntaxin-5-like [Limulus polyphemus]	gi|392283968|gb|JQ360623.1|	307	6e-79	Exopalaemon carinicauda Na+/K+_ATPase mRNA, complete cds	sp|Q08DB5|STX5_BOVIN	286	3e-76	Syntaxin-5 OS=Bos taurus GN=STX5 PE=2 SV=1	YPL232w	4e-09	63.2	---	K08490	8e-81	dgr:Dgri_GH10314	305	syntaxin 5	-	GO:0005515//protein binding	-
CL5012.Contig1_All	1002.14	0.001	-11.2381	2.34952e-150	1.55343e-148	Down	gi|919061934|ref|XP_013412618.1|	116.701	5.34403e-23	PREDICTED: uncharacterized protein LOC106175254 [Lingula anatina]	-	-	-	-	sp|F6R2G2|NLRC4_XENTR	81.3	2e-14	NLR family CARD domain-containing protein 4 OS=Xenopus tropicalis GN=nlrc4 PE=2 SV=2	-	-	-	-	K20865	7e-14	bfo:BRAFLDRAFT_69426	83.6	NACHT, LRR and PYD domains-containing protein 12!K12805	-	-	-
CL61.Contig5_All	539.081	2029.3	1.64321	3.28392e-150	2.16595e-148	Up	gi|585711947|ref|XP_006824832.1|	257.299	1.55742e-65	PREDICTED: flagellar attachment zone protein 1-like isoform X2 [Saccoglossus kowalevskii]	gi|576938296|emb|BX294166.6|	71.9	5e-08	Zebrafish DNA sequence from clone CH211-244D20 in linkage group 11, complete sequence	sp|Q99PL5|RRBP1_MOUSE	166	2e-40	Ribosome-binding protein 1 OS=Mus musculus GN=Rrbp1 PE=1 SV=2	PAB0812	8e-20	98.2	---	K14000	2e-66	sko:100369294	257	ribosome-binding protein 1	-	-	-
Unigene13899_All	3085.03	1728.07	-1.10532	4.79024e-150	3.15562e-148	Down	gi|907724450|ref|XP_013113491.1|	651.358	0	PREDICTED: alanine--glyoxylate aminotransferase 2, mitochondrial isoform X2 [Stomoxys calcitrans]	gi|908420408|ref|XM_013216088.1|	81.8	3e-11	PREDICTED: Biomphalaria glabrata alanine--glyoxylate aminotransferase 2, mitochondrial-like (LOC106058632), partial mRNA	sp|Q17QF0|AGT2_BOVIN	551	2e-156	Alanine--glyoxylate aminotransferase 2, mitochondrial OS=Bos taurus GN=AGXT2 PE=2 SV=1	BMEII0348	2e-82	305	---	K00827	0	dpx:DAPPUDRAFT_128102	648	alanine-glyoxylate transaminase / (R)-3-amino-2-methylpropionate-pyruvate transaminase [EC:2.6.1.44 2.6.1.40]	-	GO:0008483//transaminase activity;GO:0030170//pyridoxal phosphate binding	-
Unigene31772_All	707.544	2369.62	1.47457	9.36146e-150	6.15947e-148	Up	gi|919072114|ref|XP_013417343.1|	105.916	8.10984e-20	PREDICTED: uncharacterized protein LOC106178626 [Lingula anatina]	-	-	-	-	-	-	-	-	-	-	-	-	-	-	-	-	-	-	GO:0004026//alcohol O-acetyltransferase activity	GO:0006066//alcohol metabolic process
CL3617.Contig2_All	331.742	1570.55	1.97394	1.34492e-149	8.83832e-148	Up	-	-	-	-	gi|58418507|gb|AC113464.17|	67.9	1e-06	Mus musculus chromosome 8, clone RP23-183P1, complete sequence	-	-	-	-	-	-	-	-	-	-	-	-	-	-	-	-
CL4282.Contig2_All	1256.13	371.368	-2.02726	2.63207e-149	1.72761e-147	Down	gi|465984406|gb|EMP36541.1|	85.8853	4.63388e-14	hypothetical protein UY3_06274 [Chelonia mydas]	-	-	-	-	sp|P08553|NFM_MOUSE	62.4	5e-09	Neurofilament medium polypeptide OS=Mus musculus GN=Nefm PE=1 SV=4	-	-	-	-	K19195	6e-12	spu:589247	75.9	AT-rich interactive domain-containing protein 4B!K04574	-	-	-
CL2628.Contig1_All	147.729	1104.9	2.6337	4.5913e-149	3.00631e-147	Up	gi|321472288|gb|EFX83258.1|	726.857	0	hypothetical protein DAPPUDRAFT_48062, partial [Daphnia pulex]	gi|951553908|ref|XM_014620973.1|	81.8	4e-11	PREDICTED: Dinoponera quadriceps sodium-dependent nutrient amino acid transporter 1-like (LOC106745392), mRNA	sp|Q29GB8|NAAT1_DROPS	609	8e-174	Sodium-dependent nutrient amino acid transporter 1 OS=Drosophila pseudoobscura pseudoobscura GN=NAAT1 PE=3 SV=1	VC2012	1e-62	239	---	K05038	0	dpx:DAPPUDRAFT_48062	726	solute carrier family 6 (neurotransmitter transporter, amino acid) member 5/7/9/14	GO:0016021//integral component of membrane	GO:0005328//neurotransmitter:sodium symporter activity	GO:0006836//neurotransmitter transport
CL4635.Contig4_All	96.7581	955.438	3.03451	6.30671e-149	4.12454e-147	Up	-	-	-	-	-	-	-	-	-	-	-	-	-	-	-	-	-	-	-	-	-	-	-	-
Unigene44373_All	3.45565	732.387	7.45831	7.43254e-149	4.85497e-147	Up	gi|568404520|gb|AHD26978.1|	1446.03	0	vitellogenin 2 [Pandalopsis japonica]	gi|568404519|gb|KF731996.1|	83.8	2e-11	Pandalopsis japonica vitellogenin 2 (VG2) mRNA, complete cds	sp|Q6RG02|VIT_FENME	824	0	Vitellogenin OS=Fenneropenaeus merguiensis PE=1 SV=2	-	-	-	-	K14462	3e-09	sko:100370756	67.8	apolipoprotein B!K21125	-	-	GO:0016539//intein-mediated protein splicing
Unigene27954_All	2238.4	1060.06	-1.34751	8.64209e-149	5.63827e-147	Down	gi|926534512|ref|XP_013816606.1|	468.774	3.503e-129	PREDICTED: interferon-induced very large GTPase 1-like [Apteryx australis mantelli]	-	-	-	-	sp|Q80SU7|GVIN1_MOUSE	429	3e-119	Interferon-induced very large GTPase 1 OS=Mus musculus GN=Gvin1 PE=1 SV=1	-	-	-	-	K18179	4e-27	nve:NEMVE_v1g208066	126	cytochrome c oxidase assembly factor 6!K12797	-	GO:0005525//GTP binding	-
CL5876.Contig2_All	341.245	1586.65	1.94791	1.61118e-148	1.04864e-146	Up	gi|755932574|ref|XP_011314367.1|	356.295	6.20058e-95	PREDICTED: ubiquitin-conjugating enzyme E2 Q2 [Fopius arisanus]	gi|769847197|ref|XM_011636624.1|	113	3e-20	PREDICTED: Pogonomyrmex barbatus ubiquitin-conjugating enzyme E2 Q2 (LOC105425729), transcript variant X3, mRNA	sp|Q8WVN8|UB2Q2_HUMAN	248	2e-64	Ubiquitin-conjugating enzyme E2 Q2 OS=Homo sapiens GN=UBE2Q2 PE=1 SV=1	-	-	-	-	K10582	5e-95	nvi:100118272	353	ubiquitin-conjugating enzyme E2 Q [EC:2.3.2.23]	-	-	-
CL1645.Contig1_All	1159.37	3212.39	1.20111	4.08258e-148	2.65397e-146	Up	gi|321468122|gb|EFX79109.1|	1760.73	0	hypothetical protein DAPPUDRAFT_319863 [Daphnia pulex]	gi|968080031|ref|XM_015178152.1|	103	4e-17	Drosophila willistoni uncharacterized protein, transcript variant B (Dwil\GK18181), mRNA	sp|A2AJK6|CHD7_MOUSE	1283	0	Chromodomain-helicase-DNA-binding protein 7 OS=Mus musculus GN=Chd7 PE=1 SV=1	ECU01g0350	2e-165	583	---	K14437	0	dpx:DAPPUDRAFT_319863	1760	chromodomain-helicase-DNA-binding protein 7 [EC:3.6.4.12]	-	GO:0005524//ATP binding;GO:0005515//protein binding;GO:0016817//hydrolase activity, acting on acid anhydrides	-
CL2476.Contig2_All	520.939	1976.41	1.6545	9.12073e-148	5.91495e-146	Up	gi|929763249|ref|XP_014156605.1|	499.59	4.04944e-138	hypothetical protein SARC_05021 [Sphaeroforma arctica JP610] &gt;gi|906953446|gb|KNC82703.1| hypothetical protein SARC_05021 [Sphaeroforma arctica JP610]	-	-	-	-	sp|Q54UK0|PLDA_DICDI	166	9e-40	Phospholipase D A OS=Dictyostelium discoideum GN=pldA PE=2 SV=1	ECU11g1180	5e-38	159	---	K01115	2e-31	oas:101110687	142	phospholipase D1/2 [EC:3.1.4.4]	-	GO:0005515//protein binding;GO:0003824//catalytic activity	-
CL3614.Contig3_All	5.18347	694.446	6.79661	1.92815e-147	1.24894e-145	Up	gi|641655174|ref|XP_008179488.1|	373.244	3.48945e-100	PREDICTED: protein suppressor of white apricot isoform X2 [Acyrthosiphon pisum]	-	-	-	-	sp|Q12872|SFSWA_HUMAN	296	5e-79	Splicing factor, suppressor of white-apricot homolog OS=Homo sapiens GN=SFSWAP PE=1 SV=3	SPAC140.02	1e-08	62	---	K13171	8e-16	nvi:100117836	90.1	serine/arginine repetitive matrix protein 1	-	GO:0003723//RNA binding	GO:0006396//RNA processing
CL466.Contig8_All	42.3317	770.329	3.91647	2.33967e-147	1.51369e-145	Up	gi|762118426|ref|XP_011442100.1|	147.517	1.10589e-32	PREDICTED: uncharacterized protein LOC105338602 [Crassostrea gigas]	-	-	-	-	sp|P42519|STAR_DROME	73.6	2e-12	Protein Star OS=Drosophila melanogaster GN=S PE=2 SV=1	-	-	-	-	K15272	2e-22	dpx:DAPPUDRAFT_335870	110	solute carrier family 35 (UDP-sugar transporter), member A1/2/3	-	-	-
CL5382.Contig1_All	1631.07	624.311	-1.65467	5.3984e-147	3.48844e-145	Down	gi|295293373|gb|ADF87936.1|	95.9005	6.60653e-18	PDGF/VEGF-related factor 1 [Eriocheir sinensis]	-	-	-	-	-	-	-	-	-	-	-	-	K16858	4e-11	pxy:105382749	70.5	vascular endothelial growth factor B!K05449	GO:0016020//membrane	GO:0008083//growth factor activity	-
Unigene24366_All	1200.84	3276.77	1.17904	1.01369e-146	6.54266e-145	Up	gi|568258584|gb|ETN66691.1|	140.584	1.21933e-30	Juvenile hormone-inducible protein [Anopheles darlingi]	-	-	-	-	-	-	-	-	-	-	-	-	K04507	1e-10	bfo:BRAFLDRAFT_87549	71.2	calcyclin binding protein!K14552	-	-	-
CL6246.Contig5_All	265.221	1394.64	2.12543	3.49638e-146	2.25398e-144	Up	gi|926607594|ref|XP_013773402.1|	857.44	0	PREDICTED: carnitine O-palmitoyltransferase 1, liver isoform-like [Limulus polyphemus]	gi|926730195|ref|XM_005701592.2|	77.8	3e-09	PREDICTED: Capra hircus carnitine palmitoyltransferase 1B (muscle) (CPT1B), mRNA	sp|P32198|CPT1A_RAT	574	2e-162	Carnitine O-palmitoyltransferase 1, liver isoform OS=Rattus norvegicus GN=Cpt1a PE=1 SV=2	-	-	-	-	K08765	0	sko:102803200	713	carnitine O-palmitoyltransferase 1, liver isoform [EC:2.3.1.21]	-	GO:0016746//transferase activity, transferring acyl groups	-
CL2389.Contig2_All	1310.55	3468.78	1.13506	3.63903e-146	2.34315e-144	Up	gi|951551225|ref|XP_014475386.1|	5010.28	0	PREDICTED: microtubule-actin cross-linking factor 1 isoform X11 [Dinoponera quadriceps]	gi|970881615|ref|XM_015262660.1|	111	3e-19	PREDICTED: Diachasma alloeum dystonin (LOC107041857), transcript variant X2, mRNA	sp|Q03001|DYST_HUMAN	2047	0	Dystonin OS=Homo sapiens GN=DST PE=1 SV=4	SPCC645.05c	5e-13	78.2	---	K10382	0	cfo:105256527	4959	dystonin	GO:0005856//cytoskeleton	GO:0005509//calcium ion binding;GO:0005515//protein binding	GO:0007050//cell cycle arrest
CL1661.Contig1_All	1281.18	3410.14	1.14316	2.34322e-145	1.507e-143	Up	gi|646704061|gb|KDR12416.1|	3358.54	0	Vacuolar protein sorting-associated protein 13D [Zootermopsis nevadensis]	gi|939696206|ref|XM_014436744.1|	67.9	6e-06	PREDICTED: Halyomorpha halys vacuolar protein sorting-associated protein 13D (LOC106691087), mRNA	sp|Q5THJ4|VP13D_HUMAN	2585	0	Vacuolar protein sorting-associated protein 13D OS=Homo sapiens GN=VPS13D PE=1 SV=2	YLL040c	4e-58	228	---	K19527	0	dpx:DAPPUDRAFT_206246	3134	vacuolar protein sorting-associated protein 13D	-	-	-
Unigene5891_All	2757.61	1485.47	-1.16169	2.39653e-145	1.53946e-143	Down	gi|296042357|gb|ADG85668.1|	107.842	1.27005e-21	lectin B isoform 1 [Marsupenaeus japonicus]	-	-	-	-	-	-	-	-	-	-	-	-	-	-	-	-	-	-	-	-
CL3535.Contig1_All	145.137	1079.61	2.62583	3.13218e-145	2.00964e-143	Up	gi|91090210|ref|XP_967762.1|	313.538	1.30217e-82	PREDICTED: UDP-glucuronosyltransferase 2B16 [Tribolium castaneum]	-	-	-	-	sp|Q16880|CGT_HUMAN	233	2e-60	2-hydroxyacylsphingosine 1-beta-galactosyltransferase OS=Homo sapiens GN=UGT8 PE=2 SV=2	BS_yojK	3e-10	65.9	---	K00699	2e-83	tca:656120	313	glucuronosyltransferase [EC:2.4.1.17]	-	GO:0016758//transferase activity, transferring hexosyl groups	GO:0008152//metabolic process
CL2.Contig14_All	4.31956	693.296	7.05725	4.97915e-145	3.19089e-143	Up	gi|586939656|gb|AHJ90473.1|	201.445	5.40878e-49	hemocyanin [Macrobrachium nipponense]	gi|586939655|gb|KF431830.1|	387	1e-103	Macrobrachium nipponense hemocyanin mRNA, complete cds	sp|P80888|HCY_PALVU	125	3e-28	Hemocyanin OS=Palinurus vulgaris PE=1 SV=2	-	-	-	-	K00505	3e-09	dme:Dmel_CG42639	66.6	tyrosinase [EC:1.14.18.1]	-	-	-
CL176.Contig1_All	0.001	1081.91	10.8102	1.23978e-144	7.92173e-143	Up	gi|321475354|gb|EFX86317.1|	169.859	1.10993e-39	hypothetical protein DAPPUDRAFT_92230 [Daphnia pulex]	gi|780649752|ref|XM_011691786.1|	69.9	8e-08	PREDICTED: Wasmannia auropunctata barrier-to-autointegration factor (LOC105451378), transcript variant X2, mRNA	sp|Q6P026|BAF_DANRE	147	4e-35	Barrier-to-autointegration factor OS=Danio rerio GN=banf1 PE=1 SV=1	-	-	-	-	-	-	-	-	-	-	GO:0003677//DNA binding	-
CL81.Contig2_All	0.001	1081.91	10.8102	1.23978e-144	7.92173e-143	Up	gi|751236613|ref|XP_011172149.1|	1336.63	0	PREDICTED: protein-methionine sulfoxide oxidase Mical isoform X3 [Solenopsis invicta]	gi|926618956|ref|XM_013919252.1|	101	2e-16	PREDICTED: Limulus polyphemus uncharacterized LOC106459621 (LOC106459621), mRNA	sp|F1QWK4|MCA3B_DANRE	845	0	Protein-methionine sulfoxide oxidase mical3b OS=Danio rerio GN=mical3b PE=3 SV=2	SPAC15A10.08	2e-15	85.5	---	K19947	0	soc:105204672	1323	protein-methionine sulfoxide oxidase MICAL [EC:1.14.13.-]	-	GO:0008270//zinc ion binding;GO:0005515//protein binding	-
Unigene13251_All	2519.17	1301.51	-1.22195	6.78385e-144	4.32189e-142	Down	gi|242016965|ref|XP_002428965.1|	696.041	0	Aminopeptidase N precursor, putative [Pediculus humanus corporis] &gt;gi|212513794|gb|EEB16227.1| Aminopeptidase N precursor, putative [Pediculus humanus corporis]	gi|871267679|ref|XM_013088932.1|	75.8	3e-09	PREDICTED: Aplysia californica endoplasmic reticulum aminopeptidase 1-like (LOC101861770), mRNA	sp|P79098|AMPN_BOVIN	548	3e-155	Aminopeptidase N OS=Bos taurus GN=ANPEP PE=2 SV=4	YHR047c	3e-91	335	---	K11140	0	phu:Phum_PHUM412200	696	aminopeptidase N [EC:3.4.11.2]	-	GO:0008270//zinc ion binding;GO:0008237//metallopeptidase activity	GO:0006508//proteolysis
CL54.Contig7_All	564.134	5.74872	-6.88585	1.06479e-143	6.77564e-142	Down	gi|961946925|ref|XP_014915179.1|	68.1662	3.46962e-09	PREDICTED: cubilin-like, partial [Poecilia latipinna]	-	-	-	-	sp|Q9TU53|CUBN_CANFA	53.5	9e-07	Cubilin OS=Canis familiaris GN=CUBN PE=1 SV=1	-	-	-	-	K14616	4e-09	xla:108718474	65.1	cubilin	-	-	-
CL1382.Contig2_All	1334.74	436.903	-1.88037	1.06519e-143	6.77029e-142	Down	gi|1000737688|ref|XP_015591369.1|	798.89	0	PREDICTED: cytosolic purine 5&apos;-nucleotidase isoform X3 [Cephus cinctus]	gi|817075513|ref|XM_012404568.1|	97.6	1e-15	PREDICTED: Athalia rosae cytosolic purine 5'-nucleotidase (LOC105688356), transcript variant X13, mRNA	sp|Q5EBF1|5NTC_XENTR	653	0	Cytosolic purine 5'-nucleotidase OS=Xenopus tropicalis GN=nt5c2 PE=2 SV=1	-	-	-	-	K01081	0	phu:Phum_PHUM227090	791	5'-nucleotidase [EC:3.1.3.5]	-	-	-
CL5718.Contig1_All	1826.31	776.077	-1.50385	2.66269e-143	1.69041e-141	Down	gi|524916351|ref|XP_005112954.1|	85.1149	6.81944e-14	PREDICTED: leucine-rich repeat extensin-like protein 3 isoform X2 [Aplysia californica]	gi|270289770|ref|NG_015964.1|	73.8	8e-09	Homo sapiens fascin actin-bundling protein 2, retinal (FSCN2), RefSeqGene on chromosome 17	sp|Q9ESF4|LFG1_MOUSE	61.6	7e-09	Protein lifeguard 1 OS=Mus musculus GN=Grina PE=2 SV=1	STM0960	5e-08	52.8	---	K06890	2e-09	mdo:100017410	67.4	uncharacterized protein!K13219	-	-	-
CL1329.Contig3_All	937.344	0.001	-11.1416	4.98711e-143	3.16235e-141	Down	gi|260803685|ref|XP_002596720.1|	784.637	0	hypothetical protein BRAFLDRAFT_219160 [Branchiostoma floridae] &gt;gi|229281979|gb|EEN52732.1| hypothetical protein BRAFLDRAFT_219160, partial [Branchiostoma floridae]	gi|807019292|ref|XM_012307483.1|	79.8	4e-10	PREDICTED: Ceratitis capitata myotubularin-related protein 4 (LOC101450524), transcript variant X2, mRNA	sp|Q13615|MTMR3_HUMAN	715	0	Myotubularin-related protein 3 OS=Homo sapiens GN=MTMR3 PE=1 SV=3	-	-	-	-	K18082	0	bfo:BRAFLDRAFT_219160	784	myotubularin-related protein 3/4 [EC:3.1.3.48 3.1.3.64 3.1.3.95]	-	GO:0016791//phosphatase activity;GO:0004725//protein tyrosine phosphatase activity;GO:0046872//metal ion binding	GO:0016311//dephosphorylation
CL81.Contig3_All	389.624	1664.83	1.82603	6.22657e-143	3.94369e-141	Up	gi|751236613|ref|XP_011172149.1|	1336.63	0	PREDICTED: protein-methionine sulfoxide oxidase Mical isoform X3 [Solenopsis invicta]	gi|926618956|ref|XM_013919252.1|	101	2e-16	PREDICTED: Limulus polyphemus uncharacterized LOC106459621 (LOC106459621), mRNA	sp|F1QWK4|MCA3B_DANRE	845	0	Protein-methionine sulfoxide oxidase mical3b OS=Danio rerio GN=mical3b PE=3 SV=2	SPAC15A10.08	2e-15	85.5	---	K19947	0	soc:105204672	1323	protein-methionine sulfoxide oxidase MICAL [EC:1.14.13.-]	-	GO:0008270//zinc ion binding;GO:0005515//protein binding	-
Unigene30788_All	537.353	1981.01	1.6131	6.82172e-143	4.31559e-141	Up	gi|780669318|ref|XP_011694829.1|	587.03	2.42958e-164	PREDICTED: alpha-N-acetylgalactosaminidase isoform X1 [Wasmannia auropunctata]	gi|755940716|ref|XM_011299898.1|	109	6e-19	PREDICTED: Fopius arisanus alpha-N-acetylgalactosaminidase (LOC105263599), transcript variant X3, mRNA	sp|Q90744|NAGAB_CHICK	446	3e-124	Alpha-N-acetylgalactosaminidase OS=Gallus gallus GN=NAGA PE=1 SV=1	-	-	-	-	K01204	5e-164	soc:105208200	583	alpha-N-acetylgalactosaminidase [EC:3.2.1.49]	-	GO:0004553//hydrolase activity, hydrolyzing O-glycosyl compounds	GO:0005975//carbohydrate metabolic process
CL5551.Contig1_All	0.001	1064.66	10.787	6.93162e-143	4.38001e-141	Up	gi|262401121|gb|ACY66463.1|	607.831	4.36987e-171	TIA-1-like protein [Scylla paramamosain]	gi|262401120|gb|FJ774742.1|	434	1e-117	Scylla paramamosain TIA-1-like protein mRNA, partial cds	sp|Q01085|TIAR_HUMAN	304	7e-82	Nucleolysin TIAR OS=Homo sapiens GN=TIAL1 PE=1 SV=1	SPAC17A2.09c	7e-24	111	---	K13201	5e-97	hst:105183073	358	nucleolysin TIA-1/TIAR	-	GO:0003676//nucleic acid binding	-
CL1786.Contig2_All	552.904	20.6954	-5.00884	7.77663e-143	4.90824e-141	Down	gi|213514668|ref|NP_001133108.1|	642.884	0	medium-chain specific acyl-CoA dehydrogenase, mitochondrial [Salmo salar] &gt;gi|197631959|gb|ACH70703.1| acyl-Coenzyme A dehydrogenase C-4 to C-12 straight chain [Salmo salar] &gt;gi|223648080|gb|ACN10798.1| Medium-chain specific acyl-CoA dehydrogenase, mitochondrial precursor [Salmo salar]	gi|641770655|ref|XM_005302411.2|	131	4e-26	PREDICTED: Chrysemys picta bellii acyl-CoA dehydrogenase, C-4 to C-12 straight chain (ACADM), transcript variant X2, mRNA	sp|Q3SZB4|ACADM_BOVIN	619	7e-177	Medium-chain specific acyl-CoA dehydrogenase, mitochondrial OS=Bos taurus GN=ACADM PE=2 SV=1	DR1318	4e-99	360	---	K00249	0	sasa:100194550	642	acyl-CoA dehydrogenase [EC:1.3.8.7]	-	GO:0003995//acyl-CoA dehydrogenase activity;GO:0050660//flavin adenine dinucleotide binding;GO:0016627//oxidoreductase activity, acting on the CH-CH group of donors	GO:0008152//metabolic process;GO:0055114//oxidation-reduction process
CL8216.Contig1_All	866.504	2630.61	1.33293	8.92491e-143	5.62643e-141	Up	gi|926623052|ref|XP_013776932.1|	199.134	3.36907e-48	PREDICTED: mitochondrial import receptor subunit TOM20 homolog [Limulus polyphemus]	-	-	-	-	sp|Q5RA31|TOM20_PONAB	182	4e-45	Mitochondrial import receptor subunit TOM20 homolog OS=Pongo abelii GN=TOMM20 PE=2 SV=1	-	-	-	-	K17770	3e-45	dpx:DAPPUDRAFT_302243	186	mitochondrial import receptor subunit TOM20	GO:0005742//mitochondrial outer membrane translocase complex	-	GO:0006605//protein targeting;GO:0006886//intracellular protein transport
CL2887.Contig10_All	401.719	1688.97	1.8027	1.77434e-142	1.11728e-140	Up	gi|762140304|ref|XP_011453319.1|	526.554	1.83896e-146	PREDICTED: succinate-semialdehyde dehydrogenase, mitochondrial-like isoform X6 [Crassostrea gigas]	-	-	-	-	sp|Q3MSM3|SSDH_HYLLA	498	4e-140	Succinate-semialdehyde dehydrogenase, mitochondrial OS=Hylobates lar GN=ALDH5A1 PE=2 SV=1	BMEI0386	5e-131	468	---	K00139	2e-147	crg:105346453	526	succinate-semialdehyde dehydrogenase [EC:1.2.1.24]	-	GO:0016491//oxidoreductase activity	GO:0008152//metabolic process;GO:0055114//oxidation-reduction process
CL8091.Contig2_All	1392.63	478.294	-1.81103	1.7746e-142	1.11615e-140	Down	gi|321452138|gb|EFX63600.1|	583.178	1.73022e-163	hypothetical protein DAPPUDRAFT_306997 [Daphnia pulex]	gi|157104406|ref|XM_001648345.1|	77.8	1e-09	Aedes aegypti AAEL004059-RA mRNA	sp|Q8VCN5|CGL_MOUSE	523	2e-147	Cystathionine gamma-lyase OS=Mus musculus GN=Cth PE=1 SV=1	APE1226	3e-114	412	---	K01758	2e-164	dpx:DAPPUDRAFT_306997	583	cystathionine gamma-lyase [EC:4.4.1.1]	-	GO:0030170//pyridoxal phosphate binding	-
CL739.Contig3_All	224.617	1275.07	2.23584	2.14256e-142	1.34601e-140	Up	-	-	-	-	-	-	-	-	-	-	-	-	-	-	-	-	-	-	-	-	-	-	-	-
CL5184.Contig1_All	60.4738	809.42	3.47331	4.56061e-142	2.86178e-140	Up	gi|646721786|gb|KDR23016.1|	100.138	7.50909e-18	B-cell lymphoma/leukemia 11B, partial [Zootermopsis nevadensis]	-	-	-	-	sp|Q9C0K0|BC11B_HUMAN	84.7	3e-15	B-cell lymphoma/leukemia 11B OS=Homo sapiens GN=BCL11B PE=1 SV=1	SPAC3H1.11	8e-12	72.8	---	K12496	3e-14	phd:102324932	85.1	early growth response protein 2	-	GO:0046872//metal ion binding	-
CL1904.Contig1_All	539.945	10.3477	-5.97462	5.07125e-142	3.17853e-140	Down	gi|926617836|ref|XP_013774099.1|	259.225	4.26431e-66	PREDICTED: LOW QUALITY PROTEIN: arylsulfatase B-like [Limulus polyphemus]	gi|10047979|gb|AC017020.4|AC017020	71.9	5e-08	Homo sapiens BAC clone RP11-185K15 from Y, complete sequence	sp|Q5FYB1|ARSI_HUMAN	186	2e-46	Arylsulfatase I OS=Homo sapiens GN=ARSI PE=1 SV=1	CC1172	2e-11	70.5	---	K12375	4e-51	lcm:102361779	206	arylsulfatase I/J [EC:3.1.6.-]!K01135	-	GO:0008484//sulfuric ester hydrolase activity	GO:0008152//metabolic process
CL430.Contig2_All	88.9829	900.25	3.06953	6.03852e-142	3.78042e-140	Up	gi|731479228|ref|XP_010588893.1|	164.851	1.59904e-37	PREDICTED: ankyrin-2 [Loxodonta africana]	-	-	-	-	sp|Q01484|ANK2_HUMAN	149	6e-35	Ankyrin-2 OS=Homo sapiens GN=ANK2 PE=1 SV=4	all2748	1e-14	81.6	---	K10380	2e-38	lav:104845944	164	ankyrin	-	GO:0005515//protein binding	-
CL2056.Contig2_All	3389.99	2031.6	-1.00786	6.60569e-142	4.13073e-140	Down	gi|321467616|gb|EFX78605.1|	266.159	3.09051e-68	hypothetical protein DAPPUDRAFT_320238 [Daphnia pulex]	-	-	-	-	sp|B2D0J5|EST6_APIME	226	2e-58	Venom carboxylesterase-6 OS=Apis mellifera PE=2 SV=1	STM1623	2e-33	143	---	K01049	3e-62	dpx:DAPPUDRAFT_312876	243	acetylcholinesterase [EC:3.1.1.7]!K03927	-	-	-
CL2853.Contig2_All	1657.85	661.103	-1.59556	7.18381e-142	4.48707e-140	Down	gi|815789795|ref|XP_012215449.1|	138.658	8.97008e-30	PREDICTED: BTB/POZ domain-containing protein 6-B-like [Linepithema humile]	-	-	-	-	sp|Q96KE9|BTBD6_HUMAN	108	7e-23	BTB/POZ domain-containing protein 6 OS=Homo sapiens GN=BTBD6 PE=1 SV=3	-	-	-	-	K10478	6e-24	sasa:106571711	116	BTB/POZ domain-containing protein 3/6	-	GO:0005515//protein binding	-
CL1460.Contig2_All	2107.08	991.08	-1.35737	9.92244e-142	6.1905e-140	Down	gi|642914671|ref|XP_008190309.1|	619.772	1.45423e-174	PREDICTED: uncharacterized protein LOC662983 isoform X3 [Tribolium castaneum]	-	-	-	-	sp|Q6GM59|MOT12_XENLA	162	4e-39	Monocarboxylate transporter 12 OS=Xenopus laevis GN=slc16a12 PE=2 SV=1	AF0367	1e-10	67.8	---	K18417	4e-75	crg:105340363	286	ERI1 exoribonuclease 2 [EC:3.1.-.-]!K08189	GO:0016021//integral component of membrane	-	GO:0055085//transmembrane transport
CL7716.Contig1_All	1351.16	455.299	-1.8385	3.95205e-141	2.46281e-139	Down	gi|926636183|ref|XP_013784014.1|	648.662	0	PREDICTED: N-acetylgalactosamine-6-sulfatase-like [Limulus polyphemus]	gi|583969836|ref|XM_006780300.1|	75.8	3e-09	PREDICTED: Neolamprologus brichardi N-acetylgalactosamine-6-sulfatase-like (LOC102791552), mRNA	sp|Q571E4|GALNS_MOUSE	642	0	N-acetylgalactosamine-6-sulfatase OS=Mus musculus GN=Galns PE=2 SV=2	SMb20915	5e-46	185	---	K01132	0	lve:103068680	644	N-acetylgalactosamine-6-sulfatase [EC:3.1.6.4]	-	GO:0008484//sulfuric ester hydrolase activity	GO:0008152//metabolic process
CL3699.Contig2_All	698.041	86.2308	-3.28623	4.83178e-141	3.00758e-139	Down	gi|642918470|ref|XP_008191489.1|	462.996	2.55396e-127	PREDICTED: protein NDRG3 isoform X2 [Tribolium castaneum]	-	-	-	-	sp|Q5RA95|NDRG3_PONAB	245	7e-64	Protein NDRG3 OS=Pongo abelii GN=NDRG3 PE=2 SV=1	-	-	-	-	K18266	9e-57	sasa:106570415	225	protein NDRG1	-	-	-
CL8086.Contig1_All	146.001	1061.21	2.59247	7.84385e-141	4.87686e-139	Up	gi|537204379|gb|ERE79684.1|	73.559	1.95129e-10	N-acetyl-beta-glucosaminyl-glycoprotein 4-beta-N-acetylgalactosaminyltransferase 1-like protein [Cricetulus griseus]	gi|685042425|emb|LN590950.1|	69.9	1e-07	Cyprinus carpio genome assembly common carp genome ,scaffold 000000902	sp|Q08696|MST2_DROHY	52	5e-06	Axoneme-associated protein mst101(2) OS=Drosophila hydei GN=mst101(2) PE=1 SV=1	-	-	-	-	K19882	3e-06	crg:105322000	56.6	O-palmitoleoyl-L-serine hydrolase [EC:3.1.1.98]!K13100	-	-	-
CL3965.Contig3_All	12.9587	647.306	5.37326	9.09261e-141	5.64679e-139	Up	-	-	-	-	gi|202783|gb|M18351.1|RATAFPGA	63.9	8e-06	Rat alpha-fetoprotein gene, promoter region and 5' end	-	-	-	-	-	-	-	-	-	-	-	-	-	-	-	-
CL3096.Contig2_All	0.001	1035.92	10.7475	5.90017e-140	3.66e-138	Up	gi|576702993|gb|AHH32889.1|	889.412	0	integrin alpha 8 [Fenneropenaeus chinensis]	-	-	-	-	sp|P26009|ITA8_CHICK	252	5e-66	Integrin alpha-8 OS=Gallus gallus GN=ITGA8 PE=1 SV=1	-	-	-	-	K06584	2e-71	dpx:DAPPUDRAFT_304328	274	integrin alpha 8!K06487	GO:0008305//integrin complex	-	GO:0007155//cell adhesion
CL1341.Contig1_All	266.085	1363.6	2.08826	7.50519e-140	4.6503e-138	Up	-	-	-	-	-	-	-	-	-	-	-	-	-	-	-	-	-	-	-	-	-	-	-	-
Unigene13580_All	703.224	2292.59	1.43573	2.3389e-139	1.44426e-137	Up	gi|321470536|gb|EFX81512.1|	1751.49	0	hypothetical protein DAPPUDRAFT_317597 [Daphnia pulex]	gi|805808617|ref|XM_012291229.1|	109	4e-19	PREDICTED: Megachile rotundata phospholipid-transporting ATPase ID (LOC100883223), transcript variant X11, mRNA	sp|P98198|AT8B2_HUMAN	1312	0	Probable phospholipid-transporting ATPase ID OS=Homo sapiens GN=ATP8B2 PE=2 SV=2	YAL026c	0	764	---	K01530	0	dpx:DAPPUDRAFT_317597	1751	phospholipid-translocating ATPase [EC:3.6.3.1]	GO:0016021//integral component of membrane	GO:0005524//ATP binding;GO:0000287//magnesium ion binding;GO:0000166//nucleotide binding;GO:0004012//phospholipid-translocating ATPase activity;GO:0046872//metal ion binding	GO:0015914//phospholipid transport
Unigene36143_All	1396.94	3565.36	1.08258	2.86554e-139	1.76543e-137	Up	gi|584614246|gb|AHJ25685.1|	179.104	4.00736e-43	acyl-CoA-binding protein [Macrobrachium nipponense]	gi|584614245|gb|KF896234.1|	813	0	Macrobrachium nipponense acyl-CoA-binding protein (ACBP) mRNA, complete cds	sp|P12026|ACBP_PIG	115	9e-26	Acyl-CoA-binding protein OS=Sus scrofa GN=DBI PE=1 SV=2	SPBC1539.06	2e-20	97.1	---	K08762	7e-29	aec:105148162	129	diazepam-binding inhibitor (GABA receptor modulator, acyl-CoA-binding protein)	-	GO:0000062//fatty-acyl-CoA binding	-
CL6347.Contig1_All	72.5686	835.864	3.25666	4.4552e-139	2.74169e-137	Up	gi|646702447|gb|KDR11659.1|	592.038	6.32521e-166	E3 ubiquitin-protein ligase MARCH5 [Zootermopsis nevadensis]	-	-	-	-	sp|Q6NYK8|MARH5_DANRE	54.3	4e-06	E3 ubiquitin-protein ligase MARCH5 OS=Danio rerio GN=march5 PE=2 SV=1	-	-	-	-	K03871	2e-140	tca:657278	504	von Hippel-Lindau disease tumor supressor!K10658	-	GO:0008270//zinc ion binding	-
CL5768.Contig1_All	1309.69	438.053	-1.84924	6.21746e-138	3.81319e-136	Down	gi|589918139|gb|AHL24866.1|	367.466	5.25642e-99	chitinase 1C [Macrobrachium nipponense]	-	-	-	-	sp|P36362|CHIT_MANSE	275	2e-73	Endochitinase OS=Manduca sexta PE=2 SV=1	BH0916_1	9e-31	133	---	K01183	4e-88	dpx:DAPPUDRAFT_307182	328	chitinase [EC:3.2.1.14]	-	GO:0004553//hydrolase activity, hydrolyzing O-glycosyl compounds;GO:0004568//chitinase activity	GO:0005975//carbohydrate metabolic process;GO:0006032//chitin catabolic process
Unigene6261_All	114.036	956.587	2.79921	8.2234e-138	5.03774e-136	Up	gi|919086095|ref|XP_013380181.1|	634.024	3.78396e-179	PREDICTED: 5-phosphohydroxy-L-lysine phospho-lyase-like [Lingula anatina]	gi|663279246|ref|XM_008499583.1|	67.9	5e-07	PREDICTED: Calypte anna ethanolamine-phosphate phospho-lyase (ETNPPL), mRNA	sp|Q6DEB1|AT2L1_XENLA	571	3e-162	Ethanolamine-phosphate phospho-lyase OS=Xenopus laevis GN=etnppl PE=2 SV=1	SMb20973_3	6e-139	493	---	K14286	2e-177	dpx:DAPPUDRAFT_202337	625	ethanolamine-phosphate phospho-lyase [EC:4.2.3.2]	-	GO:0008483//transaminase activity;GO:0030170//pyridoxal phosphate binding	-
CL3034.Contig1_All	1086.8	3000.83	1.19608	1.3726e-137	8.39921e-136	Up	gi|646698611|gb|KDR09690.1|	149.058	9.63538e-33	Ninjurin-2 [Zootermopsis nevadensis]	-	-	-	-	sp|O70131|NINJ1_MOUSE	97.4	3e-19	Ninjurin-1 OS=Mus musculus GN=Ninj1 PE=2 SV=1	-	-	-	-	K14822	5e-08	bfo:BRAFLDRAFT_117812	63.9	rRNA-processing protein CGR1	GO:0016021//integral component of membrane	-	GO:0007155//cell adhesion;GO:0042246//tissue regeneration
Unigene51372_All	0.001	1009.48	10.7102	3.06675e-137	1.87237e-135	Up	gi|146432699|gb|ABQ41250.1|	200.675	1.43592e-49	crustin [Macrobrachium rosenbergii]	gi|146432696|gb|EF364558.1|	1120	0	Macrobrachium rosenbergii clone 1 crustin mRNA, complete cds	-	-	-	-	-	-	-	-	-	-	-	-	-	-	-	-
Unigene30908_All	736.053	2340.88	1.39998	5.14005e-137	3.12764e-135	Up	gi|646723933|gb|KDR24367.1|	840.877	0	putative histone-lysine N-methyltransferase [Zootermopsis nevadensis]	gi|755868477|ref|XM_011293255.1|	85.7	1e-11	PREDICTED: Musca domestica probable histone-lysine N-methyltransferase CG1716 (LOC101890762), transcript variant X2, mRNA	sp|E9Q5F9|SETD2_MOUSE	503	4e-141	Histone-lysine N-methyltransferase SETD2 OS=Mus musculus GN=Setd2 PE=1 SV=1	SPAC29B12.02c	4e-47	190	---	K11423	0	hst:105190387	746	histone-lysine N-methyltransferase SETD2 [EC:2.1.1.43]	GO:0005634//nucleus;GO:0005694//chromosome	GO:0005515//protein binding;GO:0018024//histone-lysine N-methyltransferase activity	GO:0034968//histone lysine methylation;GO:0006355//regulation of transcription, DNA-templated
CL5050.Contig2_All	884.646	0.001	-11.0581	5.81505e-137	3.5344e-135	Down	gi|926534512|ref|XP_013816606.1|	591.652	8.01108e-166	PREDICTED: interferon-induced very large GTPase 1-like [Apteryx australis mantelli]	gi|688540638|ref|XM_009299065.1|	71.9	1e-07	PREDICTED: Danio rerio interferon-induced very large GTPase 1-like (LOC100007727), transcript variant X3, mRNA	sp|Q7Z2Y8|GVIN1_HUMAN	518	6e-146	Interferon-induced very large GTPase 1 OS=Homo sapiens GN=GVINP1 PE=2 SV=2	-	-	-	-	K12797	1e-23	sbq:101031146	116	caspase recruitment domain-containing protein 6	-	GO:0005525//GTP binding	-
CL1907.Contig2_All	88.119	874.956	3.04249	6.92379e-137	4.20358e-135	Up	-	-	-	-	-	-	-	-	-	-	-	-	-	-	-	-	-	-	-	-	-	-	-	-
Unigene34741_All	653.981	73.5837	-3.42099	9.97813e-137	6.05117e-135	Down	gi|91091688|ref|XP_972411.1|	124.79	7.26487e-26	PREDICTED: carbohydrate sulfotransferase 5 [Tribolium castaneum] &gt;gi|270001059|gb|EEZ97506.1| hypothetical protein TcasGA2_TC011350 [Tribolium castaneum]	-	-	-	-	sp|O88199|CHST3_MOUSE	117	8e-26	Carbohydrate sulfotransferase 3 OS=Mus musculus GN=Chst3 PE=2 SV=1	-	-	-	-	K01020	8e-26	sko:100374900	121	chondroitin 6-sulfotransferase 3 [EC:2.8.2.17]	-	GO:0008146//sulfotransferase activity	-
CL4413.Contig3_All	123.539	974.983	2.71121	7.04744e-136	4.25958e-134	Up	-	-	-	-	-	-	-	-	-	-	-	-	-	-	-	-	-	-	-	-	-	-	-	-
CL4463.Contig1_All	2123.49	1031.32	-1.31114	1.63528e-135	9.87286e-134	Down	gi|646718024|gb|KDR20657.1|	372.859	1.98164e-100	Golgi-associated plant pathogenesis-related protein 1 [Zootermopsis nevadensis]	-	-	-	-	sp|Q9H4G4|GAPR1_HUMAN	123	2e-27	Golgi-associated plant pathogenesis-related protein 1 OS=Homo sapiens GN=GLIPR2 PE=1 SV=3	YJL079c	7e-19	94.7	---	K19867	5e-30	sko:100370249	135	LIM domain-binding protein 3!K19919	GO:0005576//extracellular region	-	-
CL3311.Contig1_All	1115.31	323.078	-2.05668	2.98293e-135	1.79891e-133	Down	gi|696976464|ref|XP_009557609.1|	63.929	1.32616e-07	PREDICTED: LOW QUALITY PROTEIN: histidine-rich glycoprotein [Cuculus canorus]	-	-	-	-	sp|Q8K0G7|PHGR1_MOUSE	52.4	4e-06	Proline, histidine and glycine-rich protein 1 OS=Mus musculus GN=Phgr1 PE=4 SV=1	-	-	-	-	K13167	6e-06	xla:108707882	55.5	splicing factor, arginine/serine-rich 15	-	-	-
Unigene13849_All	774.929	2401.82	1.3628	5.67433e-135	3.41442e-133	Up	gi|597779443|ref|XP_007253329.1|	515.768	2.08079e-143	PREDICTED: poly [ADP-ribose] polymerase 3 [Astyanax mexicanus]	gi|975115883|ref|XM_015417732.1|	77.8	7e-10	PREDICTED: Gekko japonicus poly(ADP-ribose) polymerase family member 3 (PARP3), transcript variant X2, mRNA	sp|Q9Y6F1|PARP3_HUMAN	452	1e-126	Poly [ADP-ribose] polymerase 3 OS=Homo sapiens GN=PARP3 PE=1 SV=3	-	-	-	-	K10798	1e-143	dre:335495	513	poly [ADP-ribose] polymerase [EC:2.4.2.30]	-	GO:0003950//NAD+ ADP-ribosyltransferase activity	GO:0006302//double-strand break repair;GO:0006471//protein ADP-ribosylation
CL3079.Contig1_All	610.786	2079.89	1.49857	7.76856e-135	4.6694e-133	Up	-	-	-	-	gi|77920867|gb|AC107811.28|	63.9	1e-05	Mus musculus chromosome 3, clone RP23-69D10, complete sequence	-	-	-	-	-	-	-	-	-	-	-	-	-	-	-	-
CL2307.Contig13_All	745.556	119.573	-2.90961	1.1905e-134	7.13982e-133	Down	gi|919091294|ref|XP_013382645.1|	63.929	3.03656e-13	PREDICTED: uncharacterized protein LOC106153310 [Lingula anatina]	-	-	-	-	-	-	-	-	-	-	-	-	-	-	-	-	-	-	-	-
CL6302.Contig3_All	2849.18	1619.99	-1.08376	1.97049e-134	1.18046e-132	Down	gi|158293330|ref|XP_557731.3|	954.125	0	AGAP008584-PA [Anopheles gambiae str. PEST] &gt;gi|157016653|gb|EAL40242.3| AGAP008584-PA [Anopheles gambiae str. PEST]	gi|946626844|ref|XM_014570153.1|	73.8	2e-08	PREDICTED: Pelodiscus sinensis mannosidase, alpha, class 2B, member 1 (MAN2B1), mRNA	sp|Q8VHC8|MA2B1_CAVPO	846	0	Lysosomal alpha-mannosidase OS=Cavia porcellus GN=MAN2B1 PE=1 SV=1	TM1851	2e-08	60.8	---	K12311	0	aga:AgaP_AGAP008584	954	lysosomal alpha-mannosidase [EC:3.2.1.24]	-	GO:0004559//alpha-mannosidase activity;GO:0008270//zinc ion binding;GO:0015923//mannosidase activity;GO:0004553//hydrolase activity, hydrolyzing O-glycosyl compounds	GO:0006013//mannose metabolic process;GO:0005975//carbohydrate metabolic process
CL3082.Contig2_All	607.33	2068.39	1.49876	3.98259e-134	2.38323e-132	Up	gi|317142688|gb|ADV04044.1|	914.45	0	ATP-binding cassette transmembrane transporter [Fenneropenaeus chinensis]	gi|223954133|gb|FJ710168.1|	206	1e-48	Litopenaeus vannamei ATP binding cassette transmembrane transporter mRNA, complete cds	sp|Q27256|WHITE_ANOGA	508	4e-143	Protein white OS=Anopheles gambiae GN=w PE=2 SV=1	YCR011c_2	2e-44	179	---	K05679	2e-85	dre:556979	320	ATP-binding cassette, subfamily G (WHITE), member 1	GO:0016020//membrane	GO:0005524//ATP binding;GO:0016887//ATPase activity	-
CL3828.Contig2_All	2456.1	1301.51	-1.18538	7.59632e-134	4.5407e-132	Down	gi|270015207|gb|EFA11655.1|	239.965	4.41146e-60	hypothetical protein TcasGA2_TC004080 [Tribolium castaneum]	-	-	-	-	sp|Q6P950|PR3CB_DANRE	137	2e-31	Protein phosphatase 1 regulatory subunit 3C-B OS=Danio rerio GN=ppp1r3cb PE=2 SV=1	-	-	-	-	K07189	6e-61	tca:656398	239	protein phosphatase 1 regulatory subunit 3A/B/C/D/E	-	GO:0005515//protein binding	-
CL7684.Contig3_All	234.984	1256.67	2.14978	8.51545e-134	5.08451e-132	Up	-	-	-	-	-	-	-	-	-	-	-	-	-	-	-	-	-	-	-	-	-	-	-	-
CL2770.Contig2_All	1143.82	344.923	-1.9987	1.10932e-133	6.61637e-132	Down	gi|815922449|ref|XP_012246046.1|	657.522	0	PREDICTED: leupaxin isoform X4 [Bombus impatiens]	gi|645033819|ref|XM_008219910.1|	551	1e-152	PREDICTED: Nasonia vitripennis leupaxin-like (LOC100121389), mRNA	sp|P49024|PAXI_CHICK	510	2e-143	Paxillin OS=Gallus gallus GN=PXN PE=1 SV=1	-	-	-	-	K05760	0	bter:100647457	654	paxillin	GO:0005856//cytoskeleton	GO:0008270//zinc ion binding	GO:0007160//cell-matrix adhesion
CL234.Contig2_All	625.472	66.6852	-3.4987	3.41146e-133	2.03025e-131	Down	gi|194881826|ref|XP_001975022.1|	358.607	9.56963e-97	uncharacterized protein Dere_GG22097, isoform A [Drosophila erecta] &gt;gi|190658209|gb|EDV55422.1| uncharacterized protein Dere_GG22097, isoform A [Drosophila erecta]	gi|817208617|ref|XM_012424903.1|	180	2e-41	PREDICTED: Orussus abietinus GTP cyclohydrolase 1 (LOC105699703), transcript variant X5, mRNA	sp|P48596|GCH1_DROME	355	8e-98	GTP cyclohydrolase 1 OS=Drosophila melanogaster GN=Pu PE=2 SV=3	alr5287	5e-64	243	---	K01495	1e-97	der:Dere_GG22097	358	GTP cyclohydrolase I [EC:3.5.4.16]	GO:0005737//cytoplasm	GO:0003934//GTP cyclohydrolase I activity	GO:0046654//tetrahydrofolate biosynthetic process
Unigene36097_All	1179.24	3131.9	1.13999	4.49547e-133	2.66951e-131	Up	-	-	-	-	-	-	-	-	-	-	-	-	-	-	-	-	-	-	-	-	-	-	-	-
CL5531.Contig3_All	358.523	1539.51	1.83314	5.12016e-133	3.03714e-131	Up	gi|987914401|ref|XP_015433093.1|	512.301	7.58865e-142	PREDICTED: vascular endothelial growth factor receptor 1-like [Dufourea novaeangliae]	-	-	-	-	sp|Q8AXB3|VGFR4_DANRE	374	2e-102	Vascular endothelial growth factor receptor kdr-like OS=Danio rerio GN=kdrl PE=1 SV=1	DR1213	6e-07	57	---	K05096	5e-134	tca:662470	483	FMS-like tyrosine kinase 1 [EC:2.7.10.1]	-	GO:0005524//ATP binding;GO:0005515//protein binding;GO:0004672//protein kinase activity	GO:0006468//protein phosphorylation
CL66.Contig2_All	1462.6	3626.29	1.04076	6.36587e-133	3.77193e-131	Up	gi|939663398|ref|XP_014297568.1|	143.665	2.57862e-31	PREDICTED: protein Star-like, partial [Microplitis demolitor]	gi|685046367|emb|LN594892.1|	65.9	3e-06	Cyprinus carpio genome assembly common carp genome ,scaffold 000000297	sp|P42519|STAR_DROME	77	3e-13	Protein Star OS=Drosophila melanogaster GN=S PE=2 SV=1	-	-	-	-	K15272	6e-21	dpx:DAPPUDRAFT_335870	106	solute carrier family 35 (UDP-sugar transporter), member A1/2/3	-	-	-
CL2403.Contig5_All	188.333	1134.8	2.32189	8.55834e-133	5.06549e-131	Up	gi|826497771|ref|XP_012541396.1|	452.21	2.58407e-124	PREDICTED: uncharacterized protein LOC105839550 isoform X1 [Monomorium pharaonis]	gi|15668111|gb|AC012305.7|	63.9	1e-05	Homo sapiens BAC clone RP11-84G18 from 2, complete sequence	-	-	-	-	-	-	-	-	K18032	3e-63	tca:103313020	246	receptor-type tyrosine-protein phosphatase A [EC:3.1.3.48]	-	-	-
CL1246.Contig3_All	1126.54	3035.33	1.16076	9.30651e-133	5.50231e-131	Up	gi|974137702|dbj|BAU30873.1|	1550.03	0	Le1-cadherin [Ligia exotica]	gi|689409930|emb|LL885964.1|	77.8	2e-09	Schistosoma margrebowiei genome assembly S_margrebowiei_Zambia ,scaffold SMRZ_contig0005103	sp|Q24298|CADE_DROME	538	8e-152	DE-cadherin OS=Drosophila melanogaster GN=shg PE=1 SV=2	-	-	-	-	K10414	1e-93	dgr:Dgri_GH10145	349	dynein heavy chain 2, cytosolic!K16506	GO:0005886//plasma membrane;GO:0016020//membrane	GO:0005515//protein binding;GO:0005509//calcium ion binding	GO:0007155//cell adhesion;GO:0007156//homophilic cell adhesion via plasma membrane adhesion molecules
CL1627.Contig1_All	582.277	2005.15	1.51474	4.13418e-132	2.4416e-130	Up	gi|675376609|gb|KFM69511.1|	641.728	0	LETM1 and EF-hand domain-containing protein 1, mitochondrial, partial [Stegodyphus mimosarum]	gi|749795674|ref|XM_011152930.1|	71.9	8e-08	PREDICTED: Harpegnathos saltator LETM1 and EF-hand domain-containing protein anon-60Da, mitochondrial (LOC105190256), mRNA	sp|Q5ZK33|LETM1_CHICK	514	6e-145	LETM1 and EF-hand domain-containing protein 1, mitochondrial OS=Gallus gallus GN=LETM1 PE=2 SV=1	PH0553	2e-11	71.2	---	K17800	0	tca:655330	640	LETM1 and EF-hand domain-containing protein 1, mitochondrial	-	GO:0005509//calcium ion binding	-
CL855.Contig8_All	1124.81	338.025	-2.00368	6.48803e-132	3.82758e-130	Down	gi|675855046|ref|XP_009013083.1|	397.512	7.99297e-108	hypothetical protein HELRODRAFT_74072, partial [Helobdella robusta] &gt;gi|555705828|gb|ESO09061.1| hypothetical protein HELRODRAFT_74072, partial [Helobdella robusta]	-	-	-	-	sp|O00534|VMA5A_HUMAN	345	4e-94	von Willebrand factor A domain-containing protein 5A OS=Homo sapiens GN=VWA5A PE=2 SV=2	alr4412	9e-28	124	---	K18466	2e-77	smm:Smp_073130.2	293	vacuolar protein sorting-associated protein 26!K10798	-	-	-
CL1478.Contig1_All	102.805	895.651	2.85383	1.08212e-131	6.37697e-130	Up	gi|951564828|ref|XP_014481310.1|	277.715	1.3362e-72	PREDICTED: protein Malvolio [Dinoponera quadriceps]	gi|974108614|ref|XM_015397904.1|	105	8e-19	PREDICTED: Cyprinodon variegatus natural resistance-associated macrophage protein 2-like (LOC107099681), transcript variant X2, mRNA	sp|P49283|MVL_DROME	255	6e-68	Protein Malvolio OS=Drosophila melanogaster GN=Mvl PE=2 SV=2	mlr2501	3e-29	127	---	K12347	3e-71	bter:100642226	270	natural resistance-associated macrophage protein	GO:0016020//membrane	GO:0005215//transporter activity	GO:0006810//transport
CL4895.Contig1_All	616.833	65.5354	-3.50373	1.58088e-131	9.30605e-130	Down	gi|919058296|ref|XP_013411028.1|	396.741	1.08866e-107	PREDICTED: sialin-like [Lingula anatina]	-	-	-	-	sp|Q9NRA2|S17A5_HUMAN	341	4e-93	Sialin OS=Homo sapiens GN=SLC17A5 PE=1 SV=2	dgoT	7e-20	97.8	---	K12301	5e-107	dpx:DAPPUDRAFT_316814	391	MFS transporter, ACS family, solute carrier family 17 (sodium-dependent inorganic phosphate cotransporter), member 5!K08193	GO:0016021//integral component of membrane	-	GO:0055085//transmembrane transport
CL1764.Contig2_All	501.069	14.9467	-5.33631	2.52412e-131	1.48264e-129	Down	gi|557251161|emb|CDI74200.1|	105.145	4.17748e-20	hypothetical protein, conserved [Eimeria praecox]	gi|195046266|ref|XM_001992082.1|	63.9	6e-06	Drosophila grimshawi GH24389 (Dgri\GH24389), mRNA	sp|Q54UG3|Y1095_DICDI	98.2	5e-20	UPF0746 protein DDB_G0281095 OS=Dictyostelium discoideum GN=DDB_G0281095 PE=3 SV=1	YBR112c	6e-10	64.3	---	K14972	3e-19	dgr:Dgri_GH12332	99.4	PAX-interacting protein 1	-	-	-
CL3588.Contig2_All	678.171	2186.81	1.41992	7.45619e-131	4.36549e-129	Up	gi|91090210|ref|XP_967762.1|	327.791	5.59048e-87	PREDICTED: UDP-glucuronosyltransferase 2B16 [Tribolium castaneum]	-	-	-	-	sp|P36513|UDB14_RABIT	238	4e-62	UDP-glucuronosyltransferase 2B14 OS=Oryctolagus cuniculus GN=UGT2B14 PE=2 SV=1	BS_yojK	2e-09	63.2	---	K00699	7e-88	tca:656120	327	glucuronosyltransferase [EC:2.4.1.17]	-	GO:0016758//transferase activity, transferring hexosyl groups	GO:0008152//metabolic process
CL8143.Contig1_All	1187.02	3127.3	1.12839	9.52577e-131	5.57119e-129	Up	gi|752896634|ref|XP_011266583.1|	3370.48	0	PREDICTED: LOW QUALITY PROTEIN: E3 ubiquitin-protein ligase UBR4-like [Camponotus floridanus]	gi|985395126|ref|XM_015509510.1|	123	4e-23	PREDICTED: Diuraphis noxia E3 ubiquitin-protein ligase UBR4 (LOC107162557), transcript variant X3, mRNA	sp|A2AN08|UBR4_MOUSE	3117	0	E3 ubiquitin-protein ligase UBR4 OS=Mus musculus GN=Ubr4 PE=1 SV=1	-	-	-	-	K10691	0	cfo:105257568	3370	E3 ubiquitin-protein ligase UBR4 [EC:2.3.2.27]	-	-	-
CL4635.Contig3_All	165.007	1063.51	2.41904	1.20544e-130	7.04249e-129	Up	-	-	-	-	-	-	-	-	-	-	-	-	-	-	-	-	-	-	-	-	-	-	-	-
CL2.Contig73_All	1581.82	648.456	-1.5557	1.2292e-130	7.17354e-129	Down	-	-	-	-	gi|64175206|gb|DQ019863.1|	208	1e-49	Macrobrachium rosenbergii clone Prk8E/1 microsatellite sequence	-	-	-	-	-	-	-	-	-	-	-	-	-	-	-	-
Unigene31922_All	495.022	10.3477	-5.8493	1.66565e-130	9.71023e-129	Down	gi|321478507|gb|EFX89464.1|	236.884	8.23837e-60	hypothetical protein DAPPUDRAFT_303061 [Daphnia pulex]	-	-	-	-	sp|Q17RR3|LIPR3_HUMAN	180	7e-45	Pancreatic lipase-related protein 3 OS=Homo sapiens GN=PNLIPRP3 PE=2 SV=2	-	-	-	-	K14074	9e-60	lgi:LOTGIDRAFT_226820	233	pancreatic lipase-related protein 1 [EC:3.1.1.3]!K14075	-	GO:0052689//carboxylic ester hydrolase activity	-
Unigene15831_All	535.625	33.3426	-4.27498	3.62485e-130	2.10864e-128	Down	gi|910314848|ref|XP_013181658.1|	847.81	0	PREDICTED: elongation factor 2-like, partial [Papilio xuthus]	gi|34597163|gb|AY310255.1|	67.9	6e-07	Docodesmus trinidadensis voucher Dotr elongation factor 2 mRNA, partial cds	sp|Q1HPK6|EF2_BOMMO	608	2e-173	Translation elongation factor 2 OS=Bombyx mori GN=tef2 PE=1 SV=1	ECU11g1460	0	911	---	K03234	3e-178	adf:107338572	628	elongation factor 2	-	GO:0005525//GTP binding;GO:0003924//GTPase activity	-
CL2202.Contig1_All	971.901	250.644	-2.22436	3.72869e-130	2.16672e-128	Down	gi|321467326|gb|EFX78317.1|	224.942	4.37873e-56	GST-N-Metaxin-like protein [Daphnia pulex]	-	-	-	-	sp|D3ZAT9|FAXC_RAT	144	9e-34	Failed axon connections homolog OS=Rattus norvegicus GN=Faxc PE=3 SV=1	-	-	-	-	K17776	2e-07	hst:105190461	60.1	metaxin	-	-	-
CL4323.Contig2_All	797.391	2408.72	1.32571	7.9162e-130	4.59021e-128	Up	gi|831500781|ref|XP_012710553.1|	350.903	2.05547e-93	PREDICTED: methenyltetrahydrofolate synthase domain-containing protein isoform X2 [Fundulus heteroclitus]	-	-	-	-	sp|Q0P464|MTHSD_DANRE	278	1e-73	Methenyltetrahydrofolate synthase domain-containing protein OS=Danio rerio GN=mthfsd PE=2 SV=1	SSO0456	6e-49	196	---	-	-	-	-	-	-	GO:0003676//nucleic acid binding	-
CL1905.Contig1_All	653.117	2130.48	1.43657	9.33347e-130	5.40623e-128	Up	gi|755936850|ref|XP_011296889.1|	451.825	6.74771e-124	PREDICTED: T-complex protein 11-like protein 1 isoform X4 [Fopius arisanus] &gt;gi|755936853|ref|XP_011296890.1| PREDICTED: T-complex protein 11-like protein 1 isoform X4 [Fopius arisanus]	-	-	-	-	sp|Q9NUJ3|T11L1_HUMAN	335	8e-91	T-complex protein 11-like protein 1 OS=Homo sapiens GN=TCP11L1 PE=1 SV=1	-	-	-	-	-	-	-	-	-	-	-	-
CL2307.Contig15_All	296.322	1379.69	1.94992	1.39216e-129	8.04665e-128	Up	gi|589918139|gb|AHL24866.1|	813.913	0	chitinase 1C [Macrobrachium nipponense]	gi|589918138|gb|KF963281.1|	87.7	8e-13	Macrobrachium nipponense chitinase 1C mRNA, complete cds	sp|P36362|CHIT_MANSE	518	3e-146	Endochitinase OS=Manduca sexta PE=2 SV=1	BH0916_1	2e-36	153	---	K01183	0	dpx:DAPPUDRAFT_307182	662	chitinase [EC:3.2.1.14]	GO:0005576//extracellular region	GO:0004553//hydrolase activity, hydrolyzing O-glycosyl compounds;GO:0008061//chitin binding;GO:0004568//chitinase activity	GO:0005975//carbohydrate metabolic process;GO:0006030//chitin metabolic process;GO:0006032//chitin catabolic process
CL408.Contig3_All	527.85	31.0431	-4.35698	1.59951e-129	9.23524e-128	Down	gi|665798830|ref|XP_008547304.1|	650.203	0	PREDICTED: RNA-binding protein 39 isoform X2 [Microplitis demolitor]	gi|762099454|ref|XM_011433852.1|	145	4e-30	PREDICTED: Crassostrea gigas RNA-binding protein 39-like (LOC105331590), transcript variant X3, mRNA	sp|Q5RC80|RBM39_PONAB	583	1e-165	RNA-binding protein 39 OS=Pongo abelii GN=RBM39 PE=2 SV=1	SPAC140.02	3e-27	122	---	K13091	4e-179	dpl:KGM_08450	631	RNA-binding protein 39	-	GO:0003676//nucleic acid binding	-
CL186.Contig3_All	649.662	2121.28	1.43798	2.15719e-129	1.24419e-127	Up	gi|677554570|gb|KFR14097.1|	166.777	5.15136e-38	Serine/threonine-protein phosphatase 6 regulatory ankyrin repeat subunit A [Opisthocomus hoazin]	-	-	-	-	sp|Q505D1|ANR28_MOUSE	163	4e-39	Serine/threonine-protein phosphatase 6 regulatory ankyrin repeat subunit A OS=Mus musculus GN=Ankrd28 PE=1 SV=1	all2748	3e-34	147	---	K15502	2e-38	pale:102894460	165	serine/threonine-protein phosphatase 6 regulatory ankyrin repeat subunit A	-	GO:0005515//protein binding	-
CL281.Contig6_All	0.001	933.592	10.5975	2.47063e-129	1.42346e-127	Up	gi|646707461|gb|KDR14213.1|	501.901	1.10257e-138	Serine/threonine-protein phosphatase 6 regulatory subunit 3 [Zootermopsis nevadensis]	gi|826487805|ref|XM_012684000.1|	67.9	2e-06	PREDICTED: Monomorium pharaonis serine/threonine-protein phosphatase 6 regulatory subunit 3 (LOC105838439), transcript variant X2, mRNA	sp|Q5F471|PP6R3_CHICK	477	2e-133	Serine/threonine-protein phosphatase 6 regulatory subunit 3 OS=Gallus gallus GN=PPP6R3 PE=2 SV=1	-	-	-	-	K15501	2e-132	cjo:107314516	478	serine/threonine-protein phosphatase 6 regulatory subunit 3	-	-	-
CL7707.Contig1_All	1384.85	3459.58	1.05167	4.70631e-129	2.70868e-127	Up	gi|646715024|gb|KDR18780.1|	591.652	4.73906e-166	Protein hu-li tai shao [Zootermopsis nevadensis]	gi|158293045|ref|XM_001688509.1|	81.8	7e-11	Anopheles gambiae str. PEST AGAP004852-PB (AgaP_AGAP004852) mRNA, complete cds	sp|Q02645|HTS_DROME	498	5e-140	Protein hu-li tai shao OS=Drosophila melanogaster GN=hts PE=1 SV=2	CC1201	1e-49	197	---	K18622	2e-155	nvi:100120196	553	adducin	-	-	-
Unigene21443_All	226.345	1209.53	2.14866	9.06344e-129	5.19433e-127	Up	gi|657816128|ref|XP_008335183.1|	258.07	4.26625e-66	PREDICTED: aquaporin-9-like [Cynoglossus semilaevis]	gi|71533215|gb|AC153523.7|	115	2e-21	Mus musculus 10 BAC RP23-463C2 (Roswell Park Cancer Institute (C57BL/6J Female) Mouse BAC Library) complete sequence	sp|O43315|AQP9_HUMAN	229	1e-59	Aquaporin-9 OS=Homo sapiens GN=AQP9 PE=2 SV=2	YFL054c_2	3e-40	164	---	K09877	1e-64	ola:101162108	250	aquaporin-9	GO:0016020//membrane	GO:0005215//transporter activity	GO:0006810//transport
CL8087.Contig1_All	144.273	997.978	2.52101	1.47853e-128	8.4646e-127	Up	gi|612018709|ref|XP_007494132.1|	505.753	4.53636e-140	PREDICTED: coiled-coil domain-containing protein 93 [Monodelphis domestica]	gi|946804964|ref|XM_014531715.1|	109	4e-19	PREDICTED: Myotis brandtii coiled-coil domain containing 93 (CCDC93), mRNA	sp|Q5ZKI4|CCD93_CHICK	495	4e-139	Coiled-coil domain-containing protein 93 OS=Gallus gallus GN=CCDC93 PE=2 SV=1	PH0929	4e-12	73.6	---	K14000	3e-11	phd:102334998	75.1	ribosome-binding protein 1!K09291	-	-	-
Unigene36509_All	517.483	28.7436	-4.43939	3.88242e-128	2.21335e-126	Down	-	-	-	-	-	-	-	-	-	-	-	-	-	-	-	-	-	-	-	-	-	-	-	-
Unigene17802_All	786.16	2375.37	1.32606	4.13403e-128	2.35432e-126	Up	gi|478859730|gb|AGJ70295.1|	440.269	3.14236e-121	glutathione S-transferases [Macrobrachium nipponense]	gi|478859729|gb|KC485003.1|	1152	0	Macrobrachium nipponense glutathione S-transferases mRNA, complete cds	sp|Q9Z1B2|GSTM5_RAT	267	3e-71	Glutathione S-transferase Mu 5 OS=Rattus norvegicus GN=Gstm5 PE=1 SV=3	-	-	-	-	K00799	1e-90	ola:101157367	335	glutathione S-transferase [EC:2.5.1.18]	-	GO:0005515//protein binding;GO:0004364//glutathione transferase activity	GO:0008152//metabolic process
CL653.Contig5_All	549.448	1913.17	1.53072	4.49254e-128	2.5558e-126	Up	gi|260796883|ref|XP_002593434.1|	539.265	2.32094e-150	hypothetical protein BRAFLDRAFT_277055 [Branchiostoma floridae] &gt;gi|229278658|gb|EEN49445.1| hypothetical protein BRAFLDRAFT_277055 [Branchiostoma floridae]	gi|828192568|ref|XM_012705121.1|	77.8	9e-10	PREDICTED: Hydra vulgaris major facilitator superfamily domain-containing protein 1-like (LOC100212150), mRNA	sp|Q32LQ6|MFSD1_DANRE	509	2e-143	Major facilitator superfamily domain-containing protein 1 OS=Danio rerio GN=mfsd1 PE=2 SV=1	ECU10g1410	4e-15	82.8	---	K11131	6e-113	aqu:100641334	412	H/ACA ribonucleoprotein complex subunit 4 [EC:5.4.99.-]!K19801	GO:0016021//integral component of membrane	-	GO:0055085//transmembrane transport
CL1249.Contig2_All	713.591	116.124	-2.88862	4.7296e-128	2.68784e-126	Down	gi|918463922|gb|ALA09304.1|	1154.43	0	cytochrome P450 NADPH reductase [Eriocheir sinensis]	gi|918463921|gb|KT159167.1|	131	1e-25	Eriocheir sinensis cytochrome P450 NADPH reductase mRNA, complete cds	sp|Q27597|NCPR_DROME	858	0	NADPH--cytochrome P450 reductase OS=Drosophila melanogaster GN=Cpr PE=2 SV=2	SPBC365.17	5e-103	375	---	K00327	0	phu:Phum_PHUM101680	905	NADPH-ferrihemoprotein reductase [EC:1.6.2.4]	-	GO:0005506//iron ion binding;GO:0016491//oxidoreductase activity;GO:0010181//FMN binding	GO:0055114//oxidation-reduction process
Unigene26339_All	101.078	873.806	2.84265	5.00478e-128	2.84125e-126	Up	-	-	-	-	-	-	-	-	-	-	-	-	-	-	-	-	-	-	-	-	-	-	-	-
CL281.Contig3_All	369.754	1534.91	1.78432	7.13871e-128	4.04423e-126	Up	gi|646707461|gb|KDR14213.1|	493.426	3.92683e-136	Serine/threonine-protein phosphatase 6 regulatory subunit 3 [Zootermopsis nevadensis]	gi|826487805|ref|XM_012684000.1|	67.9	2e-06	PREDICTED: Monomorium pharaonis serine/threonine-protein phosphatase 6 regulatory subunit 3 (LOC105838439), transcript variant X2, mRNA	sp|Q5F471|PP6R3_CHICK	468	1e-130	Serine/threonine-protein phosphatase 6 regulatory subunit 3 OS=Gallus gallus GN=PPP6R3 PE=2 SV=1	-	-	-	-	K15501	1e-129	cjo:107314516	468	serine/threonine-protein phosphatase 6 regulatory subunit 3	-	-	-
CL969.Contig2_All	0.001	918.646	10.5742	9.34876e-128	5.28522e-126	Up	gi|769850723|ref|XP_011636778.1|	1378.62	0	PREDICTED: dynamin isoform X5 [Pogonomyrmex barbatus]	gi|808146245|ref|XM_003402546.2|	194	1e-44	PREDICTED: Bombus terrestris dynamin-like (LOC100644540), partial mRNA	sp|P27619|DYN_DROME	1256	0	Dynamin OS=Drosophila melanogaster GN=shi PE=1 SV=2	YLL001w	3e-132	472	---	K01528	0	cfo:105250093	1375	dynamin GTPase [EC:3.6.5.5]	-	GO:0005525//GTP binding;GO:0003924//GTPase activity	GO:0072583//clathrin-mediated endocytosis
CL2747.Contig6_All	26.7813	631.21	4.28963	1.49834e-127	8.46188e-126	Up	gi|8134678|sp|Q26473.1|SEM1A_SCHAM	698.738	0	RecName: Full=Semaphorin-1A; AltName: Full=Fasciclin IV; AltName: Full=Fasciclin-4; AltName: Full=Semaphorin-I; Short=Sema I; Flags: Precursor &gt;gi|160845|gb|AAA29808.1| fasciclin IV [Schistocerca americana]	gi|913295465|ref|XM_013339484.1|	71.9	8e-08	PREDICTED: Amyelois transitella semaphorin-2A-like (LOC106138320), mRNA	sp|Q26473|SEM1A_SCHAM	698	0	Semaphorin-1A OS=Schistocerca americana GN=SEMA-1A PE=1 SV=1	-	-	-	-	K06842	6e-178	dpx:DAPPUDRAFT_328717	628	semaphorin 6	GO:0016020//membrane	GO:0005515//protein binding	-
CL281.Contig5_All	804.302	0.001	-10.9208	1.64612e-127	9.28681e-126	Down	gi|646707461|gb|KDR14213.1|	494.197	2.29508e-136	Serine/threonine-protein phosphatase 6 regulatory subunit 3 [Zootermopsis nevadensis]	gi|826487805|ref|XM_012684000.1|	67.9	2e-06	PREDICTED: Monomorium pharaonis serine/threonine-protein phosphatase 6 regulatory subunit 3 (LOC105838439), transcript variant X2, mRNA	sp|Q5F471|PP6R3_CHICK	468	1e-130	Serine/threonine-protein phosphatase 6 regulatory subunit 3 OS=Gallus gallus GN=PPP6R3 PE=2 SV=1	-	-	-	-	K15501	1e-129	cjo:107314516	468	serine/threonine-protein phosphatase 6 regulatory subunit 3	-	-	-
CL5028.Contig2_All	672.123	2152.32	1.4099	1.79053e-127	1.0091e-125	Up	gi|405962037|gb|EKC27751.1|	262.307	2.45932e-67	Mitochondrial thiamine pyrophosphate carrier [Crassostrea gigas]	-	-	-	-	sp|Q29RM1|TPC_BOVIN	237	6e-62	Mitochondrial thiamine pyrophosphate carrier OS=Bos taurus GN=SLC25A19 PE=2 SV=1	-	-	-	-	K15108	3e-68	crg:105330500	262	solute carrier family 25 (mitochondrial thiamine pyrophosphate transporter), member 19	-	-	GO:0055085//transmembrane transport
CL2048.Contig1_All	831.083	178.21	-2.49061	2.79753e-127	1.57499e-125	Down	gi|158298751|ref|XP_318914.4|	236.498	2.19837e-59	AGAP009809-PA [Anopheles gambiae str. PEST] &gt;gi|157014036|gb|EAA13965.4| AGAP009809-PA [Anopheles gambiae str. PEST]	gi|689748700|emb|LM242380.1|	77.8	6e-10	Strongylus vulgaris genome assembly S_vulgaris_Kentucky ,scaffold SVUK_scaffold0026041	sp|Q6DBY9|CHST1_DANRE	119	3e-26	Carbohydrate sulfotransferase 1 OS=Danio rerio GN=chst1 PE=2 SV=2	-	-	-	-	K01022	4e-36	isc:IscW_ISCW016341	156	keratan sulfate 6-sulfotransferase 1 [EC:2.8.2.21]!K09671	-	GO:0008146//sulfotransferase activity	-
CL369.Contig2_All	872.551	201.205	-2.38577	3.71583e-127	2.08981e-125	Down	-	-	-	-	gi|124001669|gb|AC167544.11|	63.9	3e-06	Mus musculus chromosome 7, clone RP24-255K20, complete sequence	-	-	-	-	-	-	-	-	-	-	-	-	-	-	-	-
Unigene21304_All	205.611	1148.6	2.21269	7.31983e-127	4.1082e-125	Up	-	-	-	-	-	-	-	-	-	-	-	-	-	-	-	-	-	-	-	-	-	-	-	-
CL4105.Contig2_All	769.745	2333.98	1.33115	1.20914e-126	6.77918e-125	Up	gi|919081415|ref|XP_013421781.1|	373.244	1.5833e-100	PREDICTED: pyridoxal kinase-like [Lingula anatina]	gi|759043602|ref|XM_011332393.1|	79.8	2e-10	PREDICTED: Cerapachys biroi pyridoxal kinase (LOC105275503), mRNA	sp|Q0II59|PDXK_BOVIN	305	4e-82	Pyridoxal kinase OS=Bos taurus GN=PDXK PE=2 SV=1	YEL029c	1e-45	183	---	K00868	8e-93	tca:661714	344	pyridoxine kinase [EC:2.7.1.35]	-	GO:0008478//pyridoxal kinase activity	GO:0009443//pyridoxal 5'-phosphate salvage
CL2988.Contig1_All	1195.65	3108.91	1.10941	1.54274e-126	8.64062e-125	Up	gi|321460570|gb|EFX71611.1|	928.317	0	hypothetical protein DAPPUDRAFT_327006 [Daphnia pulex]	gi|821473713|ref|XM_012545040.1|	204	6e-48	PREDICTED: Sarcophilus harrisii radixin (LOC100924383), mRNA	sp|Q29GR8|MOEH_DROPS	902	0	Moesin/ezrin/radixin homolog 1 OS=Drosophila pseudoobscura pseudoobscura GN=Moe PE=3 SV=3	aq_1006	4e-12	72.8	---	K05762	0	dpx:DAPPUDRAFT_327006	928	radixin	GO:0019898//extrinsic component of membrane;GO:0005856//cytoskeleton;GO:0005737//cytoplasm	GO:0008092//cytoskeletal protein binding	-
CL2089.Contig5_All	795.663	0.001	-10.9052	1.7716e-126	9.91221e-125	Down	gi|939674555|ref|XP_014283465.1|	634.41	4.48855e-179	PREDICTED: cytohesin-1 isoform X1 [Halyomorpha halys]	gi|985420217|ref|XM_015520101.1|	157	1e-33	PREDICTED: Diuraphis noxia cytohesin-1 (LOC107170082), mRNA	sp|Q15438|CYH1_HUMAN	551	3e-156	Cytohesin-1 OS=Homo sapiens GN=CYTH1 PE=1 SV=1	YDR170c	3e-44	179	---	K18441	3e-178	phu:Phum_PHUM591140	628	cytohesin	-	GO:0005086//ARF guanyl-nucleotide exchange factor activity	GO:0032012//regulation of ARF protein signal transduction
CL3791.Contig1_All	1685.49	742.735	-1.45144	1.05909e-125	5.9013e-124	Down	gi|443720821|gb|ELU10406.1|	79.7221	3.07487e-12	hypothetical protein CAPTEDRAFT_146794, partial [Capitella teleta] &gt;gi|443730823|gb|ELU16175.1| hypothetical protein CAPTEDRAFT_97658, partial [Capitella teleta]	-	-	-	-	sp|A4IF63|TRIM2_BOVIN	67.4	1e-10	Tripartite motif-containing protein 2 OS=Bos taurus GN=TRIM2 PE=2 SV=1	-	-	-	-	K11997	1e-12	aqu:105314775	78.2	tripartite motif-containing protein 2/3!K12009	-	GO:0008270//zinc ion binding;GO:0005515//protein binding	-
CL337.Contig4_All	2060.43	1027.87	-1.27248	1.15012e-125	6.40192e-124	Down	-	-	-	-	gi|117935335|gb|AC182512.4|	93.7	3e-14	Echinops telfairi clone CH238-154P10, complete sequence	-	-	-	-	-	-	-	-	-	-	-	-	-	-	-	-
CL5092.Contig11_All	1719.18	769.179	-1.42953	2.51501e-125	1.39707e-123	Down	gi|919029894|ref|XP_013398658.1|	189.119	1.28348e-44	PREDICTED: nucleolar pre-ribosomal-associated protein 1-like [Lingula anatina]	-	-	-	-	sp|O60287|NPA1P_HUMAN	149	7e-35	Nucleolar pre-ribosomal-associated protein 1 OS=Homo sapiens GN=URB1 PE=1 SV=4	-	-	-	-	K14861	8e-37	crg:105330705	160	nucleolar pre-ribosomal-associated protein 1	-	-	-
CL103.Contig2_All	63.9295	745.034	3.27356	9.87505e-125	5.47989e-123	Up	-	-	-	-	gi|440214895|gb|JQ796020.1|	145	2e-30	Macrobrachium rosenbergii microsatellite Mro32 sequence	-	-	-	-	-	-	-	-	-	-	-	-	-	-	-	-
CL8156.Contig1_All	436.276	1657.93	1.65688	1.58013e-124	8.75954e-123	Up	gi|7549210|gb|AAF63787.1|AF142406_1	266.929	3.30005e-68	200 kDa antigen p200 [Babesia bigemina]	-	-	-	-	sp|P22793|TRHY_SHEEP	205	8e-52	Trichohyalin OS=Ovis aries GN=TCHH PE=2 SV=2	NMA0905	2e-31	137	---	K12875	2e-63	dre:368893	248	apoptotic chromatin condensation inducer in the nucleus	-	-	-
CL3846.Contig2_All	117.492	903.699	2.67409	2.81131e-124	1.55687e-122	Up	gi|998498285|ref|XP_015524963.1|	170.629	9.57414e-40	PREDICTED: uncharacterized protein LOC107228111 [Neodiprion lecontei]	-	-	-	-	sp|P01267|THYG_BOVIN	57.8	8e-08	Thyroglobulin OS=Bos taurus GN=TG PE=1 SV=1	-	-	-	-	K10809	4e-11	adf:107342817	72.8	thyroglobulin	-	-	-
CL6638.Contig1_All	2926.93	1745.31	-1.0151	3.14768e-124	1.74137e-122	Down	-	-	-	-	-	-	-	-	-	-	-	-	-	-	-	-	-	-	-	-	-	-	-	-
Unigene20654_All	1295.87	472.545	-1.72459	3.8515e-124	2.12857e-122	Down	gi|590141472|gb|AHL28108.1|	139.043	2.2996e-31	chitinase 3C [Macrobrachium nipponense]	gi|590141471|gb|KF466278.1|	93.7	1e-15	Macrobrachium nipponense chitinase 3C mRNA, complete cds	sp|Q9W092|CHIT2_DROME	71.6	4e-13	Probable chitinase 2 OS=Drosophila melanogaster GN=Cht2 PE=1 SV=1	-	-	-	-	K01183	2e-17	dpx:DAPPUDRAFT_232076	89.7	chitinase [EC:3.2.1.14]	-	-	-
CL1970.Contig1_All	98.486	847.362	2.83579	6.50829e-124	3.59321e-122	Up	gi|646698260|gb|KDR09530.1|	2631.28	0	Myotubularin-related protein 13 [Zootermopsis nevadensis]	gi|939660483|ref|XM_014422671.1|	95.6	1e-14	PREDICTED: Halyomorpha halys myotubularin-related protein 13 (LOC106682039), mRNA	sp|Q6NTN5|MTMRD_XENLA	1499	0	Myotubularin-related protein 13 OS=Xenopus laevis GN=sbf2 PE=2 SV=1	-	-	-	-	K18061	0	bter:100645183	2574	myotubularin-related protein 5/13	-	-	GO:0035556//intracellular signal transduction
CL3182.Contig2_All	135.634	951.989	2.54203	7.44586e-124	4.10666e-122	Up	gi|321474203|gb|EFX85168.1|	161.77	7.07032e-37	hypothetical protein DAPPUDRAFT_98603 [Daphnia pulex]	-	-	-	-	sp|Q94901|LARK_DROME	103	2e-21	RNA-binding protein lark OS=Drosophila melanogaster GN=lark PE=1 SV=1	Rv1078	1e-06	53.9	---	K13187	6e-34	crg:105326739	149	RNA-binding protein 4	-	GO:0003676//nucleic acid binding	-
CL177.Contig2_All	308.416	1373.94	1.88618	1.55135e-123	8.54757e-122	Up	gi|972199191|ref|XP_015181592.1|	619.772	1.55469e-174	PREDICTED: Y+L amino acid transporter 2 [Polistes dominula]	gi|795071034|ref|XM_012019944.1|	87.7	1e-12	PREDICTED: Vollenhovia emeryi large neutral amino acids transporter small subunit 2 (LOC105566162), mRNA	sp|Q9N1Q4|LAT2_RABIT	503	1e-141	Large neutral amino acids transporter small subunit 2 OS=Oryctolagus cuniculus GN=SLC7A8 PE=1 SV=1	alr1519	3e-46	186	---	K13872	5e-145	bfo:BRAFLDRAFT_261287	518	solute carrier family 7 (L-type amino acid transporter), member 6!K13781	GO:0016020//membrane	GO:0015171//amino acid transmembrane transporter activity	GO:0003333//amino acid transmembrane transport
CL4363.Contig2_All	53.5625	705.943	3.45106	1.55727e-123	8.57144e-122	Up	gi|919047168|ref|XP_013406776.1|	532.717	2.15614e-148	PREDICTED: tyrosine-protein kinase Src42A-like [Lingula anatina]	gi|640797396|ref|XM_008056642.1|	91.7	6e-14	PREDICTED: Tarsius syrichta c-abl oncogene 1, non-receptor tyrosine kinase (ABL1), mRNA	sp|Q9V9J3|SRC42_DROME	522	3e-147	Tyrosine-protein kinase Src42A OS=Drosophila melanogaster GN=Src42A PE=2 SV=1	YAR019c	4e-20	99.4	---	K08892	2e-148	crg:105328878	530	fyn-related kinase [EC:2.7.10.2]	-	GO:0005524//ATP binding;GO:0004672//protein kinase activity;GO:0004713//protein tyrosine kinase activity;GO:0005515//protein binding	GO:0006468//protein phosphorylation
CL5802.Contig3_All	883.782	2523.69	1.24458	2.09978e-123	1.15458e-121	Up	gi|388548526|gb|AFK65746.1|	1724.14	0	ubiquitin-activating enzyme E1 [Eriocheir sinensis]	gi|388548525|gb|JQ061292.1|	159	3e-34	Eriocheir sinensis ubiquitin-activating enzyme E1 mRNA, complete cds	sp|Q5U300|UBA1_RAT	1406	0	Ubiquitin-like modifier-activating enzyme 1 OS=Rattus norvegicus GN=Uba1 PE=1 SV=1	YKL210w	0	1035	---	K03178	0	tca:657621	1459	ubiquitin-activating enzyme E1 [EC:6.2.1.45]	-	GO:0008641//small protein activating enzyme activity	GO:0006464//cellular protein modification process
Unigene8799_All	981.404	273.639	-2.11177	2.79885e-123	1.53741e-121	Down	gi|356651204|gb|AET34919.1|	526.168	1.22043e-146	aquaporin [Macrobrachium rosenbergii]	gi|356651203|gb|HQ668092.1|	2375	0	Macrobrachium rosenbergii aquaporin mRNA, complete cds	sp|Q9NHW7|AQP_AEDAE	280	1e-74	Aquaporin AQPAe.a OS=Aedes aegypti GN=AAEL003512 PE=2 SV=2	AGc841	2e-34	146	---	K09884	9e-74	phu:Phum_PHUM195520	281	aquaporin rerated protein, invertebrate	GO:0016020//membrane	GO:0005215//transporter activity	GO:0006810//transport
CL5858.Contig1_All	467.376	11.4975	-5.61439	2.93257e-123	1.60923e-121	Down	-	-	-	-	gi|689935050|emb|LM419512.1|	63.9	6e-06	Enterobius vermicularis genome assembly E_vermicularis_Canary_Islands ,scaffold EVEC_scaffold0005773	-	-	-	-	-	-	-	-	-	-	-	-	-	-	-	-
Unigene15701_All	1136.04	2974.39	1.11938	7.01071e-123	3.83932e-121	Up	gi|552331029|gb|AGY46350.1|	848.195	0	pellino [Litopenaeus vannamei]	gi|552331028|gb|KC346863.1|	551	1e-152	Litopenaeus vannamei pellino mRNA, complete cds	sp|O77237|PELI_DROME	607	2e-172	Protein pellino OS=Drosophila melanogaster GN=Pli PE=1 SV=1	-	-	-	-	K11964	5e-177	tca:662980	626	pellino [EC:2.3.2.27]	-	-	GO:0008063//Toll signaling pathway
CL867.Contig1_All	368.026	1501.57	1.75939	9.25458e-123	5.06303e-121	Up	gi|442539532|gb|AGC54451.1|	117.087	6.89466e-24	antiviral protein [Litopenaeus vannamei]	gi|685042406|emb|LN590931.1|	63.9	4e-06	Cyprinus carpio genome assembly common carp genome ,scaffold 000000835	sp|P86854|PLCL_MYTGA	57.8	5e-08	Perlucin-like protein OS=Mytilus galloprovincialis PE=1 SV=1	-	-	-	-	K06563	2e-09	sasa:100286644	65.9	CD209 antigen!K17513	-	-	-
Unigene44426_All	1759.79	812.869	-1.3835	3.84674e-122	2.10237e-120	Down	gi|930764380|ref|XP_014196531.1|	187.193	1.4222e-44	PREDICTED: interferon-induced very large GTPase 1-like [Haplochromis burtoni]	-	-	-	-	sp|Q7Z2Y8|GVIN1_HUMAN	120	2e-26	Interferon-induced very large GTPase 1 OS=Homo sapiens GN=GVINP1 PE=2 SV=2	-	-	-	-	-	-	-	-	-	-	-	-
Unigene36601_All	1494.57	618.562	-1.54193	5.72049e-122	3.12329e-120	Down	gi|321474681|gb|EFX85646.1|	262.692	1.2536e-67	hypothetical protein DAPPUDRAFT_98658 [Daphnia pulex]	-	-	-	-	sp|Q5ZJG8|HSDL1_CHICK	248	2e-65	Hydroxysteroid dehydrogenase-like protein 1 OS=Gallus gallus GN=HSDL1 PE=2 SV=1	SPAC4G9.15	2e-30	131	---	K10251	2e-57	tca:660392	226	17beta-estradiol 17-dehydrogenase / very-long-chain 3-oxoacyl-CoA reductase [EC:1.1.1.62 1.1.1.330]	-	GO:0016491//oxidoreductase activity	GO:0008152//metabolic process
CL4588.Contig1_All	471.696	18.3959	-4.94959	9.29447e-122	5.06441e-120	Down	gi|972186992|ref|XP_015175050.1|	214.157	6.38541e-53	PREDICTED: putative inorganic phosphate cotransporter isoform X5 [Polistes dominula]	-	-	-	-	sp|Q9NRA2|S17A5_HUMAN	159	2e-38	Sialin OS=Homo sapiens GN=SLC17A5 PE=1 SV=2	-	-	-	-	K12301	1e-46	isc:IscW_ISCW002249	190	MFS transporter, ACS family, solute carrier family 17 (sodium-dependent inorganic phosphate cotransporter), member 5!K08193	GO:0016021//integral component of membrane	-	GO:0055085//transmembrane transport
CL1579.Contig3_All	0.001	862.308	10.4829	9.62918e-122	5.23627e-120	Up	-	-	-	-	-	-	-	-	-	-	-	-	-	-	-	-	-	-	-	-	-	-	-	-
CL6989.Contig1_All	146.001	966.935	2.45825	3.74198e-121	2.03282e-119	Up	gi|1000755916|ref|XP_015600901.1|	2170.59	0	PREDICTED: kinesin-like protein KIF13B isoform X8 [Cephus cinctus]	gi|762097260|ref|XM_011432890.1|	125	1e-23	PREDICTED: Crassostrea gigas kinesin-like protein KIF13A (LOC105330943), mRNA	sp|Q9EQW7|KI13A_MOUSE	1601	0	Kinesin-like protein KIF13A OS=Mus musculus GN=Kif13a PE=1 SV=1	SPAC1834.07	2e-67	258	---	K17914	0	bter:100647628	2158	kinesin family member 13	GO:0005871//kinesin complex	GO:0003777//microtubule motor activity;GO:0008017//microtubule binding;GO:0005515//protein binding;GO:0005524//ATP binding	GO:0007018//microtubule-based movement
Unigene1420_All	2336.02	1270.47	-1.14789	3.95432e-121	2.14602e-119	Down	gi|195390735|ref|XP_002054023.1|	257.299	8.4058e-66	uncharacterized protein Dvir_GJ24208 [Drosophila virilis] &gt;gi|194152109|gb|EDW67543.1| uncharacterized protein Dvir_GJ24208 [Drosophila virilis]	-	-	-	-	sp|Q95R48|OCTL_DROME	253	8e-67	Organic cation transporter-like protein OS=Drosophila melanogaster GN=Orct2 PE=2 SV=2	SMa1447	4e-22	105	---	K08202	1e-65	dme:Dmel_CG13610	253	MFS transporter, OCT family, solute carrier family 22 (organic cation transporter), member 4/5	GO:0016021//integral component of membrane	GO:0022857//transmembrane transporter activity	GO:0055085//transmembrane transport
CL4821.Contig1_All	71.7047	753.083	3.12348	5.67142e-121	3.07482e-119	Up	gi|612339190|emb|CCX34980.1|	738.413	0	Hippo [Blattella germanica]	gi|939278459|ref|XM_014404287.1|	200	2e-46	PREDICTED: Cimex lectularius serine/threonine-protein kinase 3 (LOC106672677), transcript variant X2, mRNA	sp|Q8T0S6|HIPPO_DROME	605	6e-172	Serine/threonine-protein kinase hippo OS=Drosophila melanogaster GN=hpo PE=1 SV=1	YAR019c	2e-46	187	---	K04412	0	cqu:CpipJ_CPIJ000288	661	serine/threonine kinase 3	-	GO:0004672//protein kinase activity;GO:0004674//protein serine/threonine kinase activity;GO:0005524//ATP binding	GO:0006468//protein phosphorylation;GO:0007165//signal transduction
Unigene44343_All	0.001	736.986	9.46734	1.10189e-120	5.95616e-119	Up	gi|290988692|ref|XP_002677029.1|	199.904	1.57056e-48	predicted protein [Naegleria gruberi] &gt;gi|284090634|gb|EFC44285.1| predicted protein [Naegleria gruberi]	gi|689407259|emb|LL883812.1|	63.9	7e-06	Schistosoma margrebowiei genome assembly S_margrebowiei_Zambia ,scaffold SMRZ_scaffold0003339	sp|Q8AWW5|CRIM1_CHICK	117	9e-26	Cysteine-rich motor neuron 1 protein OS=Gallus gallus GN=CRIM1 PE=2 SV=1	-	-	-	-	K10737	5e-29	ame:412034	132	DNA helicase MCM8 [EC:3.6.4.12]!K05637	-	GO:0005515//protein binding	-
CL7848.Contig3_All	736.053	2225.91	1.32732	2.4057e-120	1.29908e-118	Up	gi|321476751|gb|EFX87711.1|	697.582	0	hypothetical protein DAPPUDRAFT_306553 [Daphnia pulex]	gi|926610073|ref|XM_013931359.1|	105	9e-18	PREDICTED: Limulus polyphemus polypeptide N-acetylgalactosaminyltransferase 1-like (LOC106470791), partial mRNA	sp|Q6WV20|GALT1_DROME	534	2e-150	Polypeptide N-acetylgalactosaminyltransferase 1 OS=Drosophila melanogaster GN=GalNAc-T1 PE=2 SV=2	-	-	-	-	K00710	0	dpx:DAPPUDRAFT_306553	697	polypeptide N-acetylgalactosaminyltransferase [EC:2.4.1.41]	-	-	-
CL3569.Contig2_All	120.084	892.202	2.62414	2.77405e-120	1.49501e-118	Up	gi|919093602|ref|XP_013383634.1|	77.411	1.26295e-11	PREDICTED: uncharacterized protein LOC106153994 [Lingula anatina]	-	-	-	-	-	-	-	-	-	-	-	-	-	-	-	-	-	-	-	-
CL527.Contig8_All	126.131	908.298	2.57905	3.79939e-120	2.04353e-118	Up	gi|808127076|ref|XP_012166514.1|	389.037	8.94856e-105	PREDICTED: GAS2-like protein 1 isoform X2 [Bombus terrestris]	gi|946616383|ref|XM_014568592.1|	109	5e-19	PREDICTED: Pelodiscus sinensis growth arrest-specific 2 like 2 (GAS2L2), mRNA	sp|Q99501|GA2L1_HUMAN	276	7e-73	GAS2-like protein 1 OS=Homo sapiens GN=GAS2L1 PE=1 SV=2	-	-	-	-	K10382	2e-21	sko:100302708	108	dystonin	-	GO:0005515//protein binding	GO:0007050//cell cycle arrest
Unigene25374_All	1247.49	3145.7	1.06516	5.9221e-120	3.18209e-118	Up	gi|321461522|gb|EFX72553.1|	620.157	3.54808e-175	hypothetical protein DAPPUDRAFT_58917 [Daphnia pulex]	gi|817341051|ref|XM_012440810.1|	77.8	4e-10	PREDICTED: Aotus nancymaae acetyl-CoA acyltransferase 2 (ACAA2), transcript variant X2, mRNA	sp|Q3T0R7|THIM_BOVIN	529	8e-150	3-ketoacyl-CoA thiolase, mitochondrial OS=Bos taurus GN=ACAA2 PE=2 SV=1	BH1997	3e-104	377	---	K07508	5e-176	dpx:DAPPUDRAFT_58917	620	acetyl-CoA acyltransferase 2 [EC:2.3.1.16]	-	GO:0016747//transferase activity, transferring acyl groups other than amino-acyl groups	GO:0008152//metabolic process
CL1579.Contig4_All	2837.95	1695.87	-1.01202	6.42578e-120	3.44931e-118	Down	-	-	-	-	-	-	-	-	-	-	-	-	-	-	-	-	-	-	-	-	-	-	-	-
CL691.Contig6_All	1161.1	396.662	-1.8187	8.41253e-120	4.50685e-118	Down	-	-	-	-	-	-	-	-	-	-	-	-	-	-	-	-	-	-	-	-	-	-	-	-
CL5543.Contig9_All	1164.55	398.961	-1.81465	8.6101e-120	4.60815e-118	Down	gi|675708082|ref|XP_009007836.1|	69.707	4.98611e-09	PREDICTED: histidine-rich glycoprotein-like [Callithrix jacchus]	-	-	-	-	sp|Q9JM99|PRG4_MOUSE	60.8	2e-08	Proteoglycan 4 OS=Mus musculus GN=Prg4 PE=1 SV=2	-	-	-	-	K08867	6e-08	pbi:103063940	63.2	WNK lysine deficient protein kinase [EC:2.7.11.1]!K15720	-	-	-
CL1018.Contig3_All	189.197	1070.41	2.23101	1.50781e-119	8.06189e-118	Up	gi|256574616|dbj|BAH98113.1|	677.167	0	GTP binding protein alpha subunit Gi [Marsupenaeus japonicus]	gi|256574615|dbj|AB488392.1|	504	1e-138	Marsupenaeus japonicus MjGi mRNA for GTP binding protein alpha subunit Gi, complete cds	sp|P41776|GNAI_HOMAM	669	0	Guanine nucleotide-binding protein G(i) subunit alpha OS=Homarus americanus PE=2 SV=2	-	-	-	-	K04630	7e-176	dpx:DAPPUDRAFT_193276	621	guanine nucleotide-binding protein G(i) subunit alpha	-	GO:0019001//guanyl nucleotide binding;GO:0005525//GTP binding;GO:0031683//G-protein beta/gamma-subunit complex binding;GO:0004871//signal transducer activity;GO:0003924//GTPase activity	GO:0007188//adenylate cyclase-modulating G-protein coupled receptor signaling pathway;GO:0007186//G-protein coupled receptor signaling pathway
Unigene36516_All	313.6	1361.3	1.84879	3.37115e-119	1.80069e-117	Up	-	-	-	-	-	-	-	-	-	-	-	-	-	-	-	-	-	-	-	-	-	-	-	-
CL5893.Contig2_All	585.732	72.4339	-3.2847	1.2679e-118	6.7658e-117	Down	gi|919015392|ref|XP_013392022.1|	194.897	5.97944e-47	PREDICTED: methionine-R-sulfoxide reductase B2, mitochondrial-like [Lingula anatina]	-	-	-	-	sp|Q78J03|MSRB2_MOUSE	164	1e-39	Methionine-R-sulfoxide reductase B2, mitochondrial OS=Mus musculus GN=Msrb2 PE=1 SV=1	MTH711	1e-36	153	---	K07305	8e-42	crg:105323572	174	peptide-methionine (R)-S-oxide reductase [EC:1.8.4.12]	-	GO:0033743//peptide-methionine (R)-S-oxide reductase activity;GO:0016671//oxidoreductase activity, acting on a sulfur group of donors, disulfide as acceptor	GO:0030091//protein repair;GO:0055114//oxidation-reduction process;GO:0006979//response to oxidative stress
CL5140.Contig2_All	735.189	146.018	-2.60117	2.45669e-118	1.30965e-116	Down	gi|260806603|ref|XP_002598173.1|	78.1814	2.24857e-12	hypothetical protein BRAFLDRAFT_69500 [Branchiostoma floridae] &gt;gi|229283445|gb|EEN54185.1| hypothetical protein BRAFLDRAFT_69500 [Branchiostoma floridae]	gi|951564089|ref|XM_014625506.1|	63.9	3e-06	PREDICTED: Dinoponera quadriceps flocculation protein FLO11 (LOC106747705), transcript variant X6, mRNA	sp|Q28256|GP1BA_CANFA	61.2	3e-09	Platelet glycoprotein Ib alpha chain OS=Canis familiaris GN=GP1BA PE=2 SV=2	YPO2725	4e-10	63.9	---	K10955	7e-10	myb:102241796	67	intestinal mucin-2	-	-	-
Unigene1382_All	590.916	75.8831	-3.2303	5.89377e-118	3.13887e-116	Down	-	-	-	-	-	-	-	-	-	-	-	-	-	-	-	-	-	-	-	-	-	-	-	-
CL1147.Contig3_All	53.5625	680.649	3.39842	1.00815e-117	5.36388e-116	Up	gi|646722333|gb|KDR23346.1|	461.07	3.5313e-127	Palmitoyltransferase ZDHHC2 [Zootermopsis nevadensis]	gi|831478915|ref|XM_012862949.1|	81.8	3e-11	PREDICTED: Fundulus heteroclitus zinc finger, DHHC-type containing 20 (zdhhc20), mRNA	sp|Q5FWL7|ZDH15_XENLA	348	3e-95	Palmitoyltransferase ZDHHC15 OS=Xenopus laevis GN=zdhhc15 PE=2 SV=1	SPBC2F12.15c	1e-29	130	---	K20028	2e-116	isc:IscW_ISCW021863	422	palmitoyltransferase ZDHHC2/15/20 [EC:2.3.1.225]	-	GO:0008270//zinc ion binding	-
CL3083.Contig2_All	958.942	274.789	-2.07231	1.09444e-117	5.81725e-116	Down	-	-	-	-	-	-	-	-	-	-	-	-	-	-	-	-	-	-	-	-	-	-	-	-
CL1098.Contig5_All	722.23	0.001	-10.7655	1.41891e-117	7.53452e-116	Down	-	-	-	-	-	-	-	-	-	-	-	-	-	-	-	-	-	-	-	-	-	-	-	-
CL1009.Contig4_All	221.161	1134.8	2.09007	7.60633e-117	4.02327e-115	Up	gi|361095328|gb|AEW10560.1|	448.743	2.09714e-123	electron transfer flavoprotein subunit beta [Scylla paramamosain]	gi|361095327|gb|JN896342.1|	113	9e-21	Scylla paramamosain electron transfer flavoprotein subunit beta (ETFB) mRNA, complete cds	sp|P38117|ETFB_HUMAN	372	2e-102	Electron transfer flavoprotein subunit beta OS=Homo sapiens GN=ETFB PE=1 SV=3	RSc0923	6e-82	303	---	K03521	4e-105	dpx:DAPPUDRAFT_305476	385	electron transfer flavoprotein beta subunit	-	GO:0009055//electron carrier activity	-
CL6707.Contig3_All	349.02	1425.68	1.76108	8.27846e-117	4.37451e-115	Up	gi|41017301|sp|Q25338.1|LITD_LATTR	244.973	1.3889e-61	RecName: Full=Delta-latroinsectotoxin-Lt1a; Short=Delta-LIT-Lt1a; AltName: Full=Delta-latroinsectotoxin; Short=Delta-LIT; Flags: Precursor &gt;gi|1235978|emb|CAA63363.1| delta-latroinsectotoxin precursor [Latrodectus tredecimguttatus] &gt;gi|1589528|prf||2211313A delta-latroinsectotoxin	-	-	-	-	sp|Q25338|LITD_LATTR	244	1e-63	Delta-latroinsectotoxin-Lt1a OS=Latrodectus tredecimguttatus PE=1 SV=1	alr7243_1	6e-26	119	---	K10380	9e-35	soc:105201790	152	ankyrin	GO:0005576//extracellular region	GO:0005515//protein binding;GO:0008061//chitin binding	GO:0006030//chitin metabolic process
CL241.Contig2_All	2147.68	1141.7	-1.1808	1.40251e-116	7.40393e-115	Down	gi|926615085|ref|XP_013772609.1|	1205.66	0	PREDICTED: unconventional myosin-Ic-like [Limulus polyphemus]	gi|667677299|gb|AE014296.5|	131	1e-25	Drosophila melanogaster chromosome 3L	sp|Q23979|MY61F_DROME	1123	0	Myosin-IB OS=Drosophila melanogaster GN=Myo61F PE=1 SV=3	YMR109w	7e-159	561	---	K10356	0	dpx:DAPPUDRAFT_306979	1199	myosin I	GO:0016459//myosin complex	GO:0005524//ATP binding;GO:0005515//protein binding;GO:0003774//motor activity	-
CL80.Contig3_All	267.813	1242.87	1.94519	1.4683e-116	7.74371e-115	Up	gi|675373842|gb|KFM66744.1|	883.634	0	MAGUK p55 subfamily member 5, partial [Stegodyphus mimosarum]	gi|926626462|ref|XM_013923314.1|	75.8	4e-09	PREDICTED: Limulus polyphemus MAGUK p55 subfamily member 5-like (LOC106463298), mRNA	sp|Q8N3R9|MPP5_HUMAN	645	0	MAGUK p55 subfamily member 5 OS=Homo sapiens GN=MPP5 PE=1 SV=3	SPBC1198.05	7e-22	105	---	K06091	0	api:100158931	830	MAGUK p55 subfamily member 5	-	GO:0005515//protein binding	GO:0070830//bicellular tight junction assembly;GO:0090162//establishment of epithelial cell polarity
CL2562.Contig2_All	170.191	1007.18	2.2959	1.58896e-116	8.37191e-115	Up	gi|926620506|ref|XP_013775548.1|	319.701	6.83412e-84	PREDICTED: receptor-type tyrosine-protein phosphatase epsilon-like isoform X1 [Limulus polyphemus]	-	-	-	-	sp|P18433|PTPRA_HUMAN	256	6e-67	Receptor-type tyrosine-protein phosphatase alpha OS=Homo sapiens GN=PTPRA PE=1 SV=2	SPAC11E3.09	2e-21	104	---	K05695	5e-74	aec:105145698	283	receptor-type tyrosine-protein phosphatase F [EC:3.1.3.48]!K06776	-	GO:0016791//phosphatase activity;GO:0004725//protein tyrosine phosphatase activity;GO:0005515//protein binding	GO:0006470//protein dephosphorylation;GO:0016311//dephosphorylation
Unigene8850_All	570.182	68.9847	-3.31627	1.84632e-116	9.70904e-115	Down	-	-	-	-	-	-	-	-	-	-	-	-	-	-	-	-	-	-	-	-	-	-	-	-
CL3524.Contig4_All	407.766	1548.71	1.65605	2.25932e-116	1.18693e-114	Up	gi|939278822|ref|XP_014259970.1|	575.089	7.85758e-161	PREDICTED: long-chain-fatty-acid--CoA ligase 4-like isoform X2 [Cimex lectularius] &gt;gi|939278824|ref|XP_014259971.1| PREDICTED: long-chain-fatty-acid--CoA ligase 4-like isoform X2 [Cimex lectularius]	-	-	-	-	sp|O60488|ACSL4_HUMAN	462	6e-129	Long-chain-fatty-acid--CoA ligase 4 OS=Homo sapiens GN=ACSL4 PE=1 SV=2	SPBP4H10.11c	7e-88	325	---	K01897	4e-160	cqu:CpipJ_CPIJ019378	569	long-chain acyl-CoA synthetase [EC:6.2.1.3]	-	GO:0003824//catalytic activity	GO:0008152//metabolic process
CL4522.Contig1_All	2036.24	1054.32	-1.21879	3.18653e-116	1.67242e-114	Down	gi|675377105|gb|KFM70007.1|	593.964	3.55077e-167	Alpha-L-fucosidase, partial [Stegodyphus mimosarum]	gi|241691737|ref|XM_002412889.1|	73.8	7e-09	Ixodes scapularis alpha-L-fucosidase, putative, mRNA	sp|C3YWU0|FUCO_BRAFL	546	6e-155	Alpha-L-fucosidase OS=Branchiostoma floridae GN=BRAFLDRAFT_56888 PE=3 SV=2	TM0306	1e-56	219	---	K01206	5e-165	dpx:DAPPUDRAFT_55824	583	alpha-L-fucosidase [EC:3.2.1.51]	-	GO:0004560//alpha-L-fucosidase activity	GO:0006004//fucose metabolic process;GO:0005975//carbohydrate metabolic process
CL1973.Contig2_All	1934.3	974.983	-1.25756	5.65384e-116	2.96163e-114	Down	gi|657526864|ref|XP_008285507.1|	930.628	0	PREDICTED: bifunctional 3&apos;-phosphoadenosine 5&apos;-phosphosulfate synthase 1 [Stegastes partitus]	gi|823462771|ref|XM_002186976.3|	147	8e-31	PREDICTED: Taeniopygia guttata 3'-phosphoadenosine 5'-phosphosulfate synthase 2 (PAPSS2), transcript variant X3, mRNA	sp|Q27128|PAPSS_URECA	922	0	Bifunctional 3'-phosphoadenosine 5'-phosphosulfate synthase OS=Urechis caupo PE=2 SV=1	SPAC1782.11	3e-56	218	---	K13811	0	tru:101064040	929	3'-phosphoadenosine 5'-phosphosulfate synthase [EC:2.7.7.4 2.7.1.25]	-	GO:0005524//ATP binding;GO:0004020//adenylylsulfate kinase activity;GO:0004781//sulfate adenylyltransferase (ATP) activity	GO:0000103//sulfate assimilation
CL1286.Contig1_All	2013.78	1038.22	-1.22499	7.19486e-116	3.76522e-114	Down	gi|109727161|gb|ABG45886.1|	1284.24	0	heat shock cognate 70 [Macrobrachium nipponense]	gi|42794531|gb|AY466445.1|	3681	0	Macrobrachium rosenbergii heat shock protein 70 mRNA, complete cds	sp|P08108|HSP70_ONCMY	1137	0	Heat shock cognate 70 kDa protein OS=Oncorhynchus mykiss GN=hsc71 PE=2 SV=2	SPAC13G7.02c	0	983	---	K03283	0	cfo:105253571	1159	heat shock 70kDa protein 1/8	-	-	-
CL7693.Contig2_All	22.4617	565.674	4.38524	9.41893e-116	4.92437e-114	Up	gi|14861878|gb|AAK50057.2|AF364404_1	655.596	0	Rh-like protein [Carcinus maenas]	gi|899744425|gb|KJ126844.2|	101	6e-17	Portunus trituberculatus Rh protein mRNA, complete cds	sp|Q69D47|RHBG_ORYLA	440	1e-122	Ammonium transporter Rh type B OS=Oryzias latipes GN=rhbg PE=2 SV=1	AF1746	1e-13	77.8	---	K06580	7e-142	dpx:DAPPUDRAFT_256123	508	ammonium transporter Rh	GO:0016020//membrane	GO:0008519//ammonium transmembrane transporter activity	GO:0072488//ammonium transmembrane transport;GO:0015696//ammonium transport
CL3065.Contig6_All	392.216	1510.76	1.67636	1.60282e-115	8.37173e-114	Up	gi|746847124|ref|XP_011053921.1|	682.174	0	PREDICTED: serine/threonine-protein kinase 24-like isoform X2 [Acromyrmex echinatior] &gt;gi|746847126|ref|XP_011053922.1| PREDICTED: serine/threonine-protein kinase 24-like isoform X2 [Acromyrmex echinatior]	gi|755984826|ref|XM_011312349.1|	274	1e-68	PREDICTED: Fopius arisanus serine/threonine-protein kinase 26 (LOC105271039), transcript variant X4, mRNA	sp|Q99JT2|MST4_MOUSE	483	2e-135	Serine/threonine-protein kinase MST4 OS=Mus musculus GN=Mst4 PE=2 SV=1	YAR019c	1e-43	177	---	K08838	0	aec:105145800	679	serine/threonine-protein kinase 24/25/MST4 [EC:2.7.11.1]	-	GO:0004672//protein kinase activity;GO:0005524//ATP binding	GO:0006468//protein phosphorylation
CL3223.Contig2_All	1309.69	3214.69	1.02626	2.04977e-115	1.06856e-113	Up	gi|998494634|ref|XP_015521443.1|	526.168	3.55857e-146	PREDICTED: uncharacterized protein LOC107225470, partial [Neodiprion lecontei]	gi|797056870|tpe|HG313982.1|	69.9	4e-07	TPA_asm: Oryzias latipes strain Hd-rR, complete genome assembly, chromosome 4	sp|Q8NF91|SYNE1_HUMAN	87.8	3e-16	Nesprin-1 OS=Homo sapiens GN=SYNE1 PE=1 SV=4	-	-	-	-	K00968	7e-16	dwi:Dwil_GK12565	90.5	choline-phosphate cytidylyltransferase [EC:2.7.7.15]	GO:0016021//integral component of membrane	-	-
Unigene26344_All	1131.72	392.063	-1.79856	4.45419e-115	2.31978e-113	Down	gi|557240360|emb|CDJ35613.1|	69.3218	2.262e-09	hypothetical protein, conserved [Eimeria mitis]	-	-	-	-	sp|Q08696|MST2_DROHY	60.8	7e-09	Axoneme-associated protein mst101(2) OS=Drosophila hydei GN=mst101(2) PE=1 SV=1	-	-	-	-	K19538	7e-09	fab:101806355	64.7	retinitis pigmentosa 1	-	-	-
CL27.Contig2_All	487.246	35.6421	-4.04219	5.38926e-115	2.80407e-113	Down	gi|817080133|ref|XP_012262514.1|	1363.59	0	PREDICTED: alanine--tRNA ligase, cytoplasmic isoform X2 [Athalia rosae] &gt;gi|817080135|ref|XP_012262515.1| PREDICTED: alanine--tRNA ligase, cytoplasmic isoform X2 [Athalia rosae] &gt;gi|817080137|ref|XP_012262516.1| PREDICTED: alanine--tRNA ligase, cytoplasmic isoform X2 [Athalia rosae]	gi|551702519|gb|KF131086.1|	373	1e-98	Alpheus immaculatus voucher V173I alanyl-tRNA synthetase (ATS) mRNA, partial cds	sp|P21894|SYAC_BOMMO	1236	0	Alanine--tRNA ligase, cytoplasmic OS=Bombyx mori PE=1 SV=1	YOR335c	0	935	---	K01872	0	bter:100647150	1291	alanyl-tRNA synthetase [EC:6.1.1.7]	GO:0005737//cytoplasm	GO:0003676//nucleic acid binding;GO:0000166//nucleotide binding;GO:0005524//ATP binding;GO:0016876//ligase activity, forming aminoacyl-tRNA and related compounds;GO:0004813//alanine-tRNA ligase activity	GO:0006419//alanyl-tRNA aminoacylation;GO:0043039//tRNA aminoacylation
CL4981.Contig1_All	385.305	1488.92	1.681	2.55712e-114	1.32794e-112	Up	gi|675390089|gb|KFM82986.1|	338.961	2.77307e-90	Short-chain dehydrogenase/reductase family 16C member 6, partial [Stegodyphus mimosarum]	gi|689737701|emb|LM225909.1|	65.9	2e-06	Strongylus vulgaris genome assembly S_vulgaris_Kentucky ,scaffold SVUK_contig0000990	sp|Q05A13|S16C6_MOUSE	282	2e-75	Short-chain dehydrogenase/reductase family 16C member 6 OS=Mus musculus GN=Sdr16c6 PE=2 SV=1	MA2686	1e-31	137	---	K15734	8e-86	crg:105330579	321	all-trans-retinol dehydrogenase (NAD+) [EC:1.1.1.105]	-	GO:0016491//oxidoreductase activity	GO:0008152//metabolic process
Unigene13035_All	431.956	1585.5	1.60679	4.00301e-114	2.07682e-112	Up	gi|919094581|ref|XP_013384161.1|	231.876	3.25912e-58	PREDICTED: uncharacterized protein LOC106154375 [Lingula anatina]	-	-	-	-	-	-	-	-	-	-	-	-	K19027	1e-07	aqu:100637580	61.2	zinc finger FYVE domain-containing protein 26	-	-	-
CL2189.Contig1_All	959.806	285.137	-2.02028	4.73048e-114	2.45189e-112	Down	gi|568250501|gb|ETN60170.1|	283.878	4.93569e-74	xanthine dehydrogenase [Anopheles darlingi]	gi|974060055|ref|XM_015371672.1|	97.6	3e-16	PREDICTED: Cyprinodon variegatus aldehyde oxidase 1 (aox1), mRNA	sp|P47990|XDH_CHICK	268	2e-71	Xanthine dehydrogenase/oxidase OS=Gallus gallus GN=XDH PE=1 SV=1	mlr5134	9e-35	146	---	K00106	1e-71	mde:101897226	273	xanthine dehydrogenase/oxidase [EC:1.17.1.4 1.17.3.2]	-	GO:0009055//electron carrier activity;GO:0016491//oxidoreductase activity;GO:0051537//2 iron, 2 sulfur cluster binding;GO:0051536//iron-sulfur cluster binding;GO:0046872//metal ion binding	GO:0055114//oxidation-reduction process
CL2893.Contig5_All	936.48	2546.68	1.17411	1.00785e-113	5.21888e-112	Up	gi|321458007|gb|EFX69083.1|	1101.66	0	hypothetical protein DAPPUDRAFT_329474 [Daphnia pulex]	gi|910327153|ref|XM_013311291.1|	155	4e-33	PREDICTED: Papilio xuthus glutamine--fructose-6-phosphate aminotransferase [isomerizing] 1-like (LOC106117160), mRNA	sp|Q4KMC4|GFPT2_RAT	930	0	Glutamine--fructose-6-phosphate aminotransferase [isomerizing] 2 OS=Rattus norvegicus GN=Gfpt2 PE=2 SV=3	YKL104c	0	751	---	K00820	0	dpx:DAPPUDRAFT_329474	1101	glucosamine--fructose-6-phosphate aminotransferase (isomerizing) [EC:2.6.1.16]	-	GO:0030246//carbohydrate binding	GO:0005975//carbohydrate metabolic process
Unigene39261_All	429.364	9.19796	-5.81394	1.7966e-113	9.28544e-112	Down	-	-	-	-	-	-	-	-	-	-	-	-	-	-	-	-	-	-	-	-	-	-	-	-
CL6914.Contig3_All	438.003	1591.25	1.59195	4.95841e-113	2.56024e-111	Up	gi|761915901|ref|XP_011406968.1|	70.0922	3.8958e-09	PREDICTED: uncharacterized protein LOC105314479 [Amphimedon queenslandica]	-	-	-	-	-	-	-	-	-	-	-	-	-	-	-	-	-	-	-	-
CL1434.Contig2_All	222.889	1118.7	2.05823	5.20233e-113	2.68363e-111	Up	-	-	-	-	-	-	-	-	-	-	-	-	-	-	-	-	-	-	-	-	-	-	-	-
Unigene21563_All	1692.4	801.372	-1.34772	5.22734e-113	2.69397e-111	Down	gi|291235674|ref|XP_002737769.1|	372.474	2.06767e-100	PREDICTED: retinoid-inducible serine carboxypeptidase-like [Saccoglossus kowalevskii]	-	-	-	-	sp|Q920A5|RISC_MOUSE	319	1e-86	Retinoid-inducible serine carboxypeptidase OS=Mus musculus GN=Scpep1 PE=2 SV=2	YBR139w	8e-24	110	---	K09646	3e-101	sko:100374841	372	serine carboxypeptidase 1 [EC:3.4.16.-]	-	GO:0004185//serine-type carboxypeptidase activity	GO:0006508//proteolysis
CL2513.Contig3_All	0.001	780.677	10.3394	7.79781e-113	4.01106e-111	Up	gi|846925119|gb|AKN21220.1|	2312.34	0	relish [Macrobrachium rosenbergii]	gi|846925118|gb|KR827675.1|	9258	0	Macrobrachium rosenbergii relish mRNA, complete cds	sp|Q94527|NFKB1_DROME	222	8e-57	Nuclear factor NF-kappa-B p110 subunit OS=Drosophila melanogaster GN=Rel PE=1 SV=1	all2748	2e-12	74.3	---	K02580	1e-105	spu:373533	388	nuclear factor NF-kappa-B p105 subunit	GO:0005634//nucleus;GO:0005737//cytoplasm	GO:0003700//transcription factor activity, sequence-specific DNA binding;GO:0005515//protein binding;GO:0003677//DNA binding	GO:0006355//regulation of transcription, DNA-templated
CL477.Contig3_All	490.702	1697.02	1.52089	9.00361e-113	4.62692e-111	Up	gi|321475186|gb|EFX86149.1|	3147.84	0	hypothetical protein DAPPUDRAFT_187511 [Daphnia pulex]	gi|440200832|gb|JQ784413.1|	165	2e-35	Cacographis osteolalis voucher Coste carbamoylphosphate synthetase/aspartate transcarbamylase/dihydroorotase mRNA, partial cds	sp|P27708|PYR1_HUMAN	2911	0	CAD protein OS=Homo sapiens GN=CAD PE=1 SV=3	YJL130c_2	0	1275	---	K11540	0	dpx:DAPPUDRAFT_187511	3147	carbamoyl-phosphate synthase / aspartate carbamoyltransferase / dihydroorotase [EC:6.3.5.5 2.1.3.2 3.5.2.3]	-	GO:0046872//metal ion binding;GO:0016743//carboxyl- or carbamoyltransferase activity;GO:0016597//amino acid binding;GO:0004070//aspartate carbamoyltransferase activity;GO:0016812//hydrolase activity, acting on carbon-nitrogen (but not peptide) bonds, in cyclic amides;GO:0016787//hydrolase activity;GO:0005524//ATP binding	GO:0006807//nitrogen compound metabolic process;GO:0006520//cellular amino acid metabolic process;GO:0006207//'de novo' pyrimidine nucleobase biosynthetic process
Unigene3355_All	2.59174	551.877	7.46509	1.34071e-112	6.88331e-111	Up	-	-	-	-	-	-	-	-	-	-	-	-	-	-	-	-	-	-	-	-	-	-	-	-
Unigene24794_All	1346.84	3253.78	1.00334	1.34107e-112	6.87864e-111	Up	gi|123472754|ref|XP_001319569.1|	67.3958	1.20679e-08	viral A-type inclusion protein [Trichomonas vaginalis G3]	-	-	-	-	sp|P16053|NFM_CHICK	57	1e-07	Neurofilament medium polypeptide OS=Gallus gallus GN=NEFM PE=2 SV=2	-	-	-	-	K20283	9e-08	sasa:106610982	61.6	golgin subfamily A member 4	-	GO:0008233//peptidase activity	-
CL634.Contig8_All	0.001	671.451	9.33299	4.33177e-112	2.21767e-110	Up	-	-	-	-	-	-	-	-	-	-	-	-	-	-	-	-	-	-	-	-	-	-	-	-
CL1118.Contig2_All	1476.42	643.857	-1.46649	4.892e-112	2.50212e-110	Down	gi|795036122|ref|XP_011865173.1|	57.7658	1.56341e-06	PREDICTED: vanin-like protein 1 isoform X2 [Vollenhovia emeryi] &gt;gi|795036125|ref|XP_011865174.1| PREDICTED: vanin-like protein 1 isoform X2 [Vollenhovia emeryi]	gi|2826890|emb|AL021546.1|	71.9	9e-09	Human DNA sequence from clone 15E1 on chromosome 12, complete sequence	-	-	-	-	-	-	-	-	K08069	4e-07	amj:102558568	57	pantetheine hydrolase [EC:3.5.1.92]!K01435	-	-	-
CL3821.Contig1_All	940.8	2540.93	1.16421	5.64109e-112	2.88254e-110	Up	gi|926641918|ref|XP_013787110.1|	228.024	1.19677e-56	PREDICTED: uncharacterized protein LOC106471068 [Limulus polyphemus]	-	-	-	-	sp|Q5RDY9|F151A_PONAB	170	3e-41	Protein FAM151A OS=Pongo abelii GN=FAM151A PE=2 SV=1	-	-	-	-	K04679	7e-08	aam:106496341	63.2	MAD, mothers against decapentaplegic interacting protein	-	-	-
CL2638.Contig3_All	2268.63	1264.72	-1.1122	5.83165e-112	2.97711e-110	Down	gi|194865654|ref|XP_001971537.1|	396.741	1.97978e-107	uncharacterized protein Dere_GG15024, isoform A [Drosophila erecta] &gt;gi|190653320|gb|EDV50563.1| uncharacterized protein Dere_GG15024, isoform A [Drosophila erecta]	gi|759057693|ref|XM_011339802.1|	89.7	2e-13	PREDICTED: Cerapachys biroi IST1 homolog (LOC105279784), mRNA	sp|Q3ZBV1|IST1_BOVIN	340	1e-92	IST1 homolog OS=Bos taurus GN=IST1 PE=2 SV=1	-	-	-	-	K19476	3e-108	der:Dere_GG15024	396	vacuolar protein sorting-associated protein IST1	-	-	-
CL1764.Contig1_All	779.249	183.959	-2.35189	6.68458e-112	3.40932e-110	Down	gi|557508753|emb|CDI87905.1|	107.457	1.14817e-20	hypothetical protein EPH_0068070 [Eimeria praecox]	gi|195046266|ref|XM_001992082.1|	63.9	7e-06	Drosophila grimshawi GH24389 (Dgri\GH24389), mRNA	sp|Q54UG3|Y1095_DICDI	98.2	6e-20	UPF0746 protein DDB_G0281095 OS=Dictyostelium discoideum GN=DDB_G0281095 PE=3 SV=1	YBR112c	1e-09	63.5	---	K14972	4e-19	dgr:Dgri_GH12332	99.4	PAX-interacting protein 1	-	-	-
Unigene36588_All	1091.98	375.966	-1.80747	7.52608e-112	3.83491e-110	Down	gi|295293373|gb|ADF87936.1|	112.464	1.4605e-22	PDGF/VEGF-related factor 1 [Eriocheir sinensis]	gi|55785616|emb|CR545467.4|	77.8	3e-10	Zebrafish DNA sequence from clone CH211-196P10 in linkage group 16, complete sequence	sp|Q03376|BAR3_CHITE	59.3	1e-08	Balbiani ring protein 3 OS=Chironomus tentans GN=BR3 PE=2 SV=1	-	-	-	-	K16858	3e-10	pxy:105382749	68.6	vascular endothelial growth factor B!K05449	-	-	-
CL2846.Contig2_All	686.81	2070.69	1.32293	1.56965e-111	7.97565e-110	Up	gi|817060520|ref|XP_012251821.1|	224.172	1.17086e-55	PREDICTED: high affinity copper uptake protein 1 isoform X3 [Athalia rosae]	-	-	-	-	sp|O15431|COPT1_HUMAN	165	4e-40	High affinity copper uptake protein 1 OS=Homo sapiens GN=SLC31A1 PE=1 SV=1	-	-	-	-	K14686	3e-50	hst:105182184	203	solute carrier family 31 (copper transporter), member 1	GO:0016021//integral component of membrane	GO:0005375//copper ion transmembrane transporter activity	GO:0035434//copper ion transmembrane transport
CL7649.Contig3_All	1092.85	2806.53	1.0915	1.69509e-111	8.60497e-110	Up	gi|551486813|ref|XP_005794986.1|	848.966	0	PREDICTED: peroxisomal multifunctional enzyme type 2 [Xiphophorus maculatus]	gi|330804235|ref|XM_003290055.1|	95.6	3e-15	Dictyostelium purpureum hypothetical protein, mRNA	sp|P51659|DHB4_HUMAN	811	0	Peroxisomal multifunctional enzyme type 2 OS=Homo sapiens GN=HSD17B4 PE=1 SV=3	Rv0148	3e-70	265	---	K12405	0	xma:102223774	848	3-hydroxyacyl-CoA dehydrogenase / 3a,7a,12a-trihydroxy-5b-cholest-24-enoyl-CoA hydratase / enoyl-CoA hydratase 2 [EC:1.1.1.35 4.2.1.107 4.2.1.119]	-	GO:0016491//oxidoreductase activity	GO:0008152//metabolic process
CL7165.Contig1_All	98.486	789.875	2.73444	1.94072e-111	9.84267e-110	Up	-	-	-	-	-	-	-	-	-	-	-	-	-	-	-	-	-	-	-	-	-	-	-	-
Unigene12565_All	568.454	1839.59	1.42508	5.52475e-111	2.79412e-109	Up	gi|936687609|ref|XP_014221783.1|	128.257	9.59979e-27	PREDICTED: uncharacterized protein LOC106649030 [Trichogramma pretiosum]	-	-	-	-	sp|P40631|MLH_TETTS	53.1	3e-06	Micronuclear linker histone polyprotein OS=Tetrahymena thermophila (strain SB210) GN=MLH PE=1 SV=2	-	-	-	-	K10054	1e-10	cmk:103190730	71.6	probable transcription factor PML	-	-	-
CL166.Contig5_All	371.482	1439.48	1.68499	5.93199e-111	2.99728e-109	Up	gi|646709938|gb|KDR15593.1|	1009.59	0	MAP/microtubule affinity-regulating kinase 3, partial [Zootermopsis nevadensis]	gi|752893444|ref|XM_011266560.1|	291	4e-74	PREDICTED: Camponotus floridanus serine/threonine-protein kinase MARK2-like (LOC105256551), transcript variant X5, mRNA	sp|Q03141|MARK3_MOUSE	770	0	MAP/microtubule affinity-regulating kinase 3 OS=Mus musculus GN=Mark3 PE=1 SV=2	ECU01g0630	3e-36	153	---	K08798	0	dpx:DAPPUDRAFT_313175	977	MAP/microtubule affinity-regulating kinase [EC:2.7.11.1]	-	GO:0004672//protein kinase activity;GO:0005524//ATP binding	GO:0006468//protein phosphorylation
Unigene44199_All	0.001	657.654	9.30303	2.96819e-110	1.49557e-108	Up	-	-	-	-	-	-	-	-	-	-	-	-	-	-	-	-	-	-	-	-	-	-	-	-
CL1244.Contig7_All	1655.26	785.275	-1.34498	3.12676e-110	1.574e-108	Down	gi|657588683|ref|XP_008298693.1|	70.8626	3.69568e-09	PREDICTED: intersectin-2-like isoform X2 [Stegastes partitus]	-	-	-	-	sp|Q6Y7W6|PERQ2_HUMAN	58.5	2e-07	PERQ amino acid-rich with GYF domain-containing protein 2 OS=Homo sapiens GN=GIGYF2 PE=1 SV=1	-	-	-	-	K12559	5e-08	tru:101080179	64.3	myosin X!K20045	-	-	-
CL1348.Contig1_All	590.052	1874.08	1.39808	7.26903e-110	3.64905e-108	Up	gi|915666366|gb|KOC68271.1|	391.349	1.31256e-105	MOB kinase activator-like 3 [Habropoda laboriosa]	gi|998495468|ref|XM_015667913.1|	105	6e-18	PREDICTED: Neodiprion lecontei MOB kinase activator-like 3 (LOC107226932), transcript variant X2, mRNA	sp|Q9VL13|MOB3_DROME	360	3e-98	MOB kinase activator-like 3 OS=Drosophila melanogaster GN=Mob3 PE=2 SV=1	-	-	-	-	K06685	5e-83	cel:CELE_T12B3.4	313	MOB kinase activator 1	-	-	-
CL7296.Contig2_All	112.308	819.768	2.59855	1.61715e-109	8.1106e-108	Up	gi|817069733|ref|XP_012256857.1|	660.218	0	PREDICTED: mitogen-activated protein kinase kinase kinase 12 isoform X2 [Athalia rosae]	gi|964140340|ref|XM_014908971.1|	81.8	8e-11	Drosophila ananassae uncharacterized protein, transcript variant D (Dana\GF10720), mRNA	sp|Q5R8X7|M3K13_PONAB	555	5e-157	Mitogen-activated protein kinase kinase kinase 13 OS=Pongo abelii GN=MAP3K13 PE=2 SV=1	YAR019c	4e-28	126	---	K04422	0	bter:100644256	649	mitogen-activated protein kinase kinase kinase 13 [EC:2.7.11.25]	-	GO:0042803//protein homodimerization activity;GO:0004709//MAP kinase kinase kinase activity;GO:0005524//ATP binding;GO:0004672//protein kinase activity	GO:0007254//JNK cascade;GO:0000186//activation of MAPKK activity;GO:0046777//protein autophosphorylation;GO:0051092//positive regulation of NF-kappaB transcription factor activity;GO:0006468//protein phosphorylation
[truncated: 10,328 more rows]

## Sheet: Hep_0h-vs-Hep_48h.DEGs
GeneID	Hep_0h	Hep_48h	log2Fold	pvalue	qvalue	Diff	Nr-ID	Nr-Score	Nr-Evalue	Nr-annotation	Nt-ID	Nt-Score	Nt-Evalue	Nt-annotation	Swissprot-ID	Swissprot-Score	Swissprot-Evalue	Swissprot-annotation	COG-ID	COG-Evalue	COG-Score	COG-Function-Description	KO_id	KEGG-Evalue	KEGG-Score	KEGG-Gene	ko_definition	GO-CellularComponent	GO-MolecularFunction	GO-BiologicalProcess
[truncated: 10,937 more rows]

## Sheet: Hep_3h-vs-Hep_48h.DEGs
GeneID	Hep_3h	Hep_48h	log2Fold	pvalue	qvalue	Diff	Nr-ID	Nr-Score	Nr-Evalue	Nr-annotation	Nt-ID	Nt-Score	Nt-Evalue	Nt-annotation	Swissprot-ID	Swissprot-Score	Swissprot-Evalue	Swissprot-annotation	COG-ID	COG-Evalue	COG-Score	COG-Function-Description	KO_id	KEGG-Evalue	KEGG-Score	KEGG-Gene	ko_definition	GO-CellularComponent	GO-MolecularFunction	GO-BiologicalProcess
[truncated: 11,498 more rows]
