# Supplementary material for: Comparative Transcriptome Analysis of the Hepatopancreas from Macrobrachium rosenbergii Exposed to the Heavy Metal Copper
Source: Animals (Basel). 2024 Apr 5;14(7):1117. doi: 10.3390/ani14071117 (PMC11011146; doi:10.3390/ani14071117)
Supplement: Supplementary file 1 [file animals-14-01117-s001.zip › Supplementary Materials-Table S4.xls]

Unigene ID	SSR sequence	SSR unit	Unigene length (bp)	SSR length (bp)	Product sequence	Forward primer	Forward TM	Reverse primer	Reverse TM	Product length (bp)
CL1019.Contig1_All_984_1	GAGGAGGAGGAGGAGGAG	GAG(3*6)	6119	18	CGTCTGAGGTATTGATCTCTTCGGCGAT[GAGGAGGAGGAGGAGGAG]TCTTGACGCATCGAAAACATTTGTCGGACCTTCGTAACTGTTCCTGGAGTCTTC	CGTCTGAGGTATTGATCTCTTCG	60.268	GAAGACTCCAGGAACAGTTACGA	59.803	100
CL1019.Contig1_All_984_2	GAGGAGGAGGAGGAGGAG	GAG(3*6)	6119	18	AAGTCTGTCTGTGTTTCTGAGCCGCGTTGGCGAGGCGATCTTCGTCTGAGGTATTGATCTCTTCGGCGAT[GAGGAGGAGGAGGAGGAG]TCTTGACGCATCGAAAACATTTGTCGGACCTTCGTAACTGTTCCTGGAGT	AAGTCTGTCTGTGTTTCTGAGCC	59.974	ACTCCAGGAACAGTTACGAAGGT	60.445	138
CL1019.Contig1_All_984_3	GAGGAGGAGGAGGAGGAG	GAG(3*6)	6119	18	CGATCTTCGTCTGAGGTATTGATCTCTTCGGCGAT[GAGGAGGAGGAGGAGGAG]TCTTGACGCATCGAAAACATTTGTCGGACCTTCGTAACTGTTCCTGGAGTCTTC	CGATCTTCGTCTGAGGTATTGAT	59.628	GAAGACTCCAGGAACAGTTACGA	59.803	107
CL1019.Contig1_All_984_4	GAGGAGGAGGAGGAGGAG	GAG(3*6)	6119	18	CGTCTGAGGTATTGATCTCTTCGGCGAT[GAGGAGGAGGAGGAGGAG]TCTTGACGCATCGAAAACATTTGTCGGACCTTCGTAACTGTTCCTGGAGT	CGTCTGAGGTATTGATCTCTTCG	60.268	ACTCCAGGAACAGTTACGAAGGT	60.445	96
CL1019.Contig1_All_984_5	GAGGAGGAGGAGGAGGAG	GAG(3*6)	6119	18	CGTCTGAGGTATTGATCTCTTCGGCGAT[GAGGAGGAGGAGGAGGAG]TCTTGACGCATCGAAAACATTTGTCGGACCTTCGTAACTGTTCCTGGAGTCTTCTCTGTG	CGTCTGAGGTATTGATCTCTTCG	60.268	CACAGAGAAGACTCCAGGAACAG	60.466	106
CL1019.Contig4_All_986_1	CGGCGGCGGCGGCGG	CGG(3*5)	5942	15	TTCTCTCCCCTCTTTCTTCTTGTCCTTCTGGAT[CGGCGGCGGCGGCGG]CACCGCCTTCAGGATGACAGCATCGCCTTTATTATCAGCCGGCCCTACGATGACATAAAACGCTACTAAAAACTACAAGCCAAATTTGAAACTGTGACCATACACTGC	TTCTCTCCCCTCTTTCTTCTTGT	59.882	GCAGTGTATGGTCACAGTTTCAA	60.088	156
CL1019.Contig4_All_986_3	CGGCGGCGGCGGCGG	CGG(3*5)	5942	15	TTTCTCTCCCCTCTTTCTTCTTGTCCTTCTGGAT[CGGCGGCGGCGGCGG]CACCGCCTTCAGGATGACAGCATCGCCTTTATTATCAGCCGGCCCTACGATGACATAAAACGCTACTAAAAACTACAAGCCAAATTTGAAACTGTGACCATACACTGC	TTTCTCTCCCCTCTTTCTTCTTG	60.339	GCAGTGTATGGTCACAGTTTCAA	60.088	157
CL1019.Contig4_All_986_4	CGGCGGCGGCGGCGG	CGG(3*5)	5942	15	TCTCTCCCCTCTTTCTTCTTGTCCTTCTGGAT[CGGCGGCGGCGGCGG]CACCGCCTTCAGGATGACAGCATCGCCTTTATTATCAGCCGGCCCTACGATGACATAAAACGCTACTAAAAACTACAAGCCAAATTTGAAACTGTGACCATACACTGC	TCTCTCCCCTCTTTCTTCTTGTC	60.355	GCAGTGTATGGTCACAGTTTCAA	60.088	155
CL1024.Contig1_All_987_1	GAGAGAGAGAGA	GA(2*6)	2484	12	CGAAAGAAAAGACAAAAGCTGACTTACTGAACAATACTTATGTTTATATGGCAAATGACAT[GAGAGAGAGAGA]AAATTGCCAGTTCCCTCTGTGCAACATAATTCT	CGAAAGAAAAGACAAAAGCTGAC	59.589	AGAATTATGTTGCACAGAGGGAA	60.014	106
CL1024.Contig1_All_987_2	GAGAGAGAGAGA	GA(2*6)	2484	12	ACGAAAGAAAAGACAAAAGCTGACTTACTGAACAATACTTATGTTTATATGGCAAATGACAT[GAGAGAGAGAGA]AAATTGCCAGTTCCCTCTGTGCAACATAATTCT	ACGAAAGAAAAGACAAAAGCTGA	59.589	AGAATTATGTTGCACAGAGGGAA	60.014	107
CL1024.Contig1_All_987_3	GAGAGAGAGAGA	GA(2*6)	2484	12	CGAAAGAAAAGACAAAAGCTGACTTACTGAACAATACTTATGTTTATATGGCAAATGACAT[GAGAGAGAGAGA]AAATTGCCAGTTCCCTCTGTGCAACATAATTC	CGAAAGAAAAGACAAAAGCTGAC	59.589	GAATTATGTTGCACAGAGGGAAC	59.891	105
CL1024.Contig1_All_987_4	GAGAGAGAGAGA	GA(2*6)	2484	12	ACGAAAGAAAAGACAAAAGCTGACTTACTGAACAATACTTATGTTTATATGGCAAATGACAT[GAGAGAGAGAGA]AAATTGCCAGTTCCCTCTGTGCAACATAATTC	ACGAAAGAAAAGACAAAAGCTGA	59.589	GAATTATGTTGCACAGAGGGAAC	59.891	106
CL1024.Contig1_All_987_5	GAGAGAGAGAGA	GA(2*6)	2484	12	GTTACCTATCTGCTGCCTGACTGGTAGCTACAGTATGGTGCTGTGTATGTTTTTTTACGAAAGAAAAGACAAAAGCTGACTTACTGAACAATACTTATGTTTATATGGCAAATGACAT[GAGAGAGAGAGA]AAATTGCCAGTTCCCTCTGTGCAACATAAT	GTTACCTATCTGCTGCCTGACTG	60.329	ATTATGTTGCACAGAGGGAACTG	60.419	160
CL1053.Contig2_All_992_1	ATACATACATACATACATAC	ATAC(4*5)	5596	20	TTATGATGATGCTGAATTGCCTTCTTGGTCCCAGCACCAGGGCTGGCCTCAGTGCCATACCTT[ATACATACATACATACATAC]ATAGACTTGTGTAGACAGTACGATGACATTCATGAATAAATTTTGTGCCTCATGA	TTATGATGATGCTGAATTGCCTT	60.811	TCATGAGGCACAAAATTTATTCA	59.485	138
CL1053.Contig2_All_992_2	ATACATACATACATACATAC	ATAC(4*5)	5596	20	TTTATGATGATGCTGAATTGCCTTCTTGGTCCCAGCACCAGGGCTGGCCTCAGTGCCATACCTT[ATACATACATACATACATAC]ATAGACTTGTGTAGACAGTACGATGACATTCATGAATAAATTTTGTGCCTCATGA	TTTATGATGATGCTGAATTGCCT	60.811	TCATGAGGCACAAAATTTATTCA	59.485	139
CL1053.Contig2_All_992_3	ATACATACATACATACATAC	ATAC(4*5)	5596	20	TTTTTATGATGATGCTGAATTGCCTTCTTGGTCCCAGCACCAGGGCTGGCCTCAGTGCCATACCTT[ATACATACATACATACATAC]ATAGACTTGTGTAGACAGTACGATGACATTCATGAATAAATTTTGTGCCTCATGA	TTTTTATGATGATGCTGAATTGC	59.126	TCATGAGGCACAAAATTTATTCA	59.485	141
CL1053.Contig2_All_992_4	ATACATACATACATACATAC	ATAC(4*5)	5596	20	TTTATGATGATGCTGAATTGCCTTCTTGGTCCCAGCACCAGGGCTGGCCTCAGTGCCATACCTT[ATACATACATACATACATAC]ATAGACTTGTGTAGACAGTACGATGACATTCATGAATAAATTTTGTGCCTCATGA	TTTATGATGATGCTGAATTGCC	59.935	TCATGAGGCACAAAATTTATTCA	59.485	139
CL1053.Contig2_All_992_5	ATACATACATACATACATAC	ATAC(4*5)	5596	20	TTTTATGATGATGCTGAATTGCCTTCTTGGTCCCAGCACCAGGGCTGGCCTCAGTGCCATACCTT[ATACATACATACATACATAC]ATAGACTTGTGTAGACAGTACGATGACATTCATGAATAAATTTTGTGCCTCATGA	TTTTATGATGATGCTGAATTGCC	61.146	TCATGAGGCACAAAATTTATTCA	59.485	140
CL1054.Contig6_All_994_1	AGAGAGAGAGAGAGAGAG	AG(2*9)	610	18	GTTTTTGCATGTTACTGAGAGGGAA[AGAGAGAGAGAGAGAGAG]ATAGCGCAAACCACTCCGATAAAAGCCTAAAAGGGGTCATG	GTTTTTGCATGTTACTGAGAGGG	60.048	CATGACCCCTTTTAGGCTTTTAT	59.769	84
CL1054.Contig6_All_994_2	AGAGAGAGAGAGAGAGAG	AG(2*9)	610	18	GTTTTTGCATGTTACTGAGAGGGAA[AGAGAGAGAGAGAGAGAG]ATAGCGCAAACCACTCCGATAAAAGCCTAAAAGGGGTCAT	GTTTTTGCATGTTACTGAGAGGG	60.048	ATGACCCCTTTTAGGCTTTTATC	58.983	83
CL1054.Contig6_All_994_3	AGAGAGAGAGAGAGAGAG	AG(2*9)	610	18	TTTTGCATGTTACTGAGAGGGAA[AGAGAGAGAGAGAGAGAG]ATAGCGCAAACCACTCCGATAAAAGCCTAAAAGGGGTCATG	TTTTGCATGTTACTGAGAGGGAA	60.989	CATGACCCCTTTTAGGCTTTTAT	59.769	82
CL1054.Contig6_All_994_4	AGAGAGAGAGAGAGAGAG	AG(2*9)	610	18	TTTTTGCATGTTACTGAGAGGGAA[AGAGAGAGAGAGAGAGAG]ATAGCGCAAACCACTCCGATAAAAGCCTAAAAGGGGTCATG	TTTTTGCATGTTACTGAGAGGGA	60.989	CATGACCCCTTTTAGGCTTTTAT	59.769	83
CL1054.Contig6_All_994_5	AGAGAGAGAGAGAGAGAG	AG(2*9)	610	18	GTTTTTGCATGTTACTGAGAGGGAA[AGAGAGAGAGAGAGAGAG]ATAGCGCAAACCACTCCGATAAAAGCCTAAAAGGGGTC	GTTTTTGCATGTTACTGAGAGGG	60.048	GACCCCTTTTAGGCTTTTATCG	60.308	81
CL1054.Contig6_All_995_1	CCTCCTCCTCCTCCTCCT	CCT(3*6)	880	18	AGACAAAAGGTCCTCTCCTCTGTCATGG[CCTCCTCCTCCTCCTCCT]TCAGGAGAGGGGGGAAAGAGAAAGTATACGTTTTCGGGGAAGGGGGGAGGGGGAACAGGGGGAGTACAAGGCTGGGGAGGTAATCACAGAGTATATTCATCCTCCGA	AGACAAAAGGTCCTCTCCTCTGT	59.806	TCGGAGGATGAATATACTCTGTGA	59.987	153
CL1054.Contig6_All_995_2	CCTCCTCCTCCTCCTCCT	CCT(3*6)	880	18	AGACAAAAGGTCCTCTCCTCTGTCATGG[CCTCCTCCTCCTCCTCCT]TCAGGAGAGGGGGGAAAGAGAAAGTATACGTTTTCGGGGAAGGGGGGAGGGGGAACAGGGGGAGTACAAGGCTGGGGAGGTAATCACAGAGTATATTCATCCTCCGAGG	AGACAAAAGGTCCTCTCCTCTGT	59.806	CCTCGGAGGATGAATATACTCTGT	59.887	155
CL1054.Contig6_All_995_3	CCTCCTCCTCCTCCTCCT	CCT(3*6)	880	18	AGACAAAAGGTCCTCTCCTCTGTCATGG[CCTCCTCCTCCTCCTCCT]TCAGGAGAGGGGGGAAAGAGAAAGTATACGTTTTCGGGGAAGGGGGGAGGGGGAACAGGGGGAGTACAAGGCTGGGGAGGTAAT	AGACAAAAGGTCCTCTCCTCTGT	59.806	ATTACCTCCCCAGCCTTGTACT	60.254	130
CL1054.Contig6_All_995_4	CCTCCTCCTCCTCCTCCT	CCT(3*6)	880	18	AGACAAAAGGTCCTCTCCTCTGTCATGG[CCTCCTCCTCCTCCTCCT]TCAGGAGAGGGGGGAAAGAGAAAGTATACGTTTTCGGGGAAGGGGGGAGGGGGAACAGGGGGAGTACAAGGCTGGGGAGGTAATCACAGAGTAT	AGACAAAAGGTCCTCTCCTCTGT	59.806	ATACTCTGTGATTACCTCCCCAG	58.548	140
CL1054.Contig6_All_995_5	CCTCCTCCTCCTCCTCCT	CCT(3*6)	880	18	GACAAAAGGTCCTCTCCTCTGTCATGG[CCTCCTCCTCCTCCTCCT]TCAGGAGAGGGGGGAAAGAGAAAGTATACGTTTTCGGGGAAGGGGGGAGGGGGAACAGGGGGAGTACAAGGCTGGGGAGGTAATCACAGAGTATATTCATCCTCCGA	GACAAAAGGTCCTCTCCTCTGTC	60.648	TCGGAGGATGAATATACTCTGTGA	59.987	152
CL1055.Contig3_All_997_1	TCTCTCTCTCTC	TC(2*6)	8472	12	GTTTCCCGATTTGAACTCTTCTTGTGAAGGCATTCTTTGACCATAGCGGCCATAAG[TCTCTCTCTCTC]CTCATGGTATCGCCTCTGTTGTTCTA	GTTTCCCGATTTGAACTCTTCTT	59.998	TAGAACAACAGAGGCGATACCAT	60.035	94
CL1055.Contig3_All_997_2	TCTCTCTCTCTC	TC(2*6)	8472	12	GTTTCCCGATTTGAACTCTTCTTGTGAAGGCATTCTTTGACCATAGCGGCCATAAG[TCTCTCTCTCTC]CTCATGGTATCGCCTCTGTTGTTCTAATATGGTGTCCATTTTCAGTTCTTTTGATGCAGGGAGGTAAATATG	GTTTCCCGATTTGAACTCTTCTT	59.998	CATATTTACCTCCCTGCATCAAA	60.207	140
CL1055.Contig3_All_997_3	TCTCTCTCTCTC	TC(2*6)	8472	12	ATTGTTTCCCGATTTGAACTCTTCTTGTGAAGGCATTCTTTGACCATAGCGGCCATAAG[TCTCTCTCTCTC]CTCATGGTATCGCCTCTGTTGTTCTA	ATTGTTTCCCGATTTGAACTCTT	60.224	TAGAACAACAGAGGCGATACCAT	60.035	97
CL1055.Contig3_All_997_4	TCTCTCTCTCTC	TC(2*6)	8472	12	GTTTCCCGATTTGAACTCTTCTTGTGAAGGCATTCTTTGACCATAGCGGCCATAAG[TCTCTCTCTCTC]CTCATGGTATCGCCTCTGTTGTTCTAATATGGTGTCCATTTTCAGTTCTTTTGATGCAGGGAGGTAAATATGAT	GTTTCCCGATTTGAACTCTTCTT	59.998	ATCATATTTACCTCCCTGCATCA	59.714	142
CL1055.Contig3_All_997_5	TCTCTCTCTCTC	TC(2*6)	8472	12	TTGAACTCTTCTTGTGAAGGCATTCTTTGACCATAGCGGCCATAAG[TCTCTCTCTCTC]CTCATGGTATCGCCTCTGTTGTTCTA	TTGAACTCTTCTTGTGAAGGCAT	60.289	TAGAACAACAGAGGCGATACCAT	60.035	84
CL1060.Contig1_All_1004_1	ATGATGATGATGATGATG	ATG(3*6)	2125	18	CTCATCTTATTTTGCATTCCTGATGTTATTATATTTGAGTGTGTTTAGTGAATCAATTTTATTGTTATTCAGTGAAAACTACA[ATGATGATGATGATGATG]ACGATGCATTTTCATTATGAATGTCTTGCATGCTTCTTTA	CTCATCTTATTTTGCATTCCTGA	58.397	TAAAGAAGCATGCAAGACATTCA	59.903	141
CL1060.Contig1_All_1004_2	ATGATGATGATGATGATG	ATG(3*6)	2125	18	ACCTCATCTTATTTTGCATTCCTGATGTTATTATATTTGAGTGTGTTTAGTGAATCAATTTTATTGTTATTCAGTGAAAACTACA[ATGATGATGATGATGATG]ACGATGCATTTTCATTATGAATGTCTTGCATGCTTCTTTA	ACCTCATCTTATTTTGCATTCCT	58.236	TAAAGAAGCATGCAAGACATTCA	59.903	143
CL1060.Contig1_All_1004_3	ATGATGATGATGATGATG	ATG(3*6)	2125	18	CCTCATCTTATTTTGCATTCCTGATGTTATTATATTTGAGTGTGTTTAGTGAATCAATTTTATTGTTATTCAGTGAAAACTACA[ATGATGATGATGATGATG]ACGATGCATTTTCATTATGAATGTCTTGCATGCTTCTTTA	CCTCATCTTATTTTGCATTCCTGA	61.588	TAAAGAAGCATGCAAGACATTCA	59.903	142
CL1060.Contig1_All_1004_4	ATGATGATGATGATGATG	ATG(3*6)	2125	18	CTCATCTTATTTTGCATTCCTGATGTTATTATATTTGAGTGTGTTTAGTGAATCAATTTTATTGTTATTCAGTGAAAACTACA[ATGATGATGATGATGATG]ACGATGCATTTTCATTATGAATGTCTTGCATGCTTCTT	CTCATCTTATTTTGCATTCCTGA	58.397	AAGAAGCATGCAAGACATTCATA	58.914	139
CL1060.Contig1_All_1004_5	ATGATGATGATGATGATG	ATG(3*6)	2125	18	CTCATCTTATTTTGCATTCCTGATGTTATTATATTTGAGTGTGTTTAGTGAATCAATTTTATTGTTATTCAGTGAAAACTACA[ATGATGATGATGATGATG]ACGATGCATTTTCATTATGAATGTCTTGCATGCTTCTTT	CTCATCTTATTTTGCATTCCTGA	58.397	AAAGAAGCATGCAAGACATTCA	59.889	140
CL1060.Contig2_All_1005_1	TCATCATCATCATCATCA	TCA(3*6)	2351	18	TAAAGAAGCATGCAAGACATTCATAATGAAAATGCATCG[TCATCATCATCATCATCA]TTGTAGTTTTCACTGAATAACAATAAAATTGATTCACTAAACACACTCAAATATAATAACATCAGGAATGCAAAATAAGATGAG	TAAAGAAGCATGCAAGACATTCA	59.903	CTCATCTTATTTTGCATTCCTGA	58.397	141
CL1060.Contig2_All_1005_2	TCATCATCATCATCATCA	TCA(3*6)	2351	18	TAAAGAAGCATGCAAGACATTCATAATGAAAATGCATCG[TCATCATCATCATCATCA]TTGTAGTTTTCACTGAATAACAATAAAATTGATTCACTAAACACACTCAAATATAATAACATCAGGAATGCAAAATAAGATGAGGT	TAAAGAAGCATGCAAGACATTCA	59.903	ACCTCATCTTATTTTGCATTCCT	58.236	143
CL1060.Contig2_All_1005_3	TCATCATCATCATCATCA	TCA(3*6)	2351	18	TAAAGAAGCATGCAAGACATTCATAATGAAAATGCATCG[TCATCATCATCATCATCA]TTGTAGTTTTCACTGAATAACAATAAAATTGATTCACTAAACACACTCAAATATAATAACATCAGGAATGCAAAATAAGATGAGG	TAAAGAAGCATGCAAGACATTCA	59.903	CCTCATCTTATTTTGCATTCCTGA	61.588	142
CL1060.Contig2_All_1005_4	TCATCATCATCATCATCA	TCA(3*6)	2351	18	AAGAAGCATGCAAGACATTCATAATGAAAATGCATCG[TCATCATCATCATCATCA]TTGTAGTTTTCACTGAATAACAATAAAATTGATTCACTAAACACACTCAAATATAATAACATCAGGAATGCAAAATAAGATGAG	AAGAAGCATGCAAGACATTCATA	58.914	CTCATCTTATTTTGCATTCCTGA	58.397	139
CL1060.Contig2_All_1005_5	TCATCATCATCATCATCA	TCA(3*6)	2351	18	AAAGAAGCATGCAAGACATTCATAATGAAAATGCATCG[TCATCATCATCATCATCA]TTGTAGTTTTCACTGAATAACAATAAAATTGATTCACTAAACACACTCAAATATAATAACATCAGGAATGCAAAATAAGATGAG	AAAGAAGCATGCAAGACATTCA	59.889	CTCATCTTATTTTGCATTCCTGA	58.397	140
CL1063.Contig2_All_1009_1	ATTATTATTATTATTATT	ATT(3*6)	4917	18	TTCCAGAAGACAGACCCATAAAAAGCTTGACTGCTTGTGTGCATGTAAGCATTCAAAC[ATTATTATTATTATTATT]CTTTTTCTGAAACATCCTTAAAGCCATTTCTTAAAAAGAAGAAATACGGCAAATGACAGGTCTCTGGAAAATTCA	TTCCAGAAGACAGACCCATAAAA	59.987	TGAATTTTCCAGAGACCTGTCAT	59.99	151
CL1063.Contig2_All_1009_2	ATTATTATTATTATTATT	ATT(3*6)	4917	18	CCATAAAAAGCTTGACTGCTTGTGTGCATGTAAGCATTCAAAC[ATTATTATTATTATTATT]CTTTTTCTGAAACATCCTTAAAGCCATTTCTTAAAAAGAAGAAATACGGCAAATGACAGGTCTCTGGAAAATTCA	CCATAAAAAGCTTGACTGCTTGT	59.841	TGAATTTTCCAGAGACCTGTCAT	59.99	136
CL1063.Contig2_All_1009_3	ATTATTATTATTATTATT	ATT(3*6)	4917	18	CCATAAAAAGCTTGACTGCTTGTGTGCATGTAAGCATTCAAAC[ATTATTATTATTATTATT]CTTTTTCTGAAACATCCTTAAAGCCATTTCTTAAAAAGAAGAAATACGGCAAATGACA	CCATAAAAAGCTTGACTGCTTGT	59.841	TGTCATTTGCCGTATTTCTTCTT	60.017	119
CL1063.Contig2_All_1009_4	ATTATTATTATTATTATT	ATT(3*6)	4917	18	CAGACCCATAAAAAGCTTGACTGCTTGTGTGCATGTAAGCATTCAAAC[ATTATTATTATTATTATT]CTTTTTCTGAAACATCCTTAAAGCCATTTCTTAAAAAGAAGAAATACGGCAAATGACAGGTCTCTGGAAAATTCA	CAGACCCATAAAAAGCTTGACTG	60.169	TGAATTTTCCAGAGACCTGTCAT	59.99	141
CL1063.Contig2_All_1009_5	ATTATTATTATTATTATT	ATT(3*6)	4917	18	CAGACCCATAAAAAGCTTGACTGCTTGTGTGCATGTAAGCATTCAAAC[ATTATTATTATTATTATT]CTTTTTCTGAAACATCCTTAAAGCCATTTCTTAAAAAGAAGAAATACGGCAAATGACA	CAGACCCATAAAAAGCTTGACTG	60.169	TGTCATTTGCCGTATTTCTTCTT	60.017	124
CL1068.Contig5_All_1012_1	ACACACACACAC	AC(2*6)	1496	12	GCAAACAAACGCTCCTTAAAATACTAAGCAGTAAATAAAAATACAATCTGTTTGGATATAAAATTATACGGAAAATCACATGATAGATTTCTCAAGATTAAAGGGTATGAAAAGTATAAT[ACACACACACAC]ATACACATAAATATGGGCGCCTT	GCAAACAAACGCTCCTTAAAATA	59.704	AAGGCGCCCATATTTATGTGTA	60.57	155
CL1068.Contig5_All_1012_2	ACACACACACAC	AC(2*6)	1496	12	AGCAAACAAACGCTCCTTAAAATACTAAGCAGTAAATAAAAATACAATCTGTTTGGATATAAAATTATACGGAAAATCACATGATAGATTTCTCAAGATTAAAGGGTATGAAAAGTATAAT[ACACACACACAC]ATACACATAAATATGGGCGCCTT	AGCAAACAAACGCTCCTTAAAAT	60.502	AAGGCGCCCATATTTATGTGTA	60.57	156
CL1068.Contig5_All_1012_3	ACACACACACAC	AC(2*6)	1496	12	GCAAACAAACGCTCCTTAAAATACTAAGCAGTAAATAAAAATACAATCTGTTTGGATATAAAATTATACGGAAAATCACATGATAGATTTCTCAAGATTAAAGGGTATGAAAAGTATAAT[ACACACACACAC]ATACACATAAATATGGGCGCCTTC	GCAAACAAACGCTCCTTAAAATA	59.704	GAAGGCGCCCATATTTATGTGTA	62.145	156
CL1068.Contig5_All_1012_4	ACACACACACAC	AC(2*6)	1496	12	AGCAAACAAACGCTCCTTAAAATACTAAGCAGTAAATAAAAATACAATCTGTTTGGATATAAAATTATACGGAAAATCACATGATAGATTTCTCAAGATTAAAGGGTATGAAAAGTATAAT[ACACACACACAC]ATACACATAAATATGGGCGCCTTC	AGCAAACAAACGCTCCTTAAAAT	60.502	GAAGGCGCCCATATTTATGTGTA	62.145	157
CL1068.Contig5_All_1012_5	ACACACACACAC	AC(2*6)	1496	12	AGCAAACAAACGCTCCTTAAAATACTAAGCAGTAAATAAAAATACAATCTGTTTGGATATAAAATTATACGGAAAATCACATGATAGATTTCTCAAGATTAAAGGGTATGAAAAGTATAAT[ACACACACACAC]ATACACATAAATATGGGCGCCTT	AGCAAACAAACGCTCCTTAAAA	60.282	AAGGCGCCCATATTTATGTGTA	60.57	156
CL1068.Contig5_All_1013_1	GTTCCGTTCCGTTCCGTTCCGTTCC	GTTCC(5*5)	1634	25	CTGACTGACAATGTTCGAATCTGCCCTGTTCTGTTGT[GTTCCGTTCCGTTCCGTTCCGTTCC]GTTCTCTTCCTCAGCAGGGGAAAATTGCAACAACATAAGACGACTGCATTCCTCAAG	CTGACTGACAATGTTCGAATCTG	59.788	CTTGAGGAATGCAGTCGTCTTAT	59.797	119
CL1068.Contig5_All_1013_2	GTTCCGTTCCGTTCCGTTCCGTTCC	GTTCC(5*5)	1634	25	CTGACTGACAATGTTCGAATCTGCCCTGTTCTGTTGT[GTTCCGTTCCGTTCCGTTCCGTTCC]GTTCTCTTCCTCAGCAGGGGAAAATTGCAACAACATAAGA	CTGACTGACAATGTTCGAATCTG	59.788	TCTTATGTTGTTGCAATTTTCCC	60.226	102
CL1068.Contig5_All_1013_3	GTTCCGTTCCGTTCCGTTCCGTTCC	GTTCC(5*5)	1634	25	CTGACTGACAATGTTCGAATCTGCCCTGTTCTGTTGT[GTTCCGTTCCGTTCCGTTCCGTTCC]GTTCTCTTCCTCAGCAGGGGAAAATTGCAACAACATAAGACGACTGCATTCCTC	CTGACTGACAATGTTCGAATCTG	59.788	GAGGAATGCAGTCGTCTTATGTT	59.672	116
CL1068.Contig5_All_1013_4	GTTCCGTTCCGTTCCGTTCCGTTCC	GTTCC(5*5)	1634	25	CTGACTGACAATGTTCGAATCTGCCCTGTTCTGTTGT[GTTCCGTTCCGTTCCGTTCCGTTCC]GTTCTCTTCCTCAGCAGGGGAAAATTGCAACAACATAAGACGACTGCATTCC	CTGACTGACAATGTTCGAATCTG	59.788	GGAATGCAGTCGTCTTATGTTGT	60.427	114
CL1068.Contig5_All_1013_5	GTTCCGTTCCGTTCCGTTCCGTTCC	GTTCC(5*5)	1634	25	CTGACTGACAATGTTCGAATCTGCCCTGTTCTGTTGT[GTTCCGTTCCGTTCCGTTCCGTTCC]GTTCTCTTCCTCAGCAGGGGAAAATTGCAACAACATAAGACGACTGCATTCCT	CTGACTGACAATGTTCGAATCTG	59.788	AGGAATGCAGTCGTCTTATGTTG	60.547	115
CL1078.Contig8_All_1018_1	ATGATGATGATGATGATG	ATG(3*6)	2351	18	ATCATACAGCATTGCCTTGTCTTTGTTTTGGGTCATTCGCAGTGGAAAGCGTGAATAAA[ATGATGATGATGATGATG]AAGAAAGCTCAGTTTAGTTTCATGAAAAGAGTAGAGGGAAGTACAAGCTTCCTGAT	ATCATACAGCATTGCCTTGTCTT	60.041	ATCAGGAAGCTTGTACTTCCCTC	60.142	133
CL1078.Contig8_All_1018_2	ATGATGATGATGATGATG	ATG(3*6)	2351	18	ATACAGCATTGCCTTGTCTTTGTTTTGGGTCATTCGCAGTGGAAAGCGTGAATAAA[ATGATGATGATGATGATG]AAGAAAGCTCAGTTTAGTTTCATGAAAAGAGTAGAGGGAAGTACAAGCTTCCTGAT	ATACAGCATTGCCTTGTCTTTGT	60.075	ATCAGGAAGCTTGTACTTCCCTC	60.142	130
CL1078.Contig8_All_1018_3	ATGATGATGATGATGATG	ATG(3*6)	2351	18	CTTGTCTTTGTTTTGGGTCATTCGCAGTGGAAAGCGTGAATAAA[ATGATGATGATGATGATG]AAGAAAGCTCAGTTTAGTTTCATGAAAAGAGTAGAGGGAAGTACAAGCTTCCTGAT	CTTGTCTTTGTTTTGGGTCATTC	59.9	ATCAGGAAGCTTGTACTTCCCTC	60.142	118
CL1078.Contig8_All_1018_4	ATGATGATGATGATGATG	ATG(3*6)	2351	18	ATCATACAGCATTGCCTTGTCTTTGTTTTGGGTCATTCGCAGTGGAAAGCGTGAATAAA[ATGATGATGATGATGATG]AAGAAAGCTCAGTTTAGTTTCATGAAAAGAGTAGAGGGAAGTACAAGCTTCCTGATT	ATCATACAGCATTGCCTTGTCTT	60.041	AATCAGGAAGCTTGTACTTCCCT	59.685	134
CL1078.Contig8_All_1018_5	ATGATGATGATGATGATG	ATG(3*6)	2351	18	ATACAGCATTGCCTTGTCTTTGTTTTGGGTCATTCGCAGTGGAAAGCGTGAATAAA[ATGATGATGATGATGATG]AAGAAAGCTCAGTTTAGTTTCATGAAAAGAGTAGAGGGAAGTACAAGCTTCCTGATTATTATGTGTAATGGATGCAGTGTCATT	ATACAGCATTGCCTTGTCTTTGT	60.075	AATGACACTGCATCCATTACACA	60.306	158
CL108.Contig31_All_129_1	ACACACACACAC	AC(2*6)	843	12	AATCCACACTCCTTTCCTAGGTCACATGATATTAGAAAAGTAAGTACGTTGTTGACCTACTTCAGAAATGTCTCTTTCGAATTAGTCTCCAAATGTACAGGGTGATTATCAGGGATGG[ACACACACACAC]AAACAAAATTATTGCCATGTGCTCAAAC	AATCCACACTCCTTTCCTAGGTC	59.888	GTTTGAGCACATGGCAATAATTT	60.252	158
CL108.Contig31_All_129_2	ACACACACACAC	AC(2*6)	843	12	GTACAGGGTGATTATCAGGGATGG[ACACACACACAC]AAACAAAATTATTGCCATGTGCTCAAACAAATTTGACTACACTACTGTATATATCAGTAGGTGGCATGGTTAGTTT	GTACAGGGTGATTATCAGGGATG	59.607	AAACTAACCATGCCACCTACTGA	59.941	112
CL108.Contig31_All_129_3	ACACACACACAC	AC(2*6)	843	12	TGTACAGGGTGATTATCAGGGATGG[ACACACACACAC]AAACAAAATTATTGCCATGTGCTCAAACAAATTTGACTACACTACTGTATATATCAGTAGGTGGCATGGTTAGTTT	TGTACAGGGTGATTATCAGGGAT	59.607	AAACTAACCATGCCACCTACTGA	59.941	113
CL108.Contig31_All_129_4	ACACACACACAC	AC(2*6)	843	12	ATGTACAGGGTGATTATCAGGGATGG[ACACACACACAC]AAACAAAATTATTGCCATGTGCTCAAACAAATTTGACTACACTACTGTATATATCAGTAGGTGGCATGGTTAGTTT	ATGTACAGGGTGATTATCAGGGA	59.607	AAACTAACCATGCCACCTACTGA	59.941	114
CL108.Contig31_All_129_5	ACACACACACAC	AC(2*6)	843	12	CACACTCCTTTCCTAGGTCACATGATATTAGAAAAGTAAGTACGTTGTTGACCTACTTCAGAAATGTCTCTTTCGAATTAGTCTCCAAATGTACAGGGTGATTATCAGGGATGG[ACACACACACAC]AAACAAAATTATTGCCATGTGCTCAAAC	CACACTCCTTTCCTAGGTCACAT	59.556	GTTTGAGCACATGGCAATAATTT	60.252	154
CL108.Contig3_All_127_1	TGTGTGTGTGTGTG	TG(2*7)	7046	14	AAACTGGCATGTAATGAGGAAGATGGCCGACATACTCGTTGTTGTTACATC[TGTGTGTGTGTGTG]GGACATAGAGAAACCTGAGGCAGTTACTGTCAG	AAACTGGCATGTAATGAGGAAGA	60.014	CTGACAGTAACTGCCTCAGGTTT	59.861	98
CL108.Contig3_All_127_2	TGTGTGTGTGTGTG	TG(2*7)	7046	14	AAACTGGCATGTAATGAGGAAGATGGCCGACATACTCGTTGTTGTTACATC[TGTGTGTGTGTGTG]GGACATAGAGAAACCTGAGGCAGTTACTGTCAGAC	AAACTGGCATGTAATGAGGAAGA	60.014	GTCTGACAGTAACTGCCTCAGGT	59.859	100
CL108.Contig3_All_127_3	TGTGTGTGTGTGTG	TG(2*7)	7046	14	AAACTGGCATGTAATGAGGAAGATGGCCGACATACTCGTTGTTGTTACATC[TGTGTGTGTGTGTG]GGACATAGAGAAACCTGAGGCAGTTACTGTCAGA	AAACTGGCATGTAATGAGGAAGA	60.014	TCTGACAGTAACTGCCTCAGGTT	60.35	99
CL108.Contig3_All_127_4	TGTGTGTGTGTGTG	TG(2*7)	7046	14	GACTGGGGTGAACATTTATCTTGCACAAAACTGGCATGTAATGAGGAAGATGGCCGACATACTCGTTGTTGTTACATC[TGTGTGTGTGTGTG]GGACATAGAGAAACCTGAGGCAGTTACTGTCAG	GACTGGGGTGAACATTTATCTTG	59.755	CTGACAGTAACTGCCTCAGGTTT	59.861	125
CL108.Contig3_All_127_5	TGTGTGTGTGTGTG	TG(2*7)	7046	14	GACTGGGGTGAACATTTATCTTGCACAAAACTGGCATGTAATGAGGAAGATGGCCGACATACTCGTTGTTGTTACATC[TGTGTGTGTGTGTG]GGACATAGAGAAACCTGAGGCAGTTACTGTCAGAC	GACTGGGGTGAACATTTATCTTG	59.755	GTCTGACAGTAACTGCCTCAGGT	59.859	127
CL108.Contig61_All_130_1	ATTATTATTATTATT	ATT(3*5)	3526	15	ATGTCCACCATGATAAGATTTCGACCCTGCATGTCTGAATTC[ATTATTATTATTATT]TTTTTAAGACCCTCCAGCAACCCTCAGAAAAAGCCTTGCAACCCTCATCTGGGTCGCAACCATGGAGCTGGGAACCGCTGCTTTAGGGTGCTGCTTGTATGGT	ATGTCCACCATGATAAGATTTCG	60.089	ACCATACAAGCAGCACCCTAAAG	61.706	160
CL108.Contig61_All_130_2	ATTATTATTATTATT	ATT(3*5)	3526	15	GTCCACCATGATAAGATTTCGACCCTGCATGTCTGAATTC[ATTATTATTATTATT]TTTTTAAGACCCTCCAGCAACCCTCAGAAAAAGCCTTGCAACCCTCATCTGGGTCGCAACCATGGAGCTGGGAACCGCTGCTTTAGGGTGCTGCTTGTATGGT	GTCCACCATGATAAGATTTCGAC	59.723	ACCATACAAGCAGCACCCTAAAG	61.706	158
CL108.Contig61_All_130_3	ATTATTATTATTATT	ATT(3*5)	3526	15	ATGTCCACCATGATAAGATTTCGACCCTGCATGTCTGAATTC[ATTATTATTATTATT]TTTTTAAGACCCTCCAGCAACCCTCAGAAAAAGCCTTGCAACCCTCATCTGGGTCGCAACCATGGAGCTGGGAACCGCTGCTTTAGGGTGCTGCTTGTATGGT	ATGTCCACCATGATAAGATTTCG	60.089	ACCATACAAGCAGCACCCTAAA	60.896	160
CL108.Contig61_All_130_4	ATTATTATTATTATT	ATT(3*5)	3526	15	ATGTCCACCATGATAAGATTTCGACCCTGCATGTCTGAATTC[ATTATTATTATTATT]TTTTTAAGACCCTCCAGCAACCCTCAGAAAAAGCCTTGCAACCCTCATCTGGGTCGCAACCATGGAGCTGGGAACCGCTGCTTTAGGGTGCTGCTTGTAT	ATGTCCACCATGATAAGATTTCG	60.089	ATACAAGCAGCACCCTAAAGCAG	61.94	157
CL108.Contig61_All_130_5	ATTATTATTATTATT	ATT(3*5)	3526	15	ATGTCCACCATGATAAGATTTCGACCCTGCATGTCTGAATTC[ATTATTATTATTATT]TTTTTAAGACCCTCCAGCAACCCTCAGAAAAAGCCTTGCAACCCTCATCTGGGTCGCAACCATGGAGCTGGGAACCGCTGCTTTAGGGTGCTGCTTGTATGG	ATGTCCACCATGATAAGATTTCG	60.089	CCATACAAGCAGCACCCTAAAG	61.011	159
CL1088.Contig1_All_1021_1	ACCACCACCACCACC	ACC(3*5)	516	15	CATCATGGTACAGGTGTTGAGGCGCCCCCAGAACACCACCGCCTCCTCGGCGACCACCACCTCT[ACCACCACCACCACC]GCCGCCACTTCGTCAGCGTCCACCTCGGCGACCACCACCTCCACCACCACCACCTCTCTCCAATGACATACCATC	CATCATGGTACAGGTGTTGAGG	60.291	GATGGTATGTCATTGGAGAGAGG	59.841	154
CL1088.Contig1_All_1021_2	ACCACCACCACCACC	ACC(3*5)	516	15	CCATCATGGTACAGGTGTTGAGGCGCCCCCAGAACACCACCGCCTCCTCGGCGACCACCACCTCT[ACCACCACCACCACC]GCCGCCACTTCGTCAGCGTCCACCTCGGCGACCACCACCTCCACCACCACCACCTCTCTCCAATGACATACCATC	CCATCATGGTACAGGTGTTGAG	60.291	GATGGTATGTCATTGGAGAGAGG	59.841	155
CL1088.Contig1_All_1021_3	ACCACCACCACCACC	ACC(3*5)	516	15	AACCCATCATGGTACAGGTGTTGAGGCGCCCCCAGAACACCACCGCCTCCTCGGCGACCACCACCTCT[ACCACCACCACCACC]GCCGCCACTTCGTCAGCGTCCACCTCGGCGACCACCACCTCCACCACCACCACCTCTCTCCAATGACATACCATC	AACCCATCATGGTACAGGTGTT	60.403	GATGGTATGTCATTGGAGAGAGG	59.841	158
CL1088.Contig1_All_1021_4	ACCACCACCACCACC	ACC(3*5)	516	15	CATCATGGTACAGGTGTTGAGGCGCCCCCAGAACACCACCGCCTCCTCGGCGACCACCACCTCT[ACCACCACCACCACC]GCCGCCACTTCGTCAGCGTCCACCTCGGCGACCACCACCTCCACCACCACCACCTCTCTCCAATGACATACCATCAA	CATCATGGTACAGGTGTTGAGG	60.291	TTGATGGTATGTCATTGGAGAGA	59.443	156
CL1088.Contig1_All_1021_5	ACCACCACCACCACC	ACC(3*5)	516	15	CCATCATGGTACAGGTGTTGAGGCGCCCCCAGAACACCACCGCCTCCTCGGCGACCACCACCTCT[ACCACCACCACCACC]GCCGCCACTTCGTCAGCGTCCACCTCGGCGACCACCACCTCCACCACCACCACCTCTCTCCAATGACATACCATCAA	CCATCATGGTACAGGTGTTGAG	60.291	TTGATGGTATGTCATTGGAGAGA	59.443	157
CL1091.Contig8_All_1022_1	GAGAGAGAGAGA	GA(2*6)	378	12	CGTTCCATTACAAATACGCTCTCT[GAGAGAGAGAGA]AAAAACTCTTATATTCTTCCCTCACAACAAAGGGAATATTAAAATAAATAAATGAGTATTGGAAAATAAACCCACTAATTCATAAAGCCA	CGTTCCATTACAAATACGCTCTC	60.036	TGGCTTTATGAATTAGTGGGTTT	58.976	126
CL1091.Contig8_All_1022_2	GAGAGAGAGAGA	GA(2*6)	378	12	CGTTCCATTACAAATACGCTCTCT[GAGAGAGAGAGA]AAAAACTCTTATATTCTTCCCTCACAACAAAGGGAATATTAAAATAAATAAATGAGTATTGGAAAATAAACCCACTAATTCATAAAGCCAC	CGTTCCATTACAAATACGCTCTC	60.036	GTGGCTTTATGAATTAGTGGGTTT	59.702	127
CL1091.Contig8_All_1022_3	GAGAGAGAGAGA	GA(2*6)	378	12	CGTTCCATTACAAATACGCTCTCT[GAGAGAGAGAGA]AAAAACTCTTATATTCTTCCCTCACAACAAAGGGAATATTAAAATAAATAAATGAGTATTGGAAAATAAACCCACTAATTCATAAAGCCACG	CGTTCCATTACAAATACGCTCTC	60.036	CGTGGCTTTATGAATTAGTGGGT	61.406	128
CL1091.Contig8_All_1022_4	GAGAGAGAGAGA	GA(2*6)	378	12	CGTTCCATTACAAATACGCTCTCT[GAGAGAGAGAGA]AAAAACTCTTATATTCTTCCCTCACAACAAAGGGAATATTAAAATAAATAAATGAGTATTGGAAAATAAACCCACTAATTCATAAAGCCACGT	CGTTCCATTACAAATACGCTCTC	60.036	ACGTGGCTTTATGAATTAGTGGG	61.406	129
CL1091.Contig8_All_1022_5	GAGAGAGAGAGA	GA(2*6)	378	12	AATCAAGCAACAAATACGTTCCATTACAAATACGCTCTCT[GAGAGAGAGAGA]AAAAACTCTTATATTCTTCCCTCACAACAAAGGGAATATTA	AATCAAGCAACAAATACGTTCCA	60.743	TAATATTCCCTTTGTTGTGAGGG	59.277	93
CL1096.Contig7_All_1028_1	GAGAGAGAGAGAGAGA	GA(2*8)	2220	16	ATAGATCTCCAAAGGTTGAAGGCTGAG[GAGAGAGAGAGAGAGA]GGCAGCACGAACTTGCTATGCAAGCATTGAGTAATAGGGGTTCTTCTTCTTCCCAACATAATGTGTCTGCAATGCCTTGTA	ATAGATCTCCAAAGGTTGAAGGC	59.984	TACAAGGCATTGCAGACACATTA	60.553	124
CL1096.Contig7_All_1028_2	GAGAGAGAGAGAGAGA	GA(2*8)	2220	16	ATAGATCTCCAAAGGTTGAAGGCTGAG[GAGAGAGAGAGAGAGA]GGCAGCACGAACTTGCTATGCAAGCATTGAGTAATAGGGGTTCTTCTTCTTCCCAACATAATGTGTCTGCAATGCCTTGTATTA	ATAGATCTCCAAAGGTTGAAGGC	59.984	TAATACAAGGCATTGCAGACACA	60.553	127
CL1096.Contig7_All_1028_3	GAGAGAGAGAGAGAGA	GA(2*8)	2220	16	GCAGATTCAGTTGAAAAGAATGGAAATAGATCTCCAAAGGTTGAAGGCTGAG[GAGAGAGAGAGAGAGA]GGCAGCACGAACTTGCTATGCAAGCATTGAGTAATAGGGGTTCTTCTTCTTCCCAACATAATGTGTCTGCAATGCCTTGTA	GCAGATTCAGTTGAAAAGAATGG	60.122	TACAAGGCATTGCAGACACATTA	60.553	149
CL1096.Contig7_All_1028_4	GAGAGAGAGAGAGAGA	GA(2*8)	2220	16	GCAGATTCAGTTGAAAAGAATGGAAATAGATCTCCAAAGGTTGAAGGCTGAG[GAGAGAGAGAGAGAGA]GGCAGCACGAACTTGCTATGCAAGCATTGAGTAATAGGGGTTCTTCTTCTTCCCAACATAATGTGTCTGCAATGCCTTGTATTA	GCAGATTCAGTTGAAAAGAATGG	60.122	TAATACAAGGCATTGCAGACACA	60.553	152
CL1097.Contig3_All_1031_1	CTCCTCCTCCTCCTC	CTC(3*5)	383	15	GCTTGAACTGCATCAAACTGTCTTTATGGATCTATAGAAATGACTTAAAAGCTAAACAACTGTAGGTCCTGCAGCTTGTGGTGTCTCCTCCTCCTTTGCAAGACTCTG[CTCCTCCTCCTCCTC]AGTCCTCCTCTTCCCCAGACTTCTTCTTCAGATTCA	GCTTGAACTGCATCAAACTGTCT	60.845	TGAATCTGAAGAAGAAGTCTGGG	59.872	159
CL1097.Contig3_All_1031_2	CTCCTCCTCCTCCTC	CTC(3*5)	383	15	TTGAACTGCATCAAACTGTCTTTATGGATCTATAGAAATGACTTAAAAGCTAAACAACTGTAGGTCCTGCAGCTTGTGGTGTCTCCTCCTCCTTTGCAAGACTCTG[CTCCTCCTCCTCCTC]AGTCCTCCTCTTCCCCAGACTTCTTCTTCAGATTCA	TTGAACTGCATCAAACTGTCTTT	58.941	TGAATCTGAAGAAGAAGTCTGGG	59.872	157
CL1097.Contig3_All_1031_3	CTCCTCCTCCTCCTC	CTC(3*5)	383	15	GCTTGAACTGCATCAAACTGTCTTTATGGATCTATAGAAATGACTTAAAAGCTAAACAACTGTAGGTCCTGCAGCTTGTGGTGTCTCCTCCTCCTTTGCAAGACTCTG[CTCCTCCTCCTCCTC]AGTCCTCCTCTTCCCCAGACTTCTTCTTCAGATTCA	GCTTGAACTGCATCAAACTGTC	59.927	TGAATCTGAAGAAGAAGTCTGGG	59.872	159
CL1097.Contig3_All_1031_4	CTCCTCCTCCTCCTC	CTC(3*5)	383	15	CTTGAACTGCATCAAACTGTCTTTATGGATCTATAGAAATGACTTAAAAGCTAAACAACTGTAGGTCCTGCAGCTTGTGGTGTCTCCTCCTCCTTTGCAAGACTCTG[CTCCTCCTCCTCCTC]AGTCCTCCTCTTCCCCAGACTTCTTCTTCAGATTCA	CTTGAACTGCATCAAACTGTCTTT	59.861	TGAATCTGAAGAAGAAGTCTGGG	59.872	158
CL1097.Contig3_All_1031_5	CTCCTCCTCCTCCTC	CTC(3*5)	383	15	GCTTGAACTGCATCAAACTGTCTTTATGGATCTATAGAAATGACTTAAAAGCTAAACAACTGTAGGTCCTGCAGCTTGTGGTGTCTCCTCCTCCTTTGCAAGACTCTG[CTCCTCCTCCTCCTC]AGTCCTCCTCTTCCCCAGACTTCTTCTTCAGATT	GCTTGAACTGCATCAAACTGTCT	60.845	AATCTGAAGAAGAAGTCTGGGGA	60.591	157
CL1097.Contig5_All_1032_2	GAGGAGGAGGAGGAG	GAG(3*5)	209	15	TGAATCTGAAGAAGAAGTCTGGGGAAGAGGAGGACT[GAGGAGGAGGAGGAG]CAGAGTCTTGCAAAGGAGGAGGAGACACCACAAGCTGCAGGACCTACAGTTGTTTAGCTTTTAAGTCATTTCTATAGATCCATAAAGACAGTTTGATGCAGTTCAA	TGAATCTGAAGAAGAAGTCTGGG	59.872	TTGAACTGCATCAAACTGTCTTT	58.941	157
CL1097.Contig5_All_1032_4	GAGGAGGAGGAGGAG	GAG(3*5)	209	15	TGAATCTGAAGAAGAAGTCTGGGGAAGAGGAGGACT[GAGGAGGAGGAGGAG]CAGAGTCTTGCAAAGGAGGAGGAGACACCACAAGCTGCAGGACCTACAGTTGTTTAGCTTTTAAGTCATTTCTATAGATCCATAAAGACAGTTTGATGCAGTTCAAG	TGAATCTGAAGAAGAAGTCTGGG	59.872	CTTGAACTGCATCAAACTGTCTTT	59.861	158
CL1097.Contig5_All_1033_5	TTTTTTTTTTTTTTTTTTT	T(1*19)	401	19	CTAATATTGATGCCACTGCGTTTAACAAAGAGCTTTTTTTTTTTTTTTTTTTACCTTTATCGTTTTATTTCAACACCACACACATATAGAG[ATATATATATATAT]GTCTAATTCTAGTCCACTATTGTTTAAATTATGTGTATGGAGAAACGCATCTTA	CTAATATTGATGCCACTGCGTTT	60.387	TAAGATGCGTTTCTCCATACACA	59.661	159
CL1097.Contig5_All_1034_1	ATATATATATATAT	AT(2*7)	459	14	TCGTTTTATTTCAACACCACACACATATAGAG[ATATATATATATAT]GTCTAATTCTAGTCCACTATTGTTTAAATTATGTGTATGGAGAAACGCATCTTATGAACT	TCGTTTTATTTCAACACCACACA	60.304	AGTTCATAAGATGCGTTTCTCCA	60.143	106
CL1097.Contig5_All_1034_2	ATATATATATATAT	AT(2*7)	459	14	TCGTTTTATTTCAACACCACACACATATAGAG[ATATATATATATAT]GTCTAATTCTAGTCCACTATTGTTTAAATTATGTGTATGGAGAAACGCATCTTATGAACTG	TCGTTTTATTTCAACACCACACA	60.304	CAGTTCATAAGATGCGTTTCTCC	60.143	107
CL1097.Contig5_All_1034_3	ATATATATATATAT	AT(2*7)	459	14	TCGTTTTATTTCAACACCACACACATATAGAG[ATATATATATATAT]GTCTAATTCTAGTCCACTATTGTTTAAATTATGTGTATGGAGAAACGCATCTTA	TCGTTTTATTTCAACACCACACA	60.304	TAAGATGCGTTTCTCCATACACA	59.661	100
CL1097.Contig5_All_1034_4	ATATATATATATAT	AT(2*7)	459	14	TCGTTTTATTTCAACACCACACACATATAGAG[ATATATATATATAT]GTCTAATTCTAGTCCACTATTGTTTAAATTATGTGTATGGAGAAACGCATCTTATGAACTGATTTCTTTAATTTATGATCCCAAATTCACCGTCTGTTAGTTAAGTGTCCG	TCGTTTTATTTCAACACCACACA	60.304	CGGACACTTAACTAACAGACGGT	59.632	157
CL1097.Contig5_All_1034_5	ATATATATATATAT	AT(2*7)	459	14	TCGTTTTATTTCAACACCACACACATATAGAG[ATATATATATATAT]GTCTAATTCTAGTCCACTATTGTTTAAATTATGTGTATGGAGAAACGCATCTTATGAACTGATTTCTTTAATTTATGATCCCAAATTCACCGTCTGTTAGTTAAGTGTCCGT	TCGTTTTATTTCAACACCACACA	60.304	ACGGACACTTAACTAACAGACGG	59.632	158
CL11.Contig8_All_40_1	TATATATATATA	TA(2*6)	1314	12	CCGGACATCTTTAAAACTTCAGAG[TATATATATATA]TCTTAAAACCAAAATAGGTTTTAAGGTAAATGAAATGAAGTTAATAGTTGTAATGTCTCCCAGACAAACACTAATATTCAAAACGTCACGTCTTTTATTTCTGAGTTAAGGAGTTTGTGATGCA	CCGGACATCTTTAAAACTTCAGA	59.654	TGCATCACAAACTCCTTAACTCA	59.799	160
CL11.Contig8_All_40_2	TATATATATATA	TA(2*6)	1314	12	CCGGACATCTTTAAAACTTCAGAG[TATATATATATA]TCTTAAAACCAAAATAGGTTTTAAGGTAAATGAAATGAAGTTAATAGTTGTAATGTCTCCCAGACAAACACTAATATTCAAAACGTCACGTCTTTTATTTCTGAGTTAAGGAGTTTGTGATGC	CCGGACATCTTTAAAACTTCAGA	59.654	GCATCACAAACTCCTTAACTCAGA	59.825	159
CL11.Contig8_All_40_3	TATATATATATA	TA(2*6)	1314	12	CCGGACATCTTTAAAACTTCAGAG[TATATATATATA]TCTTAAAACCAAAATAGGTTTTAAGGTAAATGAAATGAAGTTAATAGTTGTAATGTCTCCCAGACAAACA	CCGGACATCTTTAAAACTTCAGA	59.654	TGTTTGTCTGGGAGACATTACAAC	60.315	106
CL11.Contig8_All_40_4	TATATATATATA	TA(2*6)	1314	12	ATATTTTTCATCCAAAAACCGGACATCTTTAAAACTTCAGAG[TATATATATATA]TCTTAAAACCAAAATAGGTTTTAAGGTAAATGAAATGAAGTTAATAGTTGTAATGTCTCCCAGACAAACA	ATATTTTTCATCCAAAAACCGGA	60.717	TGTTTGTCTGGGAGACATTACAAC	60.315	124
CL11.Contig8_All_40_5	TATATATATATA	TA(2*6)	1314	12	CCGGACATCTTTAAAACTTCAGAG[TATATATATATA]TCTTAAAACCAAAATAGGTTTTAAGGTAAATGAAATGAAGTTAATAGTTGTAATGTCTCCCAGACAAACACTAATATTCAAAACGTCACGTCTTTTATTTCTGAGTTAAGGAGTTTGTGATGCA	CCGGACATCTTTAAAACTTCAGA	59.654	TGCATCACAAACTCCTTAACTCAG	60.69	160
CL1102.Contig1_All_1035_1	AGTAGTAGTAGTAGTAGTAGT	AGT(3*7)	258	21	AAAACTAGCAGCTTGCGAGTAGACAAATTATTATGATAGTAGTGGTGGC[AGTAGTAGTAGTAGTAGTAGT]AACAGTAGGCGGGATTTGCCTCTGAAACGGCTCCCTTGCTCGTTCTATTCACGCTGCTTGATG	AAAACTAGCAGCTTGCGAGTAGA	59.881	CATCAAGCAGCGTGAATAGAAC	59.911	133
CL1102.Contig1_All_1035_2	AGTAGTAGTAGTAGTAGTAGT	AGT(3*7)	258	21	AAAACTAGCAGCTTGCGAGTAGACAAATTATTATGATAGTAGTGGTGGC[AGTAGTAGTAGTAGTAGTAGT]AACAGTAGGCGGGATTTGCCTCTGAAACGGCTCCCTTGCTCGTTCTATTCAC	AAAACTAGCAGCTTGCGAGTAGA	59.881	GTGAATAGAACGAGCAAGGGAG	60.262	122
CL1102.Contig1_All_1035_3	AGTAGTAGTAGTAGTAGTAGT	AGT(3*7)	258	21	GAGATTTAAATTTGGTTCCGAGGAATTCAGGTTAAAAACTAGCAGCTTGCGAGTAGACAAATTATTATGATAGTAGTGGTGGC[AGTAGTAGTAGTAGTAGTAGT]AACAGTAGGCGGGATTTGCCTCTGAAACGGCTCCCTTGCTCGTTCTATTCAC	GAGATTTAAATTTGGTTCCGAGG	60.183	GTGAATAGAACGAGCAAGGGAG	60.262	156
CL1102.Contig1_All_1035_4	AGTAGTAGTAGTAGTAGTAGT	AGT(3*7)	258	21	GGAGAGATTTAAATTTGGTTCCGAGGAATTCAGGTTAAAAACTAGCAGCTTGCGAGTAGACAAATTATTATGATAGTAGTGGTGGC[AGTAGTAGTAGTAGTAGTAGT]AACAGTAGGCGGGATTTGCCTCTGAAACGGCTCCCTTGCTCGTTCTATTCAC	GGAGAGATTTAAATTTGGTTCCG	60.183	GTGAATAGAACGAGCAAGGGAG	60.262	159
CL1102.Contig1_All_1035_5	AGTAGTAGTAGTAGTAGTAGT	AGT(3*7)	258	21	GCAGCTTGCGAGTAGACAAATTATTATGATAGTAGTGGTGGC[AGTAGTAGTAGTAGTAGTAGT]AACAGTAGGCGGGATTTGCCTCTGAAACGGCTCCCTTGCTCGTTCTATTCACGCTGCTTGATGACGCTCGCGCCTTATTCTATGACGCCGAAGAAGT	GCAGCTTGCGAGTAGACAAATTA	60.902	ACTTCTTCGGCGTCATAGAATAA	59.323	160
CL1102.Contig2_All_1036_1	AGTAGTAGTAGTAGTAGT	AGT(3*6)	773	18	ACATCAATCATACGTGGACAGTGCAAGAGGGTCTTTCAGCTTTGCGGGAGGCTGTGACGTCATAGC[AGTAGTAGTAGTAGTAGT]AACAGTAGGCGGGATTTGCCTCTAAAACGGCTCCCTTGCTCGTTCTATTCATGCTGCTTGATGA	ACATCAATCATACGTGGACAGTG	59.795	TCATCAAGCAGCATGAATAGAAC	59.379	148
CL1102.Contig2_All_1036_2	AGTAGTAGTAGTAGTAGT	AGT(3*6)	773	18	ACATCAATCATACGTGGACAGTGCAAGAGGGTCTTTCAGCTTTGCGGGAGGCTGTGACGTCATAGC[AGTAGTAGTAGTAGTAGT]AACAGTAGGCGGGATTTGCCTCTAAAACGGCTCCCTTGCTCGTTCTATTCATGCTGCTTGATGAC	ACATCAATCATACGTGGACAGTG	59.795	GTCATCAAGCAGCATGAATAGAA	59.379	149
CL1102.Contig2_All_1036_3	AGTAGTAGTAGTAGTAGT	AGT(3*6)	773	18	ACATCAATCATACGTGGACAGTGCAAGAGGGTCTTTCAGCTTTGCGGGAGGCTGTGACGTCATAGC[AGTAGTAGTAGTAGTAGT]AACAGTAGGCGGGATTTGCCTCTAAAACGGCTCCCTTGCTCGTTCTATTCATGCTG	ACATCAATCATACGTGGACAGTG	59.795	CAGCATGAATAGAACGAGCAAG	60.039	140
CL1102.Contig2_All_1036_4	AGTAGTAGTAGTAGTAGT	AGT(3*6)	773	18	ACATCAATCATACGTGGACAGTGCAAGAGGGTCTTTCAGCTTTGCGGGAGGCTGTGACGTCATAGC[AGTAGTAGTAGTAGTAGT]AACAGTAGGCGGGATTTGCCTCTAAAACGGCTCCCTTGCTCGTTCTATTCATGCTGCTTG	ACATCAATCATACGTGGACAGTG	59.795	CAAGCAGCATGAATAGAACGAG	60.039	144
CL1102.Contig2_All_1036_5	AGTAGTAGTAGTAGTAGT	AGT(3*6)	773	18	CAAACATCAATCATACGTGGACAGTGCAAGAGGGTCTTTCAGCTTTGCGGGAGGCTGTGACGTCATAGC[AGTAGTAGTAGTAGTAGT]AACAGTAGGCGGGATTTGCCTCTAAAACGGCTCCCTTGCTCGTTCTATTCATGCTGCTTGATGA	CAAACATCAATCATACGTGGACA	60.663	TCATCAAGCAGCATGAATAGAAC	59.379	151
CL1112.Contig11_All_1059_1	AGAGAGAGAGAG	AG(2*6)	282	12	TTGTTCTGTTACTAACGGCTGGTGTGTTGTAGAGAGAGAA[AGAGAGAGAGAG]GGGCAAGGAAGGTGTAGAGAGACCCGCGCTGCTCGAGAGAAAGAGAAAAAGAGAGAGAGAAAGAGAAGCAGACTGC	TTGTTCTGTTACTAACGGCTGGT	60.102	GCAGTCTGCTTCTCTTTCTCTCT	58.709	128
CL1112.Contig11_All_1059_2	AGAGAGAGAGAG	AG(2*6)	282	12	GTTGTTCTGTTACTAACGGCTGGTGTGTTGTAGAGAGAGAA[AGAGAGAGAGAG]GGGCAAGGAAGGTGTAGAGAGACCCGCGCTGCTCGAGAGAAAGAGAAAAAGAGAGAGAGAAAGAGAAGCAGACTGC	GTTGTTCTGTTACTAACGGCTGG	60.102	GCAGTCTGCTTCTCTTTCTCTCT	58.709	129
CL1112.Contig11_All_1059_5	AGAGAGAGAGAG	AG(2*6)	282	12	GTTCTGTTACTAACGGCTGGTGTGTTGTAGAGAGAGAA[AGAGAGAGAGAG]GGGCAAGGAAGGTGTAGAGAGACCCGCGCTGCTCGAGAGAAAGAGAAAAAGAGAGAGAGAAAGAGAAGCAGACTGC	GTTCTGTTACTAACGGCTGGTGT	59.637	GCAGTCTGCTTCTCTTTCTCTCT	58.709	126
CL1112.Contig8_All_1052_1	CTCTCTCTCTCT	CT(2*6)	569	12	GCAGTCTGCTTCTCTTTCTCTCTCTCTTTTTCTCTTTCTCTCGAGCAGCGCGGGTCTCTCTACACCTTCCTTGCCC[CTCTCTCTCTCT]TTCTCTCTCTACAACACACCAGCCGTTAGTAACAGAACAA	GCAGTCTGCTTCTCTTTCTCTCT	58.709	TTGTTCTGTTACTAACGGCTGGT	60.102	128
CL1112.Contig8_All_1052_2	CTCTCTCTCTCT	CT(2*6)	569	12	GCAGTCTGCTTCTCTTTCTCTCTCTCTTTTTCTCTTTCTCTCGAGCAGCGCGGGTCTCTCTACACCTTCCTTGCCC[CTCTCTCTCTCT]TTCTCTCTCTACAACACACCAGCCGTTAGTAACAGAACAAC	GCAGTCTGCTTCTCTTTCTCTCT	58.709	GTTGTTCTGTTACTAACGGCTGG	60.102	129
CL1112.Contig8_All_1052_5	CTCTCTCTCTCT	CT(2*6)	569	12	GCAGTCTGCTTCTCTTTCTCTCTCTCTTTTTCTCTTTCTCTCGAGCAGCGCGGGTCTCTCTACACCTTCCTTGCCC[CTCTCTCTCTCT]TTCTCTCTCTACAACACACCAGCCGTTAGTAACAGAAC	GCAGTCTGCTTCTCTTTCTCTCT	58.709	GTTCTGTTACTAACGGCTGGTGT	59.637	126
CL112.Contig5_All_136_1	GGTGGTGGTGGTGGT	GGT(3*5)	1191	15	AGGAGGTTACGGAATCAAAAGAGGATGTTGTCTCTCAATTTCCTTTTGATCCGTTGCAAGAAGGTGATTCTCGAAGTGATCCGGGAGGG[GGTGGTGGTGGTGGT]TATGACTCTCAGATGTTAACCTCTCAATCTCAGTCCATGGAAGATT	AGGAGGTTACGGAATCAAAAGAG	60.011	AATCTTCCATGGACTGAGATTGA	59.954	150
CL112.Contig5_All_136_2	GGTGGTGGTGGTGGT	GGT(3*5)	1191	15	AGAGGAGGTTACGGAATCAAAAGAGGATGTTGTCTCTCAATTTCCTTTTGATCCGTTGCAAGAAGGTGATTCTCGAAGTGATCCGGGAGGG[GGTGGTGGTGGTGGT]TATGACTCTCAGATGTTAACCTCTCAATCTCAGTCCATGGAAGATT	AGAGGAGGTTACGGAATCAAAAG	60.011	AATCTTCCATGGACTGAGATTGA	59.954	152
CL112.Contig5_All_136_3	GGTGGTGGTGGTGGT	GGT(3*5)	1191	15	AGGAGGTTACGGAATCAAAAGAGGATGTTGTCTCTCAATTTCCTTTTGATCCGTTGCAAGAAGGTGATTCTCGAAGTGATCCGGGAGGG[GGTGGTGGTGGTGGT]TATGACTCTCAGATGTTAACCTCTCAATCTCAGTCCATGGAAG	AGGAGGTTACGGAATCAAAAGAG	60.011	CTTCCATGGACTGAGATTGAGAG	60.253	147
CL112.Contig5_All_136_4	GGTGGTGGTGGTGGT	GGT(3*5)	1191	15	AGAGGAGGTTACGGAATCAAAAGAGGATGTTGTCTCTCAATTTCCTTTTGATCCGTTGCAAGAAGGTGATTCTCGAAGTGATCCGGGAGGG[GGTGGTGGTGGTGGT]TATGACTCTCAGATGTTAACCTCTCAATCTCAGTCCATGGAAG	AGAGGAGGTTACGGAATCAAAAG	60.011	CTTCCATGGACTGAGATTGAGAG	60.253	149
CL112.Contig5_All_136_5	GGTGGTGGTGGTGGT	GGT(3*5)	1191	15	AGAAATTGAAGAGGAGGTTACGGAATCAAAAGAGGATGTTGTCTCTCAATTTCCTTTTGATCCGTTGCAAGAAGGTGATTCTCGAAGTGATCCGGGAGGG[GGTGGTGGTGGTGGT]TATGACTCTCAGATGTTAACCTCTCAATCTCAGTCCATGGAAG	AGAAATTGAAGAGGAGGTTACGG	60.011	CTTCCATGGACTGAGATTGAGAG	60.253	158
CL1120.Contig2_All_1076_1	TATATATATATA	TA(2*6)	1196	12	GATTCCATTAAGAGGCAACAGGTTGCCTGTAAGTTGAATAGAAAAGGTCACATCAGATAGTAGAAGATAGTT[TATATATATATA]TCTCTTTAAAAAGAATTTATAGTTTACATCTGTTCTACTTTTCCCTAAATTTCCTTCCA	GATTCCATTAAGAGGCAACAGGT	60.707	TGGAAGGAAATTTAGGGAAAAGT	59.412	143
CL1120.Contig2_All_1076_2	TATATATATATA	TA(2*6)	1196	12	AGATTCCATTAAGAGGCAACAGGTTGCCTGTAAGTTGAATAGAAAAGGTCACATCAGATAGTAGAAGATAGTT[TATATATATATA]TCTCTTTAAAAAGAATTTATAGTTTACATCTGTTCTACTTTTCCCTAAATTTCCTTCCA	AGATTCCATTAAGAGGCAACAGG	60.82	TGGAAGGAAATTTAGGGAAAAGT	59.412	144
CL1120.Contig2_All_1076_3	TATATATATATA	TA(2*6)	1196	12	AAAGATTCCATTAAGAGGCAACAGGTTGCCTGTAAGTTGAATAGAAAAGGTCACATCAGATAGTAGAAGATAGTT[TATATATATATA]TCTCTTTAAAAAGAATTTATAGTTTACATCTGTTCTACTTTTCCCTAAATTTCCTTCCA	AAAGATTCCATTAAGAGGCAACA	59.175	TGGAAGGAAATTTAGGGAAAAGT	59.412	146
CL1120.Contig2_All_1076_4	TATATATATATA	TA(2*6)	1196	12	CAAAGATTCCATTAAGAGGCAACAGGTTGCCTGTAAGTTGAATAGAAAAGGTCACATCAGATAGTAGAAGATAGTT[TATATATATATA]TCTCTTTAAAAAGAATTTATAGTTTACATCTGTTCTACTTTTCCCTAAATTTCCTTCCA	CAAAGATTCCATTAAGAGGCAAC	59.175	TGGAAGGAAATTTAGGGAAAAGT	59.412	147
CL1120.Contig2_All_1076_5	TATATATATATA	TA(2*6)	1196	12	ACAAAGATTCCATTAAGAGGCAACAGGTTGCCTGTAAGTTGAATAGAAAAGGTCACATCAGATAGTAGAAGATAGTT[TATATATATATA]TCTCTTTAAAAAGAATTTATAGTTTACATCTGTTCTACTTTTCCCTAAATTTCCTTCCA	ACAAAGATTCCATTAAGAGGCAA	59.175	TGGAAGGAAATTTAGGGAAAAGT	59.412	148
CL1120.Contig3_All_1077_1	ATATATATATAT	AT(2*6)	2195	12	TGGAAGGAAATTTAGGGAAAAGTAGAACAGATGTAAACTATAAATTCTTTTTAAAGAG[ATATATATATAT]AAACTATCTTCTACTATCTGATGTGACCTTTTCTATTCAACTTACAGGCAACCTGTTGCCTCTTAATGGAATC	TGGAAGGAAATTTAGGGAAAAGT	59.412	GATTCCATTAAGAGGCAACAGGT	60.707	143
CL1120.Contig3_All_1077_2	ATATATATATAT	AT(2*6)	2195	12	TGGAAGGAAATTTAGGGAAAAGTAGAACAGATGTAAACTATAAATTCTTTTTAAAGAG[ATATATATATAT]AAACTATCTTCTACTATCTGATGTGACCTTTTCTATTCAACTTACAGGCAACCTGTTGCCTCTTAATGGAATCT	TGGAAGGAAATTTAGGGAAAAGT	59.412	AGATTCCATTAAGAGGCAACAGG	60.82	144
CL1120.Contig3_All_1077_3	ATATATATATAT	AT(2*6)	2195	12	TGGAAGGAAATTTAGGGAAAAGTAGAACAGATGTAAACTATAAATTCTTTTTAAAGAG[ATATATATATAT]AAACTATCTTCTACTATCTGATGTGACCTTTTCTATTCAACTTACAGGCAACCTGTTGCCTCTTAATGGAATCTTT	TGGAAGGAAATTTAGGGAAAAGT	59.412	AAAGATTCCATTAAGAGGCAACA	59.175	146
CL1120.Contig3_All_1077_4	ATATATATATAT	AT(2*6)	2195	12	TGGAAGGAAATTTAGGGAAAAGTAGAACAGATGTAAACTATAAATTCTTTTTAAAGAG[ATATATATATAT]AAACTATCTTCTACTATCTGATGTGACCTTTTCTATTCAACTTACAGGCAACCTGTTGCCTCTTAATGGAATCTTTG	TGGAAGGAAATTTAGGGAAAAGT	59.412	CAAAGATTCCATTAAGAGGCAAC	59.175	147
CL1120.Contig3_All_1077_5	ATATATATATAT	AT(2*6)	2195	12	TGGAAGGAAATTTAGGGAAAAGTAGAACAGATGTAAACTATAAATTCTTTTTAAAGAG[ATATATATATAT]AAACTATCTTCTACTATCTGATGTGACCTTTTCTATTCAACTTACAGGCAACCTGTTGCCTCTTAATGGAATCTTTGT	TGGAAGGAAATTTAGGGAAAAGT	59.412	ACAAAGATTCCATTAAGAGGCAA	59.175	148
CL1121.Contig8_All_1078_2	TCTCTCTCTCTCTCTC	TC(2*8)	337	16	AGCAGACTTTCTCGTCTTCCTTTGCTGAGAAAAG[TCTCTCTCTCTCTCTC]AGCTGGTAAGGGCTACTGGGCCGTCCTGGGTCTAGTCCTACGCTTAAAAAGCATTGA	AGCAGACTTTCTCGTCTTCCTTT	60.069	TCAATGCTTTTTAAGCGTAGGAC	59.815	107
CL1121.Contig8_All_1078_3	TCTCTCTCTCTCTCTC	TC(2*8)	337	16	TTCAGCAGGTAGCAGACTTTCTCGTCTTCCTTTGCTGAGAAAAG[TCTCTCTCTCTCTCTC]AGCTGGTAAGGGCTACTGGGCCGTCCTGGGTCTAGTCCTACGCTTAAAAAGCATTGA	TTCAGCAGGTAGCAGACTTTCTC	60.199	TCAATGCTTTTTAAGCGTAGGAC	59.815	117
CL1126.Contig2_All_1079_1	ATATATATATAT	AT(2*6)	1074	12	GCCTTTTCCAAAATACACCAGTACCCTATCCCAGTAA[ATATATATATAT]TTATATATGTATATCATTTTGTTGTACTTCCCCAGTGAGGTTAA	GCCTTTTCCAAAATACACCAGTA	59.445	TTAACCTCACTGGGGAAGTACAA	59.914	93
CL1126.Contig2_All_1079_2	ATATATATATAT	AT(2*6)	1074	12	GCCTTTTCCAAAATACACCAGTACCCTATCCCAGTAA[ATATATATATAT]TTATATATGTATATCATTTTGTTGTACTTCCCCAGTGAGGTTAAA	GCCTTTTCCAAAATACACCAGTA	59.445	TTTAACCTCACTGGGGAAGTACA	59.914	94
CL1126.Contig2_All_1079_3	ATATATATATAT	AT(2*6)	1074	12	GCCTTTTCCAAAATACACCAGTACCCTATCCCAGTAA[ATATATATATAT]TTATATATGTATATCATTTTGTTGTACTTCCCCAGTGAGGTTAAATACC	GCCTTTTCCAAAATACACCAGTA	59.445	GGTATTTAACCTCACTGGGGAAG	60.115	98
CL1126.Contig2_All_1079_5	ATATATATATAT	AT(2*6)	1074	12	GCCTTTTCCAAAATACACCAGTACCCTATCCCAGTAA[ATATATATATAT]TTATATATGTATATCATTTTGTTGTACTTCCCCAGT	GCCTTTTCCAAAATACACCAGTA	59.445	ACTGGGGAAGTACAACAAAATGA	59.791	85
CL1126.Contig3_All_1080_1	ATATATATATAT	AT(2*6)	8710	12	TTAACCTCACTGGGGAAGTACAACAAAATGATATACATATATAA[ATATATATATAT]TTACTGGGATAGGGTACTGGTGTATTTTGGAAAAGGC	TTAACCTCACTGGGGAAGTACAA	59.914	GCCTTTTCCAAAATACACCAGTA	59.445	93
CL1126.Contig3_All_1080_2	ATATATATATAT	AT(2*6)	8710	12	TTTAACCTCACTGGGGAAGTACAACAAAATGATATACATATATAA[ATATATATATAT]TTACTGGGATAGGGTACTGGTGTATTTTGGAAAAGGC	TTTAACCTCACTGGGGAAGTACA	59.914	GCCTTTTCCAAAATACACCAGTA	59.445	94
CL1126.Contig3_All_1080_3	ATATATATATAT	AT(2*6)	8710	12	GGTATTTAACCTCACTGGGGAAGTACAACAAAATGATATACATATATAA[ATATATATATAT]TTACTGGGATAGGGTACTGGTGTATTTTGGAAAAGGC	GGTATTTAACCTCACTGGGGAAG	60.115	GCCTTTTCCAAAATACACCAGTA	59.445	98
CL1126.Contig3_All_1080_5	ATATATATATAT	AT(2*6)	8710	12	ACTGGGGAAGTACAACAAAATGATATACATATATAA[ATATATATATAT]TTACTGGGATAGGGTACTGGTGTATTTTGGAAAAGGC	ACTGGGGAAGTACAACAAAATGA	59.791	GCCTTTTCCAAAATACACCAGTA	59.445	85
CL1127.Contig2_All_1081_1	TCATCATCATCATCATCATCA	TCA(3*7)	2883	21	CTTAAAACGTCATCATCGCTCTCACTGCCATCAGTT[TCATCATCATCATCATCATCA]AATTTGTCATCCTCCTCCAGGTTATCAGCAAATATGACTCTCCTCCTTCTCACCCCATTACTGTCAGTT	CTTAAAACGTCATCATCGCTCTC	60.27	AACTGACAGTAATGGGGTGAGAA	59.914	126
CL1127.Contig2_All_1081_2	TCATCATCATCATCATCATCA	TCA(3*7)	2883	21	CATGTTCTTCCTCTTCCTCTTCACTTAAAACGTCATCATCGCTCTCACTGCCATCAGTT[TCATCATCATCATCATCATCA]AATTTGTCATCCTCCTCCAGGTTATCAGCAAATA	CATGTTCTTCCTCTTCCTCTTCA	59.872	TATTTGCTGATAACCTGGAGGAG	59.638	114
CL1127.Contig2_All_1081_3	TCATCATCATCATCATCATCA	TCA(3*7)	2883	21	CATGTTCTTCCTCTTCCTCTTCACTTAAAACGTCATCATCGCTCTCACTGCCATCAGTT[TCATCATCATCATCATCATCA]AATTTGTCATCCTCCTCCAGGTTATCAGCAAATATGACTCTCCTCCTTCTCACCCCATTACTGTCAGT	CATGTTCTTCCTCTTCCTCTTCA	59.872	ACTGACAGTAATGGGGTGAGAAG	59.556	148
CL1127.Contig2_All_1081_4	TCATCATCATCATCATCATCA	TCA(3*7)	2883	21	CTTAAAACGTCATCATCGCTCTCACTGCCATCAGTT[TCATCATCATCATCATCATCA]AATTTGTCATCCTCCTCCAGGTTATCAGCAAATA	CTTAAAACGTCATCATCGCTCTC	60.27	TATTTGCTGATAACCTGGAGGAG	59.638	91
CL1127.Contig2_All_1081_5	TCATCATCATCATCATCATCA	TCA(3*7)	2883	21	CTTAAAACGTCATCATCGCTCTCACTGCCATCAGTT[TCATCATCATCATCATCATCA]AATTTGTCATCCTCCTCCAGGTTATCAGCAAATATGACTCTCCTCCTTCTCACCCCATTACTGTCAGT	CTTAAAACGTCATCATCGCTCTC	60.27	ACTGACAGTAATGGGGTGAGAAG	59.556	125
CL1127.Contig2_All_1082_1	TTCTTCTTCTTCTTC	TTC(3*5)	3726	15	CACCATGAACAATACCTGACAGATAGAAGAGTTTTGCTCCAGGATACAGCTCAACCTGAAATCTGTGCTTAAGAACT[TTCTTCTTCTTCTTC]AGAGCTTTGTTGTCTTTCATCATGTCCAAATGATTCAAGATACCC	CACCATGAACAATACCTGACAGA	59.906	GGGTATCTTGAATCATTTGGACA	60.068	137
CL1127.Contig2_All_1082_2	TTCTTCTTCTTCTTC	TTC(3*5)	3726	15	CACCATGAACAATACCTGACAGATAGAAGAGTTTTGCTCCAGGATACAGCTCAACCTGAAATCTGTGCTTAAGAACT[TTCTTCTTCTTCTTC]AGAGCTTTGTTGTCTTTCATCATGTCCAAATGATTCAAGATACCCA	CACCATGAACAATACCTGACAGA	59.906	TGGGTATCTTGAATCATTTGGAC	60.068	138
CL1127.Contig2_All_1082_3	TTCTTCTTCTTCTTC	TTC(3*5)	3726	15	CACCATGAACAATACCTGACAGATAGAAGAGTTTTGCTCCAGGATACAGCTCAACCTGAAATCTGTGCTTAAGAACT[TTCTTCTTCTTCTTC]AGAGCTTTGTTGTCTTTCATCATGTCCAAATG	CACCATGAACAATACCTGACAGA	59.906	CATTTGGACATGATGAAAGACAA	59.853	124
CL1127.Contig2_All_1082_4	TTCTTCTTCTTCTTC	TTC(3*5)	3726	15	GAAGAGTTTTGCTCCAGGATACAGCTCAACCTGAAATCTGTGCTTAAGAACT[TTCTTCTTCTTCTTC]AGAGCTTTGTTGTCTTTCATCATGTCCAAATGATTCAAGATACCCATGACACGAGGAGTTCCATGAGCACGACATATCT	GAAGAGTTTTGCTCCAGGATACA	59.776	AGATATGTCGTGCTCATGGAACT	60.04	146
CL1127.Contig2_All_1082_5	TTCTTCTTCTTCTTC	TTC(3*5)	3726	15	GAAGAGTTTTGCTCCAGGATACAGCTCAACCTGAAATCTGTGCTTAAGAACT[TTCTTCTTCTTCTTC]AGAGCTTTGTTGTCTTTCATCATGTCCAAATGATTCAAGATACCC	GAAGAGTTTTGCTCCAGGATACA	59.776	GGGTATCTTGAATCATTTGGACA	60.068	112
CL1138.Contig4_All_1093_1	TGTTGTTGTTGTTGT	TGT(3*5)	2421	15	AATATTTGGGCAGTCTGTGATTGGCTTGTCGGTTGTGCCTAG[TGTTGTTGTTGTTGT]CGTTGTAGTTGTAGTTGTAGCTGCGGAGGTTGTCGTGAGGCACGTGGCTACAGGTGGCATCTCACAGAGAGCCCCACTAGTTATG	AATATTTGGGCAGTCTGTGATTG	60.25	CATAACTAGTGGGGCTCTCTGTG	60.192	142
CL1138.Contig4_All_1093_2	TGTTGTTGTTGTTGT	TGT(3*5)	2421	15	AATATTTGGGCAGTCTGTGATTGGCTTGTCGGTTGTGCCTAG[TGTTGTTGTTGTTGT]CGTTGTAGTTGTAGTTGTAGCTGCGGAGGTTGTCGTGAGGCACGTGGCTACAGGTGGCATCTCACAGAGAGCCCCACTAGTTAT	AATATTTGGGCAGTCTGTGATTG	60.25	ATAACTAGTGGGGCTCTCTGTGA	59.313	141
CL1138.Contig4_All_1093_3	TGTTGTTGTTGTTGT	TGT(3*5)	2421	15	AATATTTGGGCAGTCTGTGATTGGCTTGTCGGTTGTGCCTAG[TGTTGTTGTTGTTGT]CGTTGTAGTTGTAGTTGTAGCTGCGGAGGTTGTCGTGAGGCACGTGGCTACAGGTGGCATCTCACAGAGAGCCCCACTAGT	AATATTTGGGCAGTCTGTGATTG	60.25	ACTAGTGGGGCTCTCTGTGAGAT	60.687	138
CL1138.Contig4_All_1093_4	TGTTGTTGTTGTTGT	TGT(3*5)	2421	15	TAGGATAGAGGTCAGGCAAAGGTTTAATATTTGGGCAGTCTGTGATTGGCTTGTCGGTTGTGCCTAG[TGTTGTTGTTGTTGT]CGTTGTAGTTGTAGTTGTAGCTGCGG	TAGGATAGAGGTCAGGCAAAGGT	60.49	CCGCAGCTACAACTACAACTACA	59.538	108
CL1138.Contig4_All_1093_5	TGTTGTTGTTGTTGT	TGT(3*5)	2421	15	CAGGCAAAGGTTTAATATTTGGGCAGTCTGTGATTGGCTTGTCGGTTGTGCCTAG[TGTTGTTGTTGTTGT]CGTTGTAGTTGTAGTTGTAGCTGCGGAGGTTGTCGTGAGGCACGTGGCTACAGGTGGCATCTCACAGAGAGCCCCACTAGTTATG	CAGGCAAAGGTTTAATATTTGGG	60.866	CATAACTAGTGGGGCTCTCTGTG	60.192	155
CL1155.Contig1_All_1104_1	TGAGGTTGAGGTTGAGGTTGAGGT	TGAGGT(6*4)	964	24	ACAATTGAGTCCTCCTCTTCCTCCAAGGACGACGTGGTGGAGGAGACAGTGACTATAGAGGGGGAGGAGGAATC[TGAGGTTGAGGTTGAGGTTGAGGT]GGAAGAGGGCACGGAGCTCTGTAAAGTGAAGGAGGAGCTCAA	ACAATTGAGTCCTCCTCTTCCTC	60.123	TTGAGCTCCTCCTTCACTTTACA	60.41	140
CL1155.Contig1_All_1104_2	TGAGGTTGAGGTTGAGGTTGAGGT	TGAGGT(6*4)	964	24	GACAATTGAGTCCTCCTCTTCCTCCAAGGACGACGTGGTGGAGGAGACAGTGACTATAGAGGGGGAGGAGGAATC[TGAGGTTGAGGTTGAGGTTGAGGT]GGAAGAGGGCACGGAGCTCTGTAAAGTGAAGGAGGAGCTCAA	GACAATTGAGTCCTCCTCTTCCT	60.123	TTGAGCTCCTCCTTCACTTTACA	60.41	141
CL1155.Contig1_All_1104_3	TGAGGTTGAGGTTGAGGTTGAGGT	TGAGGT(6*4)	964	24	GGAGACAGTGACTATAGAGGGGGAGGAGGAATC[TGAGGTTGAGGTTGAGGTTGAGGT]GGAAGAGGGCACGGAGCTCTGTAAAGTGAAGGAGGAGCTCAA	GGAGACAGTGACTATAGAGGGGG	60.375	TTGAGCTCCTCCTTCACTTTACA	60.41	99
CL1155.Contig1_All_1104_4	TGAGGTTGAGGTTGAGGTTGAGGT	TGAGGT(6*4)	964	24	ACAATTGAGTCCTCCTCTTCCTCCAAGGACGACGTGGTGGAGGAGACAGTGACTATAGAGGGGGAGGAGGAATC[TGAGGTTGAGGTTGAGGTTGAGGT]GGAAGAGGGCACGGAGCTCTGTAAAGTGAAGGAGGAGCTC	ACAATTGAGTCCTCCTCTTCCTC	60.123	GAGCTCCTCCTTCACTTTACAGA	59.18	138
CL1155.Contig1_All_1104_5	TGAGGTTGAGGTTGAGGTTGAGGT	TGAGGT(6*4)	964	24	GACAATTGAGTCCTCCTCTTCCTCCAAGGACGACGTGGTGGAGGAGACAGTGACTATAGAGGGGGAGGAGGAATC[TGAGGTTGAGGTTGAGGTTGAGGT]GGAAGAGGGCACGGAGCTCTGTAAAGTGAAGGAGGAGCTC	GACAATTGAGTCCTCCTCTTCCT	60.123	GAGCTCCTCCTTCACTTTACAGA	59.18	139
CL1155.Contig2_All_1105_1	ACCTCAACCTCAACCTCAACCTCA	ACCTCA(6*4)	4529	24	TTGAGCTCCTCCTTCACTTTACAGAGCTCCGTGCCCTCTTCC[ACCTCAACCTCAACCTCAACCTCA]GATTCCTCCTCCCCCTCTATAGTCACTGTCTCCTCCACCACGTCGTCCTTGGAGGAAGAGGAGGACTCAATTGT	TTGAGCTCCTCCTTCACTTTACA	60.41	ACAATTGAGTCCTCCTCTTCCTC	60.123	140
CL1155.Contig2_All_1105_2	ACCTCAACCTCAACCTCAACCTCA	ACCTCA(6*4)	4529	24	TTGAGCTCCTCCTTCACTTTACAGAGCTCCGTGCCCTCTTCC[ACCTCAACCTCAACCTCAACCTCA]GATTCCTCCTCCCCCTCTATAGTCACTGTCTCCTCCACCACGTCGTCCTTGGAGGAAGAGGAGGACTCAATTGTC	TTGAGCTCCTCCTTCACTTTACA	60.41	GACAATTGAGTCCTCCTCTTCCT	60.123	141
CL1155.Contig2_All_1105_3	ACCTCAACCTCAACCTCAACCTCA	ACCTCA(6*4)	4529	24	TTGAGCTCCTCCTTCACTTTACAGAGCTCCGTGCCCTCTTCC[ACCTCAACCTCAACCTCAACCTCA]GATTCCTCCTCCCCCTCTATAGTCACTGTCTCC	TTGAGCTCCTCCTTCACTTTACA	60.41	GGAGACAGTGACTATAGAGGGGG	60.375	99
CL1155.Contig2_All_1105_4	ACCTCAACCTCAACCTCAACCTCA	ACCTCA(6*4)	4529	24	GAGCTCCTCCTTCACTTTACAGAGCTCCGTGCCCTCTTCC[ACCTCAACCTCAACCTCAACCTCA]GATTCCTCCTCCCCCTCTATAGTCACTGTCTCCTCCACCACGTCGTCCTTGGAGGAAGAGGAGGACTCAATTGT	GAGCTCCTCCTTCACTTTACAGA	59.18	ACAATTGAGTCCTCCTCTTCCTC	60.123	138
CL1155.Contig2_All_1105_5	ACCTCAACCTCAACCTCAACCTCA	ACCTCA(6*4)	4529	24	GAGCTCCTCCTTCACTTTACAGAGCTCCGTGCCCTCTTCC[ACCTCAACCTCAACCTCAACCTCA]GATTCCTCCTCCCCCTCTATAGTCACTGTCTCCTCCACCACGTCGTCCTTGGAGGAAGAGGAGGACTCAATTGTC	GAGCTCCTCCTTCACTTTACAGA	59.18	GACAATTGAGTCCTCCTCTTCCT	60.123	139
CL1157.Contig10_All_1106_1	CTCTCTCTCTCT	CT(2*6)	2500	12	AAAATCTTCGCTCAATGTAGCAGCTTTGTCAAGTTTTTTAAC[CTCTCTCTCTCT]TAAATAGGCTCTTATGTGTTCAGGAATTCCTCTAAGATATTGTTCTAGGACTACTAACTCCTCAAGTTCGTCCATAGA	AAAATCTTCGCTCAATGTAGCAG	59.932	TCTATGGACGAACTTGAGGAGTT	59.291	132
CL1157.Contig10_All_1106_2	CTCTCTCTCTCT	CT(2*6)	2500	12	TTTGGATGAGATCTGAAACCTGTGCGTTGTTGGTTCTGGTACTTGACATTATAATTTCTTTTGCTAGAAATTATATTAAAATCTTCGCTCAATGTAGCAGCTTTGTCAAGTTTTTTAAC[CTCTCTCTCTCT]TAAATAGGCTCTTATGTGTTCAGGAATTC	TTTGGATGAGATCTGAAACCTGT	59.99	GAATTCCTGAACACATAAGAGCC	59.149	160
CL1157.Contig10_All_1106_3	CTCTCTCTCTCT	CT(2*6)	2500	12	AAAATCTTCGCTCAATGTAGCAGCTTTGTCAAGTTTTTTAAC[CTCTCTCTCTCT]TAAATAGGCTCTTATGTGTTCAGGAATTC	AAAATCTTCGCTCAATGTAGCAG	59.932	GAATTCCTGAACACATAAGAGCC	59.149	83
CL1157.Contig10_All_1106_4	CTCTCTCTCTCT	CT(2*6)	2500	12	AAAATCTTCGCTCAATGTAGCAGCTTTGTCAAGTTTTTTAAC[CTCTCTCTCTCT]TAAATAGGCTCTTATGTGTTCAGGAATTCCTCTAAGATATTGTTCTAGGACTACTAACTCCTCAAGTTCGTCCATAGATTT	AAAATCTTCGCTCAATGTAGCAG	59.932	AAATCTATGGACGAACTTGAGGA	59.146	135
CL1157.Contig10_All_1106_5	CTCTCTCTCTCT	CT(2*6)	2500	12	CTCAATGTAGCAGCTTTGTCAAGTTTTTTAAC[CTCTCTCTCTCT]TAAATAGGCTCTTATGTGTTCAGGAATTCCTCTAAGATATTGTTCTAGGACTACTAACTCCTCAAGTTCGTCCATAGATTTAACTTTAGCAGCCTCCAACCATCGTTTAAAACATC	CTCAATGTAGCAGCTTTGTCAAG	59.233	GATGTTTTAAACGATGGTTGGAG	59.765	160
CL1157.Contig15_All_1107_1	AGAGAGAGAGAG	AG(2*6)	927	12	TCTATGGACGAACTTGAGGAGTTAGTAGTCCTAGAACAATATCTTAGAGGAATTCCTGAACACATAAGAGCCTATTTA[AGAGAGAGAGAG]GTTAAAAAACTTGACAAAGCTGCTACATTGAGCGAAGATTTT	TCTATGGACGAACTTGAGGAGTT	59.291	AAAATCTTCGCTCAATGTAGCAG	59.932	132
CL1157.Contig15_All_1107_2	AGAGAGAGAGAG	AG(2*6)	927	12	GAATTCCTGAACACATAAGAGCCTATTTA[AGAGAGAGAGAG]GTTAAAAAACTTGACAAAGCTGCTACATTGAGCGAAGATTTTAATATAATTTCTAGCAAAAGAAATTATAATGTCAAGTACCAGAACCAACAACGCACAGGTTTCAGATCTCATCCAAA	GAATTCCTGAACACATAAGAGCC	59.149	TTTGGATGAGATCTGAAACCTGT	59.99	160
CL1157.Contig15_All_1107_3	AGAGAGAGAGAG	AG(2*6)	927	12	GAATTCCTGAACACATAAGAGCCTATTTA[AGAGAGAGAGAG]GTTAAAAAACTTGACAAAGCTGCTACATTGAGCGAAGATTTT	GAATTCCTGAACACATAAGAGCC	59.149	AAAATCTTCGCTCAATGTAGCAG	59.932	83
CL1157.Contig15_All_1107_4	AGAGAGAGAGAG	AG(2*6)	927	12	AAATCTATGGACGAACTTGAGGAGTTAGTAGTCCTAGAACAATATCTTAGAGGAATTCCTGAACACATAAGAGCCTATTTA[AGAGAGAGAGAG]GTTAAAAAACTTGACAAAGCTGCTACATTGAGCGAAGATTTT	AAATCTATGGACGAACTTGAGGA	59.146	AAAATCTTCGCTCAATGTAGCAG	59.932	135
CL1157.Contig15_All_1107_5	AGAGAGAGAGAG	AG(2*6)	927	12	GATGTTTTAAACGATGGTTGGAGGCTGCTAAAGTTAAATCTATGGACGAACTTGAGGAGTTAGTAGTCCTAGAACAATATCTTAGAGGAATTCCTGAACACATAAGAGCCTATTTA[AGAGAGAGAGAG]GTTAAAAAACTTGACAAAGCTGCTACATTGAG	GATGTTTTAAACGATGGTTGGAG	59.765	CTCAATGTAGCAGCTTTGTCAAG	59.233	160
CL1157.Contig16_All_1108_1	ATTATTATTATTATT	ATT(3*5)	1077	15	TCACTAACTCTTTTGAGATCTGACATTACAGTACATATGATATTTTAACA[ATTATTATTATTATT]ACACATAACACATGATAAATAGAAGAGTAAATATATCAAAACTATAGGATGATATACATATTACAAGGCAACATCATGAAATTC	TCACTAACTCTTTTGAGATCTGACATT	58.991	GAATTTCATGATGTTGCCTTGTA	59.002	149
CL1157.Contig16_All_1108_2	ATTATTATTATTATT	ATT(3*5)	1077	15	TCACTAACTCTTTTGAGATCTGACATTACAGTACATATGATATTTTAACA[ATTATTATTATTATT]ACACATAACACATGATAAATAGAAGAGTAAATATATCAAAACTATAGGATGATATACATATTACAAGGCAACATCATGAAATTC	TCACTAACTCTTTTGAGATCTGACATT	58.991	GAATTTCATGATGTTGCCTTGTAA	60.239	149
CL1157.Contig16_All_1108_4	ATTATTATTATTATT	ATT(3*5)	1077	15	CACTAACTCTTTTGAGATCTGACATTACAGTACATATGATATTTTAACA[ATTATTATTATTATT]ACACATAACACATGATAAATAGAAGAGTAAATATATCAAAACTATAGGATGATATACATATTACAAGGCAACATCATGAAATTC	CACTAACTCTTTTGAGATCTGACATT	57.364	GAATTTCATGATGTTGCCTTGTA	59.002	148
CL1157.Contig16_All_1108_5	ATTATTATTATTATT	ATT(3*5)	1077	15	ATCACTAACTCTTTTGAGATCTGACATTACAGTACATATGATATTTTAACA[ATTATTATTATTATT]ACACATAACACATGATAAATAGAAGAGTAAATATATCAAAACTATAGGATGATATACATATTACAAGGCAACATCATGAAATTC	ATCACTAACTCTTTTGAGATCTGACATT	59.259	GAATTTCATGATGTTGCCTTGTA	59.002	150
CL1158.Contig2_All_1110_1	GAGAGAGAGAGAGAGA	GA(2*8)	3558	16	TTTTCATTTATCCCACTTACCGACC[GAGAGAGAGAGAGAGA]AACTAGAATTTGTACTTGTATATCTCTTTAAGTCTGTCTGCATTAGCATTTAGTAAAATAACTAGACTAAGCCCAGGGAGGTTACTA	TTTTCATTTATCCCACTTACCGA	59.735	TAGTAACCTCCCTGGGCTTAGTC	60.031	128
CL1158.Contig2_All_1110_2	GAGAGAGAGAGAGAGA	GA(2*8)	3558	16	TGGTTTTCTTTTCATTTATCCCACTTACCGACC[GAGAGAGAGAGAGAGA]AACTAGAATTTGTACTTGTATATCTCTTTAAGTCTGTCTGCATTAGCATTTAGTAAAATAACTAGACTAAGCCCAGGGAGGTTACTA	TGGTTTTCTTTTCATTTATCCCA	59.715	TAGTAACCTCCCTGGGCTTAGTC	60.031	136
CL1158.Contig2_All_1110_3	GAGAGAGAGAGAGAGA	GA(2*8)	3558	16	TTTTCATTTATCCCACTTACCGACC[GAGAGAGAGAGAGAGA]AACTAGAATTTGTACTTGTATATCTCTTTAAGTCTGTCTGCATTAGCATTTAGTAAAATAACTAGACTAAGCCCAGGGAGG	TTTTCATTTATCCCACTTACCGA	59.735	CCTCCCTGGGCTTAGTCTAGTTA	60.146	122
CL1158.Contig2_All_1110_4	GAGAGAGAGAGAGAGA	GA(2*8)	3558	16	TGGTTTTCTTTTCATTTATCCCACTTACCGACC[GAGAGAGAGAGAGAGA]AACTAGAATTTGTACTTGTATATCTCTTTAAGTCTGTCTGCATTAGCATTTAGTAAAATAACTAGACTAAGCCCAGGGAGG	TGGTTTTCTTTTCATTTATCCCA	59.715	CCTCCCTGGGCTTAGTCTAGTTA	60.146	130
CL1158.Contig2_All_1110_5	GAGAGAGAGAGAGAGA	GA(2*8)	3558	16	TTTTCATTTATCCCACTTACCGACC[GAGAGAGAGAGAGAGA]AACTAGAATTTGTACTTGTATATCTCTTTAAGTCTGTCTGCATTAGCATTTAGTAAAATAACTAGACTAAGCCCAGGGAGGTTACTACAGTAT	TTTTCATTTATCCCACTTACCGA	59.735	ATACTGTAGTAACCTCCCTGGGC	59.81	134
CL1178.Contig2_All_1127_1	TATATATATATA	TA(2*6)	4326	12	GTAATGACGGTTAGCTGTGGAATATAGTGAATGTTGAAGAATAGAC[TATATATATATA]TGTGATAAGTTGAGGGGCTACTTATGAAGTTTCACA	GTAATGACGGTTAGCTGTGGAAT	59.45	TGTGAAACTTCATAAGTAGCCCC	59.552	94
CL1178.Contig2_All_1127_2	TATATATATATA	TA(2*6)	4326	12	TTGTAATGACGGTTAGCTGTGGAATATAGTGAATGTTGAAGAATAGAC[TATATATATATA]TGTGATAAGTTGAGGGGCTACTTATGAAGTTTCACA	TTGTAATGACGGTTAGCTGTGG	60.054	TGTGAAACTTCATAAGTAGCCCC	59.552	96
CL1178.Contig2_All_1127_3	TATATATATATA	TA(2*6)	4326	12	GTAATGACGGTTAGCTGTGGAATATAGTGAATGTTGAAGAATAGAC[TATATATATATA]TGTGATAAGTTGAGGGGCTACTTATGAAGTTTC	GTAATGACGGTTAGCTGTGGAAT	59.45	GAAACTTCATAAGTAGCCCCTCAA	60.026	91
CL1178.Contig2_All_1127_4	TATATATATATA	TA(2*6)	4326	12	TTTGTAATGACGGTTAGCTGTGGAATATAGTGAATGTTGAAGAATAGAC[TATATATATATA]TGTGATAAGTTGAGGGGCTACTTATGAAGTTTCACA	TTTGTAATGACGGTTAGCTGTGG	61.261	TGTGAAACTTCATAAGTAGCCCC	59.552	97
CL1178.Contig2_All_1127_5	TATATATATATA	TA(2*6)	4326	12	GTAATGACGGTTAGCTGTGGAATATAGTGAATGTTGAAGAATAGAC[TATATATATATA]TGTGATAAGTTGAGGGGCTACTTATGAAGTTTC	GTAATGACGGTTAGCTGTGGAAT	59.45	GAAACTTCATAAGTAGCCCCTCA	58.835	91
CL1179.Contig2_All_1128_1	AACAACAACAACAACAACAAC	AAC(3*7)	524	21	GCAGGTGTTCTTAGTAACAGCAATGTA[AACAACAACAACAACAACAAC]ATTAATAATAATAATATGAACACCATCAATAACAACAATGCC	GCAGGTGTTCTTAGTAACAGCAAT	58.956	GGCATTGTTGTTATTGATGGTGT	60.882	90
CL1179.Contig2_All_1128_2	AACAACAACAACAACAACAAC	AAC(3*7)	524	21	GCAGGTGTTCTTAGTAACAGCAATGTA[AACAACAACAACAACAACAAC]ATTAATAATAATAATATGAACACCATCAATAACAACAATGCCGTCCAAGAATCAACCAGAGACGCCACACTATTT	GCAGGTGTTCTTAGTAACAGCAAT	58.956	AAATAGTGTGGCGTCTCTGGTT	60.061	123
CL1179.Contig2_All_1128_3	AACAACAACAACAACAACAAC	AAC(3*7)	524	21	AGGAAGTCGACCCAACAGAACTGCTCGTCCTCGTCAAGGAGCGCGTTGTTCCGCTGCAGGTGTTCTTAGTAACAGCAATGTA[AACAACAACAACAACAACAAC]ATTAATAATAATAATATGAACACCATCAATAACAACAATGCC	AGGAAGTCGACCCAACAGAACT	61.432	GGCATTGTTGTTATTGATGGTGT	60.882	145
CL1179.Contig2_All_1128_4	AACAACAACAACAACAACAAC	AAC(3*7)	524	21	CCGCTGCAGGTGTTCTTAGTAACAGCAATGTA[AACAACAACAACAACAACAAC]ATTAATAATAATAATATGAACACCATCAATAACAACAATGCC	CCGCTGCAGGTGTTCTTAGTA	60.447	GGCATTGTTGTTATTGATGGTGT	60.882	95
CL1179.Contig2_All_1128_5	AACAACAACAACAACAACAAC	AAC(3*7)	524	21	GGAAGTCGACCCAACAGAACTGCTCGTCCTCGTCAAGGAGCGCGTTGTTCCGCTGCAGGTGTTCTTAGTAACAGCAATGTA[AACAACAACAACAACAACAAC]ATTAATAATAATAATATGAACACCATCAATAACAACAATGCC	GGAAGTCGACCCAACAGAACT	60.538	GGCATTGTTGTTATTGATGGTGT	60.882	144
CL1189.Contig7_All_1136_1	TATATATATATA	TA(2*6)	2887	12	AAACGATGCATGGGTAAATAGAACTGTCTTATTATTAAGTATATTAGTT[TATATATATATA]TTTGTTGAGGTTATCTTATCAATCTTGTCTGCTTATTAGTTCTCTGATGTCAAATTTGGG	AAACGATGCATGGGTAAATAGAA	59.761	CCCAAATTTGACATCAGAGAACT	59.513	121
CL1189.Contig7_All_1136_2	TATATATATATA	TA(2*6)	2887	12	AAAACGATGCATGGGTAAATAGAACTGTCTTATTATTAAGTATATTAGTT[TATATATATATA]TTTGTTGAGGTTATCTTATCAATCTTGTCTGCTTATTAGTTCTCTGATGTCAAATTTGGG	AAAACGATGCATGGGTAAATAGA	59.761	CCCAAATTTGACATCAGAGAACT	59.513	122
CL1189.Contig7_All_1136_3	TATATATATATA	TA(2*6)	2887	12	AAACGATGCATGGGTAAATAGAACTGTCTTATTATTAAGTATATTAGTT[TATATATATATA]TTTGTTGAGGTTATCTTATCAATCTTGTCTGCTTATTAGTTCTCTGATGTCAAATTTGGGGGTACTAAAG	AAACGATGCATGGGTAAATAGAA	59.761	CTTTAGTACCCCCAAATTTGACA	59.316	131
CL1189.Contig7_All_1136_4	TATATATATATA	TA(2*6)	2887	12	AAAACGATGCATGGGTAAATAGAACTGTCTTATTATTAAGTATATTAGTT[TATATATATATA]TTTGTTGAGGTTATCTTATCAATCTTGTCTGCTTATTAGTTCTCTGATGTCAAATTTGGGGGTACTAAAG	AAAACGATGCATGGGTAAATAGA	59.761	CTTTAGTACCCCCAAATTTGACA	59.316	132
CL1189.Contig7_All_1136_5	TATATATATATA	TA(2*6)	2887	12	TACCTAAAACGATGCATGGGTAAATAGAACTGTCTTATTATTAAGTATATTAGTT[TATATATATATA]TTTGTTGAGGTTATCTTATCAATCTTGTCTGCTTATTAGTTCTCTGATGTCAAATTTGGG	TACCTAAAACGATGCATGGGTAA	60.585	CCCAAATTTGACATCAGAGAACT	59.513	127
CL1199.Contig1_All_1142_1	TATATATATATA	TA(2*6)	4898	12	CCATAGATGACAAGCCTCATTTCTGCTGCAAACATAAC[TATATATATATA]GATATATAAAATATACATTTATATTTTTGTTGACATTTGTAGAATTTTCTGTCAAGAAAATTCTAACAAAAGCTTCTGAACTTACTTCTGTCATCTG	CCATAGATGACAAGCCTCATTTC	59.979	CAGATGACAGAAGTAAGTTCAGAAGC	60.012	147
CL1199.Contig1_All_1142_2	TATATATATATA	TA(2*6)	4898	12	GTCCAAACTCCCATAGATGACAAGCCTCATTTCTGCTGCAAACATAAC[TATATATATATA]GATATATAAAATATACATTTATATTTTTGTTGACATTTGTAGAATTTTCTGTCAAGAAAATTCTAACAAAAGCTTCTGAACTTACTTCTGTCATCTG	GTCCAAACTCCCATAGATGACAA	60.235	CAGATGACAGAAGTAAGTTCAGAAGC	60.012	157
CL1199.Contig1_All_1142_3	TATATATATATA	TA(2*6)	4898	12	AATGTCCAAACTCCCATAGATGACAAGCCTCATTTCTGCTGCAAACATAAC[TATATATATATA]GATATATAAAATATACATTTATATTTTTGTTGACATTTGTAGAATTTTCTGTCAAGAAAATTCTAACAAAAGCTTCTGAACTTACTTCTGTCATCTG	AATGTCCAAACTCCCATAGATGA	59.717	CAGATGACAGAAGTAAGTTCAGAAGC	60.012	160
CL1199.Contig1_All_1142_4	TATATATATATA	TA(2*6)	4898	12	TCCAAACTCCCATAGATGACAAGCCTCATTTCTGCTGCAAACATAAC[TATATATATATA]GATATATAAAATATACATTTATATTTTTGTTGACATTTGTAGAATTTTCTGTCAAGAAAATTCTAACAAAAGCTTCTGAACTTACTTCTGTCATCTG	TCCAAACTCCCATAGATGACAAG	60.359	CAGATGACAGAAGTAAGTTCAGAAGC	60.012	156
CL1199.Contig1_All_1142_5	TATATATATATA	TA(2*6)	4898	12	AAACTCCCATAGATGACAAGCCTCATTTCTGCTGCAAACATAAC[TATATATATATA]GATATATAAAATATACATTTATATTTTTGTTGACATTTGTAGAATTTTCTGTCAAGAAAATTCTAACAAAAGCTTCTGAACTTACTTCTGTCATCTG	AAACTCCCATAGATGACAAGCCT	60.373	CAGATGACAGAAGTAAGTTCAGAAGC	60.012	153
CL1203.Contig2_All_1146_1	GAGAGAGAGAGA	GA(2*6)	373	12	CAGCTGTCAAGACCATCCTATCTTCCATTAAGTTTTT[GAGAGAGAGAGA]CTGGATCCAGGTCTTGGAAGGGTTCTCATTCTCAGTTAAAAATTCCCAGGGT	CAGCTGTCAAGACCATCCTATCT	59.787	ACCCTGGGAATTTTTAACTGAGA	60.217	101
CL1203.Contig2_All_1146_2	GAGAGAGAGAGA	GA(2*6)	373	12	CAGCTGTCAAGACCATCCTATCTTCCATTAAGTTTTT[GAGAGAGAGAGA]CTGGATCCAGGTCTTGGAAGGGTTCTCATTCTC	CAGCTGTCAAGACCATCCTATCT	59.787	GAGAATGAGAACCCTTCCAAGAC	60.472	82
CL1203.Contig2_All_1146_3	GAGAGAGAGAGA	GA(2*6)	373	12	CAGCTGTCAAGACCATCCTATCTTCCATTAAGTTTTT[GAGAGAGAGAGA]CTGGATCCAGGTCTTGGAAGGGTTCTCATTCTCAGTTAAAAATTCCCAGGG	CAGCTGTCAAGACCATCCTATCT	59.787	CCCTGGGAATTTTTAACTGAGAA	60.654	100
CL1203.Contig2_All_1146_4	GAGAGAGAGAGA	GA(2*6)	373	12	CAGCTGTCAAGACCATCCTATCTTCCATTAAGTTTTT[GAGAGAGAGAGA]CTGGATCCAGGTCTTGGAAGGGTTCTCATTCTCAGTTAAAAATTCCCAGGGTAAATGAGCAAACCGTGTTGCTGAGTCAGACGTAGCTCAATACCC	CAGCTGTCAAGACCATCCTATCT	59.787	GGGTATTGAGCTACGTCTGACTC	59.318	145
CL1203.Contig2_All_1146_5	GAGAGAGAGAGA	GA(2*6)	373	12	GCTGTCAAGACCATCCTATCTTCCATTAAGTTTTT[GAGAGAGAGAGA]CTGGATCCAGGTCTTGGAAGGGTTCTCATTCTCAGTTAAAAATTCCCAGGGT	GCTGTCAAGACCATCCTATCTTC	59.254	ACCCTGGGAATTTTTAACTGAGA	60.217	99
CL1221.Contig1_All_1161_1	CACACACACACACACA	CA(2*8)	4210	16	TTATCTATTGAACATGGCACACG[CACACACACACACACA]AACACTAAACACAATCTAATACGTCCAAAAGTTTAACTACGCAAGATCTTCAGGACAC	TTATCTATTGAACATGGCACACG	59.903	GTGTCCTGAAGATCTTGCGTAGT	59.83	97
CL1221.Contig1_All_1161_2	CACACACACACACACA	CA(2*8)	4210	16	TTATCTATTGAACATGGCACACG[CACACACACACACACA]AACACTAAACACAATCTAATACGTCCAAAAGTTTAACTACGCAAGATCTTCAGGACA	TTATCTATTGAACATGGCACACG	59.903	TGTCCTGAAGATCTTGCGTAGTT	60.309	96
CL1221.Contig1_All_1161_3	CACACACACACACACA	CA(2*8)	4210	16	TTATCTATTGAACATGGCACACG[CACACACACACACACA]AACACTAAACACAATCTAATACGTCCAAAAGTTTAACTACGCAA	TTATCTATTGAACATGGCACACG	59.903	TTGCGTAGTTAAACTTTTGGACG	60.54	83
CL1221.Contig1_All_1161_4	CACACACACACACACA	CA(2*8)	4210	16	TTATCTATTGAACATGGCACACG[CACACACACACACACA]AACACTAAACACAATCTAATACGTCCAAAAGTTTAACTACGCAAGATCTTCAGGACACCATAATGCCAAACGAAGTTCT	TTATCTATTGAACATGGCACACG	59.903	AGAACTTCGTTTGGCATTATGGT	61.079	118
CL1221.Contig1_All_1161_5	CACACACACACACACA	CA(2*8)	4210	16	TTATCTATTGAACATGGCACACG[CACACACACACACACA]AACACTAAACACAATCTAATACGTCCAAAAGTTTAACTACGCA	TTATCTATTGAACATGGCACACG	59.903	TGCGTAGTTAAACTTTTGGACGTA	60.108	82
CL1230.Contig2_All_1163_1	TATATATATATA	TA(2*6)	563	12	ATTGGTGAAATCTGTACAATGGGTGATT[TATATATATATA]TTTATTTATATATAACATACATATACTGTACATATGTATATGATAGCTATGTCACTAATTCATATACTGAAATCATTTAACCTTAGGAGTAACTTGCACCC	ATTGGTGAAATCTGTACAATGGG	59.994	GGGTGCAAGTTACTCCTAAGGTT	59.947	141
CL1230.Contig2_All_1163_2	TATATATATATA	TA(2*6)	563	12	TTGGTGAAATCTGTACAATGGGTGATT[TATATATATATA]TTTATTTATATATAACATACATATACTGTACATATGTATATGATAGCTATGTCACTAATTCATATACTGAAATCATTTAACCTTAGGAGTAACTTGCACCC	TTGGTGAAATCTGTACAATGGGT	60.508	GGGTGCAAGTTACTCCTAAGGTT	59.947	140
CL1230.Contig2_All_1163_3	TATATATATATA	TA(2*6)	563	12	ATTGGTGAAATCTGTACAATGGGTGATT[TATATATATATA]TTTATTTATATATAACATACATATACTGTACATATGTATATGATAGCTATGTCACTAATTCATATACTGAAATCATTTAACCTTAGGAGTAACTTGCACCCAAAAGGAAAT	ATTGGTGAAATCTGTACAATGGG	59.994	ATTTCCTTTTGGGTGCAAGTTAC	60.597	151
CL1230.Contig2_All_1163_4	TATATATATATA	TA(2*6)	563	12	ATTGGTGAAATCTGTACAATGGGTGATT[TATATATATATA]TTTATTTATATATAACATACATATACTGTACATATGTATATGATAGCTATGTCACTAATTCATATACTGAAATCATTTAACCTTAGGAGTAACTTGCACCCAAAAGGAAATT	ATTGGTGAAATCTGTACAATGGG	59.994	AATTTCCTTTTGGGTGCAAGTTA	61.023	152
CL1230.Contig2_All_1163_5	TATATATATATA	TA(2*6)	563	12	GGTGAAATCTGTACAATGGGTGATT[TATATATATATA]TTTATTTATATATAACATACATATACTGTACATATGTATATGATAGCTATGTCACTAATTCATATACTGAAATCATTTAACCTTAGGAGTAACTTGCACCC	GGTGAAATCTGTACAATGGGTGA	61.01	GGGTGCAAGTTACTCCTAAGGTT	59.947	138
CL1230.Contig2_All_1164_1	AATAAATAAATAAATAAATA	AATA(4*5)	792	20	ACGAAAATTGTTGCATTTCTGATAACACGATAACTTCAAAAAAAAAAT[AATAAATAAATAAATAAATA]ATAGCATTCCGAAAAAATTTATGTAAATCCACTGCAAAGTGTGATG	ACGAAAATTGTTGCATTTCTGAT	59.897	CATCACACTTTGCAGTGGATTTA	60.046	114
CL1230.Contig2_All_1164_2	AATAAATAAATAAATAAATA	AATA(4*5)	792	20	TTAAAATATATACCCGAAGGGCGGCTTATCCTCGAGAGATCGAGGACGAAAATTGTTGCATTTCTGATAACACGATAACTTCAAAAAAAAAAT[AATAAATAAATAAATAAATA]ATAGCATTCCGAAAAAATTTATGTAAATCCACTGCAAAGTGTGATG	TTAAAATATATACCCGAAGGGCG	60.384	CATCACACTTTGCAGTGGATTTA	60.046	159
CL1230.Contig2_All_1164_3	AATAAATAAATAAATAAATA	AATA(4*5)	792	20	TGTTGCATTTCTGATAACACGATAACTTCAAAAAAAAAAT[AATAAATAAATAAATAAATA]ATAGCATTCCGAAAAAATTTATGTAAATCCACTGCAAAGTGTGATG	TGTTGCATTTCTGATAACACGAT	59.532	CATCACACTTTGCAGTGGATTTA	60.046	106
CL1230.Contig2_All_1164_4	AATAAATAAATAAATAAATA	AATA(4*5)	792	20	ACGAAAATTGTTGCATTTCTGATAACACGATAACTTCAAAAAAAAAAT[AATAAATAAATAAATAAATA]ATAGCATTCCGAAAAAATTTATGTAAATCCACTGCAAAGTGTGA	ACGAAAATTGTTGCATTTCTGAT	59.897	TCACACTTTGCAGTGGATTTACA	60.581	112
CL1230.Contig2_All_1164_5	AATAAATAAATAAATAAATA	AATA(4*5)	792	20	CGAAAATTGTTGCATTTCTGATAACACGATAACTTCAAAAAAAAAAT[AATAAATAAATAAATAAATA]ATAGCATTCCGAAAAAATTTATGTAAATCCACTGCAAAGTGTGATG	CGAAAATTGTTGCATTTCTGATA	59.164	CATCACACTTTGCAGTGGATTTA	60.046	113
CL1230.Contig5_All_1168_1	CAACAACAACAACAACAA	CAA(3*6)	1388	18	TTATCTTCGCGTGACTTCATTTTCCTTCTTAAAG[CAACAACAACAACAACAA]CATGAACAAAAGTAATGAAACTTCGCGGAACACGATGGCACCGGGGACACCACCACAGTCGTCACAATAAGTGAA	TTATCTTCGCGTGACTTCATTTT	60.141	TTCACTTATTGTGACGACTGTGG	60.081	127
CL1230.Contig5_All_1168_2	CAACAACAACAACAACAA	CAA(3*6)	1388	18	ATCGCAAACCTTCATTCTTGATAGGCATTTAATACTAACTATCAACCCCATTATCTTCGCGTGACTTCATTTTCCTTCTTAAAG[CAACAACAACAACAACAA]CATGAACAAAAGTAATGAAACTTCGCG	ATCGCAAACCTTCATTCTTGATA	59.983	CGCGAAGTTTCATTACTTTTGTT	59.727	129
CL1230.Contig5_All_1168_3	CAACAACAACAACAACAA	CAA(3*6)	1388	18	TATCGCAAACCTTCATTCTTGATAGGCATTTAATACTAACTATCAACCCCATTATCTTCGCGTGACTTCATTTTCCTTCTTAAAG[CAACAACAACAACAACAA]CATGAACAAAAGTAATGAAACTTCGCG	TATCGCAAACCTTCATTCTTGAT	59.983	CGCGAAGTTTCATTACTTTTGTT	59.727	130
CL1230.Contig5_All_1168_4	CAACAACAACAACAACAA	CAA(3*6)	1388	18	ATATCGCAAACCTTCATTCTTGATAGGCATTTAATACTAACTATCAACCCCATTATCTTCGCGTGACTTCATTTTCCTTCTTAAAG[CAACAACAACAACAACAA]CATGAACAAAAGTAATGAAACTTCGCG	ATATCGCAAACCTTCATTCTTGA	59.983	CGCGAAGTTTCATTACTTTTGTT	59.727	131
CL1230.Contig5_All_1168_5	CAACAACAACAACAACAA	CAA(3*6)	1388	18	GCGTGACTTCATTTTCCTTCTTAAAG[CAACAACAACAACAACAA]CATGAACAAAAGTAATGAAACTTCGCGGAACACGATGGCACCGGGGACACCACCACAGTCGTCACAATAAGTGAA	GCGTGACTTCATTTTCCTTCTTA	59.786	TTCACTTATTGTGACGACTGTGG	60.081	119
CL1230.Contig5_All_1169_1	TTTTTTTTTTTTTT	T(1*14)	1517	14	CCACAGTCGTCACAATAAGTGAAAATATAATTTAATAATTAGCGTTATGTTTTGAATTCTTTTTTTTTTTTTTCTTCTTAGGTTTTATACATTAATTTATCGGCTTGTA[ATATATATATATAT]TCACACCCCATCACATAAGT	CCACAGTCGTCACAATAAGTGAA	60.081	ACTTATGTGATGGGGTGTGAATA	58.251	143
CL1230.Contig5_All_1169_2	TTTTTTTTTTTTTT	T(1*14)	1517	14	CCACAGTCGTCACAATAAGTGAAAATATAATTTAATAATTAGCGTTATGTTTTGAATTCTTTTTTTTTTTTTTCTTCTTAGGTTTTATACATTAATTTATCGGCTTGTA[ATATATATATATAT]TCACACCCCATCACATAAGTA	CCACAGTCGTCACAATAAGTGAA	60.081	TACTTATGTGATGGGGTGTGAAT	58.251	144
CL1230.Contig5_All_1169_3	TTTTTTTTTTTTTT	T(1*14)	1517	14	CACAGTCGTCACAATAAGTGAAAATATAATTTAATAATTAGCGTTATGTTTTGAATTCTTTTTTTTTTTTTTCTTCTTAGGTTTTATACATTAATTTATCGGCTTGTA[ATATATATATATAT]TCACACCCCATCACATAAGTACGTG	CACAGTCGTCACAATAAGTGAAAA	59.242	CACGTACTTATGTGATGGGGTGT	60.946	147
CL1230.Contig5_All_1169_4	TTTTTTTTTTTTTT	T(1*14)	1517	14	CCACAGTCGTCACAATAAGTGAAAATATAATTTAATAATTAGCGTTATGTTTTGAATTCTTTTTTTTTTTTTTCTTCTTAGGTTTTATACATTAATTTATCGGCTTGTA[ATATATATATATAT]TCACACCCCATCACATAAGTA	CCACAGTCGTCACAATAAGTGAA	60.081	TACTTATGTGATGGGGTGTGAATA	58.323	144
CL1230.Contig5_All_1169_5	TTTTTTTTTTTTTT	T(1*14)	1517	14	CCACAGTCGTCACAATAAGTGAAAATATAATTTAATAATTAGCGTTATGTTTTGAATTCTTTTTTTTTTTTTTCTTCTTAGGTTTTATACATTAATTTATCGGCTTGTA[ATATATATATATAT]TCACACCCCATCACATAAGT	CCACAGTCGTCACAATAAGTGAA	60.081	ACTTATGTGATGGGGTGTGAAT	58.174	143
CL1230.Contig5_All_1170_1	ATATATATATATAT	AT(2*7)	1567	14	CACAGTCGTCACAATAAGTGAAAATATAATTTAATAATTAGCGTTATGTTTTGAATTCTTTTTTTTTTTTTTCTTCTTAGGTTTTATACATTAATTTATCGGCTTGTA[ATATATATATATAT]TCACACCCCATCACATAAGTACGTG	CACAGTCGTCACAATAAGTGAAAA	59.242	CACGTACTTATGTGATGGGGTGT	60.946	147
CL1230.Contig5_All_1170_2	ATATATATATATAT	AT(2*7)	1567	14	CACAGTCGTCACAATAAGTGAAAATATAATTTAATAATTAGCGTTATGTTTTGAATTCTTTTTTTTTTTTTTCTTCTTAGGTTTTATACATTAATTTATCGGCTTGTA[ATATATATATATAT]TCACACCCCATCACATAAGTACGTG	CACAGTCGTCACAATAAGTGAAAA	59.242	CACGTACTTATGTGATGGGGTG	60.168	147
CL1230.Contig5_All_1170_3	ATATATATATATAT	AT(2*7)	1567	14	CACAGTCGTCACAATAAGTGAAAATATAATTTAATAATTAGCGTTATGTTTTGAATTCTTTTTTTTTTTTTTCTTCTTAGGTTTTATACATTAATTTATCGGCTTGTA[ATATATATATATAT]TCACACCCCATCACATAAGTACGTGCAT	CACAGTCGTCACAATAAGTGAAAA	59.242	ATGCACGTACTTATGTGATGGG	59.775	150
CL1230.Contig5_All_1170_4	ATATATATATATAT	AT(2*7)	1567	14	CACAGTCGTCACAATAAGTGAAAATATAATTTAATAATTAGCGTTATGTTTTGAATTCTTTTTTTTTTTTTTCTTCTTAGGTTTTATACATTAATTTATCGGCTTGTA[ATATATATATATAT]TCACACCCCATCACATAAGTACGTGCAT	CACAGTCGTCACAATAAGTGAAA	57.883	ATGCACGTACTTATGTGATGGG	59.775	150
CL1230.Contig5_All_1170_5	ATATATATATATAT	AT(2*7)	1567	14	CACAGTCGTCACAATAAGTGAAAATATAATTTAATAATTAGCGTTATGTTTTGAATTCTTTTTTTTTTTTTTCTTCTTAGGTTTTATACATTAATTTATCGGCTTGTA[ATATATATATATAT]TCACACCCCATCACATAAGTACGTG	CACAGTCGTCACAATAAGTGAAAAT	59.526	CACGTACTTATGTGATGGGGTGT	60.946	147
CL1232.Contig1_All_1173_1	AAAATAAAATAAAATAAAAT	AAAAT(5*4)	842	20	CATCTTTCCCCTGATAAGGTACATTACTTAAAA[AAAATAAAATAAAATAAAAT]AAAAAATAACATTAAAAAATTGATCTAAGAGTAAGCCTTTGAAAGTTTAATTTTTGGGTGGTGGTG	CATCTTTCCCCTGATAAGGTACA	59.381	CACCACCACCCAAAAATTAAACT	61.177	119
CL1232.Contig1_All_1173_2	AAAATAAAATAAAATAAAAT	AAAAT(5*4)	842	20	TCAACTACCCATTTCATCTTTCCCCTGATAAGGTACATTACTTAAAA[AAAATAAAATAAAATAAAAT]AAAAAATAACATTAAAAAATTGATCTAAGAGTAAGCCTTTGAAAGTTTAATTTTTGGGTGGTGGTG	TCAACTACCCATTTCATCTTTCC	59.363	CACCACCACCCAAAAATTAAACT	61.177	133
CL1232.Contig1_All_1173_3	AAAATAAAATAAAATAAAAT	AAAAT(5*4)	842	20	CATCTTTCCCCTGATAAGGTACATTACTTAAAA[AAAATAAAATAAAATAAAAT]AAAAAATAACATTAAAAAATTGATCTAAGAGTAAGCCTTTGAAAGTTTAATTTTTGGGTGGTGGTG	CATCTTTCCCCTGATAAGGTACA	59.381	CACCACCACCCAAAAATTAAAC	60.356	119
CL1232.Contig1_All_1173_4	AAAATAAAATAAAATAAAAT	AAAAT(5*4)	842	20	TCAACTACCCATTTCATCTTTCCCCTGATAAGGTACATTACTTAAAA[AAAATAAAATAAAATAAAAT]AAAAAATAACATTAAAAAATTGATCTAAGAGTAAGCCTTTGAAAGTTTAATTTTTGGGTGGTGGTG	TCAACTACCCATTTCATCTTTCC	59.363	CACCACCACCCAAAAATTAAAC	60.356	133
CL1232.Contig1_All_1173_5	AAAATAAAATAAAATAAAAT	AAAAT(5*4)	842	20	CAACTACCCATTTCATCTTTCCCCTGATAAGGTACATTACTTAAAA[AAAATAAAATAAAATAAAAT]AAAAAATAACATTAAAAAATTGATCTAAGAGTAAGCCTTTGAAAGTTTAATTTTTGGGTGGTGGTG	CAACTACCCATTTCATCTTTCCC	60.906	CACCACCACCCAAAAATTAAACT	61.177	132
CL1244.Contig7_All_1178_1	GAAGAAGAAGAAGAA	GAA(3*5)	2675	15	TACTGATAGGCCTTGGAGGAAACC[GAAGAAGAAGAAGAA]GGGGCGGAAGAGAGCCCAGTAGTTGCCGAGCCATAAGCTCATCCAGGCACTAGTGCCCTCTCGGCACAGTGCCCTACCACCTTAGAGTGATCCT	TACTGATAGGCCTTGGAGGAAAC	60.82	AGGATCACTCTAAGGTGGTAGGG	59.902	133
CL1244.Contig7_All_1178_2	GAAGAAGAAGAAGAA	GAA(3*5)	2675	15	CTACTGATAGGCCTTGGAGGAAACC[GAAGAAGAAGAAGAA]GGGGCGGAAGAGAGCCCAGTAGTTGCCGAGCCATAAGCTCATCCAGGCACTAGTGCCCTCTCGGCACAGTGCCCTACCACCTTAGAGTGATCCT	CTACTGATAGGCCTTGGAGGAAA	60.932	AGGATCACTCTAAGGTGGTAGGG	59.902	134
CL1244.Contig7_All_1178_3	GAAGAAGAAGAAGAA	GAA(3*5)	2675	15	TACTGATAGGCCTTGGAGGAAACC[GAAGAAGAAGAAGAA]GGGGCGGAAGAGAGCCCAGTAGTTGCCGAGCCATAAGCTCATCCAGGCACTAGTGCCCTCTCGGCACAGTGCCCTACCACCTTAGAGTGATCCT	TACTGATAGGCCTTGGAGGAAA	60.089	AGGATCACTCTAAGGTGGTAGGG	59.902	133
CL1244.Contig7_All_1178_4	GAAGAAGAAGAAGAA	GAA(3*5)	2675	15	TACTGATAGGCCTTGGAGGAAACC[GAAGAAGAAGAAGAA]GGGGCGGAAGAGAGCCCAGTAGTTGCCGAGCCATAAGCTCATCCAGGCACTAGTGCCCTCTCGGCACAGTGCCCTACCACCTTAGAGT	TACTGATAGGCCTTGGAGGAAAC	60.82	ACTCTAAGGTGGTAGGGCACTGT	60.465	127
CL1244.Contig7_All_1178_5	GAAGAAGAAGAAGAA	GAA(3*5)	2675	15	CTACTGATAGGCCTTGGAGGAAACC[GAAGAAGAAGAAGAA]GGGGCGGAAGAGAGCCCAGTAGTTGCCGAGCCATAAGCTCATCCAGGCACTAGTGCCCTCTCGGCACAGTGCCCTACCACCTTAGAGTGATCCT	CTACTGATAGGCCTTGGAGGAA	59.741	AGGATCACTCTAAGGTGGTAGGG	59.902	134
CL1246.Contig1_All_1180_1	ATTATTATTATTATT	ATT(3*5)	9828	15	TGGGAATCAAATCATTATTACCATTATTGTTATTAATATAATTATTCTTATA[ATTATTATTATTATT]ACATACCAAGTAAAATGAAATGTAAAATGAGAAGAAAAATTGTATTTATTCCGCCATTTTAGACTTTTAACG	TGGGAATCAAATCATTATTACCAT	58.569	CGTTAAAAGTCTAAAATGGCGG	60.019	139
CL1246.Contig1_All_1180_2	ATTATTATTATTATT	ATT(3*5)	9828	15	TGGGAATCAAATCATTATTACCATTATTGTTATTAATATAATTATTCTTATA[ATTATTATTATTATT]ACATACCAAGTAAAATGAAATGTAAAATGAGAAGAAAAATTGTATTTATTCCGCCATTTTAGACTTTTAACGATT	TGGGAATCAAATCATTATTACCAT	58.569	AATCGTTAAAAGTCTAAAATGGCG	59.935	142
CL1246.Contig1_All_1180_3	ATTATTATTATTATT	ATT(3*5)	9828	15	TGGGAATCAAATCATTATTACCATTATTGTTATTAATATAATTATTCTTATA[ATTATTATTATTATT]ACATACCAAGTAAAATGAAATGTAAAATGAGAAGAAAAATTGTATTTATTCCGCCATTTTAGACTTTTAACGAT	TGGGAATCAAATCATTATTACCAT	58.569	ATCGTTAAAAGTCTAAAATGGCG	58.809	141
CL1246.Contig2_All_1182_1	TAATAATAATAATAA	TAA(3*5)	506	15	AATCGTTAAAAGTCTAAAATGCCGGAATAAATACAATTTTTCTTCTCATTTTACATTTCATTTTACTTGGTATG[TAATAATAATAATAA]TTATAAGAATAATTATATTAATAACAATAATGGTAATAATGATTTGATTCCCA	AATCGTTAAAAGTCTAAAATGCCG	59.935	TGGGAATCAAATCATTATTACCAT	58.569	142
CL1246.Contig2_All_1182_2	TAATAATAATAATAA	TAA(3*5)	506	15	ATCGTTAAAAGTCTAAAATGCCGGAATAAATACAATTTTTCTTCTCATTTTACATTTCATTTTACTTGGTATG[TAATAATAATAATAA]TTATAAGAATAATTATATTAATAACAATAATGGTAATAATGATTTGATTCCCA	ATCGTTAAAAGTCTAAAATGCCG	58.809	TGGGAATCAAATCATTATTACCAT	58.569	141
CL1246.Contig2_All_1182_3	TAATAATAATAATAA	TAA(3*5)	506	15	AAAAGTCTAAAATGCCGGAATAAATACAATTTTTCTTCTCATTTTACATTTCATTTTACTTGGTATG[TAATAATAATAATAA]TTATAAGAATAATTATATTAATAACAATAATGGTAATAATGATTTGATTCCCA	AAAAGTCTAAAATGCCGGAATAAA	59.48	TGGGAATCAAATCATTATTACCAT	58.569	135
CL1246.Contig2_All_1182_4	TAATAATAATAATAA	TAA(3*5)	506	15	CGTTAAAAGTCTAAAATGCCGGAATAAATACAATTTTTCTTCTCATTTTACATTTCATTTTACTTGGTATG[TAATAATAATAATAA]TTATAAGAATAATTATATTAATAACAATAATGGTAATAATGATTTGATTCCCA	CGTTAAAAGTCTAAAATGCCGGA	61.566	TGGGAATCAAATCATTATTACCAT	58.569	139
CL1246.Contig2_All_1182_5	TAATAATAATAATAA	TAA(3*5)	506	15	AAAGTCTAAAATGCCGGAATAAATACAATTTTTCTTCTCATTTTACATTTCATTTTACTTGGTATG[TAATAATAATAATAA]TTATAAGAATAATTATATTAATAACAATAATGGTAATAATGATTTGATTCCCA	AAAGTCTAAAATGCCGGAATAAA	58.345	TGGGAATCAAATCATTATTACCAT	58.569	134
CL1246.Contig3_All_1183_1	ATTATTATTATTATT	ATT(3*5)	9917	15	TGGGAATCAAATCATTATTACCATTATTGTTATTAATATAATTATTCTTATA[ATTATTATTATTATT]ACATACCAAGTAAAATGAAATGTAAAATGAGAAGAAAAATTGTATTTATTCCGGCATTTTAGACTTTTAACGATT	TGGGAATCAAATCATTATTACCAT	58.569	AATCGTTAAAAGTCTAAAATGCCG	59.935	142
CL1246.Contig3_All_1183_2	ATTATTATTATTATT	ATT(3*5)	9917	15	TGGGAATCAAATCATTATTACCATTATTGTTATTAATATAATTATTCTTATA[ATTATTATTATTATT]ACATACCAAGTAAAATGAAATGTAAAATGAGAAGAAAAATTGTATTTATTCCGGCATTTTAGACTTTTAACGAT	TGGGAATCAAATCATTATTACCAT	58.569	ATCGTTAAAAGTCTAAAATGCCG	58.809	141
CL1247.Contig9_All_1185_3	TGTGTGTGTGTG	TG(2*6)	4880	12	GTTGACTGCAGATTCACTTGTCAAGACACCCTCAACATTAGTTTTGTATCTACATTACATAATTTTACATTTTAATAGGAATACCATGTTGATGAAAGACCTTACATAATATT[TGTGTGTGTGTG]CTTTCAAGTGCCTCTTCATAATTGG	GTTGACTGCAGATTCACTTGTCA	60.349	CCAATTATGAAGAGGCACTTGAA	60.476	150
CL1247.Contig9_All_1185_4	TGTGTGTGTGTG	TG(2*6)	4880	12	GTTGACTGCAGATTCACTTGTCAAGACACCCTCAACATTAGTTTTGTATCTACATTACATAATTTTACATTTTAATAGGAATACCATGTTGATGAAAGACCTTACATAATATT[TGTGTGTGTGTG]CTTTCAAGTGCCTCTTCATAATTGGCCATTAGA	GTTGACTGCAGATTCACTTGTCA	60.349	TCTAATGGCCAATTATGAAGAGG	59.491	158
CL125.Contig17_All_142_1	ATAATAATAATAATA	ATA(3*5)	2684	15	GGGCCATTTTCTAAGAGTCAAGTGTAATCTAATCAAGTGGTTTGGTAGAACTATCCAAT[ATAATAATAATAATA]GTACTGTAATAAACTCATTAAGGAAGGCCACA	GGGCCATTTTCTAAGAGTCAAGT	60.018	TGTGGCCTTCCTTAATGAGTTTA	60.01	106
CL125.Contig17_All_142_2	ATAATAATAATAATA	ATA(3*5)	2684	15	ATATCCTTTGGGCCATTTTCTAAGAGTCAAGTGTAATCTAATCAAGTGGTTTGGTAGAACTATCCAAT[ATAATAATAATAATA]GTACTGTAATAAACTCATTAAGGAAGGCCACA	ATATCCTTTGGGCCATTTTCTAA	60.052	TGTGGCCTTCCTTAATGAGTTTA	60.01	115
CL125.Contig17_All_142_3	ATAATAATAATAATA	ATA(3*5)	2684	15	GGGCCATTTTCTAAGAGTCAAGTGTAATCTAATCAAGTGGTTTGGTAGAACTATCCAAT[ATAATAATAATAATA]GTACTGTAATAAACTCATTAAGGAAGGCCACATAATCCTTAAG	GGGCCATTTTCTAAGAGTCAAGT	60.018	CTTAAGGATTATGTGGCCTTCCT	59.881	117
CL125.Contig17_All_142_4	ATAATAATAATAATA	ATA(3*5)	2684	15	ATATCCTTTGGGCCATTTTCTAAGAGTCAAGTGTAATCTAATCAAGTGGTTTGGTAGAACTATCCAAT[ATAATAATAATAATA]GTACTGTAATAAACTCATTAAGGAAGGCCACATAATCCTTAAG	ATATCCTTTGGGCCATTTTCTAA	60.052	CTTAAGGATTATGTGGCCTTCCT	59.881	126
CL125.Contig17_All_142_5	ATAATAATAATAATA	ATA(3*5)	2684	15	GGGCCATTTTCTAAGAGTCAAGTGTAATCTAATCAAGTGGTTTGGTAGAACTATCCAAT[ATAATAATAATAATA]GTACTGTAATAAACTCATTAAGGAAGGCCACATAATCCTTAA	GGGCCATTTTCTAAGAGTCAAGT	60.018	TTAAGGATTATGTGGCCTTCCTT	60.202	116
CL1263.Contig1_All_1190_2	CTCCTCCTCCTCCTCCTC	CTC(3*6)	197	18	TAGTGGCACTCTATTTGGCTCTCCCTCCAGTCCTTCTCCTCCTT[CTCCTCCTCCTCCTCCTC]CGCCACGGAAAAGAAAAGACCAGAGTC	TAGTGGCACTCTATTTGGCTCTC	59.926	GACTCTGGTCTTTTCTTTTCCGT	60.155	89
CL1263.Contig1_All_1190_4	CTCCTCCTCCTCCTCCTC	CTC(3*6)	197	18	GCAGTCGTTTAGTGGCACTCTATTTGGCTCTCCCTCCAGTCCTTCTCCTCCTT[CTCCTCCTCCTCCTCCTC]CGCCACGGAAAAGAAAAGACCAGAGTC	GCAGTCGTTTAGTGGCACTCTAT	59.859	GACTCTGGTCTTTTCTTTTCCGT	60.155	98
CL1263.Contig1_All_1191_1	GACGACGACGACGAC	GAC(3*5)	247	15	ACGGAAAAGAAAAGACCAGAGTCAGCGG[GACGACGACGACGAC]GGCGTTTAAATAATGTCCATGTTGCCTTTCACCCCGCCCGTCGTGAAGAGACTTTTGAGTT	ACGGAAAAGAAAAGACCAGAGTC	60.155	AACTCAAAAGTCTCTTCACGACG	59.971	104
CL1263.Contig2_All_1200_1	TGCTGCTGCTGCTGCTGCTGC	TGC(3*7)	4984	21	ATTATTGACCCTGTCATTCATGCTAT[TGCTGCTGCTGCTGCTGCTGC]TGTGAATTTTTCAAGTTGCAGTGATGCTCATGTTTACTAAATCTTGATACTGCATAATTGTTTAGTGTTATTAATCATTATTGTTTTAGTTGAAGCACATTCACTGAAATTG	ATTATTGACCCTGTCATTCATGC	60.095	CAATTTCAGTGAATGTGCTTCAA	60.159	159
CL1263.Contig2_All_1200_2	TGCTGCTGCTGCTGCTGCTGC	TGC(3*7)	4984	21	ATTATTGACCCTGTCATTCATGCTAT[TGCTGCTGCTGCTGCTGCTGC]TGTGAATTTTTCAAGTTGCAGTGATGCTCATGTTTA	ATTATTGACCCTGTCATTCATGC	60.095	TAAACATGAGCATCACTGCAACT	59.827	83
CL1263.Contig2_All_1200_3	TGCTGCTGCTGCTGCTGCTGC	TGC(3*7)	4984	21	ATTATTGACCCTGTCATTCATGCTAT[TGCTGCTGCTGCTGCTGCTGC]TGTGAATTTTTCAAGTTGCAGTGATGCTCATGTTTAC	ATTATTGACCCTGTCATTCATGC	60.095	GTAAACATGAGCATCACTGCAAC	59.696	84
CL1263.Contig2_All_1200_4	TGCTGCTGCTGCTGCTGCTGC	TGC(3*7)	4984	21	ATTGACCCTGTCATTCATGCTAT[TGCTGCTGCTGCTGCTGCTGC]TGTGAATTTTTCAAGTTGCAGTGATGCTCATGTTTA	ATTGACCCTGTCATTCATGCTAT	59.744	TAAACATGAGCATCACTGCAACT	59.827	80
CL1263.Contig2_All_1200_5	TGCTGCTGCTGCTGCTGCTGC	TGC(3*7)	4984	21	TATTGACCCTGTCATTCATGCTAT[TGCTGCTGCTGCTGCTGCTGC]TGTGAATTTTTCAAGTTGCAGTGATGCTCATGTTTACTAAATCTTGATACTGCATAATTGTTTAGTGTTATTAATCATTATTGTTTTAGTTGAAGCACATTCACTGAAATTG	TATTGACCCTGTCATTCATGCTA	59.488	CAATTTCAGTGAATGTGCTTCAA	60.159	157
CL1283.Contig7_All_1205_1	GCTGCTGCTGCTGCT	GCT(3*5)	946	15	GCTGGACGAACAGGTATGAAGGGGCAGCGTTTCCAGTTCCTGGCTGTTCAGGACACAGAAATG[GCTGCTGCTGCTGCT]CCTACAAGAGGCAGCAGGGAAAAAAAGAGAAGGATCAGGAGAGATCCAAG	GCTGGACGAACAGGTATGAAG	59.749	CTTGGATCTCTCCTGATCCTTCT	60.213	128
CL1283.Contig7_All_1205_2	GCTGCTGCTGCTGCT	GCT(3*5)	946	15	GTTGCTGGACGAACAGGTATGAAGGGGCAGCGTTTCCAGTTCCTGGCTGTTCAGGACACAGAAATG[GCTGCTGCTGCTGCT]CCTACAAGAGGCAGCAGGGAAAAAAAGAGAAGGATCAGGAGAGATCCAAG	GTTGCTGGACGAACAGGTATG	60.565	CTTGGATCTCTCCTGATCCTTCT	60.213	131
CL1283.Contig7_All_1205_3	GCTGCTGCTGCTGCT	GCT(3*5)	946	15	GCTGGACGAACAGGTATGAAGGGGCAGCGTTTCCAGTTCCTGGCTGTTCAGGACACAGAAATG[GCTGCTGCTGCTGCT]CCTACAAGAGGCAGCAGGGAAAAAAAGAGAAGGATCAGGAGAGATCC	GCTGGACGAACAGGTATGAAG	59.749	GGATCTCTCCTGATCCTTCTCTT	59.331	125
CL1283.Contig7_All_1205_4	GCTGCTGCTGCTGCT	GCT(3*5)	946	15	GCTGGACGAACAGGTATGAAGGGGCAGCGTTTCCAGTTCCTGGCTGTTCAGGACACAGAAATG[GCTGCTGCTGCTGCT]CCTACAAGAGGCAGCAGGGAAAAAAAGAGAAGGATCAGGAGAGATCCA	GCTGGACGAACAGGTATGAAG	59.749	TGGATCTCTCCTGATCCTTCTCT	60.709	126
CL1283.Contig7_All_1205_5	GCTGCTGCTGCTGCT	GCT(3*5)	946	15	GGCTGTTCAGGACACAGAAATG[GCTGCTGCTGCTGCT]CCTACAAGAGGCAGCAGGGAAAAAAAGAGAAGGATCAGGAGAGATCCAAG	GGCTGTTCAGGACACAGAAAT	59.201	CTTGGATCTCTCCTGATCCTTCT	60.213	87
CL1301.Contig1_All_1209_1	CACACACACACACA	CA(2*7)	1088	14	TAATGGTGTGTTTCCCACACATACG[CACACACACACACA]TACATGTCTAGGGCAACTGCAAACCCAGTGAAGCTGTGAAGAGAAGACG	TAATGGTGTGTTTCCCACACATA	60.025	CGTCTTCTCTTCACAGCTTCACT	60.237	88
CL1301.Contig1_All_1209_2	CACACACACACACA	CA(2*7)	1088	14	TAATGGTGTGTTTCCCACACATACG[CACACACACACACA]TACATGTCTAGGGCAACTGCAAACCCAGTGAAGCTGTGAAGAGAAGACGAATCACATCCCGTTCGGCTGATGGCTTATAAAAATGTCCACG	TAATGGTGTGTTTCCCACACATA	60.025	CGTGGACATTTTTATAAGCCATC	59.761	130
CL1301.Contig1_All_1209_3	CACACACACACACA	CA(2*7)	1088	14	TAATGGTGTGTTTCCCACACATACG[CACACACACACACA]TACATGTCTAGGGCAACTGCAAACCCAGTGAAGCTGTGAAGAGAAGACGAATCACATCCCGTTCGGCTGATGGCTTATAAAAATGTCCACGA	TAATGGTGTGTTTCCCACACATA	60.025	TCGTGGACATTTTTATAAGCCAT	59.761	131
CL1301.Contig1_All_1209_4	CACACACACACACA	CA(2*7)	1088	14	ATGTTTAATGGTGTGTTTCCCACACATACG[CACACACACACACA]TACATGTCTAGGGCAACTGCAAACCCAGTGAAGCTGTGAAGAGAAGACG	ATGTTTAATGGTGTGTTTCCCAC	59.906	CGTCTTCTCTTCACAGCTTCACT	60.237	93
CL1301.Contig1_All_1209_5	CACACACACACACA	CA(2*7)	1088	14	ATGTTTAATGGTGTGTTTCCCACACATACG[CACACACACACACA]TACATGTCTAGGGCAACTGCAAACCCAGTGAAGCTGTGAAGAGAAGACGAATCACATCCCGTTCGGCTGATGGCTTATAAAAATGTCCACG	ATGTTTAATGGTGTGTTTCCCAC	59.906	CGTGGACATTTTTATAAGCCATC	59.761	135
CL1304.Contig2_All_1218_1	ATATATATATATAT	AT(2*7)	3444	14	GAAAACAGTTCACAAGATGAGCAATAATAATAAAACACTGACTGAACAATAATGAAGTACTAAAAACC[ATATATATATATAT]TAAAATCAGCAATAAAACTCAAAAGGAAAAACCATATTTAAATGTGTAGAACAGAAAGCAAAACCAAGG	GAAAACAGTTCACAAGATGAGCA	59.415	CCTTGGTTTTGCTTTCTGTTCTA	59.815	151
CL1304.Contig2_All_1218_2	ATATATATATATAT	AT(2*7)	3444	14	TGAAAACAGTTCACAAGATGAGCAATAATAATAAAACACTGACTGAACAATAATGAAGTACTAAAAACC[ATATATATATATAT]TAAAATCAGCAATAAAACTCAAAAGGAAAAACCATATTTAAATGTGTAGAACAGAAAGCAAAACCAAGG	TGAAAACAGTTCACAAGATGAGC	59.415	CCTTGGTTTTGCTTTCTGTTCTA	59.815	152
CL1304.Contig2_All_1218_3	ATATATATATATAT	AT(2*7)	3444	14	AAAACAGTTCACAAGATGAGCAATAATAATAAAACACTGACTGAACAATAATGAAGTACTAAAAACC[ATATATATATATAT]TAAAATCAGCAATAAAACTCAAAAGGAAAAACCATATTTAAATGTGTAGAACAGAAAGCAAAACCAAGG	AAAACAGTTCACAAGATGAGCAA	58.941	CCTTGGTTTTGCTTTCTGTTCTA	59.815	150
CL1304.Contig2_All_1218_4	ATATATATATATAT	AT(2*7)	3444	14	ATGAAAACAGTTCACAAGATGAGCAATAATAATAAAACACTGACTGAACAATAATGAAGTACTAAAAACC[ATATATATATATAT]TAAAATCAGCAATAAAACTCAAAAGGAAAAACCATATTTAAATGTGTAGAACAGAAAGCAAAACCAAGG	ATGAAAACAGTTCACAAGATGAGC	59.701	CCTTGGTTTTGCTTTCTGTTCTA	59.815	153
CL1304.Contig2_All_1218_5	ATATATATATATAT	AT(2*7)	3444	14	GAAAACAGTTCACAAGATGAGCAATAATAATAAAACACTGACTGAACAATAATGAAGTACTAAAAACC[ATATATATATATAT]TAAAATCAGCAATAAAACTCAAAAGGAAAAACCATATTTAAATGTGTAGAACAGAAAGCAAAACCAA	GAAAACAGTTCACAAGATGAGCA	59.415	TTGGTTTTGCTTTCTGTTCTACA	58.975	149
CL1311.Contig2_All_1226_1	TTATTATTATTATTATTA	TTA(3*6)	341	18	TTTCCAGTTTATCGAGCAGCT[TTATTATTATTATTATTA]TTTACTCAGTTACTTATAAATCTTGAAAATGTTCAAGTGTTGTCTGTAATATAATGTTTCTTTTATTTAACAGACTCTGTGACTTATCAAAAATATAGAACACATTCAAGGATTTCACAGC	TTTCCAGTTTATCGAGCAGCTT	60.383	GCTGTGAAATCCTTGAATGTGTT	60.407	160
CL1311.Contig2_All_1226_2	TTATTATTATTATTATTA	TTA(3*6)	341	18	TTTCCAGTTTATCGAGCAGCT[TTATTATTATTATTATTA]TTTACTCAGTTACTTATAAATCTTGAAAATGTTCAAGTGTTGTCTGTAATATAATGTTTCTTTTATTTAACAGACTCTGTGACTTATCAAAAATATAGAACACATTCAAGGATTTCACA	TTTCCAGTTTATCGAGCAGCTT	60.383	TGTGAAATCCTTGAATGTGTTCT	58.616	158
CL1311.Contig2_All_1226_3	TTATTATTATTATTATTA	TTA(3*6)	341	18	TTTCCAGTTTATCGAGCAGCT[TTATTATTATTATTATTA]TTTACTCAGTTACTTATAAATCTTGAAAATGTTCAAGTGTTGTCTGTAATATAATGTTTCTTTTATTTAACAGACTCTGTGACTTATCAAAAATATAGAACACATTCAAGGATTTCACAG	TTTCCAGTTTATCGAGCAGCTT	60.383	CTGTGAAATCCTTGAATGTGTTCT	59.565	159
CL1311.Contig2_All_1226_4	TTATTATTATTATTATTA	TTA(3*6)	341	18	TTTTCCAGTTTATCGAGCAGCT[TTATTATTATTATTATTA]TTTACTCAGTTACTTATAAATCTTGAAAATGTTCAAGTGTTGTCTGTAATATAATGTTTCTTTTATTTAACAGACTCTGTGACTTATCAAAAATATAGAACACATTCAAGGATTTCACA	TTTTCCAGTTTATCGAGCAGCTT	61.522	TGTGAAATCCTTGAATGTGTTCT	58.616	159
CL1311.Contig2_All_1226_5	TTATTATTATTATTATTA	TTA(3*6)	341	18	TTTTCCAGTTTATCGAGCAGCT[TTATTATTATTATTATTA]TTTACTCAGTTACTTATAAATCTTGAAAATGTTCAAGTGTTGTCTGTAATATAATGTTTCTTTTATTTAACAGACTCTGTGACTTATCAAAAATATAGAACACATTCAAGGATTTCACAG	TTTTCCAGTTTATCGAGCAGCTT	61.522	CTGTGAAATCCTTGAATGTGTTCT	59.565	160
CL1311.Contig3_All_1227_1	TTATTATTATTATTATTA	TTA(3*6)	341	18	GTTAGCCCCAGGATTTTATGAACATTAATATTTTGTAACTTTTTCCAGTTTATCGAGCAGCT[TTATTATTATTATTATTA]TTTACTTGATACACAAATCTTCCTTTATGTGAATGGAAATGGAA	GTTAGCCCCAGGATTTTATGAAC	60.089	TTCCATTTCCATTCACATAAAGG	60.062	124
CL1311.Contig3_All_1227_2	TTATTATTATTATTATTA	TTA(3*6)	341	18	AAGTTAGCCCCAGGATTTTATGAACATTAATATTTTGTAACTTTTTCCAGTTTATCGAGCAGCT[TTATTATTATTATTATTA]TTTACTTGATACACAAATCTTCCTTTATGTGAATGGAAATGGAA	AAGTTAGCCCCAGGATTTTATGA	60.202	TTCCATTTCCATTCACATAAAGG	60.062	126
CL1311.Contig3_All_1227_3	TTATTATTATTATTATTA	TTA(3*6)	341	18	GGTAAGTTAGCCCCAGGATTTTATGAACATTAATATTTTGTAACTTTTTCCAGTTTATCGAGCAGCT[TTATTATTATTATTATTA]TTTACTTGATACACAAATCTTCCTTTATGTGAATGGAAATGGAA	GGTAAGTTAGCCCCAGGATTTTA	59.769	TTCCATTTCCATTCACATAAAGG	60.062	129
CL1311.Contig3_All_1227_4	TTATTATTATTATTATTA	TTA(3*6)	341	18	GTTAGCCCCAGGATTTTATGAACATTAATATTTTGTAACTTTTTCCAGTTTATCGAGCAGCT[TTATTATTATTATTATTA]TTTACTTGATACACAAATCTTCCTTTATGTGAATGGAAATGGAATATTGTTGTTTTGAAGGTGTTTCAATGTTCTCAA	GTTAGCCCCAGGATTTTATGAAC	60.089	TTGAGAACATTGAAACACCTTCA	59.64	158
CL1311.Contig3_All_1227_5	TTATTATTATTATTATTA	TTA(3*6)	341	18	GTTAGCCCCAGGATTTTATGAACATTAATATTTTGTAACTTTTTCCAGTTTATCGAGCAGCT[TTATTATTATTATTATTA]TTTACTTGATACACAAATCTTCCTTTATGTGAATGGAAATGGAATATTGTTGTTTTGAAGGTGTTTCAA	GTTAGCCCCAGGATTTTATGAAC	60.089	TTGAAACACCTTCAAAACAACAA	59.561	149
CL1324.Contig1_All_1233_1	TATATATATATATATA	TA(2*8)	303	16	GAGAGGCAATCTAGTCTTCAGTAACCTATCAATAAATCTTTGT[TATATATATATATATA]TTTATCTGTAAACATATAAATATTCTCTATATATATTCAACACACCAAGTTTATATAAAGAATGCTGTTAAAAAACACTCATTGACGCCATAAT	GAGAGGCAATCTAGTCTTCAGTAACC	60.199	ATTATGGCGTCAATGAGTGTTTT	59.791	153
CL1324.Contig1_All_1233_2	TATATATATATATATA	TA(2*8)	303	16	GAGAGGCAATCTAGTCTTCAGTAACCTATCAATAAATCTTTGT[TATATATATATATATA]TTTATCTGTAAACATATAAATATTCTCTATATATATTCAACACACCAAGTTTATATAAAGAATGCTGTTAAAAAACACTCATTGACGCCATAATC	GAGAGGCAATCTAGTCTTCAGTAACC	60.199	GATTATGGCGTCAATGAGTGTTT	60.258	154
CL1324.Contig1_All_1233_3	TATATATATATATATA	TA(2*8)	303	16	GAGGCAATCTAGTCTTCAGTAACCTATCAATAAATCTTTGT[TATATATATATATATA]TTTATCTGTAAACATATAAATATTCTCTATATATATTCAACACACCAAGTTTATATAAAGAATGCTGTTAAAAAACACTCATTGACGCCATAAT	GAGGCAATCTAGTCTTCAGTAACC	57.71	ATTATGGCGTCAATGAGTGTTTT	59.791	151
CL1324.Contig1_All_1233_4	TATATATATATATATA	TA(2*8)	303	16	GAGGCAATCTAGTCTTCAGTAACCTATCAATAAATCTTTGT[TATATATATATATATA]TTTATCTGTAAACATATAAATATTCTCTATATATATTCAACACACCAAGTTTATATAAAGAATGCTGTTAAAAAACACTCATTGACGCCATAATC	GAGGCAATCTAGTCTTCAGTAACC	57.71	GATTATGGCGTCAATGAGTGTTT	60.258	152
CL1324.Contig1_All_1233_5	TATATATATATATATA	TA(2*8)	303	16	GAGGCAATCTAGTCTTCAGTAACCTATCAATAAATCTTTGT[TATATATATATATATA]TTTATCTGTAAACATATAAATATTCTCTATATATATTCAACACACCAAGTTTATATAAAGAATGCTGTTAAAAAACACTCATTGACGCCATAAT	GAGGCAATCTAGTCTTCAGTAACCT	58.624	ATTATGGCGTCAATGAGTGTTTT	59.791	151
CL1329.Contig1_All_1234_1	ATATATATATATAT	AT(2*7)	438	14	ATAACCGTCACCAGGTGTTGTATGCGTCTAGAAATTTACAATACACGAG[ATATATATATATAT]TTATATATATTTATATATTCATGTATATAACTTATATATTCGGCCTACATGCTCTACTCAAGCAAGCCTTATGCAAGAACACTTTCTGCAACACAG	ATAACCGTCACCAGGTGTTGTAT	59.578	CTGTGTTGCAGAAAGTGTTCTTG	60.003	159
CL1329.Contig1_All_1234_2	ATATATATATATAT	AT(2*7)	438	14	ATAACCGTCACCAGGTGTTGTATGCGTCTAGAAATTTACAATACACGAG[ATATATATATATAT]TTATATATATTTATATATTCATGTATATAACTTATATATTCGGCCTACATGCTCTACTCAAGCAAGCCTTATGCAAGAACACTTTCTGCAA	ATAACCGTCACCAGGTGTTGTAT	59.578	TTGCAGAAAGTGTTCTTGCATAA	59.939	154
CL1329.Contig1_All_1234_3	ATATATATATATAT	AT(2*7)	438	14	AATAACCGTCACCAGGTGTTGTATGCGTCTAGAAATTTACAATACACGAG[ATATATATATATAT]TTATATATATTTATATATTCATGTATATAACTTATATATTCGGCCTACATGCTCTACTCAAGCAAGCCTTATGCAAGAACACTTTCTGCAACACAG	AATAACCGTCACCAGGTGTTGTA	60.558	CTGTGTTGCAGAAAGTGTTCTTG	60.003	160
CL1329.Contig1_All_1234_4	ATATATATATATAT	AT(2*7)	438	14	ATAACCGTCACCAGGTGTTGTATGCGTCTAGAAATTTACAATACACGAG[ATATATATATATAT]TTATATATATTTATATATTCATGTATATAACTTATATATTCGGCCTACATGCTCTACTCAAGCAAGCCTTATGCAAGAACACTTT	ATAACCGTCACCAGGTGTTGTAT	59.578	AAAGTGTTCTTGCATAAGGCTTG	59.841	148
CL1329.Contig1_All_1234_5	ATATATATATATAT	AT(2*7)	438	14	AATAACCGTCACCAGGTGTTGTATGCGTCTAGAAATTTACAATACACGAG[ATATATATATATAT]TTATATATATTTATATATTCATGTATATAACTTATATATTCGGCCTACATGCTCTACTCAAGCAAGCCTTATGCAAGAACACTTTCTGCAA	AATAACCGTCACCAGGTGTTGTA	60.558	TTGCAGAAAGTGTTCTTGCATAA	59.939	155
CL1329.Contig1_All_1235_5	ATATATATATAT	AT(2*6)	652	12	TCAGCCAGAAAGACAATTAAAGGAAAACATGATGAGTACAAAAGGAAAATGCTACTGTGAGGACTTTGTGTATACTGTATATATTC[ATATATATATAT]GTTTGGTCAAACAAGTGACACATTTACTGGAGGAGAGA	TCAGCCAGAAAGACAATTAAAGG	59.78	TCTCTCCTCCAGTAAATGTGTCA	58.851	136
CL1329.Contig2_All_1237_1	ATATATATATATAT	AT(2*7)	5540	14	CTGTGTTGCAGAAAGTGTTCTTGCATAAGGCTTGCTTGAGTAGAGCATGTAGGCCGAATATATAAGTTATATACATGAATATATAAATATATATAA[ATATATATATATAT]CTCGTGTATTGTAAATTTCTAGACGCATACAACACCTGGTGACGGTTAT	CTGTGTTGCAGAAAGTGTTCTTG	60.003	ATAACCGTCACCAGGTGTTGTAT	59.578	159
CL1329.Contig2_All_1237_2	ATATATATATATAT	AT(2*7)	5540	14	TTGCAGAAAGTGTTCTTGCATAAGGCTTGCTTGAGTAGAGCATGTAGGCCGAATATATAAGTTATATACATGAATATATAAATATATATAA[ATATATATATATAT]CTCGTGTATTGTAAATTTCTAGACGCATACAACACCTGGTGACGGTTAT	TTGCAGAAAGTGTTCTTGCATAA	59.939	ATAACCGTCACCAGGTGTTGTAT	59.578	154
CL1329.Contig2_All_1237_3	ATATATATATATAT	AT(2*7)	5540	14	CTGTGTTGCAGAAAGTGTTCTTGCATAAGGCTTGCTTGAGTAGAGCATGTAGGCCGAATATATAAGTTATATACATGAATATATAAATATATATAA[ATATATATATATAT]CTCGTGTATTGTAAATTTCTAGACGCATACAACACCTGGTGACGGTTATT	CTGTGTTGCAGAAAGTGTTCTTG	60.003	AATAACCGTCACCAGGTGTTGTA	60.558	160
CL1329.Contig2_All_1237_4	ATATATATATATAT	AT(2*7)	5540	14	AAAGTGTTCTTGCATAAGGCTTGCTTGAGTAGAGCATGTAGGCCGAATATATAAGTTATATACATGAATATATAAATATATATAA[ATATATATATATAT]CTCGTGTATTGTAAATTTCTAGACGCATACAACACCTGGTGACGGTTAT	AAAGTGTTCTTGCATAAGGCTTG	59.841	ATAACCGTCACCAGGTGTTGTAT	59.578	148
CL1329.Contig2_All_1237_5	ATATATATATATAT	AT(2*7)	5540	14	TTGCAGAAAGTGTTCTTGCATAAGGCTTGCTTGAGTAGAGCATGTAGGCCGAATATATAAGTTATATACATGAATATATAAATATATATAA[ATATATATATATAT]CTCGTGTATTGTAAATTTCTAGACGCATACAACACCTGGTGACGGTTATT	TTGCAGAAAGTGTTCTTGCATAA	59.939	AATAACCGTCACCAGGTGTTGTA	60.558	155
CL1338.Contig1_All_1248_1	ACACACACACAC	AC(2*6)	1501	12	AAACTATCGAGCAATAACGATGGTTTTCATTTTGCAGGGGCACCTCTTGACTAACAA[ACACACACACAC]AAAAATTTCACCTGAATGTATGCAGTTATTACTGTCCTTGATGTGAATGACTTTCGGATACACTCTTTTACCCA	AAACTATCGAGCAATAACGATGG	59.553	TGGGTAAAAGAGTGTATCCGAAA	59.886	143
CL1338.Contig1_All_1248_2	ACACACACACAC	AC(2*6)	1501	12	AAACTATCGAGCAATAACGATGGTTTTCATTTTGCAGGGGCACCTCTTGACTAACAA[ACACACACACAC]AAAAATTTCACCTGAATGTATGCAGTTATTACTGTCCTTGATGTGAATGACTTTCGGATACACTCTTTTACCCAA	AAACTATCGAGCAATAACGATGG	59.553	TTGGGTAAAAGAGTGTATCCGAA	59.886	144
CL1338.Contig1_All_1248_3	ACACACACACAC	AC(2*6)	1501	12	AATGATGGGTGAAGAACACTGATGTCAAAACTATCGAGCAATAACGATGGTTTTCATTTTGCAGGGGCACCTCTTGACTAACAA[ACACACACACAC]AAAAATTTCACCTGAATGTATGCAGTTATTACTGTCCTTGATGTGAATGACTTTCGGAT	AATGATGGGTGAAGAACACTGAT	59.749	ATCCGAAAGTCATTCACATCAAG	60.366	155
CL1338.Contig1_All_1248_4	ACACACACACAC	AC(2*6)	1501	12	AAAATGATGGGTGAAGAACACTGATGTCAAAACTATCGAGCAATAACGATGGTTTTCATTTTGCAGGGGCACCTCTTGACTAACAA[ACACACACACAC]AAAAATTTCACCTGAATGTATGCAGTTATTACTGTCCTTGATGTGAATGACTTTCGGAT	AAAATGATGGGTGAAGAACACTG	60.268	ATCCGAAAGTCATTCACATCAAG	60.366	157
CL1338.Contig1_All_1248_5	ACACACACACAC	AC(2*6)	1501	12	CAAAATGATGGGTGAAGAACACTGATGTCAAAACTATCGAGCAATAACGATGGTTTTCATTTTGCAGGGGCACCTCTTGACTAACAA[ACACACACACAC]AAAAATTTCACCTGAATGTATGCAGTTATTACTGTCCTTGATGTGAATGACTTTCGGAT	CAAAATGATGGGTGAAGAACACT	60.268	ATCCGAAAGTCATTCACATCAAG	60.366	158
CL1347.Contig2_All_1254_1	ATGATGATGATGATGATG	ATG(3*6)	2881	18	TGCTACATTTCTCAAAAGAACAGCTGGTATTAACGATATGTACTCTGCATAAGATAGAACATTGTATCTCATGTTGTTATTTTGAACTCAGATGTCTAGCTTATT[ATGATGATGATGATGATG]TACTTCAACCAGTGGTCTGGTTAA	TGCTACATTTCTCAAAAGAACAGC	59.958	TTAACCAGACCACTGGTTGAAGT	59.95	147
CL1347.Contig2_All_1254_2	ATGATGATGATGATGATG	ATG(3*6)	2881	18	CAAAAGAACAGCTGGTATTAACGATATGTACTCTGCATAAGATAGAACATTGTATCTCATGTTGTTATTTTGAACTCAGATGTCTAGCTTATT[ATGATGATGATGATGATG]TACTTCAACCAGTGGTCTGGTTAA	CAAAAGAACAGCTGGTATTAACGA	59.734	TTAACCAGACCACTGGTTGAAGT	59.95	135
CL1347.Contig2_All_1254_3	ATGATGATGATGATGATG	ATG(3*6)	2881	18	TCAAAAGAACAGCTGGTATTAACGATATGTACTCTGCATAAGATAGAACATTGTATCTCATGTTGTTATTTTGAACTCAGATGTCTAGCTTATT[ATGATGATGATGATGATG]TACTTCAACCAGTGGTCTGGTTAA	TCAAAAGAACAGCTGGTATTAACG	59.734	TTAACCAGACCACTGGTTGAAGT	59.95	136
CL1347.Contig2_All_1254_4	ATGATGATGATGATGATG	ATG(3*6)	2881	18	TGCATATGTGTGCTACATTTCTCAAAAGAACAGCTGGTATTAACGATATGTACTCTGCATAAGATAGAACATTGTATCTCATGTTGTTATTTTGAACTCAGATGTCTAGCTTATT[ATGATGATGATGATGATG]TACTTCAACCAGTGGTCTGGTTAA	TGCATATGTGTGCTACATTTCTCA	60.568	TTAACCAGACCACTGGTTGAAGT	59.95	157
CL1347.Contig2_All_1254_5	ATGATGATGATGATGATG	ATG(3*6)	2881	18	GCATATGTGTGCTACATTTCTCAAAAGAACAGCTGGTATTAACGATATGTACTCTGCATAAGATAGAACATTGTATCTCATGTTGTTATTTTGAACTCAGATGTCTAGCTTATT[ATGATGATGATGATGATG]TACTTCAACCAGTGGTCTGGTTAA	GCATATGTGTGCTACATTTCTCAA	59.214	TTAACCAGACCACTGGTTGAAGT	59.95	156
CL1351.Contig1_All_1258_1	GCAGCAGCAGCAGCA	GCA(3*5)	1167	15	ACAACAGGTCCAACAACAACCGAAGTCTGT[GCAGCAGCAGCAGCA]GCGGCAGCGGCGATCCTGGGAGGCGTCGTGGGCATAGGGCGCGTAGGGGAGGTGTAATACC	ACAACAGGTCCAACAACAACC	59.777	GGTATTACACCTCCCCTACGC	59.739	106
CL1351.Contig1_All_1258_2	GCAGCAGCAGCAGCA	GCA(3*5)	1167	15	ACAACAGGTCCAACAACAACCGAAGTCTGT[GCAGCAGCAGCAGCA]GCGGCAGCGGCGATCCTGGGAGGCGTCGTGGGCATAGGGCGCGTAGGGGAGGTGTAATACCC	ACAACAGGTCCAACAACAACC	59.777	GGGTATTACACCTCCCCTACG	59.601	107
CL1351.Contig1_All_1258_3	GCAGCAGCAGCAGCA	GCA(3*5)	1167	15	CAACAACAACCGAAGTCTGT[GCAGCAGCAGCAGCA]GCGGCAGCGGCGATCCTGGGAGGCGTCGTGGGCATAGGGCGCGTAGGGGAGGTGTAATACC	CAACAACAACCGAAGTCTGTG	59.245	GGTATTACACCTCCCCTACGC	59.739	96
CL1351.Contig1_All_1258_4	GCAGCAGCAGCAGCA	GCA(3*5)	1167	15	ACAACAGGTCCAACAACAACCGAAGTCTGT[GCAGCAGCAGCAGCA]GCGGCAGCGGCGATCCTGGGAGGCGTCGTGGGCATAGGGCGCGTAGGGGAGGTGTAATACCCCC	ACAACAGGTCCAACAACAACC	59.777	GGGGGTATTACACCTCCCCTAC	61.82	109
CL1351.Contig1_All_1258_5	GCAGCAGCAGCAGCA	GCA(3*5)	1167	15	AGGTCCAACAACAACCGAAGTCTGT[GCAGCAGCAGCAGCA]GCGGCAGCGGCGATCCTGGGAGGCGTCGTGGGCATAGGGCGCGTAGGGGAGGTGTAATACC	AGGTCCAACAACAACCGAAGT	60.822	GGTATTACACCTCCCCTACGC	59.739	101
CL1352.Contig1_All_1259_1	ATGATGATGATGATGATG	ATG(3*6)	415	18	TAAGATGGCCTCTACTTCTCGTGAGTTATCTTTGGAAGAAATTGATGACATTTTATTTGGACCTGATTCAGAATTTGGGTCAGATATAGACGATCCTACACCAA[ATGATGATGATGATGATG]ATAATACCACTGATGAAGATGACATGGATGAA	TAAGATGGCCTCTACTTCTCGTG	59.92	TTCATCCATGTCATCTTCATCAG	59.947	154
CL1352.Contig1_All_1259_2	ATGATGATGATGATGATG	ATG(3*6)	415	18	TAAGATGGCCTCTACTTCTCGTGAGTTATCTTTGGAAGAAATTGATGACATTTTATTTGGACCTGATTCAGAATTTGGGTCAGATATAGACGATCCTACACCAA[ATGATGATGATGATGATG]ATAATACCACTGATGAAGATGACATGGATGAAG	TAAGATGGCCTCTACTTCTCGTG	59.92	CTTCATCCATGTCATCTTCATCA	59.947	155
CL1352.Contig1_All_1259_3	ATGATGATGATGATGATG	ATG(3*6)	415	18	TAAGATGGCCTCTACTTCTCGTGAGTTATCTTTGGAAGAAATTGATGACATTTTATTTGGACCTGATTCAGAATTTGGGTCAGATATAGACGATCCTACACCAA[ATGATGATGATGATGATG]ATAATACCACTGATGAAGATGACATGGATGAAGACGTT	TAAGATGGCCTCTACTTCTCGTG	59.92	AACGTCTTCATCCATGTCATCTT	59.884	160
CL1352.Contig1_All_1259_4	ATGATGATGATGATGATG	ATG(3*6)	415	18	TAAGATGGCCTCTACTTCTCGTGAGTTATCTTTGGAAGAAATTGATGACATTTTATTTGGACCTGATTCAGAATTTGGGTCAGATATAGACGATCCTACACCAA[ATGATGATGATGATGATG]ATAATACCACTGATGAAGATGACATGG	TAAGATGGCCTCTACTTCTCGTG	59.92	CCATGTCATCTTCATCAGTGGTA	59.867	149
CL1352.Contig1_All_1259_5	ATGATGATGATGATGATG	ATG(3*6)	415	18	TAAGATGGCCTCTACTTCTCGTGAGTTATCTTTGGAAGAAATTGATGACATTTTATTTGGACCTGATTCAGAATTTGGGTCAGATATAGACGATCCTACACCAA[ATGATGATGATGATGATG]ATAATACCACTGATGAAGATGACATGGATGAAGACGT	TAAGATGGCCTCTACTTCTCGTG	59.92	ACGTCTTCATCCATGTCATCTTC	60.384	159
CL1353.Contig2_All_1260_1	ATATATATATATAT	AT(2*7)	3076	14	CCATCTACCTGAGTGTTCTTTGAATACACCATACTCAGAATTTGGTTCATGTTATCAGTATGTGATTATGAAGTATCCTATAA[ATATATATATATAT]CCATTTTACATTTATCACTTGAAAAACTTTGGTAGGAGGGATG	CCATCTACCTGAGTGTTCTTTGAA	59.69	CATCCCTCCTACCAAAGTTTTTC	60.217	140
CL1353.Contig2_All_1260_2	ATATATATATATAT	AT(2*7)	3076	14	CCATCTACCTGAGTGTTCTTTGAATACACCATACTCAGAATTTGGTTCATGTTATCAGTATGTGATTATGAAGTATCCTATAA[ATATATATATATAT]CCATTTTACATTTATCACTTGAAAAACTTTGGTAGGAGGGAT	CCATCTACCTGAGTGTTCTTTGA	58.382	ATCCCTCCTACCAAAGTTTTTCA	60.217	139
CL1353.Contig2_All_1260_3	ATATATATATATAT	AT(2*7)	3076	14	CCATCTACCTGAGTGTTCTTTGAATACACCATACTCAGAATTTGGTTCATGTTATCAGTATGTGATTATGAAGTATCCTATAA[ATATATATATATAT]CCATTTTACATTTATCACTTGAAAAACTTTGGTAGGAGGGATG	CCATCTACCTGAGTGTTCTTTGA	58.382	CATCCCTCCTACCAAAGTTTTTC	60.217	140
CL1353.Contig2_All_1260_4	ATATATATATATAT	AT(2*7)	3076	14	CCATACTCAGAATTTGGTTCATGTTATCAGTATGTGATTATGAAGTATCCTATAA[ATATATATATATAT]CCATTTTACATTTATCACTTGAAAAACTTTGGTAGGAGGGAT	CCATACTCAGAATTTGGTTCATGT	59.308	ATCCCTCCTACCAAAGTTTTTCA	60.217	111
CL1353.Contig2_All_1260_5	ATATATATATATAT	AT(2*7)	3076	14	CCATACTCAGAATTTGGTTCATGTTATCAGTATGTGATTATGAAGTATCCTATAA[ATATATATATATAT]CCATTTTACATTTATCACTTGAAAAACTTTGGTAGGAGGGATG	CCATACTCAGAATTTGGTTCATGT	59.308	CATCCCTCCTACCAAAGTTTTTC	60.217	112
CL1357.Contig2_All_1262_5	TGTGTGTGTGTG	TG(2*6)	1725	12	CGATCGAGGCTATCTATGACTGAAGTAATGTGAGAGTGAAAAGCAAAATTGATCAGTGCTGTACTGTAACGATATTTGAAGATTAGTAGAACTC[TGTGTGTGTGTG]TCTTATTGGGAACGATTGAAGTTATCCACGAATGCAGTAATATGACA	CGATCGAGGCTATCTATGACTGA	60.736	TGTCATATTACTGCATTCGTGGA	60.391	153
CL1357.Contig3_All_1263_1	CTCTCTCTCTCTCTCT	CT(2*8)	1671	16	GGAGAGGAGGATCACGTCTACTTCGAAATTTGCCCAAGAAAAAAGACCGATGATTAGTACGAAGCCCCGTCGGTGATGACATTG[CTCTCTCTCTCTCTCT]CAGTCTTTGTTTGAACGACCGAGGCTATCTATGACTGAA	GGAGAGGAGGATCACGTCTACTT	60.144	TTCAGTCATAGATAGCCTCGGTC	59.76	139
CL1357.Contig3_All_1263_3	CTCTCTCTCTCTCTCT	CT(2*8)	1671	16	GGAGAGGAGGATCACGTCTACTTCGAAATTTGCCCAAGAAAAAAGACCGATGATTAGTACGAAGCCCCGTCGGTGATGACATTG[CTCTCTCTCTCTCTCT]CAGTCTTTGTTTGAACGACCGAGGCTATCTATGACTGAAG	GGAGAGGAGGATCACGTCTACTT	60.144	CTTCAGTCATAGATAGCCTCGGT	58.95	140
CL1357.Contig3_All_1264_5	TGTGTGTGTGTG	TG(2*6)	1796	12	TCTCAGTCTTTGTTTGAACGACCGAGGCTATCTATGACTGAAGTAATGTGAGAGTGAAAAGCAAAATTGATCAGTGCTGTACTTTAACGATATTTGAAGATTAGTAGAACTC[TGTGTGTGTGTG]TCTTATTGGGAACGATTGAAGTTATCCACGAATG	TCTCAGTCTTTGTTTGAACGACC	60.686	CATTCGTGGATAACTTCAATCGT	60.25	158
CL1359.Contig1_All_1269_1	AGAGAGAGAGAGAG	AG(2*7)	2629	14	CTATTTGGAGCAATAAAGGAGCAC[AGAGAGAGAGAGAG]CACTGTAAAAGAAAATTATCGAAAAAAAAACCAACAATCCGTTTACAAACAG	CTATTTGGAGCAATAAAGGAGCA	59.775	CTGTTTGTAAACGGATTGTTGGT	60.188	90
CL1359.Contig1_All_1269_2	AGAGAGAGAGAGAG	AG(2*7)	2629	14	CTATTTGGAGCAATAAAGGAGCAC[AGAGAGAGAGAGAG]CACTGTAAAAGAAAATTATCGAAAAAAAAACCAACAATCCGTTTACAAACAGATCTTTGCATTATGAAGTCACCGAATTTTTGG	CTATTTGGAGCAATAAAGGAGCA	59.775	CCAAAAATTCGGTGACTTCATAA	60.219	122
CL1359.Contig1_All_1269_3	AGAGAGAGAGAGAG	AG(2*7)	2629	14	TATTTGGAGCAATAAAGGAGCAC[AGAGAGAGAGAGAG]CACTGTAAAAGAAAATTATCGAAAAAAAAACCAACAATCCGTTTACAAACAG	TATTTGGAGCAATAAAGGAGCAC	59.657	CTGTTTGTAAACGGATTGTTGGT	60.188	89
CL1359.Contig1_All_1269_4	AGAGAGAGAGAGAG	AG(2*7)	2629	14	CTATTTGGAGCAATAAAGGAGCAC[AGAGAGAGAGAGAG]CACTGTAAAAGAAAATTATCGAAAAAAAAACCAACAATCCGTTTACAA	CTATTTGGAGCAATAAAGGAGCA	59.775	TTGTAAACGGATTGTTGGTTTTT	59.687	86
CL1359.Contig1_All_1269_5	AGAGAGAGAGAGAG	AG(2*7)	2629	14	CTATTTGGAGCAATAAAGGAGCAC[AGAGAGAGAGAGAG]CACTGTAAAAGAAAATTATCGAAAAAAAAACCAACAATCCGTTTACAAA	CTATTTGGAGCAATAAAGGAGCA	59.775	TTTGTAAACGGATTGTTGGTTTT	59.687	87
CL1359.Contig1_All_1270_1	CTCTCTCTCTCTCT	CT(2*7)	2879	14	TTTGGAGATCAATCAACCACTTTCACGCTTGAGTCTCATATGATGTCTGTCTTCATTACATAAATTG[CTCTCTCTCTCTCT]TCATGGGCAGCGTCCTAATAGCATACTA	TTTGGAGATCAATCAACCACTTT	59.864	TAGTATGCTATTAGGACGCTGCC	59.82	109
CL1359.Contig1_All_1270_2	CTCTCTCTCTCTCT	CT(2*7)	2879	14	GGAGATCAATCAACCACTTTCACGCTTGAGTCTCATATGATGTCTGTCTTCATTACATAAATTG[CTCTCTCTCTCTCT]TCATGGGCAGCGTCCTAATAGCATACTA	GGAGATCAATCAACCACTTTCAC	59.862	TAGTATGCTATTAGGACGCTGCC	59.82	106
CL1359.Contig1_All_1270_3	CTCTCTCTCTCTCT	CT(2*7)	2879	14	TTTGGAGATCAATCAACCACTTTCACGCTTGAGTCTCATATGATGTCTGTCTTCATTACATAAATTG[CTCTCTCTCTCTCT]TCATGGGCAGCGTCCTAATAGCATACTACCGCCC	TTTGGAGATCAATCAACCACTTT	59.864	GGGCGGTAGTATGCTATTAGGAC	60.246	115
CL1359.Contig1_All_1270_4	CTCTCTCTCTCTCT	CT(2*7)	2879	14	GGAGATCAATCAACCACTTTCACGCTTGAGTCTCATATGATGTCTGTCTTCATTACATAAATTG[CTCTCTCTCTCTCT]TCATGGGCAGCGTCCTAATAGCATACTACCGCCC	GGAGATCAATCAACCACTTTCAC	59.862	GGGCGGTAGTATGCTATTAGGAC	60.246	112
CL1359.Contig1_All_1270_5	CTCTCTCTCTCTCT	CT(2*7)	2879	14	TTTGGAGATCAATCAACCACTTTCACGCTTGAGTCTCATATGATGTCTGTCTTCATTACATAAATTG[CTCTCTCTCTCTCT]TCATGGGCAGCGTCCTAATAGCATACTACCGCCCTGGGAAGACAACTTATTAG	TTTGGAGATCAATCAACCACTTT	59.864	CTAATAAGTTGTCTTCCCAGGGC	60.357	134
CL1374.Contig2_All_1274_1	TCTCTCTCTCTCTC	TC(2*7)	4998	14	CAAAGATGTCTATTGGGTTTGACAGTCTAGAGGTCAACATCAGG[TCTCTCTCTCTCTC]TTTAACATCTTAACACCATACGGCCCCATTAGGGCTAGGGCAGTACTGAAACGAGGCCAGCTTAATCCAGACCAGCCTACTTTACTGCAGA	CAAAGATGTCTATTGGGTTTGACA	60.269	TCTGCAGTAAAGTAGGCTGGTCT	59.616	149
CL1374.Contig2_All_1274_2	TCTCTCTCTCTCTC	TC(2*7)	4998	14	CAAAGATGTCTATTGGGTTTGACAGTCTAGAGGTCAACATCAGG[TCTCTCTCTCTCTC]TTTAACATCTTAACACCATACGGCCCCATTAGGGCTAGGGCAGTACTGAAACGAGGCCAGCTTAATCCAGACCAGCCTACTTTACTGCAGAG	CAAAGATGTCTATTGGGTTTGACA	60.269	CTCTGCAGTAAAGTAGGCTGGTC	59.616	150
CL1374.Contig2_All_1274_3	TCTCTCTCTCTCTC	TC(2*7)	4998	14	CAAAGATGTCTATTGGGTTTGACAGTCTAGAGGTCAACATCAGG[TCTCTCTCTCTCTC]TTTAACATCTTAACACCATACGGCCCCATTAGGGCTAGGGCAGTACTGAAACGAGGCCAGCTTAATCCAGACCAGCCTACTTTACTGCAG	CAAAGATGTCTATTGGGTTTGACA	60.269	CTGCAGTAAAGTAGGCTGGTCTG	60.481	148
CL1374.Contig2_All_1274_4	TCTCTCTCTCTCTC	TC(2*7)	4998	14	CAAAGATGTCTATTGGGTTTGACAGTCTAGAGGTCAACATCAGG[TCTCTCTCTCTCTC]TTTAACATCTTAACACCATACGGCCCCATTAGGGCTAGGGCAGTACTGAA	CAAAGATGTCTATTGGGTTTGACA	60.269	TTCAGTACTGCCCTAGCCCTAAT	60.496	108
CL1374.Contig2_All_1274_5	TCTCTCTCTCTCTC	TC(2*7)	4998	14	GACAGTCTAGAGGTCAACATCAGG[TCTCTCTCTCTCTC]TTTAACATCTTAACACCATACGGCCCCATTAGGGCTAGGGCAGTACTGAAACGAGGCCAGCTTAATCCAGACCAGCCTACTTTACTGCAGAGCTGTAATCTAGGGATGA	GACAGTCTAGAGGTCAACATCAGG	59.32	TCATCCCTAGATTACAGCTCTGC	59.891	147
CL1381.Contig11_All_1282_1	GCAGCAGCAGCAGCAGCAGCA	GCA(3*7)	167	21	TTTACGGTGGTTAGAAGGACTGACTCCGGCGGCCCCTTCTTCTCCGCCTCCCTCCTC[GCAGCAGCAGCAGCAGCAGCA]CCTCTGTAGCTTTCCTTACAACCTCCTCCCCCTTCAGGCTAGCTGGTTATCGTA	TTTACGGTGGTTAGAAGGACTGA	60.042	TACGATAACCAGCTAGCCTGAAG	59.946	132
CL1381.Contig12_All_1285_4	AGAAGAAGAAGAAGA	AGA(3*5)	286	15	TTGAGTGAGGTGTCATCATCAAGGCGAAAGGCAGCAGC[AGAAGAAGAAGAAGA]ATTACGGGGCTTGAAGAGAGTAGTGGCTGCTCTGAGTAACGT	TTGAGTGAGGTGTCATCATCAAG	60.164	ACGTTACTCAGAGCAGCCACTAC	60.02	95
CL1381.Contig12_All_1287_1	AGAGAGAGAGAGAG	AG(2*7)	848	14	TCAGTACATACGAGGTGGAAGAAGTAGAATAAGGAGAAGAGAAGAAGAATTAATTAAAGAAAGAAA[AGAGAGAGAGAGAG]AAATATAGAAAAGAGAAAAAGTTAGGAGAGAGAAGGAGAGAGACGTAAGAATAAAAAGAGAGGCAGAGAGCACA	TCAGTACATACGAGGTGGAAGAA	58.778	TGTGCTCTCTGCCTCTCTTTTTA	60.666	154
CL1381.Contig12_All_1287_2	AGAGAGAGAGAGAG	AG(2*7)	848	14	CTCAGTACATACGAGGTGGAAGAAGTAGAATAAGGAGAAGAGAAGAAGAATTAATTAAAGAAAGAAA[AGAGAGAGAGAGAG]AAATATAGAAAAGAGAAAAAGTTAGGAGAGAGAAGGAGAGAGACGTAAGAATAAAAAGAGAGGCAGAGAGCACA	CTCAGTACATACGAGGTGGAAGAA	59.711	TGTGCTCTCTGCCTCTCTTTTTA	60.666	155
CL1381.Contig12_All_1287_3	AGAGAGAGAGAGAG	AG(2*7)	848	14	CGAGGTGGAAGAAGTAGAATAAGGAGAAGAGAAGAAGAATTAATTAAAGAAAGAAA[AGAGAGAGAGAGAG]AAATATAGAAAAGAGAAAAAGTTAGGAGAGAGAAGGAGAGAGACGTAAGAATAAAAAGAGAGGCAGAGAGCACA	CGAGGTGGAAGAAGTAGAATAAGG	59.7	TGTGCTCTCTGCCTCTCTTTTTA	60.666	144
CL1381.Contig8_All_1278_1	TCTCTCTCTCTCTC	TC(2*7)	720	14	GCTTTTAGGCATTATCACTGTGCTCTCTGCCTCTCTTTTTATTCTTACGTCTCTCTCCTTCTCTCTCCTAACTTTTTCTCTTTTCTATATT[TCTCTCTCTCTCTC]TTTTCTTTTTCTCATTTCTATCTAATTTCCCTGTATATTCTACATCACAACA	GCTTTTAGGCATTATCACTGTGC	60.167	TGTTGTGATGTAGAATATACAGGGAAA	60.071	157
CL1381.Contig8_All_1278_2	TCTCTCTCTCTCTC	TC(2*7)	720	14	GCTTTTAGGCATTATCACTGTGCTCTCTGCCTCTCTTTTTATTCTTACGTCTCTCTCCTTCTCTCTCCTAACTTTTTCTCTTTTCTATATT[TCTCTCTCTCTCTC]TTTTCTTTTTCTCATTTCTATCTAATTTCCCTGTATATTCTACATCACAACA	GCTTTTAGGCATTATCACTGTGC	60.167	TGTTGTGATGTAGAATATACAGGGAA	58.926	157
CL1381.Contig8_All_1278_4	TCTCTCTCTCTCTC	TC(2*7)	720	14	GCTTTTAGGCATTATCACTGTGCTCTCTGCCTCTCTTTTTATTCTTACGTCTCTCTCCTTCTCTCTCCTAACTTTTTCTCTTTTCTATATT[TCTCTCTCTCTCTC]TTTTCTTTTTCTCATTTCTATCTAATTTCCCTGTATATTCTACATCACAACAG	GCTTTTAGGCATTATCACTGTGC	60.167	CTGTTGTGATGTAGAATATACAGGGAA	59.761	158
CL1381.Contig8_All_1278_5	TCTCTCTCTCTCTC	TC(2*7)	720	14	GCTTTTAGGCATTATCACTGTGCTCTCTGCCTCTCTTTTTATTCTTACGTCTCTCTCCTTCTCTCTCCTAACTTTTTCTCTTTTCTATATT[TCTCTCTCTCTCTC]TTTTCTTTTTCTCATTTCTATCTAATTTCCCTGTATATTCTACATCACAACA	GCTTTTAGGCATTATCACTGTGC	60.167	TGTTGTGATGTAGAATATACAGGGA	57.668	157
CL1384.Contig14_All_1289_1	GAGAGAGAGAGA	GA(2*6)	1439	12	GGAAGTCCAACTTTACACTGACGATAGACCTGAAGGATGCGTACTTCCAGATTTGAATCCATCAGTCATCTCTCAAGTTCCTTTGCTTTGCTCAGG[GAGAGAGAGAGA]GTGGACCAGTTCTAGGTATTATGCTTCGGCCTGTCTATACTCAAGA	GGAAGTCCAACTTTACACTGACG	60.082	TCTTGAGTATAGACAGGCCGAAG	59.92	154
CL1384.Contig14_All_1289_2	GAGAGAGAGAGA	GA(2*6)	1439	12	CCATCAGTCATCTCTCAAGTTCCTTTGCTTTGCTCAGG[GAGAGAGAGAGA]GTGGACCAGTTCTAGGTATTATGCTTCGGCCTGTCTATACTCAAGA	CCATCAGTCATCTCTCAAGTTCC	60.125	TCTTGAGTATAGACAGGCCGAAG	59.92	96
CL1384.Contig14_All_1289_3	GAGAGAGAGAGA	GA(2*6)	1439	12	ACACTGACGATAGACCTGAAGGATGCGTACTTCCAGATTTGAATCCATCAGTCATCTCTCAAGTTCCTTTGCTTTGCTCAGG[GAGAGAGAGAGA]GTGGACCAGTTCTAGGTATTATGCTTCGGCCTGTCTATACTCAAGA	ACACTGACGATAGACCTGAAGGA	60.181	TCTTGAGTATAGACAGGCCGAAG	59.92	140
CL1384.Contig14_All_1289_4	GAGAGAGAGAGA	GA(2*6)	1439	12	CCAGATTTGAATCCATCAGTCATCTCTCAAGTTCCTTTGCTTTGCTCAGG[GAGAGAGAGAGA]GTGGACCAGTTCTAGGTATTATGCTTCGGCCTGTCTATACTCAAGA	CCAGATTTGAATCCATCAGTCAT	60.201	TCTTGAGTATAGACAGGCCGAAG	59.92	108
CL1384.Contig14_All_1289_5	GAGAGAGAGAGA	GA(2*6)	1439	12	GGAAGTCCAACTTTACACTGACGATAGACCTGAAGGATGCGTACTTCCAGATTTGAATCCATCAGTCATCTCTCAAGTTCCTTTGCTTTGCTCAGG[GAGAGAGAGAGA]GTGGACCAGTTCTAGGTATTATGCTTCGGCCTGTCTATACTC	GGAAGTCCAACTTTACACTGACG	60.082	GAGTATAGACAGGCCGAAGCATA	59.791	150
CL1384.Contig14_All_1290_1	TGTGTGTGTGTGTG	TG(2*7)	2246	14	GGAAGCCATCATATGTGTAAATTGTACTTTCCAAGGAACATGCATGTTCAGAACAACATATACAAAACAGA[TGTGTGTGTGTGTG]TAAGGGTGTCTGTAGCCTACAGTAAAAACATGTTGGCAACTTATCCCATCTTAAAGATGGCTGAAAACAAATCAA	GGAAGCCATCATATGTGTAAATTG	59.649	TTGATTTGTTTTCAGCCATCTTT	59.997	160
CL1384.Contig14_All_1290_2	TGTGTGTGTGTGTG	TG(2*7)	2246	14	GGAAGCCATCATATGTGTAAATTGTACTTTCCAAGGAACATGCATGTTCAGAACAACATATACAAAACAGA[TGTGTGTGTGTGTG]TAAGGGTGTCTGTAGCCTACAGTAAAAACATGTTGGCAACTTATCCCATCTTAAAG	GGAAGCCATCATATGTGTAAATTG	59.649	CTTTAAGATGGGATAAGTTGCCA	59.528	141
CL1384.Contig14_All_1290_3	TGTGTGTGTGTGTG	TG(2*7)	2246	14	GGAAGCCATCATATGTGTAAATTGTACTTTCCAAGGAACATGCATGTTCAGAACAACATATACAAAACAGA[TGTGTGTGTGTGTG]TAAGGGTGTCTGTAGCCTACAGTAAAAACATGTTGGCAACTTATCC	GGAAGCCATCATATGTGTAAATTG	59.649	GGATAAGTTGCCAACATGTTTTT	59.323	131
CL1384.Contig14_All_1290_4	TGTGTGTGTGTGTG	TG(2*7)	2246	14	GGAAGCCATCATATGTGTAAATTGTACTTTCCAAGGAACATGCATGTTCAGAACAACATATACAAAACAGA[TGTGTGTGTGTGTG]TAAGGGTGTCTGTAGCCTACAGTAAAAACATGTTGGCAACTTATCCCATCTTAAAGATGGCTGAAAACAAATCAA	GGAAGCCATCATATGTGTAAATTG	59.649	TTGATTTGTTTTCAGCCATCTTTA	60.006	160
CL1384.Contig14_All_1290_5	TGTGTGTGTGTGTG	TG(2*7)	2246	14	GGAAGCCATCATATGTGTAAATTGTACTTTCCAAGGAACATGCATGTTCAGAACAACATATACAAAACAGA[TGTGTGTGTGTGTG]TAAGGGTGTCTGTAGCCTACAGTAAAAACATGTTGGCAACTTATCCCATCTTAAAGATGGCTGAAAACAAATCAA	GGAAGCCATCATATGTGTAAATTGT	60.364	TTGATTTGTTTTCAGCCATCTTT	59.997	160
CL1388.Contig8_All_1291_1	TTTTTTTTTTTTT	T(1*13)	2285	13	ATTGTTCTTATTCTCCCTCCCTGTCAACATTTTTTTTTTTT[TATATATATATA]AAGAAGCTACCCTATGATTTTATATTTCACTCTTGACTTTTAGTAGTTTAGAAGAAATTTGTTGAAAAGGAATTTTGTTTGAAAGGACGACATTAGGT	ATTGTTCTTATTCTCCCTCCCTG	59.854	ACCTAATGTCGTCCTTTCAAACA	59.92	151
CL1388.Contig8_All_1291_2	TTTTTTTTTTTTT	T(1*13)	2285	13	ATTGTTCTTATTCTCCCTCCCTGTCAACATTTTTTTTTTTT[TATATATATATA]AAGAAGCTACCCTATGATTTTATATTTCACTCTTGACTTTTAGTAGTTTAGAAGAAATTTGTTGAAAAGGAATTTTGTTTGAAAGGACGACATTAGGTG	ATTGTTCTTATTCTCCCTCCCTG	59.854	CACCTAATGTCGTCCTTTCAAAC	59.92	152
CL1388.Contig8_All_1291_3	TTTTTTTTTTTTT	T(1*13)	2285	13	CATTGTTCTTATTCTCCCTCCCTGTCAACATTTTTTTTTTTT[TATATATATATA]AAGAAGCTACCCTATGATTTTATATTTCACTCTTGACTTTTAGTAGTTTAGAAGAAATTTGTTGAAAAGGAATTTTGTTTGAAAGGACGACATTAGGT	CATTGTTCTTATTCTCCCTCCCT	59.854	ACCTAATGTCGTCCTTTCAAACA	59.92	152
CL1388.Contig8_All_1291_4	TTTTTTTTTTTTT	T(1*13)	2285	13	CATTGTTCTTATTCTCCCTCCCTGTCAACATTTTTTTTTTTT[TATATATATATA]AAGAAGCTACCCTATGATTTTATATTTCACTCTTGACTTTTAGTAGTTTAGAAGAAATTTGTTGAAAAGGAATTTTGTTTGAAAGGACGACATTAGGTG	CATTGTTCTTATTCTCCCTCCCT	59.854	CACCTAATGTCGTCCTTTCAAAC	59.92	153
CL1388.Contig8_All_1291_5	TTTTTTTTTTTTT	T(1*13)	2285	13	ACATTGTTCTTATTCTCCCTCCCTGTCAACATTTTTTTTTTTT[TATATATATATA]AAGAAGCTACCCTATGATTTTATATTTCACTCTTGACTTTTAGTAGTTTAGAAGAAATTTGTTGAAAAGGAATTTTGTTTGAAAGGACGACATTAGGT	ACATTGTTCTTATTCTCCCTCCC	59.734	ACCTAATGTCGTCCTTTCAAACA	59.92	153
CL1388.Contig8_All_1292_1	TATATATATATA	TA(2*6)	2297	12	ATTGTTCTTATTCTCCCTCCCTGTCAACATTTTTTTTTTTT[TATATATATATA]AAGAAGCTACCCTATGATTTTATATTTCACTCTTGACTTTTAGTAGTTTAGAAGAAATTTGTTGAAAAGGAATTTTGTTTGAAAGGACGACATTAGGT	ATTGTTCTTATTCTCCCTCCCTG	59.854	ACCTAATGTCGTCCTTTCAAACA	59.92	151
CL1388.Contig8_All_1292_2	TATATATATATA	TA(2*6)	2297	12	ATTGTTCTTATTCTCCCTCCCTGTCAACATTTTTTTTTTTT[TATATATATATA]AAGAAGCTACCCTATGATTTTATATTTCACTCTTGACTTTTAGTAGTTTAGAAGAAATTTGTTGAAAAGGAATTTTGTTTGAAAGGACGACATTAGGTG	ATTGTTCTTATTCTCCCTCCCTG	59.854	CACCTAATGTCGTCCTTTCAAAC	59.92	152
CL1388.Contig8_All_1292_3	TATATATATATA	TA(2*6)	2297	12	CATTGTTCTTATTCTCCCTCCCTGTCAACATTTTTTTTTTTT[TATATATATATA]AAGAAGCTACCCTATGATTTTATATTTCACTCTTGACTTTTAGTAGTTTAGAAGAAATTTGTTGAAAAGGAATTTTGTTTGAAAGGACGACATTAGGT	CATTGTTCTTATTCTCCCTCCCT	59.854	ACCTAATGTCGTCCTTTCAAACA	59.92	152
CL1388.Contig8_All_1292_4	TATATATATATA	TA(2*6)	2297	12	CATTGTTCTTATTCTCCCTCCCTGTCAACATTTTTTTTTTTT[TATATATATATA]AAGAAGCTACCCTATGATTTTATATTTCACTCTTGACTTTTAGTAGTTTAGAAGAAATTTGTTGAAAAGGAATTTTGTTTGAAAGGACGACATTAGGTG	CATTGTTCTTATTCTCCCTCCCT	59.854	CACCTAATGTCGTCCTTTCAAAC	59.92	153
CL1388.Contig8_All_1292_5	TATATATATATA	TA(2*6)	2297	12	ACATTGTTCTTATTCTCCCTCCCTGTCAACATTTTTTTTTTTT[TATATATATATA]AAGAAGCTACCCTATGATTTTATATTTCACTCTTGACTTTTAGTAGTTTAGAAGAAATTTGTTGAAAAGGAATTTTGTTTGAAAGGACGACATTAGGT	ACATTGTTCTTATTCTCCCTCCC	59.734	ACCTAATGTCGTCCTTTCAAACA	59.92	153
CL1388.Contig8_All_1293_1	TTGTTGTTGTTGTTG	TTG(3*5)	5289	15	CACAGAATATACTTAGGTGGTTTCTCATTTTATATTTGTGAGAATTTTTTTT[TTGTTGTTGTTGTTG]CTGAAGAGTAAAAAAAATGACACAACTCTATTTAAGTATCATTTGAAAAGTTTTTTTAATGGAGATTAATACATTTCAATTTTGTATGCAGTG	CACAGAATATACTTAGGTGGTTTCTCA	59.138	CACTGCATACAAAATTGAAATGTAT	57.347	160
CL1388.Contig8_All_1293_2	TTGTTGTTGTTGTTG	TTG(3*5)	5289	15	TCTGGTTTTGTATGGATATGACCACAGAATATACTTAGGTGGTTTCTCATTTTATATTTGTGAGAATTTTTTTT[TTGTTGTTGTTGTTG]CTGAAGAGTAAAAAAAATGACACAACTCTATTTAAGTATCATTTG	TCTGGTTTTGTATGGATATGACC	57.874	CAAATGATACTTAAATAGAGTTGTGTCA	57.279	134
CL1388.Contig8_All_1293_3	TTGTTGTTGTTGTTG	TTG(3*5)	5289	15	TGGTTTTGTATGGATATGACCACAGAATATACTTAGGTGGTTTCTCATTTTATATTTGTGAGAATTTTTTTT[TTGTTGTTGTTGTTG]CTGAAGAGTAAAAAAAATGACACAACTCTATTTAAGTATCATTTGA	TGGTTTTGTATGGATATGACCAC	58.618	TCAAATGATACTTAAATAGAGTTGTGTC	56.533	133
CL1388.Contig8_All_1293_4	TTGTTGTTGTTGTTG	TTG(3*5)	5289	15	GGTTTTGTATGGATATGACCACAGAATATACTTAGGTGGTTTCTCATTTTATATTTGTGAGAATTTTTTTT[TTGTTGTTGTTGTTG]CTGAAGAGTAAAAAAAATGACACAACTCTATTTAAGTATCATTTGA	GGTTTTGTATGGATATGACCACAG	59.544	TCAAATGATACTTAAATAGAGTTGTGTC	56.533	132
CL1388.Contig8_All_1293_5	TTGTTGTTGTTGTTG	TTG(3*5)	5289	15	CTGGTTTTGTATGGATATGACCACAGAATATACTTAGGTGGTTTCTCATTTTATATTTGTGAGAATTTTTTTT[TTGTTGTTGTTGTTG]CTGAAGAGTAAAAAAAATGACACAACTCTATTTAAGTATCATTTGA	CTGGTTTTGTATGGATATGACCAC	59.544	TCAAATGATACTTAAATAGAGTTGTGTC	56.533	134
CL1402.Contig3_All_1296_1	TGTGTGTGTGTGTGTGTG	TG(2*9)	1014	18	TTGTATTCAAGCTGTTGGTGACACGTTTGCAATAAGTGTACTGTAT[TGTGTGTGTGTGTGTGTG]GTGGCAACAATCACAAAGAACTTCAGCAATGTATTTTTGTCGTTG	TTGTATTCAAGCTGTTGGTGACA	60.581	CAACGACAAAAATACATTGCTGA	60.048	109
CL1402.Contig3_All_1296_2	TGTGTGTGTGTGTGTGTG	TG(2*9)	1014	18	TTTGTATTCAAGCTGTTGGTGACACGTTTGCAATAAGTGTACTGTAT[TGTGTGTGTGTGTGTGTG]GTGGCAACAATCACAAAGAACTTCAGCAATGTATTTTTGTCGTTG	TTTGTATTCAAGCTGTTGGTGAC	59.191	CAACGACAAAAATACATTGCTGA	60.048	110
CL1402.Contig3_All_1296_3	TGTGTGTGTGTGTGTGTG	TG(2*9)	1014	18	AATTTGTATTCAAGCTGTTGGTGACACGTTTGCAATAAGTGTACTGTAT[TGTGTGTGTGTGTGTGTG]GTGGCAACAATCACAAAGAACTTCAGCAATGTATTTTTGTCGTTG	AATTTGTATTCAAGCTGTTGGTGA	59.939	CAACGACAAAAATACATTGCTGA	60.048	112
CL1402.Contig3_All_1296_4	TGTGTGTGTGTGTGTGTG	TG(2*9)	1014	18	ATTTGTATTCAAGCTGTTGGTGACACGTTTGCAATAAGTGTACTGTAT[TGTGTGTGTGTGTGTGTG]GTGGCAACAATCACAAAGAACTTCAGCAATGTATTTTTGTCGTTG	ATTTGTATTCAAGCTGTTGGTGA	58.688	CAACGACAAAAATACATTGCTGA	60.048	111
CL1402.Contig3_All_1296_5	TGTGTGTGTGTGTGTGTG	TG(2*9)	1014	18	ATTTGTATTCAAGCTGTTGGTGACACGTTTGCAATAAGTGTACTGTAT[TGTGTGTGTGTGTGTGTG]GTGGCAACAATCACAAAGAACTTCAGCAATGTATTTTTGTCGTTGCATTTATGTCGAAGCTTAAAGCACAGGCATTCAGCGAATTATTGGTTAC	ATTTGTATTCAAGCTGTTGGTGA	58.688	GTAACCAATAATTCGCTGAATGC	59.889	160
CL1415.Contig2_All_1299_1	CAGCAGCAGCAGCAG	CAG(3*5)	763	15	ATTCTCAAAGTGAAAGTGGCAT[CAGCAGCAGCAGCAG]CAACATGAGCCTAAGTGGACAGAAGAGAAAAAAGAGCAGCCTTTCAGCGCCCACAGGAACCTCGCGCCGGGGAAAGAAGAGAAGGTCGGGAATCT	ATTCTCAAAGTGAAAGTGGCATC	59.65	AGATTCCCGACCTTCTCTTCTTT	60.913	132
CL1415.Contig2_All_1299_2	CAGCAGCAGCAGCAG	CAG(3*5)	763	15	GATTCTCAAAGTGAAAGTGGCAT[CAGCAGCAGCAGCAG]CAACATGAGCCTAAGTGGACAGAAGAGAAAAAAGAGCAGCCTTTCAGCGCCCACAGGAACCTCGCGCCGGGGAAAGAAGAGAAGGTCGGGAATCT	GATTCTCAAAGTGAAAGTGGCAT	59.65	AGATTCCCGACCTTCTCTTCTTT	60.913	133
CL1415.Contig2_All_1299_3	CAGCAGCAGCAGCAG	CAG(3*5)	763	15	ATCGGATTCTCAAAGTGAAAGTGGCAT[CAGCAGCAGCAGCAG]CAACATGAGCCTAAGTGGACAGAAGAGAAAAAAGAGCAGCCTTTCAGCGCCCACAGGAACCTCGCGCCGGGGAAAGAAGAGAAGGTCGGGAATCT	ATCGGATTCTCAAAGTGAAAGTG	59.645	AGATTCCCGACCTTCTCTTCTTT	60.913	137
CL1415.Contig2_All_1299_4	CAGCAGCAGCAGCAG	CAG(3*5)	763	15	ATTCTCAAAGTGAAAGTGGCAT[CAGCAGCAGCAGCAG]CAACATGAGCCTAAGTGGACAGAAGAGAAAAAAGAGCAGCCTTTCAGCGCCCACAGGAACCTCGCGCCGGGGAAAGAAGAGAAGGTCGGGAAT	ATTCTCAAAGTGAAAGTGGCATC	59.65	ATTCCCGACCTTCTCTTCTTTC	60.075	130
CL1415.Contig2_All_1299_5	CAGCAGCAGCAGCAG	CAG(3*5)	763	15	ATTCTCAAAGTGAAAGTGGCAT[CAGCAGCAGCAGCAG]CAACATGAGCCTAAGTGGACAGAAGAGAAAAAAGAGCAGCCTTTCAGCGCCCACAGGAACCTCGCGCCGGGGAAAGAAGAGAAGGTCGGGAATC	ATTCTCAAAGTGAAAGTGGCATC	59.65	GATTCCCGACCTTCTCTTCTTT	60.075	131
CL1418.Contig3_All_1304_1	GCAGCAGCAGCAGCAGCA	GCA(3*6)	324	18	ACTTTCGGGTTTCAGTCAAGTCGTTGGGGTGGTGGTAGGGTGCATCAGCAGAAGCAGAAGCAAAGCAGGGCAGAGCAGAGCAGCAGG[GCAGCAGCAGCAGCAGCA]GTAGAAGTTGTGGTGGTGGTTGT	ACTTTCGGGTTTCAGTCAAGTC	59.66	ACAACCACCACCACAACTTCTA	59.42	128
CL1418.Contig3_All_1304_2	GCAGCAGCAGCAGCAGCA	GCA(3*6)	324	18	CACTTTCGGGTTTCAGTCAAGTCGTTGGGGTGGTGGTAGGGTGCATCAGCAGAAGCAGAAGCAAAGCAGGGCAGAGCAGAGCAGCAGG[GCAGCAGCAGCAGCAGCA]GTAGAAGTTGTGGTGGTGGTTGT	CACTTTCGGGTTTCAGTCAAGT	60.56	ACAACCACCACCACAACTTCTA	59.42	129
CL1418.Contig3_All_1304_3	GCAGCAGCAGCAGCAGCA	GCA(3*6)	324	18	ACTTTCGGGTTTCAGTCAAGTCGTTGGGGTGGTGGTAGGGTGCATCAGCAGAAGCAGAAGCAAAGCAGGGCAGAGCAGAGCAGCAGG[GCAGCAGCAGCAGCAGCA]GTAGAAGTTGTGGTGGTGGTTGTG	ACTTTCGGGTTTCAGTCAAGTC	59.66	CACAACCACCACCACAACTTCTA	62.144	129
CL1418.Contig3_All_1304_4	GCAGCAGCAGCAGCAGCA	GCA(3*6)	324	18	ATCAGCAGAAGCAGAAGCAAAGCAGGGCAGAGCAGAGCAGCAGG[GCAGCAGCAGCAGCAGCA]GTAGAAGTTGTGGTGGTGGTTGTGGTGTTGGTGGTTTCGTGGTGGTGATGGTGTTGTTGGTGGTGTTGCGTGGTGAATCTGGGAGTGCCTCTCTAG	ATCAGCAGAAGCAGAAGCAAAG	61.18	CTAGAGAGGCACTCCCAGATTC	59.484	158
CL1418.Contig3_All_1304_5	GCAGCAGCAGCAGCAGCA	GCA(3*6)	324	18	CACTTTCGGGTTTCAGTCAAGTCGTTGGGGTGGTGGTAGGGTGCATCAGCAGAAGCAGAAGCAAAGCAGGGCAGAGCAGAGCAGCAGG[GCAGCAGCAGCAGCAGCA]GTAGAAGTTGTGGTGGTGGTTGTG	CACTTTCGGGTTTCAGTCAAGT	60.56	CACAACCACCACCACAACTTCTA	62.144	130
CL1418.Contig3_All_1305_1	TACTACTACTACTACTAC	TAC(3*6)	453	18	GTAGAAGTTGTGGTGGTGGTTGTGGTGTTGGTGGTTTCGTGGTGGTGATGGTGTTGTTGGTGGTGTTGCGTGGTGAATCTGGGAGTGCCTCTCTAGCCTGCTGATAGATAG[TACTACTACTACTACTAC]TATTTCCTCTCCTCGTCCTTCTT	GTAGAAGTTGTGGTGGTGGTTGT	60.237	AAGAAGGACGAGGAGAGGAAAT	59.73	152
CL1418.Contig3_All_1305_2	TACTACTACTACTACTAC	TAC(3*6)	453	18	GTAGAAGTTGTGGTGGTGGTTGTGGTGTTGGTGGTTTCGTGGTGGTGATGGTGTTGTTGGTGGTGTTGCGTGGTGAATCTGGGAGTGCCTCTCTAGCCTGCTGATAGATAG[TACTACTACTACTACTAC]TATTTCCTCTCCTCGTCCTTCTTC	GTAGAAGTTGTGGTGGTGGTTGT	60.237	GAAGAAGGACGAGGAGAGGAAAT	61.392	153
CL1418.Contig3_All_1305_3	TACTACTACTACTACTAC	TAC(3*6)	453	18	AGTAGAAGTTGTGGTGGTGGTTGTGGTGTTGGTGGTTTCGTGGTGGTGATGGTGTTGTTGGTGGTGTTGCGTGGTGAATCTGGGAGTGCCTCTCTAGCCTGCTGATAGATAG[TACTACTACTACTACTAC]TATTTCCTCTCCTCGTCCTTCTT	AGTAGAAGTTGTGGTGGTGGTTG	60.362	AAGAAGGACGAGGAGAGGAAAT	59.73	153
CL1418.Contig3_All_1305_4	TACTACTACTACTACTAC	TAC(3*6)	453	18	CAGTAGAAGTTGTGGTGGTGGTTGTGGTGTTGGTGGTTTCGTGGTGGTGATGGTGTTGTTGGTGGTGTTGCGTGGTGAATCTGGGAGTGCCTCTCTAGCCTGCTGATAGATAG[TACTACTACTACTACTAC]TATTTCCTCTCCTCGTCCTTCTT	CAGTAGAAGTTGTGGTGGTGGTT	60.362	AAGAAGGACGAGGAGAGGAAAT	59.73	154
CL1418.Contig3_All_1305_5	TACTACTACTACTACTAC	TAC(3*6)	453	18	AGTAGAAGTTGTGGTGGTGGTTGTGGTGTTGGTGGTTTCGTGGTGGTGATGGTGTTGTTGGTGGTGTTGCGTGGTGAATCTGGGAGTGCCTCTCTAGCCTGCTGATAGATAG[TACTACTACTACTACTAC]TATTTCCTCTCCTCGTCCTTCTTC	AGTAGAAGTTGTGGTGGTGGTTG	60.362	GAAGAAGGACGAGGAGAGGAAAT	61.392	154
CL1418.Contig3_All_1306_1	CAGCAGCAGCAGCAG	CAG(3*5)	509	15	TATTTCCTCTCCTCGTCCTTCTTCGTCGTCGTCTTCTT[CAGCAGCAGCAGCAG]CTCGTTTGAACCGAACAGCTGCTGTCCTCTGTGCTCTGCATCAGCT	TATTTCCTCTCCTCGTCCTTCTT	59.749	AGCTGATGCAGAGCACAGAG	59.472	99
CL1418.Contig3_All_1306_2	CAGCAGCAGCAGCAG	CAG(3*5)	509	15	TATTTCCTCTCCTCGTCCTTCTTCGTCGTCGTCTTCTT[CAGCAGCAGCAGCAG]CTCGTTTGAACCGAACAGCTGCTGTCCTCTGTGCTCTGCATCAGCTGCAGCCGCCCCCGAACCCCCTTCCTGCCATCACCATCATGGTGATGGTGGTAGTGG	TATTTCCTCTCCTCGTCCTTCTT	59.749	CCACTACCACCATCACCATGA	61.652	155
CL1418.Contig3_All_1306_3	CAGCAGCAGCAGCAG	CAG(3*5)	509	15	TATTTCCTCTCCTCGTCCTTCTTCGTCGTCGTCTTCTT[CAGCAGCAGCAGCAG]CTCGTTTGAACCGAACAGCTGCTGTCCTCTGTGCTCTGCATCAGCTGCAGCCGCCCCCGAACCCCCTTCCTGCCATCACCATCATGGTGATGGTGGTAGTGGC	TATTTCCTCTCCTCGTCCTTCTT	59.749	GCCACTACCACCATCACCAT	60.667	156
CL1418.Contig3_All_1306_4	CAGCAGCAGCAGCAG	CAG(3*5)	509	15	ACTATTTCCTCTCCTCGTCCTTCTTCGTCGTCGTCTTCTT[CAGCAGCAGCAGCAG]CTCGTTTGAACCGAACAGCTGCTGTCCTCTGTGCTCTGCATCAGCT	ACTATTTCCTCTCCTCGTCCTTC	59.287	AGCTGATGCAGAGCACAGAG	59.472	101
CL1418.Contig3_All_1306_5	CAGCAGCAGCAGCAG	CAG(3*5)	509	15	CTATTTCCTCTCCTCGTCCTTCTTCGTCGTCGTCTTCTT[CAGCAGCAGCAGCAG]CTCGTTTGAACCGAACAGCTGCTGTCCTCTGTGCTCTGCATCAGCTGCAGCCGCCCCCGAACCCCCTTCCTGCCATCACCATCATGGTGATGGTGGTAGTGG	CTATTTCCTCTCCTCGTCCTTCT	59.411	CCACTACCACCATCACCATGA	61.652	156
CL143.Contig5_All_150_1	ACACACACACACACACACACAC	AC(2*11)	1263	22	CAACTGACATCAATTAGCCATGAGCAGGAATTCATTTCCTTTCAACTGTTCAGGTTCACAGATGAATGTTTGTGTAAAACAAACAAACAA[ACACACACACACACACACACAC]ATGACTGTTGAACTTTAAGAATATTCCACTCTATGTGCAATGTGTCT	CAACTGACATCAATTAGCCATGA	60.011	AGACACATTGCACATAGAGTGGA	59.676	159
CL143.Contig5_All_150_2	ACACACACACACACACACACAC	AC(2*11)	1263	22	TTTCAACTGTTCAGGTTCACAGATGAATGTTTGTGTAAAACAAACAAACAA[ACACACACACACACACACACAC]ATGACTGTTGAACTTTAAGAATATTCCACTCTATGTGCAATGTGTCT	TTTCAACTGTTCAGGTTCACAGA	59.805	AGACACATTGCACATAGAGTGGA	59.676	120
CL143.Contig5_All_150_3	ACACACACACACACACACACAC	AC(2*11)	1263	22	CAACTGTTCAGGTTCACAGATGAATGTTTGTGTAAAACAAACAAACAA[ACACACACACACACACACACAC]ATGACTGTTGAACTTTAAGAATATTCCACTCTATGTGCAATGTGTCT	CAACTGTTCAGGTTCACAGATGA	60.2	AGACACATTGCACATAGAGTGGA	59.676	117
CL143.Contig5_All_150_4	ACACACACACACACACACACAC	AC(2*11)	1263	22	TTTCAACTGTTCAGGTTCACAGATGAATGTTTGTGTAAAACAAACAAACAA[ACACACACACACACACACACAC]ATGACTGTTGAACTTTAAGAATATTCCACTCTATGTGCAATGTGTCTTTTCATTTT	TTTCAACTGTTCAGGTTCACAGA	59.805	AAAATGAAAAGACACATTGCACA	59.549	129
CL143.Contig5_All_150_5	ACACACACACACACACACACAC	AC(2*11)	1263	22	CAACTGTTCAGGTTCACAGATGAATGTTTGTGTAAAACAAACAAACAA[ACACACACACACACACACACAC]ATGACTGTTGAACTTTAAGAATATTCCACTCTATGTGCAATGTGTCTTTTCATTTT	CAACTGTTCAGGTTCACAGATGA	60.2	AAAATGAAAAGACACATTGCACA	59.549	126
CL1430.Contig1_All_1318_1	GAAAGAAAGAAAGAAAGAAA	GAAA(4*5)	389	20	ATTTTGTGGTAAGCAACAGCACTATGATAGTTAGAGGGAAG[GAAAGAAAGAAAGAAAGAAA]GAAGAAAAAATCCCACTTCACATACACAAGAGAACACCCATCA	ATTTTGTGGTAAGCAACAGCACT	60.109	TGATGGGTGTTCTCTTGTGTATG	59.906	104
CL1430.Contig1_All_1318_2	GAAAGAAAGAAAGAAAGAAA	GAAA(4*5)	389	20	TTTTGTGGTAAGCAACAGCACTATGATAGTTAGAGGGAAG[GAAAGAAAGAAAGAAAGAAA]GAAGAAAAAATCCCACTTCACATACACAAGAGAACACCCATCA	TTTTGTGGTAAGCAACAGCACTA	59.865	TGATGGGTGTTCTCTTGTGTATG	59.906	103
CL1430.Contig1_All_1318_3	GAAAGAAAGAAAGAAAGAAA	GAAA(4*5)	389	20	TTGTGGTAAGCAACAGCACTATGATAGTTAGAGGGAAG[GAAAGAAAGAAAGAAAGAAA]GAAGAAAAAATCCCACTTCACATACACAAGAGAACACCCATCA	TTGTGGTAAGCAACAGCACTATG	60.234	TGATGGGTGTTCTCTTGTGTATG	59.906	101
CL1430.Contig1_All_1318_4	GAAAGAAAGAAAGAAAGAAA	GAAA(4*5)	389	20	ATTTTGTGGTAAGCAACAGCACTATGATAGTTAGAGGGAAG[GAAAGAAAGAAAGAAAGAAA]GAAGAAAAAATCCCACTTCACATACACAAGAGAACACCCATCAAAAT	ATTTTGTGGTAAGCAACAGCACT	60.109	ATTTTGATGGGTGTTCTCTTGTG	60.268	108
CL1430.Contig1_All_1318_5	GAAAGAAAGAAAGAAAGAAA	GAAA(4*5)	389	20	ATTTTGTGGTAAGCAACAGCACTATGATAGTTAGAGGGAAG[GAAAGAAAGAAAGAAAGAAA]GAAGAAAAAATCCCACTTCACATACACAAGAGAACACCCATCAAAATG	ATTTTGTGGTAAGCAACAGCACT	60.109	CATTTTGATGGGTGTTCTCTTGT	60.268	109
CL1430.Contig1_All_1319_1	TATATATATATA	TA(2*6)	493	12	CATACACAAGAGAACACCCATCAAAATGGAACCAGGTTTCCCATACAGAGTTACTTAAGGTGAT[TATATATATATA]TTCATATATATTTTATAAAAATCAAAACCCTATTTGCATATCATTTATAAAAAAGTATATGCCACTGGGTACATTGTAGAAGT	CATACACAAGAGAACACCCATCA	59.906	ACTTCTACAATGTACCCAGTGGC	59.468	159
CL1430.Contig1_All_1319_2	TATATATATATA	TA(2*6)	493	12	CATACACAAGAGAACACCCATCAAAATGGAACCAGGTTTCCCATACAGAGTTACTTAAGGTGAT[TATATATATATA]TTCATATATATTTTATAAAAATCAAAACCCTATTTGCATATCATTTATAAAAAAGTATATGCCACTGGGTACATTGTAGA	CATACACAAGAGAACACCCATCA	59.906	TCTACAATGTACCCAGTGGCATA	59.415	156
CL1430.Contig1_All_1319_3	TATATATATATA	TA(2*6)	493	12	AACCAGGTTTCCCATACAGAGTTACTTAAGGTGAT[TATATATATATA]TTCATATATATTTTATAAAAATCAAAACCCTATTTGCATATCATTTATAAAAAAGTATATGCCACTGGGTACATTGTAGAAGT	AACCAGGTTTCCCATACAGAGTT	60.155	ACTTCTACAATGTACCCAGTGGC	59.468	130
CL1430.Contig1_All_1319_4	TATATATATATA	TA(2*6)	493	12	AACCAGGTTTCCCATACAGAGTTACTTAAGGTGAT[TATATATATATA]TTCATATATATTTTATAAAAATCAAAACCCTATTTGCATATCATTTATAAAAAAGTATATGCCACTGGGTACATTGTAGA	AACCAGGTTTCCCATACAGAGTT	60.155	TCTACAATGTACCCAGTGGCATA	59.415	127
CL1430.Contig1_All_1319_5	TATATATATATA	TA(2*6)	493	12	CATACACAAGAGAACACCCATCAAAATGGAACCAGGTTTCCCATACAGAGTTACTTAAGGTGAT[TATATATATATA]TTCATATATATTTTATAAAAATCAAAACCCTATTTGCATATCATTTATAAAAAAGTATATGCCACTGGGTACATTGTAGAA	CATACACAAGAGAACACCCATCA	59.906	TTCTACAATGTACCCAGTGGCAT	60.656	157
CL1434.Contig2_All_1327_1	TATATATATATATA	TA(2*7)	683	14	AAAAATTAAATGTGGCTGCGATATTGTTTTGAGGGAACCTTAACCCCTCCCTTTCC[TATATATATATATA]TGGCATGTGATACTCAATAAATTGAGTGAAACCATGATAAAATTTACTGGTGAAAATTAAGGAATTCC	AAAAATTAAATGTGGCTGCGATA	59.89	GGAATTCCTTAATTTTCACCAGT	57.672	138
CL1434.Contig2_All_1327_2	TATATATATATATA	TA(2*7)	683	14	TAAAAATTAAATGTGGCTGCGATATTGTTTTGAGGGAACCTTAACCCCTCCCTTTCC[TATATATATATATA]TGGCATGTGATACTCAATAAATTGAGTGAAACCATGATAAAATTTACTGGTGAAAATTAAGGAATTCC	TAAAAATTAAATGTGGCTGCGAT	59.89	GGAATTCCTTAATTTTCACCAGT	57.672	139
CL1434.Contig2_All_1327_3	TATATATATATATA	TA(2*7)	683	14	ATTGTTTTGAGGGAACCTTAACCCCTCCCTTTCC[TATATATATATATA]TGGCATGTGATACTCAATAAATTGAGTGAAACCATGATAAAATTTACTGGTGAAAATTAAGGAATTCC	ATTGTTTTGAGGGAACCTTAACC	59.657	GGAATTCCTTAATTTTCACCAGT	57.672	116
CL1434.Contig2_All_1327_4	TATATATATATATA	TA(2*7)	683	14	CTAAAAATTAAATGTGGCTGCGATATTGTTTTGAGGGAACCTTAACCCCTCCCTTTCC[TATATATATATATA]TGGCATGTGATACTCAATAAATTGAGTGAAACCATGATAAAATTTACTGGTGAAAATTAAGGAATTCC	CTAAAAATTAAATGTGGCTGCGA	60.471	GGAATTCCTTAATTTTCACCAGT	57.672	140
CL1434.Contig2_All_1327_5	TATATATATATATA	TA(2*7)	683	14	CGATATTGTTTTGAGGGAACCTTAACCCCTCCCTTTCC[TATATATATATATA]TGGCATGTGATACTCAATAAATTGAGTGAAACCATGATAAAATTTACTGGTGAAAATTAAGGAATTCC	CGATATTGTTTTGAGGGAACCTT	60.561	GGAATTCCTTAATTTTCACCAGT	57.672	120
CL1434.Contig3_All_1328_1	TGTGTGTGTGTGTGTGTG	TG(2*9)	1124	18	AGTGGGACGAAAATAATAGCTCCAATCAAGT[TGTGTGTGTGTGTGTGTG]TTCAAATGTTATGTTTATGTAAGTTTTTTTTTTGAATTGCCTATATAGCTTGAGTAACTTTATGCATGATTTGGCTGGTAGCTGTGTTGTTGTTCTG	AGTGGGACGAAAATAATAGCTCC	59.886	CAGAACAACAACACAGCTACCAG	59.888	146
CL1434.Contig3_All_1328_3	TGTGTGTGTGTGTGTGTG	TG(2*9)	1124	18	AGTGGGACGAAAATAATAGCTCCAATCAAGT[TGTGTGTGTGTGTGTGTG]TTCAAATGTTATGTTTATGTAAGTTTTTTTTTTGAATTGCCTATATAGCTTGAGTAACTTTATGCATGATTTGGCTGGTAGCTGTGTTGTTGTTCTGAAAGAA	AGTGGGACGAAAATAATAGCTCC	59.886	TTCTTTCAGAACAACAACACAGC	59.457	152
CL1434.Contig3_All_1328_4	TGTGTGTGTGTGTGTGTG	TG(2*9)	1124	18	AGTGGGACGAAAATAATAGCTCCAATCAAGT[TGTGTGTGTGTGTGTGTG]TTCAAATGTTATGTTTATGTAAGTTTTTTTTTTGAATTGCCTATATAGCTTGAGTAACTTTATGCATGATTTGGCTGGTAGCTGTGTTGTTGTTCTGAA	AGTGGGACGAAAATAATAGCTCC	59.886	TTCAGAACAACAACACAGCTACC	59.342	148
CL1434.Contig7_All_1335_4	TGTGTGTGTGTGTGTGTG	TG(2*9)	5157	18	GACGAAAATACCAGCTCCAATCAAGT[TGTGTGTGTGTGTGTGTG]TTCAAATGTTATGTTTATGTAAGTTTTTTTTTTGAATTGCCTATATAGCTTGAGTAACTTTATGCATGATTTGGCTGGTAGCTGTGTTGTTGTTCTG	GACGAAAATACCAGCTCCAATC	59.972	CAGAACAACAACACAGCTACCAG	59.888	141
CL1434.Contig7_All_1336_1	ATATATATATATAT	AT(2*7)	8474	14	GGAATTCCTTAATTTTCACCAGTAAATTTTATCATGGTTTCACTCAATTTATTGAGTATCACATGCC[ATATATATATATAT]AGGAAAGGGAGGGGTTAAGGTTCCCTCAAAACAATATCGCAGCCACATTTAATTTTT	GGAATTCCTTAATTTTCACCAGT	57.672	AAAAATTAAATGTGGCTGCGATA	59.89	138
CL1434.Contig7_All_1336_2	ATATATATATATAT	AT(2*7)	8474	14	GGAATTCCTTAATTTTCACCAGTAAATTTTATCATGGTTTCACTCAATTTATTGAGTATCACATGCC[ATATATATATATAT]AGGAAAGGGAGGGGTTAAGGTTCCCTCAAAACAATATCGCAGCCACATTTAATTTTTA	GGAATTCCTTAATTTTCACCAGT	57.672	TAAAAATTAAATGTGGCTGCGAT	59.89	139
CL1434.Contig7_All_1336_3	ATATATATATATAT	AT(2*7)	8474	14	CAATTTATTGAGTATCACATGCC[ATATATATATATAT]AGGAAAGGGAGGGGTTAAGGTTCCCTCAAAACAATATCGCAGCCACATTTAATTTTTAGCA	CAATTTATTGAGTATCACATGCCA	58.939	TGCTAAAAATTAAATGTGGCTGC	60.478	98
CL1434.Contig7_All_1336_4	ATATATATATATAT	AT(2*7)	8474	14	GGAATTCCTTAATTTTCACCAGTAAATTTTATCATGGTTTCACTCAATTTATTGAGTATCACATGCC[ATATATATATATAT]AGGAAAGGGAGGGGTTAAGGTTCCCTCAAAACAAT	GGAATTCCTTAATTTTCACCAGT	57.672	ATTGTTTTGAGGGAACCTTAACC	59.657	116
CL1434.Contig7_All_1336_5	ATATATATATATAT	AT(2*7)	8474	14	GGAATTCCTTAATTTTCACCAGTAAATTTTATCATGGTTTCACTCAATTTATTGAGTATCACATGCC[ATATATATATATAT]AGGAAAGGGAGGGGTTAAGGTTCCCTCAAAACAATATCGCAGCCACATTTAATTTTTAG	GGAATTCCTTAATTTTCACCAGT	57.672	CTAAAAATTAAATGTGGCTGCGA	60.471	140
CL1446.Contig2_All_1337_1	TATATATATATATATATA	TA(2*9)	8697	18	GCAGCATTAACAAGAAATTTTGCTCTTTGCAAGCTCATGAGCTTCATATTTGTGTCTGCGATAGAAAGAGTACT[TATATATATATATATATA]CTTTGTGCTCGACTGAAATTTTCCCCTGTGATGTGACGTGACGTGATTTACTTGCTTTAAAGGC	GCAGCATTAACAAGAAATTTTGC	60.146	GCCTTTAAAGCAAGTAAATCACG	59.384	156
CL1446.Contig2_All_1337_2	TATATATATATATATATA	TA(2*9)	8697	18	AGCTTCATATTTGTGTCTGCGATAGAAAGAGTACT[TATATATATATATATATA]CTTTGTGCTCGACTGAAATTTTCCCCTGTGATGTGACGTGACGTGATTTACTTGCTTTAAAGGC	AGCTTCATATTTGTGTCTGCGAT	60.17	GCCTTTAAAGCAAGTAAATCACG	59.384	117
CL1446.Contig2_All_1337_3	TATATATATATATATATA	TA(2*9)	8697	18	AGCTTCATATTTGTGTCTGCGATAGAAAGAGTACT[TATATATATATATATATA]CTTTGTGCTCGACTGAAATTTTCCCCTGTGATGT	AGCTTCATATTTGTGTCTGCGAT	60.17	ACATCACAGGGGAAAATTTCAGT	60.969	87
CL1446.Contig2_All_1337_4	TATATATATATATATATA	TA(2*9)	8697	18	GCTTCATATTTGTGTCTGCGATAGAAAGAGTACT[TATATATATATATATATA]CTTTGTGCTCGACTGAAATTTTCCCCTGTGATGTGACGTGACGTGATTTACTTGCTTTAAAGGC	GCTTCATATTTGTGTCTGCGATA	59.292	GCCTTTAAAGCAAGTAAATCACG	59.384	116
CL1446.Contig2_All_1337_5	TATATATATATATATATA	TA(2*9)	8697	18	AGCTTCATATTTGTGTCTGCGATAGAAAGAGTACT[TATATATATATATATATA]CTTTGTGCTCGACTGAAATTTTCCCCTGTGATG	AGCTTCATATTTGTGTCTGCGAT	60.17	CATCACAGGGGAAAATTTCAGT	60.221	86
CL1446.Contig2_All_1338_1	ATATATATATATAT	AT(2*7)	8989	14	TGGAACGATATGTACCTGAAAAAA[ATATATATATATAT]TTATCTACAGTATATTATGTAAATTAGTTTTTAGGAAATAGAATATGTAATGTTCTGTATATATACAGTCTAAATTCATAAATTATCAGGATTCTCAATTTATTTTCATGTCA	TGGAACGATATGTACCTGAAAAA	58.554	TGACATGAAAATAAATTGAGAATCC	58.499	151
CL1446.Contig2_All_1338_2	ATATATATATATAT	AT(2*7)	8989	14	TGGAACGATATGTACCTGAAAAAA[ATATATATATATAT]TTATCTACAGTATATTATGTAAATTAGTTTTTAGGAAATAGAATATGTAATGTTCTGTATATATACAGTCTAAATTCATAAATTATCAGGATTCTCAATTTATTTTCATGTCAG	TGGAACGATATGTACCTGAAAAA	58.554	CTGACATGAAAATAAATTGAGAATCC	59.349	152
CL1446.Contig2_All_1338_3	ATATATATATATAT	AT(2*7)	8989	14	TGGAACGATATGTACCTGAAAAAA[ATATATATATATAT]TTATCTACAGTATATTATGTAAATTAGTTTTTAGGAAATAGAATATGTAATGTTCTGTATATATACAGTCTAAATTCATAAATTATCAGGATTCTCAATTTATTTTCATGTCAGT	TGGAACGATATGTACCTGAAAAA	58.554	ACTGACATGAAAATAAATTGAGAATCC	60.03	153
CL1446.Contig2_All_1338_4	ATATATATATATAT	AT(2*7)	8989	14	AATGGAACGATATGTACCTGAAAAAA[ATATATATATATAT]TTATCTACAGTATATTATGTAAATTAGTTTTTAGGAAATAGAATATGTAATGTTCTGTATATATACAGTCTAAATTCATAAATTATCAGGATTCTCAATTTATTTTCATGTCA	AATGGAACGATATGTACCTGAAAAA	60.022	TGACATGAAAATAAATTGAGAATCC	58.499	153
CL1446.Contig2_All_1338_5	ATATATATATATAT	AT(2*7)	8989	14	ATGGAACGATATGTACCTGAAAAAA[ATATATATATATAT]TTATCTACAGTATATTATGTAAATTAGTTTTTAGGAAATAGAATATGTAATGTTCTGTATATATACAGTCTAAATTCATAAATTATCAGGATTCTCAATTTATTTTCATGTCA	ATGGAACGATATGTACCTGAAAAA	58.863	TGACATGAAAATAAATTGAGAATCC	58.499	152
CL1450.Contig7_All_1341_1	AGAGAGAGAGAGAGAGAGAG	AG(2*10)	5326	20	TGACAACTTATGCTGAATGCAAGTAAT[AGAGAGAGAGAGAGAGAGAG]AATTTTGTGACTGGTGAAGAATGCAAAGACGTCAAAATTTGACATGTGATGAGGCCCACTTGATTTGGTAGGTGTGTAAAAGCTGAAGC	TGACAACTTATGCTGAATGCAAG	60.312	GCTTCAGCTTTTACACACCTACC	59.381	136
CL1450.Contig7_All_1341_2	AGAGAGAGAGAGAGAGAGAG	AG(2*10)	5326	20	TTGACAACTTATGCTGAATGCAAGTAAT[AGAGAGAGAGAGAGAGAGAG]AATTTTGTGACTGGTGAAGAATGCAAAGACGTCAAAATTTGACATGTGATGAGGCCCACTTGATTTGGTAGGTGTGTAAAAGCTGAAGC	TTGACAACTTATGCTGAATGCAA	60.664	GCTTCAGCTTTTACACACCTACC	59.381	137
CL1450.Contig7_All_1341_3	AGAGAGAGAGAGAGAGAGAG	AG(2*10)	5326	20	TGACAACTTATGCTGAATGCAAGTAAT[AGAGAGAGAGAGAGAGAGAG]AATTTTGTGACTGGTGAAGAATGCAAAGACGTCAAAATTTGACATGTGATGAGGCCCACTTGATTTGGTAGGTGTGTA	TGACAACTTATGCTGAATGCAAG	60.312	TACACACCTACCAAATCAAGTGG	58.938	125
CL1450.Contig7_All_1341_4	AGAGAGAGAGAGAGAGAGAG	AG(2*10)	5326	20	TGACAACTTATGCTGAATGCAAGTAAT[AGAGAGAGAGAGAGAGAGAG]AATTTTGTGACTGGTGAAGAATGCAAAGACGTCAAAATTTGACATGTGATGAGGCCCACTTGATTTGGTAGGTGTGTAAAAGCTGAA	TGACAACTTATGCTGAATGCAAG	60.312	TTCAGCTTTTACACACCTACCAAA	60.089	134
CL1450.Contig7_All_1341_5	AGAGAGAGAGAGAGAGAGAG	AG(2*10)	5326	20	TGACAACTTATGCTGAATGCAAGTAAT[AGAGAGAGAGAGAGAGAGAG]AATTTTGTGACTGGTGAAGAATGCAAAGACGTCAAAATTTGACATGTGATGAGGCCCACTTGATTTGGTAGGTGTGTAAAAGCTGA	TGACAACTTATGCTGAATGCAAG	60.312	TCAGCTTTTACACACCTACCAAA	58.866	133
CL1455.Contig1_All_1346_4	TATATATATATA	TA(2*6)	3371	12	TATATGTGGTAAGGCAACCAACCTCTTGATGTAAGTTCATCATTAGCTCTGTTTTTGTCTTTGTGGGGTGGGGGTTATTGCTAGATTATATATATACAGTATG[TATATATATATA]ATTGCATATAATACTTAAATATGCCTCAATACTGTTTGTGTGT	TATATGTGGTAAGGCAACCAACC	60.017	ACACACAAACAGTATTGAGGCAT	58.575	158
CL1455.Contig2_All_1347_5	TATATATATATA	TA(2*6)	1041	12	ACACACAAACAGTATTGAGGCATATTTAAGTATTATATGCAAT[TATATATATATA]CATACTGTATATATAGTATATATATGGCAAGTTGCAATTTCACGTAAAGTGAATGACTTCAGAACAATACCTGG	ACACACAAACAGTATTGAGGCAT	58.575	CCAGGTATTGTTCTGAAGTCATTC	59.069	129
CL1455.Contig3_All_1348_5	TATATATATATA	TA(2*6)	184	12	AGCAATTTTTGCTTGTTGTCACTCCGTCGGAGCGGGGCCCCTGCCGGTGACCGGGGACTGCCTGTATATATATGTGTATATACAGTATG[TATATATATATA]ATTGCATATAATACTTAAATATGCCTCAATACTGTTTGTGTGT	AGCAATTTTTGCTTGTTGTCACT	60.215	ACACACAAACAGTATTGAGGCAT	58.575	144
CL1463.Contig1_All_1361_1	AATAATAATAATAAT	AAT(3*5)	6778	15	CCTGACTCCATGTTCTTTCTGTCTGTGGCTTCTGAGGTATAAGGAGGGCTACACTAGGATGAATTGCAAAAAA[AATAATAATAATAAT]ATTAAACACGTGATCTTGTGGGGTTACATGTT	CCTGACTCCATGTTCTTTCTGTC	60.16	AACATGTAACCCCACAAGATCAC	60.033	120
CL1463.Contig1_All_1361_2	AATAATAATAATAAT	AAT(3*5)	6778	15	ATGTTCTTTCTGTCTGTGGCTTCTGAGGTATAAGGAGGGCTACACTAGGATGAATTGCAAAAAA[AATAATAATAATAAT]ATTAAACACGTGATCTTGTGGGGTTACATGTT	ATGTTCTTTCTGTCTGTGGCTTC	59.809	AACATGTAACCCCACAAGATCAC	60.033	111
CL1463.Contig1_All_1361_3	AATAATAATAATAAT	AAT(3*5)	6778	15	TGTGGCTTCTGAGGTATAAGGAGGGCTACACTAGGATGAATTGCAAAAAA[AATAATAATAATAAT]ATTAAACACGTGATCTTGTGGGGTTACATGTT	TGTGGCTTCTGAGGTATAAGGAG	59.791	AACATGTAACCCCACAAGATCAC	60.033	97
CL1463.Contig1_All_1361_4	AATAATAATAATAAT	AAT(3*5)	6778	15	CCTGACTCCATGTTCTTTCTGTCTGTGGCTTCTGAGGTATAAGGAGGGCTACACTAGGATGAATTGCAAAAAA[AATAATAATAATAAT]ATTAAACACGTGATCTTGTGGGGTTACATGTTGCAACCAGAACTGATACTCGACT	CCTGACTCCATGTTCTTTCTGTC	60.16	AGTCGAGTATCAGTTCTGGTTGC	59.83	143
CL1463.Contig1_All_1361_5	AATAATAATAATAAT	AAT(3*5)	6778	15	ATGTTCTTTCTGTCTGTGGCTTCTGAGGTATAAGGAGGGCTACACTAGGATGAATTGCAAAAAA[AATAATAATAATAAT]ATTAAACACGTGATCTTGTGGGGTTACATGTTGCAACCAGAACTGATACTCGACTGATATATTTCCGCAATTC	ATGTTCTTTCTGTCTGTGGCTTC	59.809	GAATTGCGGAAATATATCAGTCG	59.85	152
CL1470.Contig2_All_1371_1	AGAGAGAGAGAGAG	AG(2*7)	1127	14	GGCTCTCAAGCAGTTATTTTGAAC[AGAGAGAGAGAGAG]AAGGATTAAGCTTAACCATCGGGGAAATGGAGGAGAGAATTGATGAAGGGGCGAATGAAACCCACAGTTATTGT	GGCTCTCAAGCAGTTATTTTGAA	59.912	ACAATAACTGTGGGTTTCATTCG	60.156	112
CL1470.Contig2_All_1371_2	AGAGAGAGAGAGAG	AG(2*7)	1127	14	AGGCTCTCAAGCAGTTATTTTGAAC[AGAGAGAGAGAGAG]AAGGATTAAGCTTAACCATCGGGGAAATGGAGGAGAGAATTGATGAAGGGGCGAATGAAACCCACAGTTATTGTGATAAAATGGGTGAAGGTGCTTGAAAAGGAGTTTCCCTCATT	AGGCTCTCAAGCAGTTATTTTGA	59.573	AATGAGGGAAACTCCTTTTCAAG	59.992	155
CL1470.Contig2_All_1371_3	AGAGAGAGAGAGAG	AG(2*7)	1127	14	GGCTCTCAAGCAGTTATTTTGAAC[AGAGAGAGAGAGAG]AAGGATTAAGCTTAACCATCGGGGAAATGGAGGAGAGAATTGATGA	GGCTCTCAAGCAGTTATTTTGAA	59.912	TCATCAATTCTCTCCTCCATTTC	59.546	84
CL1470.Contig2_All_1371_4	AGAGAGAGAGAGAG	AG(2*7)	1127	14	AGGCTCTCAAGCAGTTATTTTGAAC[AGAGAGAGAGAGAG]AAGGATTAAGCTTAACCATCGGGGAAATGGAGGAGAGAATTGATGAAGGGGCGAATGAAACCCACAGTTATTGT	AGGCTCTCAAGCAGTTATTTTGA	59.573	ACAATAACTGTGGGTTTCATTCG	60.156	113
CL1470.Contig2_All_1371_5	AGAGAGAGAGAGAG	AG(2*7)	1127	14	CATCCTTGAAGACCACACCTAGAATTAAGGCTCTCAAGCAGTTATTTTGAAC[AGAGAGAGAGAGAG]AAGGATTAAGCTTAACCATCGGGGAAATGGAGGAGAGAATTGATGAAGGGGCGAATGAAACCCACAGTTATTGT	CATCCTTGAAGACCACACCTAGA	60.534	ACAATAACTGTGGGTTTCATTCG	60.156	140
CL1476.Contig1_All_1373_1	AGAGAGAGAGAGAG	AG(2*7)	167	14	TTGGAAATTGTGATTTTTGAAGGAAAAAGAA[AGAGAGAGAGAGAG]GTAGTGCGTAGAAATTCTTTGACACGTTGTGGGCAATAATTGTCATATTTGACAGCTTTGCCCTCACCCCTCTGTTCAGAGGTTTCACAAAAGATTGG	TTGGAAATTGTGATTTTTGAAGG	60.2	CCAATCTTTTGTGAAACCTCTGA	60.5	143
CL1476.Contig1_All_1373_2	AGAGAGAGAGAGAG	AG(2*7)	167	14	GGAAATTGTGATTTTTGAAGGAAAAAGAA[AGAGAGAGAGAGAG]GTAGTGCGTAGAAATTCTTTGACACGTTGTGGGCAATAATTGTCATATTTGACAGCTTTGCCCTCACCCCTCTGTTCAGAGGTTTCACAAAAGATTGGGAAATGATATTTGTTTGCT	GGAAATTGTGATTTTTGAAGGAA	59.365	AGCAAACAAATATCATTTCCCAA	59.741	160
CL1476.Contig1_All_1373_3	AGAGAGAGAGAGAG	AG(2*7)	167	14	GGAAATTGTGATTTTTGAAGGAAAAAGAA[AGAGAGAGAGAGAG]GTAGTGCGTAGAAATTCTTTGACACGTTGTGGGCAATAATTGTCATATTTGACAGCTTTGCCCTCACCCCTCTGTTCAGAGGTTTCACAAAAGATTGG	GGAAATTGTGATTTTTGAAGGAA	59.365	CCAATCTTTTGTGAAACCTCTGA	60.5	141
CL1476.Contig1_All_1373_4	AGAGAGAGAGAGAG	AG(2*7)	167	14	TGGAAATTGTGATTTTTGAAGGAAAAAGAA[AGAGAGAGAGAGAG]GTAGTGCGTAGAAATTCTTTGACACGTTGTGGGCAATAATTGTCATATTTGACAGCTTTGCCCTCACCCCTCTGTTCAGAGGTTTCACAAAAGATTGG	TGGAAATTGTGATTTTTGAAGGA	60.669	CCAATCTTTTGTGAAACCTCTGA	60.5	142
CL1476.Contig1_All_1373_5	AGAGAGAGAGAGAG	AG(2*7)	167	14	TTGGAAATTGTGATTTTTGAAGGAAAAAGAA[AGAGAGAGAGAGAG]GTAGTGCGTAGAAATTCTTTGACACGTTGTGGGCAATAATTGTCATATTTGACAGCTTTGCCCTCACCCCTCTGTTCAGAGGTTTCACAAAAGATTGGGAAA	TTGGAAATTGTGATTTTTGAAGG	60.2	TTTCCCAATCTTTTGTGAAACCT	61.034	147
CL1480.Contig1_All_1376_1	TCATCATCATCATCATCA	TCA(3*6)	1500	18	GGATTCTAGAGCAGTTTCATCCAGCTCATCATCCAATGCATCGTCG[TCATCATCATCATCATCA]TCCTGAATCGTTGTTGTCATTGGGAATGGTCCCCCACCTGCAGCTTTATTAACCTTTTCTTCTAGCTTTTCTAAATACTCGTCCCCA	GGATTCTAGAGCAGTTTCATCCA	59.739	TGGGGACGAGTATTTAGAAAAGC	60.798	151
CL1480.Contig1_All_1376_2	TCATCATCATCATCATCA	TCA(3*6)	1500	18	GGATTCTAGAGCAGTTTCATCCAGCTCATCATCCAATGCATCGTCG[TCATCATCATCATCATCA]TCCTGAATCGTTGTTGTCATTGGGAATGGTCCCCCACCTGCAGCTTTATTAACCTTTTCTTCTAGCTTTTCTAAATACTCGTCCCCAGC	GGATTCTAGAGCAGTTTCATCCA	59.739	GCTGGGGACGAGTATTTAGAAAA	60.798	153
CL1480.Contig1_All_1376_3	TCATCATCATCATCATCA	TCA(3*6)	1500	18	GGATTCTAGAGCAGTTTCATCCAGCTCATCATCCAATGCATCGTCG[TCATCATCATCATCATCA]TCCTGAATCGTTGTTGTCATTGGGAATGGTCCCCCACCTGCAGCTTTATTAACCTT	GGATTCTAGAGCAGTTTCATCCA	59.739	AAGGTTAATAAAGCTGCAGGTGG	60.841	120
CL1480.Contig1_All_1376_4	TCATCATCATCATCATCA	TCA(3*6)	1500	18	TAGAGCAGTTTCATCCAGCTCATCATCCAATGCATCGTCG[TCATCATCATCATCATCA]TCCTGAATCGTTGTTGTCATTGGGAATGGTCCCCCACCTGCAGCTTTATTAACCTTTTCTTCTAGCTTTTCTAAATACTCGTCCCCA	TAGAGCAGTTTCATCCAGCTCAT	60.407	TGGGGACGAGTATTTAGAAAAGC	60.798	145
CL1480.Contig1_All_1376_5	TCATCATCATCATCATCA	TCA(3*6)	1500	18	TAGAGCAGTTTCATCCAGCTCATCATCCAATGCATCGTCG[TCATCATCATCATCATCA]TCCTGAATCGTTGTTGTCATTGGGAATGGTCCCCCACCTGCAGCTTTATTAACCTTTTCTTCTAGCTTTTCTAAATACTCGTCCCCAGC	TAGAGCAGTTTCATCCAGCTCAT	60.407	GCTGGGGACGAGTATTTAGAAAA	60.798	147
CL1504.Contig2_All_1380_5	GTGTGTGTGTGTGTGTGT	GT(2*9)	188	18	GTGTATGATATTTTGTGCATCGGGACCCCCCAGTGGCACA[GTGTGTGTGTGTGTGTGT]TGAATGAGCGCGTGGGGGGATTGAGAGAGAGAAAAGAAAATAAAGATAAAAAGATCCAAGGAAGAGAGAGTAAGAGAAGAAGAGGAAGAGGTTCGTGAAC	GTGTATGATATTTTGTGCATCGG	59.27	GTTCACGAACCTCTTCCTCTTCT	60.286	158
CL1507.Contig14_All_1383_1	TATATATATATA	TA(2*6)	5315	12	TGCTTTTCTGTTGAAAGGACAGTTTTTTCAGCAAATCCATAATATTAGTCCAGTATG[TATATATATATA]TTTTTTTCATAATTATGATTGTAACAAAGTGAAAAGCAAGTTTGGA	TGCTTTTCTGTTGAAAGGACAGT	60.321	TCCAAACTTGCTTTTCACTTTGT	60.188	115
CL1507.Contig14_All_1383_2	TATATATATATA	TA(2*6)	5315	12	TGCTTTTCTGTTGAAAGGACAGTTTTTTCAGCAAATCCATAATATTAGTCCAGTATG[TATATATATATA]TTTTTTTCATAATTATGATTGTAACAAAGTGAAAAGCAAGTTTGG	TGCTTTTCTGTTGAAAGGACAGT	60.321	CCAAACTTGCTTTTCACTTTGTT	59.731	114
CL1507.Contig14_All_1383_3	TATATATATATA	TA(2*6)	5315	12	TGCTTTTCTGTTGAAAGGACAGTTTTTTCAGCAAATCCATAATATTAGTCCAGTATG[TATATATATATA]TTTTTTTCATAATTATGATTGTAACAAAGTGAAAAGCAAGTTTGGAT	TGCTTTTCTGTTGAAAGGACAGT	60.321	ATCCAAACTTGCTTTTCACTTTG	59.695	116
CL1507.Contig14_All_1383_4	TATATATATATA	TA(2*6)	5315	12	AAACTGCTTTTCTGTTGAAAGGACAGTTTTTTCAGCAAATCCATAATATTAGTCCAGTATG[TATATATATATA]TTTTTTTCATAATTATGATTGTAACAAAGTGAAAAGCAAGTTTGGA	AAACTGCTTTTCTGTTGAAAGGA	59.462	TCCAAACTTGCTTTTCACTTTGT	60.188	119
CL1507.Contig14_All_1383_5	TATATATATATA	TA(2*6)	5315	12	AAATTACGAATGATGAAACTGCCAAAACTGCTTTTCTGTTGAAAGGACAGTTTTTTCAGCAAATCCATAATATTAGTCCAGTATG[TATATATATATA]TTTTTTTCATAATTATGATTGTAACAAAGTGAAAAGCAAGTTTGGA	AAATTACGAATGATGAAACTGCC	59.411	TCCAAACTTGCTTTTCACTTTGT	60.188	143
CL1508.Contig1_All_1384_1	GTGTGTGTGTGTGT	GT(2*7)	4701	14	AGCCTGAAGATGCATAACATAG[GTGTGTGTGTGTGT]TAAACAGGTAACTATCATTTTGTCAAGTGGAATAGTTACAAAAAAAAAAATACCATACATGTCAAAGTCGTAAATGCATTAAAATTGAATTCAGCGATGTTGA	AGCCTGAAGATGCATAACATAGG	59.664	TCAACATCGCTGAATTCAATTTT	60.821	139
CL1508.Contig1_All_1384_2	GTGTGTGTGTGTGT	GT(2*7)	4701	14	AGCCTGAAGATGCATAACATAG[GTGTGTGTGTGTGT]TAAACAGGTAACTATCATTTTGTCAAGTGGAATAGTTACAAAAAAAAAAATACCATACATGTCAAAGTCGTAAATGCATTAAAATTGAATTCAGCGATGTTG	AGCCTGAAGATGCATAACATAGG	59.664	CAACATCGCTGAATTCAATTTTA	59.164	138
CL1508.Contig1_All_1384_3	GTGTGTGTGTGTGT	GT(2*7)	4701	14	AGCCTGAAGATGCATAACATAG[GTGTGTGTGTGTGT]TAAACAGGTAACTATCATTTTGTCAAGTGGAATAGTTACAAAAAAAAAAATACCATACATGTCAAAGTCGTAAATGCATTAAAATTGAATTCAGCGATGTTGACGTTCGTAACACTTCGTGAA	AGCCTGAAGATGCATAACATAGG	59.664	TTCACGAAGTGTTACGAACGTC	60.211	159
CL1508.Contig1_All_1384_4	GTGTGTGTGTGTGT	GT(2*7)	4701	14	AGCCTGAAGATGCATAACATAG[GTGTGTGTGTGTGT]TAAACAGGTAACTATCATTTTGTCAAGTGGAATAGTTACAAAAAAAAAAATACCATACATGTCAAAGTCGTAAATGCATTAAAATTGAATTCAGCGATGTTGACGTTCGTAACACTTCGTGAAA	AGCCTGAAGATGCATAACATAGG	59.664	TTTCACGAAGTGTTACGAACGTC	61.443	160
CL1508.Contig1_All_1384_5	GTGTGTGTGTGTGT	GT(2*7)	4701	14	CAGTCTAGCCTGAAGATGCATAACATAG[GTGTGTGTGTGTGT]TAAACAGGTAACTATCATTTTGTCAAGTGGAATAGTTACAAAAAAAAAAATACCATACATGTCAAAGTCGTAAATGCATTAAAATTGAATTCAGCGATGTTGA	CAGTCTAGCCTGAAGATGCATAA	58.688	TCAACATCGCTGAATTCAATTTT	60.821	145
CL1509.Contig12_All_1385_1	CACACACACACACACA	CA(2*8)	617	16	TTTGTCCTCAATAAACCTCAGGATTTGTAATCCTTG[CACACACACACACACA]CTGTGCAAAGCCTGATGATGTAAATATATGCCCCAAACACAAGCACAATTATGAGGAAGGCTAAAGATTGCA	TTTGTCCTCAATAAACCTCAGGA	59.987	TGCAATCTTTAGCCTTCCTCATA	60.226	124
CL1509.Contig12_All_1385_2	CACACACACACACACA	CA(2*8)	617	16	TTTGTCCTCAATAAACCTCAGGATTTGTAATCCTTG[CACACACACACACACA]CTGTGCAAAGCCTGATGATGTAAATATATGCCCCAAACACAAGCACAATTATGAGGAAGGCTAAAGATTGCAATACA	TTTGTCCTCAATAAACCTCAGGA	59.987	TGTATTGCAATCTTTAGCCTTCC	59.657	129
CL1509.Contig12_All_1385_3	CACACACACACACACA	CA(2*8)	617	16	TTTGTCCTCAATAAACCTCAGGATTTGTAATCCTTG[CACACACACACACACA]CTGTGCAAAGCCTGATGATGTAAATATATGCCCCAAACACAAGCACAATTATGAG	TTTGTCCTCAATAAACCTCAGGA	59.987	CTCATAATTGTGCTTGTGTTTGG	59.566	107
CL1509.Contig12_All_1385_4	CACACACACACACACA	CA(2*8)	617	16	TTTGTCCTCAATAAACCTCAGGATTTGTAATCCTTG[CACACACACACACACA]CTGTGCAAAGCCTGATGATGTAAATATATGCCCCAAACACAAGCACAATTATGAGG	TTTGTCCTCAATAAACCTCAGGA	59.987	CCTCATAATTGTGCTTGTGTTTG	59.566	108
CL1509.Contig12_All_1385_5	CACACACACACACACA	CA(2*8)	617	16	AACCAAATGGTTACTTTGGCTTTGGGAAAGAGAAAATTTACTGATGGGTGCTGTCTCCACTGGAAGGTCCCTAATTTGTCCTCAATAAACCTCAGGATTTGTAATCCTTG[CACACACACACACACA]CTGTGCAAAGCCTGATGATGTAAAT	AACCAAATGGTTACTTTGGCTTT	60.151	ATTTACATCATCAGGCTTTGCAC	60.385	151
CL151.Contig3_All_154_1	CACACACACACACACA	CA(2*8)	3065	16	ATTTTTGTTTTTCTGTCCGTTGGGCCACCGCAAACG[CACACACACACACACA]CTTCCAGTTTACTCGAGTTCAAACTGGAGTTCAATGGTTTATAATTATCCTAGATTTTATGTTCAATACACTGTTACTGATGCACGGA	ATTTTTGTTTTTCTGTCCGTTGG	61.395	TCCGTGCATCAGTAACAGTGTAT	59.576	140
CL151.Contig3_All_154_2	CACACACACACACACA	CA(2*8)	3065	16	ATTTTTGTTTTTCTGTCCGTTGGGCCACCGCAAACG[CACACACACACACACA]CTTCCAGTTTACTCGAGTTCAAACTGGAGTTCAATGGTTTATAATTATCCTAGATTTTATGTTCAATACACTGTTACTGATGCACGGAA	ATTTTTGTTTTTCTGTCCGTTGG	61.395	TTCCGTGCATCAGTAACAGTGTA	60.601	141
CL151.Contig3_All_154_3	CACACACACACACACA	CA(2*8)	3065	16	TATTTTTGTTTTTCTGTCCGTTGGGCCACCGCAAACG[CACACACACACACACA]CTTCCAGTTTACTCGAGTTCAAACTGGAGTTCAATGGTTTATAATTATCCTAGATTTTATGTTCAATACACTGTTACTGATGCACGGA	TATTTTTGTTTTTCTGTCCGTTG	58.283	TCCGTGCATCAGTAACAGTGTAT	59.576	141
CL151.Contig3_All_154_4	CACACACACACACACA	CA(2*8)	3065	16	ATTTTTGTTTTTCTGTCCGTTGGGCCACCGCAAACG[CACACACACACACACA]CTTCCAGTTTACTCGAGTTCAAACTGGAGTTCAATGGTTTATAATTATCCTAGATTTTATGTTCAATACACTGTTACTGATGCACGG	ATTTTTGTTTTTCTGTCCGTTGG	61.395	CCGTGCATCAGTAACAGTGTATT	59.101	139
CL151.Contig3_All_154_5	CACACACACACACACA	CA(2*8)	3065	16	TATTTTTGTTTTTCTGTCCGTTGGGCCACCGCAAACG[CACACACACACACACA]CTTCCAGTTTACTCGAGTTCAAACTGGAGTTCAATGGTTTATAATTATCCTAGATTTTATGTTCAATACACTGTTACTGATGCACGGAA	TATTTTTGTTTTTCTGTCCGTTG	58.283	TTCCGTGCATCAGTAACAGTGTA	60.601	142
CL1524.Contig7_All_1407_1	TCATCATCATCATCATCATCA	TCA(3*7)	1633	21	AGTCTTCCCCTTTCTTGATTTTGAACCTTTGTAATCTTCATAATCTTCATCATCCTCATCTTCATCATTGTCT[TCATCATCATCATCATCATCA]TAGAAATGAAGGAAACCATATCAGGAAGCT	AGTCTTCCCCTTTCTTGATTTTG	59.992	AGCTTCCTGATATGGTTTCCTTC	59.984	124
CL1524.Contig7_All_1407_2	TCATCATCATCATCATCATCA	TCA(3*7)	1633	21	CCCTTTCTTGATTTTGAACCTTTGTAATCTTCATAATCTTCATCATCCTCATCTTCATCATTGTCT[TCATCATCATCATCATCATCA]TAGAAATGAAGGAAACCATATCAGGAAGCT	CCCTTTCTTGATTTTGAACCTTT	59.875	AGCTTCCTGATATGGTTTCCTTC	59.984	117
CL1524.Contig7_All_1407_3	TCATCATCATCATCATCATCA	TCA(3*7)	1633	21	CTTCCCCTTTCTTGATTTTGAACCTTTGTAATCTTCATAATCTTCATCATCCTCATCTTCATCATTGTCT[TCATCATCATCATCATCATCA]TAGAAATGAAGGAAACCATATCAGGAAGCT	CTTCCCCTTTCTTGATTTTGAAC	60.32	AGCTTCCTGATATGGTTTCCTTC	59.984	121
CL1524.Contig7_All_1407_4	TCATCATCATCATCATCATCA	TCA(3*7)	1633	21	TTTTGTTGAAAGTCTTCCCCTTTCTTGATTTTGAACCTTTGTAATCTTCATAATCTTCATCATCCTCATCTTCATCATTGTCT[TCATCATCATCATCATCATCA]TAGAAATGAAGGAAACCATATCAGGAAGCT	TTTTGTTGAAAGTCTTCCCCTTT	60.35	AGCTTCCTGATATGGTTTCCTTC	59.984	134
CL1524.Contig7_All_1407_5	TCATCATCATCATCATCATCA	TCA(3*7)	1633	21	TTTTTGTTGAAAGTCTTCCCCTTTCTTGATTTTGAACCTTTGTAATCTTCATAATCTTCATCATCCTCATCTTCATCATTGTCT[TCATCATCATCATCATCATCA]TAGAAATGAAGGAAACCATATCAGGAAGCT	TTTTTGTTGAAAGTCTTCCCCTT	60.35	AGCTTCCTGATATGGTTTCCTTC	59.984	135
CL1527.Contig1_All_1421_1	TTGTTTGTTTGTTTGTTTGTTTGT	TTGT(4*6)	303	24	CCTAACTTGAGAATGATTGTGGCCCAGAGTTTCATCCGGGTGGATTGGTTTTAGGGAAAGCGTGC[TTGTTTGTTTGTTTGTTTGTTTGT]TTGCAGTTGTTGTTGTTCACGATTCTTAATTGTTGTTTTATCTCCGGTACTGAAATTCTCTCAA	CCTAACTTGAGAATGATTGTGGC	60.014	TTGAGAGAATTTCAGTACCGGAG	59.77	153
CL1527.Contig1_All_1421_2	TTGTTTGTTTGTTTGTTTGTTTGT	TTGT(4*6)	303	24	CCTAACTTGAGAATGATTGTGGCCCAGAGTTTCATCCGGGTGGATTGGTTTTAGGGAAAGCGTGC[TTGTTTGTTTGTTTGTTTGTTTGT]TTGCAGTTGTTGTTGTTCACGATTCTTAATTGTTGTTTTATCTCCGGTACTGAAATTCTCTCA	CCTAACTTGAGAATGATTGTGGC	60.014	TGAGAGAATTTCAGTACCGGAGA	60.248	152
CL1527.Contig1_All_1421_4	TTGTTTGTTTGTTTGTTTGTTTGT	TTGT(4*6)	303	24	CCTAACTTGAGAATGATTGTGGCCCAGAGTTTCATCCGGGTGGATTGGTTTTAGGGAAAGCGTGC[TTGTTTGTTTGTTTGTTTGTTTGT]TTGCAGTTGTTGTTGTTCACGATTCTTAATTGTTGTTTTATCTCCGGTACTGAAATTCTCTCAAT	CCTAACTTGAGAATGATTGTGGC	60.014	ATTGAGAGAATTTCAGTACCGGAG	60.024	154
CL1527.Contig1_All_1421_5	TTGTTTGTTTGTTTGTTTGTTTGT	TTGT(4*6)	303	24	CCTAACTTGAGAATGATTGTGGCCCAGAGTTTCATCCGGGTGGATTGGTTTTAGGGAAAGCGTGC[TTGTTTGTTTGTTTGTTTGTTTGT]TTGCAGTTGTTGTTGTTCACGATTCTTAATTGTTGTTTTATCTCCGGTACTGA	CCTAACTTGAGAATGATTGTGGC	60.014	TCAGTACCGGAGATAAAACAACAA	59.933	142
CL1527.Contig2_All_1424_1	TTTGTTTGTTTGTTTGTTTGTTTG	TTTG(4*6)	469	24	GAAATCACTTGTTTTGAATCATGCAATCTTTATTTTTACGATTTTTTAATGTTT[TTTGTTTGTTTGTTTGTTTGTTTG]CAGTTGTTGTTGTTCACGATTCTTAATTGTTGTTTTATCTCCGGTACTGAAATTCTCTCAA	GAAATCACTTGTTTTGAATCATGC	59.89	TTGAGAGAATTTCAGTACCGGAG	59.77	139
CL1527.Contig2_All_1424_2	TTTGTTTGTTTGTTTGTTTGTTTG	TTTG(4*6)	469	24	GAAATCACTTGTTTTGAATCATGCAATCTTTATTTTTACGATTTTTTAATGTTT[TTTGTTTGTTTGTTTGTTTGTTTG]CAGTTGTTGTTGTTCACGATTCTTAATTGTTGTTTTATCTCCGGTACTGAAATTCTCTCA	GAAATCACTTGTTTTGAATCATGC	59.89	TGAGAGAATTTCAGTACCGGAGA	60.248	138
CL1527.Contig2_All_1424_3	TTTGTTTGTTTGTTTGTTTGTTTG	TTTG(4*6)	469	24	TGACTGGAGTGAAATCACTTGTTTTGAATCATGCAATCTTTATTTTTACGATTTTTTAATGTTT[TTTGTTTGTTTGTTTGTTTGTTTG]CAGTTGTTGTTGTTCACGATTCTTAATTGTTGTTTTATCTCCGGTACTGAAATTCTCTCAA	TGACTGGAGTGAAATCACTTGTT	58.758	TTGAGAGAATTTCAGTACCGGAG	59.77	149
CL1527.Contig2_All_1424_4	TTTGTTTGTTTGTTTGTTTGTTTG	TTTG(4*6)	469	24	TGACTGGAGTGAAATCACTTGTTTTGAATCATGCAATCTTTATTTTTACGATTTTTTAATGTTT[TTTGTTTGTTTGTTTGTTTGTTTG]CAGTTGTTGTTGTTCACGATTCTTAATTGTTGTTTTATCTCCGGTACTGAAATTCTCTCA	TGACTGGAGTGAAATCACTTGTT	58.758	TGAGAGAATTTCAGTACCGGAGA	60.248	148
CL1527.Contig2_All_1424_5	TTTGTTTGTTTGTTTGTTTGTTTG	TTTG(4*6)	469	24	TTGTTTTGAATCATGCAATCTTTATTTTTACGATTTTTTAATGTTT[TTTGTTTGTTTGTTTGTTTGTTTG]CAGTTGTTGTTGTTCACGATTCTTAATTGTTGTTTTATCTCCGGTACTGAAATTCTCTCAA	TTGTTTTGAATCATGCAATCTTT	58.665	TTGAGAGAATTTCAGTACCGGAG	59.77	131
CL1544.Contig20_All_1432_1	ATTATTATTATTATT	ATT(3*5)	1345	15	CAGTCATTTCCTTTTTATGTGGGATTCACTAGACTTAGGTGTTACTGAAAGTTTGATGCTCAATATCCATAATC[ATTATTATTATTATT]ATAAAGTGAGTATTGGCCTTAACTTCTAGCATGAC	CAGTCATTTCCTTTTTATGTGGG	59.76	GTCATGCTAGAAGTTAAGGCCAA	59.806	124
CL1544.Contig20_All_1432_2	ATTATTATTATTATT	ATT(3*5)	1345	15	TTGGATCGAGTATCATTCAGTCATTTCCTTTTTATGTGGGATTCACTAGACTTAGGTGTTACTGAAAGTTTGATGCTCAATATCCATAATC[ATTATTATTATTATT]ATAAAGTGAGTATTGGCCTTAACTTCTAGCATGAC	TTGGATCGAGTATCATTCAGTCA	59.583	GTCATGCTAGAAGTTAAGGCCAA	59.806	141
CL1544.Contig20_All_1432_3	ATTATTATTATTATT	ATT(3*5)	1345	15	CAGTCATTTCCTTTTTATGTGGGATTCACTAGACTTAGGTGTTACTGAAAGTTTGATGCTCAATATCCATAATC[ATTATTATTATTATT]ATAAAGTGAGTATTGGCCTTAACTTCTAGCATGACT	CAGTCATTTCCTTTTTATGTGGG	59.76	AGTCATGCTAGAAGTTAAGGCCA	59.467	125
CL1544.Contig20_All_1432_4	ATTATTATTATTATT	ATT(3*5)	1345	15	CAGTCATTTCCTTTTTATGTGGGATTCACTAGACTTAGGTGTTACTGAAAGTTTGATGCTCAATATCCATAATC[ATTATTATTATTATT]ATAAAGTGAGTATTGGCCTTAACTTCTAGCATGA	CAGTCATTTCCTTTTTATGTGGG	59.76	TCATGCTAGAAGTTAAGGCCAAT	59.323	123
CL1544.Contig20_All_1432_5	ATTATTATTATTATT	ATT(3*5)	1345	15	TTTCCTTTTTATGTGGGATTCACTAGACTTAGGTGTTACTGAAAGTTTGATGCTCAATATCCATAATC[ATTATTATTATTATT]ATAAAGTGAGTATTGGCCTTAACTTCTAGCATGAC	TTTCCTTTTTATGTGGGATTCAC	59.26	GTCATGCTAGAAGTTAAGGCCAA	59.806	118
CL1562.Contig3_All_1446_1	GCGGCGGCGGCGGCG	GCG(3*5)	264	15	ATCCTCAACGGCAAGATGATCGCCCAGAACGGCA[GCGGCGGCGGCGGCG]GCTACGTAGAGAAGCCGGGACTCAATGTAAATGCTCGAGAATTCGTTTCTTTGAACAC	ATCCTCAACGGCAAGATGAT	59.513	GTGTTCAAAGAAACGAATTCTCG	60.156	107
CL1562.Contig3_All_1446_2	GCGGCGGCGGCGGCG	GCG(3*5)	264	15	ATCCTCAACGGCAAGATGATCGCCCAGAACGGCA[GCGGCGGCGGCGGCG]GCTACGTAGAGAAGCCGGGACTCAATGTAAATGCTCGAGAATTCGTTTCTTTGAACACCAGGCCTCCCCTCCAACACTCGAAATCCTCCAGTAG	ATCCTCAACGGCAAGATGAT	59.513	CTACTGGAGGATTTCGAGTGTTG	60.171	143
CL1562.Contig3_All_1446_3	GCGGCGGCGGCGGCG	GCG(3*5)	264	15	ATCCTCAACGGCAAGATGATCGCCCAGAACGGCA[GCGGCGGCGGCGGCG]GCTACGTAGAGAAGCCGGGACTCAATGTAAATGCTCGAGAATTCGTTTCTTTGAACACCAGGCCTCCCCTCCAACACTCGAAATCCTCCAGTAGTGT	ATCCTCAACGGCAAGATGAT	59.513	ACACTACTGGAGGATTTCGAGTG	59.69	146
CL1562.Contig3_All_1446_4	GCGGCGGCGGCGGCG	GCG(3*5)	264	15	GAGGACCTGGCATCTTTGACAACGCGAACGGCGACGCCAACGCCATCCTCAACGGCAAGATGATCGCCCAGAACGGCA[GCGGCGGCGGCGGCG]GCTACGTAGAGAAGCCGGGACTCAATGTAAATGCTCGAGA	GAGGACCTGGCATCTTTGAC	59.661	TCTCGAGCATTTACATTGAGTCC	60.626	133
CL1562.Contig3_All_1446_5	GCGGCGGCGGCGGCG	GCG(3*5)	264	15	ATCCTCAACGGCAAGATGATCGCCCAGAACGGCA[GCGGCGGCGGCGGCG]GCTACGTAGAGAAGCCGGGACTCAATGTAAATGCTCGAGA	ATCCTCAACGGCAAGATGAT	59.513	TCTCGAGCATTTACATTGAGTCC	60.626	89
CL1576.Contig1_All_1450_1	CTGCTGCTGCTGCTGCTG	CTG(3*6)	974	18	AACGAGCAATGTAACCCGTAATATTTGTACTGAGCCTGACTGTTTTT[CTGCTGCTGCTGCTGCTG]CTATGTGCTGCCAATCTGAATTGCTATGCTGAACC	AACGAGCAATGTAACCCGTAATA	59.815	GGTTCAGCATAGCAATTCAGATT	59.648	100
CL1576.Contig1_All_1450_2	CTGCTGCTGCTGCTGCTG	CTG(3*6)	974	18	AACGAGCAATGTAACCCGTAATATTTGTACTGAGCCTGACTGTTTTT[CTGCTGCTGCTGCTGCTG]CTATGTGCTGCCAATCTGAATTGCTATGCTGAACCTGGTTGACTGAT	AACGAGCAATGTAACCCGTAATA	59.815	ATCAGTCAACCAGGTTCAGCATA	60.918	112
CL1576.Contig1_All_1450_3	CTGCTGCTGCTGCTGCTG	CTG(3*6)	974	18	AACGAGCAATGTAACCCGTAATATTTGTACTGAGCCTGACTGTTTTT[CTGCTGCTGCTGCTGCTG]CTATGTGCTGCCAATCTGAATTGCTATGCTGAACCTGGTTGACTG	AACGAGCAATGTAACCCGTAATA	59.815	CAGTCAACCAGGTTCAGCATAG	59.797	110
CL1576.Contig1_All_1450_4	CTGCTGCTGCTGCTGCTG	CTG(3*6)	974	18	AACGAGCAATGTAACCCGTAATATTTGTACTGAGCCTGACTGTTTTT[CTGCTGCTGCTGCTGCTG]CTATGTGCTGCCAATCTGAATTGCTATGCTGA	AACGAGCAATGTAACCCGTAATA	59.815	TCAGCATAGCAATTCAGATTGG	60.23	97
CL1576.Contig1_All_1450_5	CTGCTGCTGCTGCTGCTG	CTG(3*6)	974	18	AACGAGCAATGTAACCCGTAATATTTGTACTGAGCCTGACTGTTTTT[CTGCTGCTGCTGCTGCTG]CTATGTGCTGCCAATCTGAATTGCTATGCTGAACC	AACGAGCAATGTAACCCGTAAT	59.799	GGTTCAGCATAGCAATTCAGATT	59.648	100
CL1585.Contig1_All_1457_1	TCCTCCTCCTCCTCCTCC	TCC(3*6)	3672	18	CTCTACCGTGTTTCTCAGACGTTATGAGCGTCCGGAGGGAGCGAGTGCAGGAGGGACGT[TCCTCCTCCTCCTCCTCC]TGATTTCCGATCATTACCTTTGAGGAAGGTTGTCTTGTCTGACAC	CTCTACCGTGTTTCTCAGACGTT	59.861	GTGTCAGACAAGACAACCTTCCT	59.699	122
CL1585.Contig1_All_1457_2	TCCTCCTCCTCCTCCTCC	TCC(3*6)	3672	18	TAATCATTTTGTGATGATGCCAGTCACTACTCTACCGTGTTTCTCAGACGTTATGAGCGTCCGGAGGGAGCGAGTGCAGGAGGGACGT[TCCTCCTCCTCCTCCTCC]TGATTTCCGATCATTACCTTTGAGGAAGGTTGTCTTGTCTGACAC	TAATCATTTTGTGATGATGCCAG	59.846	GTGTCAGACAAGACAACCTTCCT	59.699	151
CL1585.Contig1_All_1457_3	TCCTCCTCCTCCTCCTCC	TCC(3*6)	3672	18	CTAATCATTTTGTGATGATGCCAGTCACTACTCTACCGTGTTTCTCAGACGTTATGAGCGTCCGGAGGGAGCGAGTGCAGGAGGGACGT[TCCTCCTCCTCCTCCTCC]TGATTTCCGATCATTACCTTTGAGGAAGGTTGTCTTGTCTGACAC	CTAATCATTTTGTGATGATGCCA	59.846	GTGTCAGACAAGACAACCTTCCT	59.699	152
CL1585.Contig1_All_1457_4	TCCTCCTCCTCCTCCTCC	TCC(3*6)	3672	18	CTCTACCGTGTTTCTCAGACGTTATGAGCGTCCGGAGGGAGCGAGTGCAGGAGGGACGT[TCCTCCTCCTCCTCCTCC]TGATTTCCGATCATTACCTTTGAGGAAGGTTGTCTTG	CTCTACCGTGTTTCTCAGACGTT	59.861	CAAGACAACCTTCCTCAAAGGTA	59.677	114
CL1585.Contig1_All_1457_5	TCCTCCTCCTCCTCCTCC	TCC(3*6)	3672	18	TAATCATTTTGTGATGATGCCAGTCACTACTCTACCGTGTTTCTCAGACGTTATGAGCGTCCGGAGGGAGCGAGTGCAGGAGGGACGT[TCCTCCTCCTCCTCCTCC]TGATTTCCGATCATTACCTTTGAGGAAGGTTGTCTTG	TAATCATTTTGTGATGATGCCAG	59.846	CAAGACAACCTTCCTCAAAGGTA	59.677	143
CL1586.Contig2_All_1458_1	CACACACACACACA	CA(2*7)	840	14	TTTTTCAACAGCGCAGATACACAACG[CACACACACACACA]CCGTACATAGATTTCTTTACACTGACTACCTGTAGTGGATTTCTGATATTGCTCCTTTCTTCACCCACATATCAT	TTTTTCAACAGCGCAGATACAC	60.305	ATGATATGTGGGTGAAGAAAGGA	59.717	115
CL1586.Contig2_All_1458_2	CACACACACACACA	CA(2*7)	840	14	TTTTTCAACAGCGCAGATACACAACG[CACACACACACACA]CCGTACATAGATTTCTTTACACTGACTACCTGTAGTGGATTTCTGATATTGCTCCTTTCTTCACCCACATATCA	TTTTTCAACAGCGCAGATACAC	60.305	TGATATGTGGGTGAAGAAAGGAG	60.359	114
CL1586.Contig2_All_1458_3	CACACACACACACA	CA(2*7)	840	14	TTTTTCAACAGCGCAGATACACAACG[CACACACACACACA]CCGTACATAGATTTCTTTACACTGACTACCTGTAGTGGATTTCTGATATTGCTCCTTTCTTCACC	TTTTTCAACAGCGCAGATACAC	60.305	GGTGAAGAAAGGAGCAATATCAG	59.277	105
CL1586.Contig2_All_1458_4	CACACACACACACA	CA(2*7)	840	14	TTTTTCAACAGCGCAGATACACAACG[CACACACACACACA]CCGTACATAGATTTCTTTACACTGACTACCTGTAGTGGATTTCTGATATTGCTCCTTTCTTCACCCACATATCATT	TTTTTCAACAGCGCAGATACAC	60.305	AATGATATGTGGGTGAAGAAAGG	59.255	116
CL1586.Contig2_All_1458_5	CACACACACACACA	CA(2*7)	840	14	TTTTTCAACAGCGCAGATACACAACG[CACACACACACACA]CCGTACATAGATTTCTTTACACTGACTACCTGTAGTGGATTTCTGATATTGCTCCTTT	TTTTTCAACAGCGCAGATACAC	60.305	AAAGGAGCAATATCAGAAATCCA	59.135	98
CL1594.Contig3_All_1459_1	GAGGAGGAGGAGGAGGAGGAG	GAG(3*7)	5457	21	TGAAAGTAAATCGGACGGTAAAAGGACAGAAGAAAAGAGGCAA[GAGGAGGAGGAGGAGGAGGAG]GGGAGAGTGAGCGGGAAGTGTGTGTGTCCGCAGGTGATGCTGGTGACAGGCACAGGTGATCCTGAAGGTGGCCATCATCACCATTATCATCACCA	TGAAAGTAAATCGGACGGTAAAA	59.892	TGGTGATGATAATGGTGATGATG	60.463	159
CL1594.Contig3_All_1459_2	GAGGAGGAGGAGGAGGAGGAG	GAG(3*7)	5457	21	AAAGTAAATCGGACGGTAAAAGGACAGAAGAAAAGAGGCAA[GAGGAGGAGGAGGAGGAGGAG]GGGAGAGTGAGCGGGAAGTGTGTGTGTCCGCAGGTGATGCTGGTGACAGGCACAGGTGATCCTGAAGGTGGCCATCATCACCATTATCATCACCA	AAAGTAAATCGGACGGTAAAAGG	59.802	TGGTGATGATAATGGTGATGATG	60.463	157
CL1594.Contig3_All_1459_3	GAGGAGGAGGAGGAGGAGGAG	GAG(3*7)	5457	21	AAAGTAAATCGGACGGTAAAAGGACAGAAGAAAAGAGGCAA[GAGGAGGAGGAGGAGGAGGAG]GGGAGAGTGAGCGGGAAGTGTGTGTGTCCGCAGGTGATGCTGGTGACAGGCACAGGTGATCCTGAAGGTGGCCATCATCACCATTATCATCACCATCA	AAAGTAAATCGGACGGTAAAAGG	59.802	TGATGGTGATGATAATGGTGATG	60.463	160
CL1594.Contig3_All_1459_4	GAGGAGGAGGAGGAGGAGGAG	GAG(3*7)	5457	21	AGTAAATCGGACGGTAAAAGGACAGAAGAAAAGAGGCAA[GAGGAGGAGGAGGAGGAGGAG]GGGAGAGTGAGCGGGAAGTGTGTGTGTCCGCAGGTGATGCTGGTGACAGGCACAGGTGATCCTGAAGGTGGCCATCATCACCATTATCATCACCA	AGTAAATCGGACGGTAAAAGGAC	59.799	TGGTGATGATAATGGTGATGATG	60.463	155
CL1594.Contig3_All_1459_5	GAGGAGGAGGAGGAGGAGGAG	GAG(3*7)	5457	21	AGTAAATCGGACGGTAAAAGGACAGAAGAAAAGAGGCAA[GAGGAGGAGGAGGAGGAGGAG]GGGAGAGTGAGCGGGAAGTGTGTGTGTCCGCAGGTGATGCTGGTGACAGGCACAGGTGATCCTGAAGGTGGCCATCATCACCATTATCATCACCATCA	AGTAAATCGGACGGTAAAAGGAC	59.799	TGATGGTGATGATAATGGTGATG	60.463	158
CL160.Contig1_All_157_1	TGTGTGTGTGTGTG	TG(2*7)	1178	14	ATGCTTGTTCCGTATGCAGTTATCGGGCCAGTGACAGTTCCACCCTTAGAAAGCACATGTTCAGACATAAGTAGAGGGTTGTGTGCGTA[TGTGTGTGTGTGTG]ATATTGGGAAGCTGGGCTTGGTAAATTGTGCATAATAGCCG	ATGCTTGTTCCGTATGCAGTTAT	59.938	CGGCTATTATGCACAATTTACCA	61.044	144
CL160.Contig1_All_157_2	TGTGTGTGTGTGTG	TG(2*7)	1178	14	ATGCTTGTTCCGTATGCAGTTATCGGGCCAGTGACAGTTCCACCCTTAGAAAGCACATGTTCAGACATAAGTAGAGGGTTGTGTGCGTA[TGTGTGTGTGTGTG]ATATTGGGAAGCTGGGCTTGGTAAATTGTGCATAAT	ATGCTTGTTCCGTATGCAGTTAT	59.938	ATTATGCACAATTTACCAAGCCC	61.24	139
CL160.Contig1_All_157_3	TGTGTGTGTGTGTG	TG(2*7)	1178	14	ATGCTTGTTCCGTATGCAGTTATCGGGCCAGTGACAGTTCCACCCTTAGAAAGCACATGTTCAGACATAAGTAGAGGGTTGTGTGCGTA[TGTGTGTGTGTGTG]ATATTGGGAAGCTGGGCTTGGTAAATTGTGCATAATAGCCGCAG	ATGCTTGTTCCGTATGCAGTTAT	59.938	CTGCGGCTATTATGCACAATTTA	61.277	147
CL160.Contig1_All_157_4	TGTGTGTGTGTGTG	TG(2*7)	1178	14	ACCCTTAGAAAGCACATGTTCAGACATAAGTAGAGGGTTGTGTGCGTA[TGTGTGTGTGTGTG]ATATTGGGAAGCTGGGCTTGGTAAATTGTGCATAATAGCCG	ACCCTTAGAAAGCACATGTTCAG	59.703	CGGCTATTATGCACAATTTACCA	61.044	103
CL160.Contig1_All_157_5	TGTGTGTGTGTGTG	TG(2*7)	1178	14	TATGCTTGTTCCGTATGCAGTTATCGGGCCAGTGACAGTTCCACCCTTAGAAAGCACATGTTCAGACATAAGTAGAGGGTTGTGTGCGTA[TGTGTGTGTGTGTG]ATATTGGGAAGCTGGGCTTGGTAAATTGTGCATAATAGCCG	TATGCTTGTTCCGTATGCAGTTA	59.695	CGGCTATTATGCACAATTTACCA	61.044	145
CL1609.Contig3_All_1466_1	AGTAGTAGTAGTAGTAGT	AGT(3*6)	1132	18	TAGAACCTGATGAACCGAGATGTGGTTCATAACATGGTTTATGAAGAGTCCTGACACACCTATAATTAGTCAATTATTCATTATTGCAG[AGTAGTAGTAGTAGTAGT]ATACCTCTTTTAGATAAGATTCATTAAAAATTATTGCTGCTTTAGCCACTT	TAGAACCTGATGAACCGAGATGT	60.012	AAGTGGCTAAAGCAGCAATAATTT	59.75	158
CL1609.Contig3_All_1466_2	AGTAGTAGTAGTAGTAGT	AGT(3*6)	1132	18	TAGAACCTGATGAACCGAGATGTGGTTCATAACATGGTTTATGAAGAGTCCTGACACACCTATAATTAGTCAATTATTCATTATTGCAG[AGTAGTAGTAGTAGTAGT]ATACCTCTTTTAGATAAGATTCATTAAAAATTATTGCTGCTTTAGCCACT	TAGAACCTGATGAACCGAGATGT	60.012	AGTGGCTAAAGCAGCAATAATTT	58.608	157
CL1609.Contig3_All_1466_3	AGTAGTAGTAGTAGTAGT	AGT(3*6)	1132	18	TAGAACCTGATGAACCGAGATGTGGTTCATAACATGGTTTATGAAGAGTCCTGACACACCTATAATTAGTCAATTATTCATTATTGCAG[AGTAGTAGTAGTAGTAGT]ATACCTCTTTTAGATAAGATTCATTAAAAATTATTGCTGCTTTAGCCACTTT	TAGAACCTGATGAACCGAGATGT	60.012	AAAGTGGCTAAAGCAGCAATAAT	58.608	159
CL1609.Contig3_All_1466_4	AGTAGTAGTAGTAGTAGT	AGT(3*6)	1132	18	GAACCGAGATGTGGTTCATAACATGGTTTATGAAGAGTCCTGACACACCTATAATTAGTCAATTATTCATTATTGCAG[AGTAGTAGTAGTAGTAGT]ATACCTCTTTTAGATAAGATTCATTAAAAATTATTGCTGCTTTAGCCACTTTAATT	GAACCGAGATGTGGTTCATAACA	61.14	AATTAAAGTGGCTAAAGCAGCAA	59.504	152
CL1609.Contig3_All_1466_5	AGTAGTAGTAGTAGTAGT	AGT(3*6)	1132	18	GAACCGAGATGTGGTTCATAACATGGTTTATGAAGAGTCCTGACACACCTATAATTAGTCAATTATTCATTATTGCAG[AGTAGTAGTAGTAGTAGT]ATACCTCTTTTAGATAAGATTCATTAAAAATTATTGCTGCTTTAGCCACTTTAATTT	GAACCGAGATGTGGTTCATAACA	61.14	AAATTAAAGTGGCTAAAGCAGCA	59.504	153
CL1623.Contig4_All_1471_1	GATGATGATGATGAT	GAT(3*5)	802	15	AAAAAGATGTGTTGTGCTTCCCGCTCCAGGGCGACAGCTGGCAGCAACAGCAGCAGGAAGAAAAGGTCGCCGCTGCCGTGCATTAGGTGCAGAGGATGAG[GATGATGATGATGAT]GTGGAGGAGGGCGGAAGGAGCTCTGATAGCCTTGATATCCTTGC	AAAAAGATGTGTTGTGCTTCCC	60.393	GCAAGGATATCAAGGCTATCAGA	59.735	159
CL1623.Contig4_All_1471_2	GATGATGATGATGAT	GAT(3*5)	802	15	AAAAAGATGTGTTGTGCTTCCCGCTCCAGGGCGACAGCTGGCAGCAACAGCAGCAGGAAGAAAAGGTCGCCGCTGCCGTGCATTAGGTGCAGAGGATGAG[GATGATGATGATGAT]GTGGAGGAGGGCGGAAGGAGCTCTGATAGCCTTGAT	AAAAAGATGTGTTGTGCTTCCC	60.393	ATCAAGGCTATCAGAGCTCCTTC	60.362	151
CL1623.Contig4_All_1471_3	GATGATGATGATGAT	GAT(3*5)	802	15	GCATTAGGTGCAGAGGATGAG[GATGATGATGATGAT]GTGGAGGAGGGCGGAAGGAGCTCTGATAGCCTTGATATCCTTGCCTATAAAAAAAGAAAGAGTCTCAGTGGCAGCCTTCGATGGCTACTTCTATCCAACTGCAAAACCA	GCATTAGGTGCAGAGGATGAG	59.851	TGGTTTTGCAGTTGGATAGAAGT	60.048	145
CL1623.Contig4_All_1471_4	GATGATGATGATGAT	GAT(3*5)	802	15	GCATTAGGTGCAGAGGATGAG[GATGATGATGATGAT]GTGGAGGAGGGCGGAAGGAGCTCTGATAGCCTTGATATCCTTGCCTATAAAAAAAGAAAGAGTCTCAGTGGCAGCCTTCGATGGCTACTTCTATCCAACTGCAAAACCAAT	GCATTAGGTGCAGAGGATGAG	59.851	ATTGGTTTTGCAGTTGGATAGAA	59.891	147
CL1623.Contig4_All_1471_5	GATGATGATGATGAT	GAT(3*5)	802	15	GCATTAGGTGCAGAGGATGAG[GATGATGATGATGAT]GTGGAGGAGGGCGGAAGGAGCTCTGATAGCCTTGATATCCTTGCCTATAAAAAAAGAAAGAGTCTCAGTGGCAGCCTTCGATGGCTACTTCTATCCAACTGCAAAACCAATACC	GCATTAGGTGCAGAGGATGAG	59.851	GGTATTGGTTTTGCAGTTGGATA	60.121	150
CL1641.Contig2_All_1486_1	TGTGTGTGTGTG	TG(2*6)	288	12	CGAAAAATTACCCTGGTTAGGACTACCAATAAGTCATTGACTTGTATTCGATCCGTTTGTGA[TGTGTGTGTGTG]ATTTGTGTTTGTGACACGTTTTACTGCAATGCGGATCACCCTAACAGGTGCTTTAAAA	CGAAAAATTACCCTGGTTAGGAC	60.114	TTTTAAAGCACCTGTTAGGGTGA	60.043	132
CL1641.Contig2_All_1486_2	TGTGTGTGTGTG	TG(2*6)	288	12	CTTGTATTCGATCCGTTTGTGA[TGTGTGTGTGTG]ATTTGTGTTTGTGACACGTTTTACTGCAATGCGGATCACCCTAACAGGTGCTTTAAAA	CTTGTATTCGATCCGTTTGTGAT	60.25	TTTTAAAGCACCTGTTAGGGTGA	60.043	92
CL1641.Contig2_All_1486_3	TGTGTGTGTGTG	TG(2*6)	288	12	CATTGACTTGTATTCGATCCGTTTGTGA[TGTGTGTGTGTG]ATTTGTGTTTGTGACACGTTTTACTGCAATGCGGATCACCCTAACAGGTGCTTTAAAA	CATTGACTTGTATTCGATCCGTT	60.25	TTTTAAAGCACCTGTTAGGGTGA	60.043	98
CL1641.Contig2_All_1486_4	TGTGTGTGTGTG	TG(2*6)	288	12	GAGTCTTCCGAAAAATTACCCTGGTTAGGACTACCAATAAGTCATTGACTTGTATTCGATCCGTTTGTGA[TGTGTGTGTGTG]ATTTGTGTTTGTGACACGTTTTACTGCAA	GAGTCTTCCGAAAAATTACCCTG	60.339	TTGCAGTAAAACGTGTCACAAAC	60.123	111
CL1641.Contig2_All_1486_5	TGTGTGTGTGTG	TG(2*6)	288	12	CGAAAAATTACCCTGGTTAGGACTACCAATAAGTCATTGACTTGTATTCGATCCGTTTGTGA[TGTGTGTGTGTG]ATTTGTGTTTGTGACACGTTTTACTGC	CGAAAAATTACCCTGGTTAGGAC	60.114	GCAGTAAAACGTGTCACAAACAC	59.638	101
CL1645.Contig1_All_1487_1	GAGGAGGAGGAGGAG	GAG(3*5)	7970	15	CTGTAGAGGATGCCCAGAACTTAAGCACAAAGGAAGTGGAAAATGGTGAAAGAAGTGGCACAAACTCTGAACAT[GAGGAGGAGGAGGAG]GTAGCTGAAGATGAAAAGAAAGAAGAAA	CTGTAGAGGATGCCCAGAACTTA	59.791	TTTCTTCTTTCTTTTCATCTTCAGC	59.591	117
CL1645.Contig1_All_1487_2	GAGGAGGAGGAGGAG	GAG(3*5)	7970	15	AAGTGAATCTTCTAAGCCTTCGGCTGTAGAGGATGCCCAGAACTTAAGCACAAAGGAAGTGGAAAATGGTGAAAGAAGTGGCACAAACTCTGAACAT[GAGGAGGAGGAGGAG]GTAGCTGAAGATGAAAAGAAAGAAGAAA	AAGTGAATCTTCTAAGCCTTCGG	60.255	TTTCTTCTTTCTTTTCATCTTCAGC	59.591	140
CL1645.Contig1_All_1487_3	GAGGAGGAGGAGGAG	GAG(3*5)	7970	15	CTGTAGAGGATGCCCAGAACTTAAGCACAAAGGAAGTGGAAAATGGTGAAAGAAGTGGCACAAACTCTGAACAT[GAGGAGGAGGAGGAG]GTAGCTGAAGATGAAAAGAAAGAAGAA	CTGTAGAGGATGCCCAGAACTTA	59.791	TTCTTCTTTCTTTTCATCTTCAGC	58.4	116
CL1645.Contig1_All_1487_4	GAGGAGGAGGAGGAG	GAG(3*5)	7970	15	AAGTGAATCTTCTAAGCCTTCGGCTGTAGAGGATGCCCAGAACTTAAGCACAAAGGAAGTGGAAAATGGTGAAAGAAGTGGCACAAACTCTGAACAT[GAGGAGGAGGAGGAG]GTAGCTGAAGATGAAAAGAAAGAAGAA	AAGTGAATCTTCTAAGCCTTCGG	60.255	TTCTTCTTTCTTTTCATCTTCAGC	58.4	139
CL1645.Contig1_All_1487_5	GAGGAGGAGGAGGAG	GAG(3*5)	7970	15	GAACTTAAGCACAAAGGAAGTGGAAAATGGTGAAAGAAGTGGCACAAACTCTGAACAT[GAGGAGGAGGAGGAG]GTAGCTGAAGATGAAAAGAAAGAAGAAA	GAACTTAAGCACAAAGGAAGTGG	59.356	TTTCTTCTTTCTTTTCATCTTCAGC	59.591	101
CL1647.Contig1_All_1488_1	GAGAGAGAGAGA	GA(2*6)	196	12	GGTGACTAGCAGAATGGAGACTGCGTGTGTTTTGCTCCCATCTATTAAAAATAAAATGGAATAAAATGTTACAAAACACATCCAACTTTAGAAATACTTCCATAAGTCTCTGTAGCT[GAGAGAGAGAGA]GCACACGTCAATTCACATCATCTACC	GGTGACTAGCAGAATGGAGACTG	60.316	GGTAGATGATGTGAATTGACGTGT	60.179	155
CL1647.Contig1_All_1488_2	GAGAGAGAGAGA	GA(2*6)	196	12	GGTGACTAGCAGAATGGAGACTGCGTGTGTTTTGCTCCCATCTATTAAAAATAAAATGGAATAAAATGTTACAAAACACATCCAACTTTAGAAATACTTCCATAAGTCTCTGTAGCT[GAGAGAGAGAGA]GCACACGTCAATTCACATCATCTA	GGTGACTAGCAGAATGGAGACTG	60.316	TAGATGATGTGAATTGACGTGTG	58.568	153
CL1647.Contig1_All_1488_3	GAGAGAGAGAGA	GA(2*6)	196	12	GGTGACTAGCAGAATGGAGACTGCGTGTGTTTTGCTCCCATCTATTAAAAATAAAATGGAATAAAATGTTACAAAACACATCCAACTTTAGAAATACTTCCATAAGTCTCTGTAGCT[GAGAGAGAGAGA]GCACACGTCAATTCACATCATCTAC	GGTGACTAGCAGAATGGAGACTG	60.316	GTAGATGATGTGAATTGACGTGTG	59.429	154
CL1647.Contig1_All_1488_4	GAGAGAGAGAGA	GA(2*6)	196	12	GGGTGACTAGCAGAATGGAGACTGCGTGTGTTTTGCTCCCATCTATTAAAAATAAAATGGAATAAAATGTTACAAAACACATCCAACTTTAGAAATACTTCCATAAGTCTCTGTAGCT[GAGAGAGAGAGA]GCACACGTCAATTCACATCATCTACC	GGGTGACTAGCAGAATGGAGACT	61.035	GGTAGATGATGTGAATTGACGTGT	60.179	156
CL1647.Contig1_All_1488_5	GAGAGAGAGAGA	GA(2*6)	196	12	AGGGTGACTAGCAGAATGGAGACTGCGTGTGTTTTGCTCCCATCTATTAAAAATAAAATGGAATAAAATGTTACAAAACACATCCAACTTTAGAAATACTTCCATAAGTCTCTGTAGCT[GAGAGAGAGAGA]GCACACGTCAATTCACATCATCTACC	AGGGTGACTAGCAGAATGGAGAC	61.035	GGTAGATGATGTGAATTGACGTGT	60.179	157
CL1656.Contig1_All_1489_1	GGAGGAGGAGGAGGAGGA	GGA(3*6)	363	18	CTTCTAGCAGCAATGAAGGAAACAGAATAGAT[GGAGGAGGAGGAGGAGGA]GACGAAGAACCAGAGCAGGATTACAGTCTCTTAACCCTTCTTCCATTTTTGTTAAATGGTTTACAGGCAATGAAAGCGAAGATTCCAATAACGAACAAG	CTTCTAGCAGCAATGAAGGAAAC	59.573	CTTGTTCGTTATTGGAATCTTCG	60.01	149
CL1656.Contig1_All_1489_2	GGAGGAGGAGGAGGAGGA	GGA(3*6)	363	18	CTTCTAGCAGCAATGAAGGAAACAGAATAGAT[GGAGGAGGAGGAGGAGGA]GACGAAGAACCAGAGCAGGATTACAGTCTCTTAACCCTTCTTCCATTTTTGTTAAATGGTTTACAGGCAATGAAAGCGAAGATTCCAATAACGAACAAGCA	CTTCTAGCAGCAATGAAGGAAAC	59.573	TGCTTGTTCGTTATTGGAATCTT	60.017	151
CL1656.Contig1_All_1489_3	GGAGGAGGAGGAGGAGGA	GGA(3*6)	363	18	CTTCTAGCAGCAATGAAGGAAACAGAATAGAT[GGAGGAGGAGGAGGAGGA]GACGAAGAACCAGAGCAGGATTACAGTCTCTTAACCCTTCTTCCATTTTTGTTAAATGGTTTACAGGCAATGAAAGCGAAGATTCCAATAACGAACAAGCAA	CTTCTAGCAGCAATGAAGGAAAC	59.573	TTGCTTGTTCGTTATTGGAATCT	60.017	152
CL1656.Contig1_All_1489_4	GGAGGAGGAGGAGGAGGA	GGA(3*6)	363	18	TCTTCTAGCAGCAATGAAGGAAACAGAATAGAT[GGAGGAGGAGGAGGAGGA]GACGAAGAACCAGAGCAGGATTACAGTCTCTTAACCCTTCTTCCATTTTTGTTAAATGGTTTACAGGCAATGAAAGCGAAGATTCCAATAACGAACAAG	TCTTCTAGCAGCAATGAAGGAAA	60.495	CTTGTTCGTTATTGGAATCTTCG	60.01	150
CL1656.Contig1_All_1489_5	GGAGGAGGAGGAGGAGGA	GGA(3*6)	363	18	TCTTCTAGCAGCAATGAAGGAAACAGAATAGAT[GGAGGAGGAGGAGGAGGA]GACGAAGAACCAGAGCAGGATTACAGTCTCTTAACCCTTCTTCCATTTTTGTTAAATGGTTTACAGGCAATGAAAGCGAAGATTCCAATAACGAACAAGCA	TCTTCTAGCAGCAATGAAGGAAA	60.495	TGCTTGTTCGTTATTGGAATCTT	60.017	152
CL1656.Contig2_All_1492_1	CTCCTCCTCCTCCTCCTC	CTC(3*6)	4046	18	CTTGTTCGTTATTGGAATCTTCGCTTTCATTGCCTGTAAACCATTTAACAAAAATGGAAGAAGGGTTAAGAGACTGTAATCCTGCTCTGGTTCTTCGT[CTCCTCCTCCTCCTCCTC]CATCTATTCTGTTTCCTTCATTGCTGCTAGAAG	CTTGTTCGTTATTGGAATCTTCG	60.01	CTTCTAGCAGCAATGAAGGAAAC	59.573	149
CL1656.Contig2_All_1492_2	CTCCTCCTCCTCCTCCTC	CTC(3*6)	4046	18	TGCTTGTTCGTTATTGGAATCTTCGCTTTCATTGCCTGTAAACCATTTAACAAAAATGGAAGAAGGGTTAAGAGACTGTAATCCTGCTCTGGTTCTTCGT[CTCCTCCTCCTCCTCCTC]CATCTATTCTGTTTCCTTCATTGCTGCTAGAAG	TGCTTGTTCGTTATTGGAATCTT	60.017	CTTCTAGCAGCAATGAAGGAAAC	59.573	151
CL1656.Contig2_All_1492_3	CTCCTCCTCCTCCTCCTC	CTC(3*6)	4046	18	TTGCTTGTTCGTTATTGGAATCTTCGCTTTCATTGCCTGTAAACCATTTAACAAAAATGGAAGAAGGGTTAAGAGACTGTAATCCTGCTCTGGTTCTTCGT[CTCCTCCTCCTCCTCCTC]CATCTATTCTGTTTCCTTCATTGCTGCTAGAAG	TTGCTTGTTCGTTATTGGAATCT	60.017	CTTCTAGCAGCAATGAAGGAAAC	59.573	152
CL1656.Contig2_All_1492_4	CTCCTCCTCCTCCTCCTC	CTC(3*6)	4046	18	CTTGTTCGTTATTGGAATCTTCGCTTTCATTGCCTGTAAACCATTTAACAAAAATGGAAGAAGGGTTAAGAGACTGTAATCCTGCTCTGGTTCTTCGT[CTCCTCCTCCTCCTCCTC]CATCTATTCTGTTTCCTTCATTGCTGCTAGAAGA	CTTGTTCGTTATTGGAATCTTCG	60.01	TCTTCTAGCAGCAATGAAGGAAA	60.495	150
CL1656.Contig2_All_1492_5	CTCCTCCTCCTCCTCCTC	CTC(3*6)	4046	18	TGCTTGTTCGTTATTGGAATCTTCGCTTTCATTGCCTGTAAACCATTTAACAAAAATGGAAGAAGGGTTAAGAGACTGTAATCCTGCTCTGGTTCTTCGT[CTCCTCCTCCTCCTCCTC]CATCTATTCTGTTTCCTTCATTGCTGCTAGAAGA	TGCTTGTTCGTTATTGGAATCTT	60.017	TCTTCTAGCAGCAATGAAGGAAA	60.495	152
CL1657.Contig5_All_1493_1	GAGAGAGAGAGAGA	GA(2*7)	1093	14	GGGAGTTCAGAGGAATTTTGTTTGTGAGGTAAGTTCAGTTGTTCTT[GAGAGAGAGAGAGA]CCACATGTTCAGTGCTGCTGTTTGAGAGAGCAGAAACACACTGTGGACAGCTCTTCCTGAATTGCTGGAATACATCTCTTCCTC	GGGAGTTCAGAGGAATTTTGTTT	59.874	GAGGAAGAGATGTATTCCAGCAA	59.739	144
CL1657.Contig5_All_1493_2	GAGAGAGAGAGAGA	GA(2*7)	1093	14	GGGAGTTCAGAGGAATTTTGTTTGTGAGGTAAGTTCAGTTGTTCTT[GAGAGAGAGAGAGA]CCACATGTTCAGTGCTGCTGTTTGAGAGAGCAGAAACACACTG	GGGAGTTCAGAGGAATTTTGTTT	59.874	CAGTGTGTTTCTGCTCTCTCAAA	59.711	103
CL1657.Contig5_All_1493_3	GAGAGAGAGAGAGA	GA(2*7)	1093	14	GGGAGTTCAGAGGAATTTTGTTTGTGAGGTAAGTTCAGTTGTTCTT[GAGAGAGAGAGAGA]CCACATGTTCAGTGCTGCTGTTTGAGAGAGCAGAAACACACTGTGGACAGCTCT	GGGAGTTCAGAGGAATTTTGTTT	59.874	AGAGCTGTCCACAGTGTGTTTCT	60.401	114
CL1657.Contig5_All_1493_4	GAGAGAGAGAGAGA	GA(2*7)	1093	14	AAATCTGAGCCATTCCATTCTTTGATAACAACCTAAAACTGGTTGAAGAAGTTTCATTGGGAGTTCAGAGGAATTTTGTTTGTGAGGTAAGTTCAGTTGTTCTT[GAGAGAGAGAGAGA]CCACATGTTCAGTGCTGCTGTTTGAGAGAGCAGAAACACA	AAATCTGAGCCATTCCATTCTTT	60.316	TGTGTTTCTGCTCTCTCAAACAG	59.711	158
CL1657.Contig5_All_1493_5	GAGAGAGAGAGAGA	GA(2*7)	1093	14	AAAATCTGAGCCATTCCATTCTTTGATAACAACCTAAAACTGGTTGAAGAAGTTTCATTGGGAGTTCAGAGGAATTTTGTTTGTGAGGTAAGTTCAGTTGTTCTT[GAGAGAGAGAGAGA]CCACATGTTCAGTGCTGCTGTTTGAGAGAGCAGAAACACA	AAAATCTGAGCCATTCCATTCTT	60.316	TGTGTTTCTGCTCTCTCAAACAG	59.711	159
CL1657.Contig5_All_1494_1	TCTCTCTCTCTCTCTC	TC(2*8)	2231	16	CTGATGTTAGTATGGGACGAAGCTTAACTTGCTCTTAACAAGAACTGATACTAAAG[TCTCTCTCTCTCTCTC]TACTTATTGTTGTACCTTTGACTTATTTTTTAGAATTGTATTTCTGTCAAACCTTTCCC	CTGATGTTAGTATGGGACGAAGC	60.035	GGGAAAGGTTTGACAGAAATACA	59.403	131
CL1657.Contig5_All_1494_2	TCTCTCTCTCTCTCTC	TC(2*8)	2231	16	CTGATGTTAGTATGGGACGAAGCTTAACTTGCTCTTAACAAGAACTGATACTAAAG[TCTCTCTCTCTCTCTC]TACTTATTGTTGTACCTTTGACTTATTTTTTAGAATTGTATTTCTGTCAAACCTTTCCCA	CTGATGTTAGTATGGGACGAAGC	60.035	TGGGAAAGGTTTGACAGAAATAC	59.403	132
CL1657.Contig5_All_1494_3	TCTCTCTCTCTCTCTC	TC(2*8)	2231	16	TGGAGATGTAGAAAGGAAAAGCAACTGATGTTAGTATGGGACGAAGCTTAACTTGCTCTTAACAAGAACTGATACTAAAG[TCTCTCTCTCTCTCTC]TACTTATTGTTGTACCTTTGACTTATTTTTTAGAATTGTATTTCTGTCAAACCTTTCCC	TGGAGATGTAGAAAGGAAAAGCA	60.243	GGGAAAGGTTTGACAGAAATACA	59.403	155
CL1657.Contig5_All_1494_4	TCTCTCTCTCTCTCTC	TC(2*8)	2231	16	TGGAGATGTAGAAAGGAAAAGCAACTGATGTTAGTATGGGACGAAGCTTAACTTGCTCTTAACAAGAACTGATACTAAAG[TCTCTCTCTCTCTCTC]TACTTATTGTTGTACCTTTGACTTATTTTTTAGAATTGTATTTCTGTCAAACCTTTCCCA	TGGAGATGTAGAAAGGAAAAGCA	60.243	TGGGAAAGGTTTGACAGAAATAC	59.403	156
CL1657.Contig5_All_1494_5	TCTCTCTCTCTCTCTC	TC(2*8)	2231	16	CTGATGTTAGTATGGGACGAAGCTTAACTTGCTCTTAACAAGAACTGATACTAAAG[TCTCTCTCTCTCTCTC]TACTTATTGTTGTACCTTTGACTTATTTTTTAGAATTGTATTTCTGTCAAACCTTTCCCAT	CTGATGTTAGTATGGGACGAAGC	60.035	ATGGGAAAGGTTTGACAGAAATA	58.919	133
CL1664.Contig1_All_1497_1	ATAATAATAATAATAATA	ATA(3*6)	220	18	TTTACAGGATATCAGCAAGGGAATAAATAAGCATTTCGTCTTTTCTTTTCACTGAGAGGATTAAAAAATAATAATAAGAGAAATC[ATAATAATAATAATAATA]CATTTTGTTGTTCTTCAATGAGAATCGGCGTGTTCTCTCATATTTGACT	TTTACAGGATATCAGCAAGGGAA	59.977	AGTCAAATATGAGAGAACACGCC	59.672	152
CL1664.Contig1_All_1497_2	ATAATAATAATAATAATA	ATA(3*6)	220	18	TGTTTACAGGATATCAGCAAGGGAATAAATAAGCATTTCGTCTTTTCTTTTCACTGAGAGGATTAAAAAATAATAATAAGAGAAATC[ATAATAATAATAATAATA]CATTTTGTTGTTCTTCAATGAGAATCGGCGTGTTCTCTCATATTTGACT	TGTTTACAGGATATCAGCAAGGG	60.369	AGTCAAATATGAGAGAACACGCC	59.672	154
CL1664.Contig1_All_1497_3	ATAATAATAATAATAATA	ATA(3*6)	220	18	TTTACAGGATATCAGCAAGGGAATAAATAAGCATTTCGTCTTTTCTTTTCACTGAGAGGATTAAAAAATAATAATAAGAGAAATC[ATAATAATAATAATAATA]CATTTTGTTGTTCTTCAATGAGAATCG	TTTACAGGATATCAGCAAGGGAA	59.977	CGATTCTCATTGAAGAACAACAA	59.257	130
CL1664.Contig1_All_1497_4	ATAATAATAATAATAATA	ATA(3*6)	220	18	GTTTACAGGATATCAGCAAGGGAATAAATAAGCATTTCGTCTTTTCTTTTCACTGAGAGGATTAAAAAATAATAATAAGAGAAATC[ATAATAATAATAATAATA]CATTTTGTTGTTCTTCAATGAGAATCGGCGTGTTCTCTCATATTTGACT	GTTTACAGGATATCAGCAAGGGA	59.515	AGTCAAATATGAGAGAACACGCC	59.672	153
CL1664.Contig1_All_1497_5	ATAATAATAATAATAATA	ATA(3*6)	220	18	CAGGATATCAGCAAGGGAATAAATAAGCATTTCGTCTTTTCTTTTCACTGAGAGGATTAAAAAATAATAATAAGAGAAATC[ATAATAATAATAATAATA]CATTTTGTTGTTCTTCAATGAGAATCGGCGTGTTCTCTCATATTTGACT	CAGGATATCAGCAAGGGAATAAA	59.491	AGTCAAATATGAGAGAACACGCC	59.672	148
CL1668.Contig1_All_1498_1	ATATATATATAT	AT(2*6)	1398	12	GTTACAACATCATTTCCGACAGCAGAATCCATTGTAACAAGCATGTACATTATATAATATATATA[ATATATATATAT]ACTTACTATATCACTCACGGTTGTAGGTCCT	GTTACAACATCATTTCCGACAGC	60.774	AGGACCTACAACCGTGAGTGATA	59.936	108
CL1668.Contig1_All_1498_2	ATATATATATAT	AT(2*6)	1398	12	TTACAACATCATTTCCGACAGCAGAATCCATTGTAACAAGCATGTACATTATATAATATATATA[ATATATATATAT]ACTTACTATATCACTCACGGTTGTAGGTCCT	TTACAACATCATTTCCGACAGC	60.003	AGGACCTACAACCGTGAGTGATA	59.936	107
CL1668.Contig1_All_1498_3	ATATATATATAT	AT(2*6)	1398	12	CAGCAGAATCCATTGTAACAAGCATGTACATTATATAATATATATA[ATATATATATAT]ACTTACTATATCACTCACGGTTGTAGGTCCT	CAGCAGAATCCATTGTAACAAGC	61.017	AGGACCTACAACCGTGAGTGATA	59.936	89
CL1668.Contig1_All_1498_4	ATATATATATAT	AT(2*6)	1398	12	AACAAGTTACAACATCATTTCCGACAGCAGAATCCATTGTAACAAGCATGTACATTATATAATATATATA[ATATATATATAT]ACTTACTATATCACTCACGGTTGTAGGTCCT	AACAAGTTACAACATCATTTCCGA	59.813	AGGACCTACAACCGTGAGTGATA	59.936	113
CL1668.Contig1_All_1498_5	ATATATATATAT	AT(2*6)	1398	12	CGACAGCAGAATCCATTGTAACAAGCATGTACATTATATAATATATATA[ATATATATATAT]ACTTACTATATCACTCACGGTTGTAGGTCCT	CGACAGCAGAATCCATTGTAAC	59.637	AGGACCTACAACCGTGAGTGATA	59.936	92
CL1670.Contig4_All_1499_1	TTCTTCTTCTTCTTC	TTC(3*5)	1041	15	GAATACTTGAGTCTGCCACCCTATAACTGATCAGTTGTTAAAGTTCTTCCTTCTCTTCTTCTTCTCCTTG[TTCTTCTTCTTCTTC]TTTGTTCTCTAAACCAAATCGTGATCATGTTG	GAATACTTGAGTCTGCCACCCTA	59.666	CAACATGATCACGATTTGGTTTA	59.75	117
CL1670.Contig4_All_1499_2	TTCTTCTTCTTCTTC	TTC(3*5)	1041	15	TTTGAATACTTGAGTCTGCCACCCTATAACTGATCAGTTGTTAAAGTTCTTCCTTCTCTTCTTCTTCTCCTTG[TTCTTCTTCTTCTTC]TTTGTTCTCTAAACCAAATCGTGATCATGTTG	TTTGAATACTTGAGTCTGCCACC	60.528	CAACATGATCACGATTTGGTTTA	59.75	120
CL1670.Contig4_All_1499_3	TTCTTCTTCTTCTTC	TTC(3*5)	1041	15	TTGAGTCTGCCACCCTATAACTGATCAGTTGTTAAAGTTCTTCCTTCTCTTCTTCTTCTCCTTG[TTCTTCTTCTTCTTC]TTTGTTCTCTAAACCAAATCGTGATCATGTTG	TTGAGTCTGCCACCCTATAACTG	60.539	CAACATGATCACGATTTGGTTTA	59.75	111
CL1670.Contig4_All_1499_4	TTCTTCTTCTTCTTC	TTC(3*5)	1041	15	GAATACTTGAGTCTGCCACCCTATAACTGATCAGTTGTTAAAGTTCTTCCTTCTCTTCTTCTTCTCCTTG[TTCTTCTTCTTCTTC]TTTGTTCTCTAAACCAAATCGTGATCATGTTGACT	GAATACTTGAGTCTGCCACCCTA	59.666	AGTCAACATGATCACGATTTGGT	60.665	120
CL1670.Contig4_All_1499_5	TTCTTCTTCTTCTTC	TTC(3*5)	1041	15	TTTGAATACTTGAGTCTGCCACCCTATAACTGATCAGTTGTTAAAGTTCTTCCTTCTCTTCTTCTTCTCCTTG[TTCTTCTTCTTCTTC]TTTGTTCTCTAAACCAAATCGTGATCATGTTGACT	TTTGAATACTTGAGTCTGCCACC	60.528	AGTCAACATGATCACGATTTGGT	60.665	123
CL1675.Contig2_All_1500_1	TATATATATATATA	TA(2*7)	764	14	GGCACAAAACACTGACAAGATTATAAGACTGGTGCTGTCTTGCTGGAAAAAATTAAAACTATAAAATACCCAGCCTTATAGAACATATATT[TATATATATATATA]CTGTATATTATAAAAAAATCTATAGAATGTATGAAAAATAAAGATTTGCCCCC	GGCACAAAACACTGACAAGATTA	59.191	GGGGGCAAATCTTTATTTTTCAT	61.448	158
CL1675.Contig2_All_1500_2	TATATATATATATA	TA(2*7)	764	14	ATGGCACAAAACACTGACAAGATTATAAGACTGGTGCTGTCTTGCTGGAAAAAATTAAAACTATAAAATACCCAGCCTTATAGAACATATATT[TATATATATATATA]CTGTATATTATAAAAAAATCTATAGAATGTATGAAAAATAAAGATTTGCCCCC	ATGGCACAAAACACTGACAAGAT	60.826	GGGGGCAAATCTTTATTTTTCAT	61.448	160
CL1675.Contig2_All_1500_3	TATATATATATATA	TA(2*7)	764	14	ATAAGACTGGTGCTGTCTTGCTGGAAAAAATTAAAACTATAAAATACCCAGCCTTATAGAACATATATT[TATATATATATATA]CTGTATATTATAAAAAAATCTATAGAATGTATGAAAAATAAAGATTTGCCCCC	ATAAGACTGGTGCTGTCTTGCTG	60.855	GGGGGCAAATCTTTATTTTTCAT	61.448	136
CL1675.Contig2_All_1500_4	TATATATATATATA	TA(2*7)	764	14	GGCACAAAACACTGACAAGATTATAAGACTGGTGCTGTCTTGCTGGAAAAAATTAAAACTATAAAATACCCAGCCTTATAGAACATATATT[TATATATATATATA]CTGTATATTATAAAAAAATCTATAGAATGTATGAAAAATAAAGATTTGCCCC	GGCACAAAACACTGACAAGATTA	59.191	GGGGCAAATCTTTATTTTTCATA	58.502	157
CL1675.Contig2_All_1500_5	TATATATATATATA	TA(2*7)	764	14	ATGGCACAAAACACTGACAAGATTATAAGACTGGTGCTGTCTTGCTGGAAAAAATTAAAACTATAAAATACCCAGCCTTATAGAACATATATT[TATATATATATATA]CTGTATATTATAAAAAAATCTATAGAATGTATGAAAAATAAAGATTTGCCCC	ATGGCACAAAACACTGACAAGAT	60.826	GGGGCAAATCTTTATTTTTCATA	58.502	159
CL1675.Contig2_All_1503_1	TGTGTGTGTGTGTGTGTGTG	TG(2*10)	3469	20	ATTTCCTTGTGGCCATAACACT[TGTGTGTGTGTGTGTGTGTG]TTATATAACATCCTTTTAAAGGGCTTAGCTTCTGATAATGTACAGTCCTTCCGATCCAAGAGTTGCCAAAACATGCGTCACATCCTCCCATTGCGTACTTTAAGGTCATT	ATTTCCTTGTGGCCATAACACTT	60.959	AATGACCTTAAAGTACGCAATGG	59.465	152
CL1675.Contig2_All_1503_2	TGTGTGTGTGTGTGTGTGTG	TG(2*10)	3469	20	ATTTCCTTGTGGCCATAACACT[TGTGTGTGTGTGTGTGTGTG]TTATATAACATCCTTTTAAAGGGCTTAGCTTCTGATAATGTACAGTCCTTCCGATCCAAGAGTTGCCAAAACATGCGTCACATCCTCCCATTGCGTACTTTAAG	ATTTCCTTGTGGCCATAACACTT	60.959	CTTAAAGTACGCAATGGGAGGAT	60.698	146
CL1675.Contig2_All_1503_3	TGTGTGTGTGTGTGTGTGTG	TG(2*10)	3469	20	ATTTCCTTGTGGCCATAACACT[TGTGTGTGTGTGTGTGTGTG]TTATATAACATCCTTTTAAAGGGCTTAGCTTCTGATAATGTACAGTCCTTCCGATCCAAGAGTTGCCAAAACATGCGTCACATCCTCCCATTGCGTACTTTAAGGTCATT	ATTTCCTTGTGGCCATAACACT	59.768	AATGACCTTAAAGTACGCAATGG	59.465	152
CL1675.Contig2_All_1503_4	TGTGTGTGTGTGTGTGTGTG	TG(2*10)	3469	20	ATTTCCTTGTGGCCATAACACT[TGTGTGTGTGTGTGTGTGTG]TTATATAACATCCTTTTAAAGGGCTTAGCTTCTGATAATGTACAGTCCTTCCGATCCAAGAGTTGCCAAAACATGCGTCACATCCTCCCATTGCGTACTTTAAG	ATTTCCTTGTGGCCATAACACT	59.768	CTTAAAGTACGCAATGGGAGGAT	60.698	146
CL1675.Contig2_All_1503_5	TGTGTGTGTGTGTGTGTGTG	TG(2*10)	3469	20	ATTTCCTTGTGGCCATAACACT[TGTGTGTGTGTGTGTGTGTG]TTATATAACATCCTTTTAAAGGGCTTAGCTTCTGATAATGTACAGTCCTTCCGA	ATTTCCTTGTGGCCATAACACTT	60.959	TCGGAAGGACTGTACATTATCAGA	60.021	96
CL1675.Contig2_All_1504_1	CAGCAGCAGCAGCAG	CAG(3*5)	3705	15	TACAGTCAAGGTGATCGCCTAATTTGTGGAGGACCCCCTCGGCTTTGATTGCAGTAGT[CAGCAGCAGCAGCAG]ACAGTGGTGTGGTCGTCTGACGGTCGTACCACCACCACCACGCCAGCGGCCGCCATGTCTCGACCACGGTTCTC	TACAGTCAAGGTGATCGCCTAAT	60.035	GAGAACCGTGGTCGAGACAT	60.12	147
CL1675.Contig2_All_1504_2	CAGCAGCAGCAGCAG	CAG(3*5)	3705	15	TTCGAGACAAGACGTACAGTCAAGGTGATCGCCTAATTTGTGGAGGACCCCCTCGGCTTTGATTGCAGTAGT[CAGCAGCAGCAGCAG]ACAGTGGTGTGGTCGTCTGAC	TTCGAGACAAGACGTACAGTCAA	59.966	GTCAGACGACCACACCACTG	60.207	108
CL1675.Contig2_All_1504_3	CAGCAGCAGCAGCAG	CAG(3*5)	3705	15	AAGACGTACAGTCAAGGTGATCGCCTAATTTGTGGAGGACCCCCTCGGCTTTGATTGCAGTAGT[CAGCAGCAGCAGCAG]ACAGTGGTGTGGTCGTCTGACGGTCGTACCACCACCACCACGCCAGCGGCCGCCATGTCTCGACCACGGTTCTC	AAGACGTACAGTCAAGGTGATCG	60.594	GAGAACCGTGGTCGAGACAT	60.12	153
CL1675.Contig2_All_1504_4	CAGCAGCAGCAGCAG	CAG(3*5)	3705	15	GACAAGACGTACAGTCAAGGTGATCGCCTAATTTGTGGAGGACCCCCTCGGCTTTGATTGCAGTAGT[CAGCAGCAGCAGCAG]ACAGTGGTGTGGTCGTCTGACGGTCGTACCACCACCACCACGCCAGCGGCCGCCATGTCTCGACCACGGTTCTC	GACAAGACGTACAGTCAAGGTGA	59.315	GAGAACCGTGGTCGAGACAT	60.12	156
CL1675.Contig2_All_1504_5	CAGCAGCAGCAGCAG	CAG(3*5)	3705	15	GACAAGACGTACAGTCAAGGTGATCGCCTAATTTGTGGAGGACCCCCTCGGCTTTGATTGCAGTAGT[CAGCAGCAGCAGCAG]ACAGTGGTGTGGTCGTCTGAC	GACAAGACGTACAGTCAAGGTGA	59.315	GTCAGACGACCACACCACTG	60.207	103
CL1675.Contig3_All_1505_1	CAGCAGCAGCAGCAG	CAG(3*5)	245	15	GGGTCAGGCAAATTTTCAGTAGT[CAGCAGCAGCAGCAG]ACAGTGGTGTGGTCGTCTGACGGTCGTACCACCACCACCACGCCAGCGGCCGCCATGTCTCGACCACGGTTCTCGTGCAAGCCCCAAGACATCAAGAATGCCATCCGTAAAA	GGGTCAGGCAAATTTTCAGTAGT	60.735	TTTTACGGATGGCATTCTTGAT	60.673	150
CL1675.Contig3_All_1505_2	CAGCAGCAGCAGCAG	CAG(3*5)	245	15	GGGTCAGGCAAATTTTCAGTAGT[CAGCAGCAGCAGCAG]ACAGTGGTGTGGTCGTCTGACGGTCGTACCACCACCACCACGCCAGCGGCCGCCATGTCTCGACCACGGTTCTCGTGCAAGCCCCAAGACATCAAGAATGCCATCCGTAAAAAC	GGGTCAGGCAAATTTTCAGTAGT	60.735	GTTTTTACGGATGGCATTCTTG	60.701	152
CL1675.Contig3_All_1505_3	CAGCAGCAGCAGCAG	CAG(3*5)	245	15	GGTCAGGCAAATTTTCAGTAGT[CAGCAGCAGCAGCAG]ACAGTGGTGTGGTCGTCTGACGGTCGTACCACCACCACCACGCCAGCGGCCGCCATGTCTCGACCACGGTTCTCGTGCAAGCCCCAAGACATCAAGAATGCCATCCGTAAAA	GGTCAGGCAAATTTTCAGTAGTC	59.19	TTTTACGGATGGCATTCTTGAT	60.673	149
CL1675.Contig3_All_1505_4	CAGCAGCAGCAGCAG	CAG(3*5)	245	15	GGTCAGGCAAATTTTCAGTAGT[CAGCAGCAGCAGCAG]ACAGTGGTGTGGTCGTCTGACGGTCGTACCACCACCACCACGCCAGCGGCCGCCATGTCTCGACCACGGTTCTCGTGCAAGCCCCAAGACATCAAGAATGCCATCCGTAAAAAC	GGTCAGGCAAATTTTCAGTAGTC	59.19	GTTTTTACGGATGGCATTCTTG	60.701	151
CL1675.Contig3_All_1505_5	CAGCAGCAGCAGCAG	CAG(3*5)	245	15	GGGTCAGGCAAATTTTCAGTAGT[CAGCAGCAGCAGCAG]ACAGTGGTGTGGTCGTCTGACGGTCGTACCACCACCACCACGCCAGCGGCCGCCATGTCTCGACCACGGTTCTCGTGCAAGCCCCAAGACATCAAGAATGCCATCCGTAAAAA	GGGTCAGGCAAATTTTCAGTAGT	60.735	TTTTTACGGATGGCATTCTTGAT	61.802	151
CL171.Contig5_All_161_1	AGAGAGAGAGAGAGAGAG	AG(2*9)	2329	18	TTGCAAATATTTTGGACATTTC[AGAGAGAGAGAGAGAGAG]ATTCATATTTGTTTATATTCTTATTTATCAAATGACCTAATGGTATCAGACTGGTGC	TTGCAAATATTTTGGACATTTCA	59.377	GCACCAGTCTGATACCATTAGGT	59.429	97
CL171.Contig5_All_161_2	AGAGAGAGAGAGAGAGAG	AG(2*9)	2329	18	TTGCAAATATTTTGGACATTTC[AGAGAGAGAGAGAGAGAG]ATTCATATTTGTTTATATTCTTATTTATCAAATGACCTAATGGTATCAGACTGGTGCCATGTGTATAT	TTGCAAATATTTTGGACATTTCA	59.377	ATATACACATGGCACCAGTCTGA	59.397	108
CL171.Contig5_All_161_3	AGAGAGAGAGAGAGAGAG	AG(2*9)	2329	18	TTGCAAATATTTTGGACATTTC[AGAGAGAGAGAGAGAGAG]ATTCATATTTGTTTATATTCTTATTTATCAAATGACCTAATGGTATCAGACTGGTGCCATGTGTATATGATT	TTGCAAATATTTTGGACATTTCA	59.377	AATCATATACACATGGCACCAGTC	60.034	112
CL171.Contig5_All_161_4	AGAGAGAGAGAGAGAGAG	AG(2*9)	2329	18	TTGCAAATATTTTGGACATTTC[AGAGAGAGAGAGAGAGAG]ATTCATATTTGTTTATATTCTTATTTATCAAATGACCTAATGGTATCAGACTGGTGCCATGTGTATATGAT	TTGCAAATATTTTGGACATTTCA	59.377	ATCATATACACATGGCACCAGTC	58.736	111
CL171.Contig5_All_161_5	AGAGAGAGAGAGAGAGAG	AG(2*9)	2329	18	TTGCAAATATTTTGGACATTTC[AGAGAGAGAGAGAGAGAG]ATTCATATTTGTTTATATTCTTATTTATCAAATGACCTAATGGTATCAGACTGGTG	TTGCAAATATTTTGGACATTTCA	59.377	CACCAGTCTGATACCATTAGGTCA	60.295	96
CL1710.Contig1_All_1518_1	TATATATATATATATA	TA(2*8)	2250	16	GCCGACTACCAGATCATTGTTACAGTTGAGTTAAATCATTAGTCAGTAAGTCAAAAAGAATTTGAGTGAAATCCC[TATATATATATATATA]AGGCTCATCTCCAAGTATTTCTCAAAGGTTGTGTTCCCCACCCCAATATAAAGCACATTA	GCCGACTACCAGATCATTGTTAC	59.912	TAATGTGCTTTATATTGGGGTGG	59.98	151
CL1710.Contig1_All_1518_2	TATATATATATATATA	TA(2*8)	2250	16	GCCGACTACCAGATCATTGTTACAGTTGAGTTAAATCATTAGTCAGTAAGTCAAAAAGAATTTGAGTGAAATCCC[TATATATATATATATA]AGGCTCATCTCCAAGTATTTCTCA	GCCGACTACCAGATCATTGTTAC	59.912	TGAGAAATACTTGGAGATGAGCC	59.739	115
CL1710.Contig1_All_1518_3	TATATATATATATATA	TA(2*8)	2250	16	CTGGTGAAGTCTGATGATACACGGGAAAGCTGCAGATTTGGCCGACTACCAGATCATTGTTACAGTTGAGTTAAATCATTAGTCAGTAAGTCAAAAAGAATTTGAGTGAAATCCC[TATATATATATATATA]AGGCTCATCTCCAAGTATTTCTCA	CTGGTGAAGTCTGATGATACACG	59.671	TGAGAAATACTTGGAGATGAGCC	59.739	155
CL1710.Contig1_All_1518_4	TATATATATATATATA	TA(2*8)	2250	16	GAAGTCTGATGATACACGGGAAAGCTGCAGATTTGGCCGACTACCAGATCATTGTTACAGTTGAGTTAAATCATTAGTCAGTAAGTCAAAAAGAATTTGAGTGAAATCCC[TATATATATATATATA]AGGCTCATCTCCAAGTATTTCTCA	GAAGTCTGATGATACACGGGAAA	60.366	TGAGAAATACTTGGAGATGAGCC	59.739	150
CL1710.Contig1_All_1518_5	TATATATATATATATA	TA(2*8)	2250	16	TGGTCTGGTGAAGTCTGATGATACACGGGAAAGCTGCAGATTTGGCCGACTACCAGATCATTGTTACAGTTGAGTTAAATCATTAGTCAGTAAGTCAAAAAGAATTTGAGTGAAATCCC[TATATATATATATATA]AGGCTCATCTCCAAGTATTTCTCA	TGGTCTGGTGAAGTCTGATGATA	59.607	TGAGAAATACTTGGAGATGAGCC	59.739	159
CL1715.Contig2_All_1519_1	GTGTGTGTGTGTGTGT	GT(2*8)	6250	16	ACTGTTTGCCTAATGATTTCCAGAAGGTCATTGTATGAAATTTTAGTTCTTGAAGTCTTGGTGAAAAAATGCATTGCTGTGTTTTCCGCCTGGTGTGAGTCTGC[GTGTGTGTGTGTGTGT]GCACGTTTTTTGGTGACATTTTCAAACTGAGA	ACTGTTTGCCTAATGATTTCCAG	59.552	TCTCAGTTTGAAAATGTCACCAA	59.64	152
CL1715.Contig2_All_1519_2	GTGTGTGTGTGTGTGT	GT(2*8)	6250	16	ACTGTTTGCCTAATGATTTCCAGAAGGTCATTGTATGAAATTTTAGTTCTTGAAGTCTTGGTGAAAAAATGCATTGCTGTGTTTTCCGCCTGGTGTGAGTCTGC[GTGTGTGTGTGTGTGT]GCACGTTTTTTGGTGACATTTTCAAACTGAGAA	ACTGTTTGCCTAATGATTTCCAG	59.552	TTCTCAGTTTGAAAATGTCACCA	59.64	153
CL1715.Contig2_All_1519_3	GTGTGTGTGTGTGTGT	GT(2*8)	6250	16	CTGTTTGCCTAATGATTTCCAGAAGGTCATTGTATGAAATTTTAGTTCTTGAAGTCTTGGTGAAAAAATGCATTGCTGTGTTTTCCGCCTGGTGTGAGTCTGC[GTGTGTGTGTGTGTGT]GCACGTTTTTTGGTGACATTTTCAAACTGAGA	CTGTTTGCCTAATGATTTCCAGA	60.476	TCTCAGTTTGAAAATGTCACCAA	59.64	151
CL1715.Contig2_All_1519_4	GTGTGTGTGTGTGTGT	GT(2*8)	6250	16	CTGTTTGCCTAATGATTTCCAGAAGGTCATTGTATGAAATTTTAGTTCTTGAAGTCTTGGTGAAAAAATGCATTGCTGTGTTTTCCGCCTGGTGTGAGTCTGC[GTGTGTGTGTGTGTGT]GCACGTTTTTTGGTGACATTTTCAAACTGAGAA	CTGTTTGCCTAATGATTTCCAGA	60.476	TTCTCAGTTTGAAAATGTCACCA	59.64	152
CL1715.Contig2_All_1519_5	GTGTGTGTGTGTGTGT	GT(2*8)	6250	16	ACTGTTTGCCTAATGATTTCCAGAAGGTCATTGTATGAAATTTTAGTTCTTGAAGTCTTGGTGAAAAAATGCATTGCTGTGTTTTCCGCCTGGTGTGAGTCTGC[GTGTGTGTGTGTGTGT]GCACGTTTTTTGGTGACATTTTCAAACTGA	ACTGTTTGCCTAATGATTTCCAG	59.552	TCAGTTTGAAAATGTCACCAAAA	59.522	150
CL1716.Contig5_All_1524_1	TCATCATCATCATCA	TCA(3*5)	5859	15	TGGGTACTTTGCTACCTTTCTTGCTTTTGCTTTCTGCTGTGGTCGTCCTCTTCCTTCCACGCTTCTTTTTGCTGGAGCTG[TCATCATCATCATCA]TATTCTTCCATGGCATCCTCCTCATTCTTAGCTTT	TGGGTACTTTGCTACCTTTCTTG	59.71	AAAGCTAAGAATGAGGAGGATGC	60.231	130
CL1716.Contig5_All_1524_2	TCATCATCATCATCA	TCA(3*5)	5859	15	TTCAGAGTGGGTACTTTGCTACCTTTCTTGCTTTTGCTTTCTGCTGTGGTCGTCCTCTTCCTTCCACGCTTCTTTTTGCTGGAGCTG[TCATCATCATCATCA]TATTCTTCCATGGCATCCTCCTCATTCTTAGCTTT	TTCAGAGTGGGTACTTTGCTACC	59.703	AAAGCTAAGAATGAGGAGGATGC	60.231	137
CL1716.Contig5_All_1524_3	TCATCATCATCATCA	TCA(3*5)	5859	15	CCTCTTGCCAATCTTTATTTTCAGAGTGGGTACTTTGCTACCTTTCTTGCTTTTGCTTTCTGCTGTGGTCGTCCTCTTCCTTCCACGCTTCTTTTTGCTGGAGCTG[TCATCATCATCATCA]TATTCTTCCATGGCATCCTCCTCATTCTTAGCTTT	CCTCTTGCCAATCTTTATTTTCA	59.632	AAAGCTAAGAATGAGGAGGATGC	60.231	156
CL1716.Contig5_All_1524_4	TCATCATCATCATCA	TCA(3*5)	5859	15	GGGTACTTTGCTACCTTTCTTGCTTTTGCTTTCTGCTGTGGTCGTCCTCTTCCTTCCACGCTTCTTTTTGCTGGAGCTG[TCATCATCATCATCA]TATTCTTCCATGGCATCCTCCTCATTCTTAGCTTT	GGGTACTTTGCTACCTTTCTTGC	60.514	AAAGCTAAGAATGAGGAGGATGC	60.231	129
CL1716.Contig5_All_1524_5	TCATCATCATCATCA	TCA(3*5)	5859	15	TCAGAGTGGGTACTTTGCTACCTTTCTTGCTTTTGCTTTCTGCTGTGGTCGTCCTCTTCCTTCCACGCTTCTTTTTGCTGGAGCTG[TCATCATCATCATCA]TATTCTTCCATGGCATCCTCCTCATTCTTAGCTTT	TCAGAGTGGGTACTTTGCTACCT	59.354	AAAGCTAAGAATGAGGAGGATGC	60.231	136
CL1717.Contig2_All_1527_1	ATATATATATATAT	AT(2*7)	391	14	ACATGCACGTACTTATGTGTTGGGGTGTGA[ATATATATATATAT]TACAAGCCGATAAATTAATGTATAAAACCTAAGAAGAAAAAAAAAAAAAAGAATTCAAAACATAACGCTAATTATTAAATTATATTTTCACTTATTGTGACGACTGTGG	ACATGCACGTACTTATGTGTTGG	59.864	CCACAGTCGTCACAATAAGTGAA	60.081	153
CL1717.Contig2_All_1527_2	ATATATATATATAT	AT(2*7)	391	14	CACGTACTTATGTGTTGGGGTGTGA[ATATATATATATAT]TACAAGCCGATAAATTAATGTATAAAACCTAAGAAGAAAAAAAAAAAAAAGAATTCAAAACATAACGCTAATTATTAAATTATATTTTCACTTATTGTGACGACTGTGG	CACGTACTTATGTGTTGGGGTGT	60.973	CCACAGTCGTCACAATAAGTGAA	60.081	148
CL1717.Contig2_All_1527_3	ATATATATATATAT	AT(2*7)	391	14	TACATGCACGTACTTATGTGTTGGGGTGTGA[ATATATATATATAT]TACAAGCCGATAAATTAATGTATAAAACCTAAGAAGAAAAAAAAAAAAAAGAATTCAAAACATAACGCTAATTATTAAATTATATTTTCACTTATTGTGACGACTGTGG	TACATGCACGTACTTATGTGTTGG	59.879	CCACAGTCGTCACAATAAGTGAA	60.081	154
CL1717.Contig2_All_1527_4	ATATATATATATAT	AT(2*7)	391	14	ATGCACGTACTTATGTGTTGGGGTGTGA[ATATATATATATAT]TACAAGCCGATAAATTAATGTATAAAACCTAAGAAGAAAAAAAAAAAAAAGAATTCAAAACATAACGCTAATTATTAAATTATATTTTCACTTATTGTGACGACTGTGG	ATGCACGTACTTATGTGTTGGG	59.813	CCACAGTCGTCACAATAAGTGAA	60.081	151
CL1717.Contig2_All_1527_5	ATATATATATATAT	AT(2*7)	391	14	GTACTTATGTGTTGGGGTGTGA[ATATATATATATAT]TACAAGCCGATAAATTAATGTATAAAACCTAAGAAGAAAAAAAAAAAAAAGAATTCAAAACATAACGCTAATTATTAAATTATATTTTCACTTATTGTGACGACTGTGG	GTACTTATGTGTTGGGGTGTGAA	58.803	CCACAGTCGTCACAATAAGTGAA	60.081	145
CL1717.Contig2_All_1528_1	AAAAAAAAAAAAAA	A(1*14)	441	14	ACATGCACGTACTTATGTGTTGGGGTGTGA[ATATATATATATAT]TACAAGCCGATAAATTAATGTATAAAACCTAAGAAGAAAAAAAAAAAAAAGAATTCAAAACATAACGCTAATTATTAAATTATATTTTCACTTATTGTGACGACTGTGG	ACATGCACGTACTTATGTGTTGG	59.864	CCACAGTCGTCACAATAAGTGAA	60.081	153
CL1717.Contig2_All_1528_2	AAAAAAAAAAAAAA	A(1*14)	441	14	CACGTACTTATGTGTTGGGGTGTGA[ATATATATATATAT]TACAAGCCGATAAATTAATGTATAAAACCTAAGAAGAAAAAAAAAAAAAAGAATTCAAAACATAACGCTAATTATTAAATTATATTTTCACTTATTGTGACGACTGTGG	CACGTACTTATGTGTTGGGGTGT	60.973	CCACAGTCGTCACAATAAGTGAA	60.081	148
CL1717.Contig2_All_1528_3	AAAAAAAAAAAAAA	A(1*14)	441	14	TACATGCACGTACTTATGTGTTGGGGTGTGA[ATATATATATATAT]TACAAGCCGATAAATTAATGTATAAAACCTAAGAAGAAAAAAAAAAAAAAGAATTCAAAACATAACGCTAATTATTAAATTATATTTTCACTTATTGTGACGACTGTGG	TACATGCACGTACTTATGTGTTGG	59.879	CCACAGTCGTCACAATAAGTGAA	60.081	154
CL1717.Contig2_All_1528_4	AAAAAAAAAAAAAA	A(1*14)	441	14	ATGCACGTACTTATGTGTTGGGGTGTGA[ATATATATATATAT]TACAAGCCGATAAATTAATGTATAAAACCTAAGAAGAAAAAAAAAAAAAAGAATTCAAAACATAACGCTAATTATTAAATTATATTTTCACTTATTGTGACGACTGTGG	ATGCACGTACTTATGTGTTGGG	59.813	CCACAGTCGTCACAATAAGTGAA	60.081	151
CL1717.Contig2_All_1528_5	AAAAAAAAAAAAAA	A(1*14)	441	14	GTACTTATGTGTTGGGGTGTGA[ATATATATATATAT]TACAAGCCGATAAATTAATGTATAAAACCTAAGAAGAAAAAAAAAAAAAAGAATTCAAAACATAACGCTAATTATTAAATTATATTTTCACTTATTGTGACGACTGTGG	GTACTTATGTGTTGGGGTGTGAA	58.803	CCACAGTCGTCACAATAAGTGAA	60.081	145
CL1717.Contig2_All_1529_1	TGTTGTTGTTGTTGTTGT	TGT(3*6)	564	18	TTCACTTATTGTGACGACTGTGGTGGTGTCCCCGGTGCCATCGTGTTCCGCGAAGTTTCATTACTTTTGTTCA[TGTTGTTGTTGTTGTTGT]TGCTTTTGGTGTTTCATGTTGGGACTGACTG	TTCACTTATTGTGACGACTGTGG	60.081	CAGTCAGTCCCAACATGAAACAC	61.767	122
CL1717.Contig2_All_1529_2	TGTTGTTGTTGTTGTTGT	TGT(3*6)	564	18	TTCACTTATTGTGACGACTGTGGTGGTGTCCCCGGTGCCATCGTGTTCCGCGAAGTTTCATTACTTTTGTTCA[TGTTGTTGTTGTTGTTGT]TGCTTTTGGTGTTTCATGTTGGGACTGACT	TTCACTTATTGTGACGACTGTGG	60.081	AGTCAGTCCCAACATGAAACAC	58.968	121
CL1717.Contig2_All_1529_3	TGTTGTTGTTGTTGTTGT	TGT(3*6)	564	18	CACTTATTGTGACGACTGTGGTGGTGTCCCCGGTGCCATCGTGTTCCGCGAAGTTTCATTACTTTTGTTCA[TGTTGTTGTTGTTGTTGT]TGCTTTTGGTGTTTCATGTTGGGACTGACTG	CACTTATTGTGACGACTGTGGTG	60.514	CAGTCAGTCCCAACATGAAACAC	61.767	120
CL1717.Contig2_All_1529_4	TGTTGTTGTTGTTGTTGT	TGT(3*6)	564	18	TTCACTTATTGTGACGACTGTGGTGGTGTCCCCGGTGCCATCGTGTTCCGCGAAGTTTCATTACTTTTGTTCA[TGTTGTTGTTGTTGTTGT]TGCTTTTGGTGTTTCATGTTGGG	TTCACTTATTGTGACGACTGTGG	60.081	CCCAACATGAAACACCAAAAG	60.248	114
CL1717.Contig2_All_1529_5	TGTTGTTGTTGTTGTTGT	TGT(3*6)	564	18	TTCACTTATTGTGACGACTGTGGTGGTGTCCCCGGTGCCATCGTGTTCCGCGAAGTTTCATTACTTTTGTTCA[TGTTGTTGTTGTTGTTGT]TGCTTTTGGTGTTTCATGTTGGGACT	TTCACTTATTGTGACGACTGTGG	60.081	AGTCCCAACATGAAACACCAA	60.262	117
CL1722.Contig1_All_1531_1	AGAGAGAGAGAGAGAGAG	AG(2*9)	1738	18	GTTGTAGAGGTTAAAAGCCCCAGGACCATCAAGAAAAAGAAGCAAGTTAGTAGAA[AGAGAGAGAGAGAGAGAG]CATTTTCTATGATTTAACCTGAATATATAAGAAAATTGATGAAAGAGCTGAGACCAGAAGATTGAGAAA	GTTGTAGAGGTTAAAAGCCCCAG	60.387	TTTCTCAATCTTCTGGTCTCAGC	60.012	142
CL1722.Contig1_All_1531_2	AGAGAGAGAGAGAGAGAG	AG(2*9)	1738	18	CTGTTGTAGAGGTTAAAAGCCCCAGGACCATCAAGAAAAAGAAGCAAGTTAGTAGAA[AGAGAGAGAGAGAGAGAG]CATTTTCTATGATTTAACCTGAATATATAAGAAAATTGATGAAAGAGCTGAGACCAGAAGATTGAGAAA	CTGTTGTAGAGGTTAAAAGCCCC	60.387	TTTCTCAATCTTCTGGTCTCAGC	60.012	144
CL1722.Contig1_All_1531_3	AGAGAGAGAGAGAGAGAG	AG(2*9)	1738	18	GTTGTAGAGGTTAAAAGCCCCAGGACCATCAAGAAAAAGAAGCAAGTTAGTAGAA[AGAGAGAGAGAGAGAGAG]CATTTTCTATGATTTAACCTGAATATATAAGAAAATTGATGAAAGAGCTGAGACCAG	GTTGTAGAGGTTAAAAGCCCCAG	60.387	CTGGTCTCAGCTCTTTCATCAAT	59.899	130
CL1722.Contig1_All_1531_4	AGAGAGAGAGAGAGAGAG	AG(2*9)	1738	18	CTGTTGTAGAGGTTAAAAGCCCCAGGACCATCAAGAAAAAGAAGCAAGTTAGTAGAA[AGAGAGAGAGAGAGAGAG]CATTTTCTATGATTTAACCTGAATATATAAGAAAATTGATGAAAGAGCTGAGACCAG	CTGTTGTAGAGGTTAAAAGCCCC	60.387	CTGGTCTCAGCTCTTTCATCAAT	59.899	132
CL1722.Contig1_All_1531_5	AGAGAGAGAGAGAGAGAG	AG(2*9)	1738	18	GTTGTAGAGGTTAAAAGCCCCAGGACCATCAAGAAAAAGAAGCAAGTTAGTAGAA[AGAGAGAGAGAGAGAGAG]CATTTTCTATGATTTAACCTGAATATATAAGAAAATTGATGAAAGAGCTGAGACCAGAAGATTGAGA	GTTGTAGAGGTTAAAAGCCCCAG	60.387	TCTCAATCTTCTGGTCTCAGCTC	60.146	140
CL1748.Contig6_All_1563_1	ATATATATATAT	AT(2*6)	1125	12	ATTGAACATGGGTAAGGCTACTCATGTCTTATCTATTTATTGTATAATAAAAAATAAGACAAACCTGATAGTACTATATTC[ATATATATATAT]TTATACTGTACAGAGGTTTCCCTACCATCACAAATT	ATTGAACATGGGTAAGGCTACTC	58.599	AATTTGTGATGGTAGGGAAACCT	59.998	129
CL1748.Contig6_All_1563_2	ATATATATATAT	AT(2*6)	1125	12	ATTGAACATGGGTAAGGCTACTCATGTCTTATCTATTTATTGTATAATAAAAAATAAGACAAACCTGATAGTACTATATTC[ATATATATATAT]TTATACTGTACAGAGGTTTCCCTACCATCACAAATTT	ATTGAACATGGGTAAGGCTACTC	58.599	AAATTTGTGATGGTAGGGAAACC	60.327	130
CL1748.Contig6_All_1563_3	ATATATATATAT	AT(2*6)	1125	12	ATGGGTAAGGCTACTCATGTCTTATCTATTTATTGTATAATAAAAAATAAGACAAACCTGATAGTACTATATTC[ATATATATATAT]TTATACTGTACAGAGGTTTCCCTACCATCACAAATT	ATGGGTAAGGCTACTCATGTCTT	58.249	AATTTGTGATGGTAGGGAAACCT	59.998	122
CL1748.Contig6_All_1563_4	ATATATATATAT	AT(2*6)	1125	12	ATTGAACATGGGTAAGGCTACTCATGTCTTATCTATTTATTGTATAATAAAAAATAAGACAAACCTGATAGTACTATATTC[ATATATATATAT]TTATACTGTACAGAGGTTTCCCTACCATCACAAAT	ATTGAACATGGGTAAGGCTACTC	58.599	ATTTGTGATGGTAGGGAAACCTC	60.46	128
CL1748.Contig6_All_1563_5	ATATATATATAT	AT(2*6)	1125	12	AAATATTGAACATGGGTAAGGCTACTCATGTCTTATCTATTTATTGTATAATAAAAAATAAGACAAACCTGATAGTACTATATTC[ATATATATATAT]TTATACTGTACAGAGGTTTCCCTACCATCACAAATT	AAATATTGAACATGGGTAAGGCT	58.061	AATTTGTGATGGTAGGGAAACCT	59.998	133
CL1760.Contig2_All_1572_1	CAGGTTCAGGTTCAGGTTCAGGTT	CAGGTT(6*4)	2228	24	TCCAAAAGTTTGAGACATCCAGTTAACATGCACA[CAGGTTCAGGTTCAGGTTCAGGTT]CAACAGTTTATTGGCCATAAAATCAACAGTGCACTGACTCTCACGATACATGAAGAACCATCATCA	TCCAAAAGTTTGAGACATCCAGT	60.026	TGATGATGGTTCTTCATGTATCG	59.837	124
CL1760.Contig2_All_1572_2	CAGGTTCAGGTTCAGGTTCAGGTT	CAGGTT(6*4)	2228	24	TCCAAAAGTTTGAGACATCCAGTTAACATGCACA[CAGGTTCAGGTTCAGGTTCAGGTT]CAACAGTTTATTGGCCATAAAATCAACAGTGCACTGACTCTCACGATACATGAAGAACCATCATCATCATCACTATCACCATTTTCAAGAAATTCCTCA	TCCAAAAGTTTGAGACATCCAGT	60.026	TGAGGAATTTCTTGAAAATGGTG	60.33	157
CL1760.Contig2_All_1572_3	CAGGTTCAGGTTCAGGTTCAGGTT	CAGGTT(6*4)	2228	24	TCCAAAAGTTTGAGACATCCAGTTAACATGCACA[CAGGTTCAGGTTCAGGTTCAGGTT]CAACAGTTTATTGGCCATAAAATCAACAGTGCACTGACTCTCACGATACATGA	TCCAAAAGTTTGAGACATCCAGT	60.026	TCATGTATCGTGAGAGTCAGTGC	60.336	111
CL1760.Contig2_All_1572_4	CAGGTTCAGGTTCAGGTTCAGGTT	CAGGTT(6*4)	2228	24	GAGACATCCAGTTAACATGCACA[CAGGTTCAGGTTCAGGTTCAGGTT]CAACAGTTTATTGGCCATAAAATCAACAGTGCACTGACTCTCACGATACATGAAGAACCATCATCATCATCACTATCACCATTTTCAAGAAATTCCTCA	GAGACATCCAGTTAACATGCACA	60.052	TGAGGAATTTCTTGAAAATGGTG	60.33	146
CL1760.Contig2_All_1572_5	CAGGTTCAGGTTCAGGTTCAGGTT	CAGGTT(6*4)	2228	24	GAGACATCCAGTTAACATGCACA[CAGGTTCAGGTTCAGGTTCAGGTT]CAACAGTTTATTGGCCATAAAATCAACAGTGCACTGACTCTCACGATACATGA	GAGACATCCAGTTAACATGCACA	60.052	TCATGTATCGTGAGAGTCAGTGC	60.336	100
CL1780.Contig2_All_1585_1	AGAGAGAGAGAGAGAGAG	AG(2*9)	2641	18	CTTGCCTGATAATCTCCCAATTATTGGTAAATTAAATTACTGCCAAAATTATTATAACATAATACAGTAAAATTTAATTTACAAGCAAATAGAAATTTAA[AGAGAGAGAGAGAGAGAG]GTAATTTTTTGGTTCCCCCACTCAGTTTTATGTA	CTTGCCTGATAATCTCCCAATTA	59.491	TACATAAAACTGAGTGGGGGAAC	59.295	152
CL1780.Contig2_All_1585_2	AGAGAGAGAGAGAGAGAG	AG(2*9)	2641	18	AGTGTTCTTGCCTGATAATCTCCCAATTATTGGTAAATTAAATTACTGCCAAAATTATTATAACATAATACAGTAAAATTTAATTTACAAGCAAATAGAAATTTAA[AGAGAGAGAGAGAGAGAG]GTAATTTTTTGGTTCCCCCACTCAGTTTTATGTAGA	AGTGTTCTTGCCTGATAATCTCC	58.796	TCTACATAAAACTGAGTGGGGGA	59.879	160
CL1780.Contig2_All_1585_3	AGAGAGAGAGAGAGAGAG	AG(2*9)	2641	18	CTTGCCTGATAATCTCCCAATTATTGGTAAATTAAATTACTGCCAAAATTATTATAACATAATACAGTAAAATTTAATTTACAAGCAAATAGAAATTTAA[AGAGAGAGAGAGAGAGAG]GTAATTTTTTGGTTCCCCCACTCAGTTTTATGTAG	CTTGCCTGATAATCTCCCAATTA	59.491	CTACATAAAACTGAGTGGGGGAAC	60.159	153
CL1780.Contig2_All_1585_4	AGAGAGAGAGAGAGAGAG	AG(2*9)	2641	18	GTGTTCTTGCCTGATAATCTCCCAATTATTGGTAAATTAAATTACTGCCAAAATTATTATAACATAATACAGTAAAATTTAATTTACAAGCAAATAGAAATTTAA[AGAGAGAGAGAGAGAGAG]GTAATTTTTTGGTTCCCCCACTCAGTTTTATGTAG	GTGTTCTTGCCTGATAATCTCCC	61.191	CTACATAAAACTGAGTGGGGGAA	59.42	158
CL1780.Contig2_All_1585_5	AGAGAGAGAGAGAGAGAG	AG(2*9)	2641	18	TCTTGCCTGATAATCTCCCAATTATTGGTAAATTAAATTACTGCCAAAATTATTATAACATAATACAGTAAAATTTAATTTACAAGCAAATAGAAATTTAA[AGAGAGAGAGAGAGAGAG]GTAATTTTTTGGTTCCCCCACTCAGTTTTATGTA	TCTTGCCTGATAATCTCCCAAT	59.93	TACATAAAACTGAGTGGGGGAAC	59.295	153
CL1795.Contig1_All_1587_1	CTGCTGCTGCTGCTGCTG	CTG(3*6)	1990	18	CAGCAGGATCACTATCCTTTGTTCTATCTCCTCCATTACCATCAGCTCCCCCTCCTTCCCCTCCAACTGTAGAAGAACGGCTACCTGACTC[CTGCTGCTGCTGCTGCTG]TTCCTGCCACTACCACCACAAATACGAAC	CAGCAGGATCACTATCCTTTGTT	59.666	GTTCGTATTTGTGGTGGTAGTGG	60.558	138
CL1795.Contig1_All_1587_2	CTGCTGCTGCTGCTGCTG	CTG(3*6)	1990	18	ATCCAGCAGGATCACTATCCTTTGTTCTATCTCCTCCATTACCATCAGCTCCCCCTCCTTCCCCTCCAACTGTAGAAGAACGGCTACCTGACTC[CTGCTGCTGCTGCTGCTG]TTCCTGCCACTACCACCACAAATACGAAC	ATCCAGCAGGATCACTATCCTTT	60.342	GTTCGTATTTGTGGTGGTAGTGG	60.558	141
CL1795.Contig1_All_1587_3	CTGCTGCTGCTGCTGCTG	CTG(3*6)	1990	18	TTCCCCTCCAACTGTAGAAGAACGGCTACCTGACTC[CTGCTGCTGCTGCTGCTG]TTCCTGCCACTACCACCACAAATACGAAC	TTCCCCTCCAACTGTAGAAGAAC	60.853	GTTCGTATTTGTGGTGGTAGTGG	60.558	83
CL1795.Contig1_All_1587_4	CTGCTGCTGCTGCTGCTG	CTG(3*6)	1990	18	TGTAGAAGAACGGCTACCTGACTC[CTGCTGCTGCTGCTGCTG]TTCCTGCCACTACCACCACAAATACGAACGCACAACCACCCACCACCCACAACATACGCCCACACCCACCTCAGCCCGCCCCTAGAAAAACCATGAGTGCCCTT	TGTAGAAGAACGGCTACCTGACT	59.485	AAGGGCACTCATGGTTTTTCTA	60.001	146
CL1795.Contig1_All_1587_5	CTGCTGCTGCTGCTGCTG	CTG(3*6)	1990	18	CTGTAGAAGAACGGCTACCTGACTC[CTGCTGCTGCTGCTGCTG]TTCCTGCCACTACCACCACAAATACGAACGCACAACCACCCACCACCCACAACATACGCCCACACCCACCTCAGCCCGCCCCTAGAAAAACCATGAGTGCCCTT	CTGTAGAAGAACGGCTACCTGAC	59.485	AAGGGCACTCATGGTTTTTCTA	60.001	147
CL1798.Contig4_All_1593_1	GAGAGAGAGAGAGA	GA(2*7)	430	14	TGAATGTTTCCCTTAAGCAAAGTAATTAGTAAGGTAAAGGAAGAGGACT[GAGAGAGAGAGAGA]TTAGCTCTTGCAGTGTTTAAGTAATTAATGTTGTACCACACAACTCATATGGTGGGGGTTACAACTTAATGAGGTGTGTTTGGAACGTTTTTA	TGAATGTTTCCCTTAAGCAAAGT	59.215	TAAAAACGTTCCAAACACACCTC	60.295	156
CL1798.Contig4_All_1593_2	GAGAGAGAGAGAGA	GA(2*7)	430	14	CTGAATGTTTCCCTTAAGCAAAGTAATTAGTAAGGTAAAGGAAGAGGACT[GAGAGAGAGAGAGA]TTAGCTCTTGCAGTGTTTAAGTAATTAATGTTGTACCACACAACTCATATGGTGGGGGTTACAACTTAATGAGGTGTGTTTGGAACGTTTTTA	CTGAATGTTTCCCTTAAGCAAAGT	60.058	TAAAAACGTTCCAAACACACCTC	60.295	157
CL1798.Contig4_All_1593_3	GAGAGAGAGAGAGA	GA(2*7)	430	14	TGAATGTTTCCCTTAAGCAAAGTAATTAGTAAGGTAAAGGAAGAGGACT[GAGAGAGAGAGAGA]TTAGCTCTTGCAGTGTTTAAGTAATTAATGTTGTACCACACAACTCATATGGTGGGGGTTACAACTTAATGAGGTGTGTTTGGAACGTT	TGAATGTTTCCCTTAAGCAAAGT	59.215	AACGTTCCAAACACACCTCATTA	60.666	152
CL1798.Contig4_All_1593_4	GAGAGAGAGAGAGA	GA(2*7)	430	14	TGAATGTTTCCCTTAAGCAAAGTAATTAGTAAGGTAAAGGAAGAGGACT[GAGAGAGAGAGAGA]TTAGCTCTTGCAGTGTTTAAGTAATTAATGTTGTACCACACAACTCATATGGTGGGGGTTACAACTTAATGAGGTGTGTTTGGAACGTTTTTATT	TGAATGTTTCCCTTAAGCAAAGT	59.215	AATAAAAACGTTCCAAACACACC	59.236	158
CL1798.Contig4_All_1593_5	GAGAGAGAGAGAGA	GA(2*7)	430	14	TGAATGTTTCCCTTAAGCAAAGTAATTAGTAAGGTAAAGGAAGAGGACT[GAGAGAGAGAGAGA]TTAGCTCTTGCAGTGTTTAAGTAATTAATGTTGTACCACACAACTCATATGGTGGGGGTTACAACTTAATGAGGTGTGTTTGGAACG	TGAATGTTTCCCTTAAGCAAAGT	59.215	CGTTCCAAACACACCTCATTAAG	60.784	150
CL1813.Contig3_All_1599_1	TATATATATATA	TA(2*6)	3006	12	TTCTTAGATTCGTCAAAATACCTACAGTATGTGTATATATATG[TATATATATATA]CATATATATACACATACTGTAGGTATTTTGACGAATCTAAGAATCGTTAGAGGTATGATCAAAATATGAACAGGATTTATTGACGGTTTTCAA	TTCTTAGATTCGTCAAAATACCTACA	57.696	TTGAAAACCGTCAATAAATCCTG	60.219	148
CL1813.Contig3_All_1599_2	TATATATATATA	TA(2*6)	3006	12	TTGAAAACCGTCAATAAATCCTGTTCATATTTTGATCATACCTCTAACGATTCTTAGATTCGTCAAAATACCTACAGTATGTGTATATATATG[TATATATATATA]CATATATATACACATACTGTAGGTATTTTGACGAATCTAAGAA	TTGAAAACCGTCAATAAATCCTG	60.219	TTCTTAGATTCGTCAAAATACCTACA	57.696	148
CL1813.Contig3_All_1599_3	TATATATATATA	TA(2*6)	3006	12	TTCTTAGATTCGTCAAAATACCTACAGTATGTGTATATATATG[TATATATATATA]CATATATATACACATACTGTAGGTATTTTGACGAATCTAAGAATCGTTAGAGGTATGATCAAAATATGAACAGGATTTATTGACGGTTT	TTCTTAGATTCGTCAAAATACCTACA	57.696	AAACCGTCAATAAATCCTGTTCA	59.765	144
CL1813.Contig3_All_1599_4	TATATATATATA	TA(2*6)	3006	12	TTCTTAGATTCGTCAAAATACCTACAGTATGTGTATATATATG[TATATATATATA]CATATATATACACATACTGTAGGTATTTTGACGAATCTAAGAATCGTTAGAGGTATGATCAAAATATGAACAGGATTTATTGACGGTTTTCA	TTCTTAGATTCGTCAAAATACCTACA	57.696	TGAAAACCGTCAATAAATCCTGT	59.765	147
CL1813.Contig3_All_1599_5	TATATATATATA	TA(2*6)	3006	12	AAACCGTCAATAAATCCTGTTCATATTTTGATCATACCTCTAACGATTCTTAGATTCGTCAAAATACCTACAGTATGTGTATATATATG[TATATATATATA]CATATATATACACATACTGTAGGTATTTTGACGAATCTAAGAA	AAACCGTCAATAAATCCTGTTCA	59.765	TTCTTAGATTCGTCAAAATACCTACA	57.696	144
CL182.Contig1_All_174_1	GCAGCAGCAGCAGCA	GCA(3*5)	689	15	CGCCATAAGGTATCAGGTATGAGCAGTGCAAATGTGGTCCACCAGAATGCAGCAGCAGTTGGTGCTGTT[GCAGCAGCAGCAGCA]GCTGGGGCCACCCAAGGATCTGGTCAGTTCCAAAGGTTAAA	CGCCATAAGGTATCAGGTATGAG	59.891	TTTAACCTTTGGAACTGACCAGA	60.022	125
CL182.Contig1_All_174_2	GCAGCAGCAGCAGCA	GCA(3*5)	689	15	CGCCATAAGGTATCAGGTATGAGCAGTGCAAATGTGGTCCACCAGAATGCAGCAGCAGTTGGTGCTGTT[GCAGCAGCAGCAGCA]GCTGGGGCCACCCAAGGATCTGGTCAGTTCCAAAGGTTAAAAG	CGCCATAAGGTATCAGGTATGAG	59.891	CTTTTAACCTTTGGAACTGACCA	59.564	127
CL182.Contig1_All_174_3	GCAGCAGCAGCAGCA	GCA(3*5)	689	15	CGCCATAAGGTATCAGGTATGAGCAGTGCAAATGTGGTCCACCAGAATGCAGCAGCAGTTGGTGCTGTT[GCAGCAGCAGCAGCA]GCTGGGGCCACCCAAGGATCTGGTCAGTTCCAAAGGTTAAAAGTGG	CGCCATAAGGTATCAGGTATGAG	59.891	CCACTTTTAACCTTTGGAACTGA	59.564	130
CL182.Contig1_All_174_4	GCAGCAGCAGCAGCA	GCA(3*5)	689	15	CGCCATAAGGTATCAGGTATGAGCAGTGCAAATGTGGTCCACCAGAATGCAGCAGCAGTTGGTGCTGTT[GCAGCAGCAGCAGCA]GCTGGGGCCACCCAAGGATCTGGTCAGTTCCAAAGGTTAAAAGTGGA	CGCCATAAGGTATCAGGTATGAG	59.891	TCCACTTTTAACCTTTGGAACTG	59.564	131
CL182.Contig1_All_174_5	GCAGCAGCAGCAGCA	GCA(3*5)	689	15	CGCCATAAGGTATCAGGTATGAGCAGTGCAAATGTGGTCCACCAGAATGCAGCAGCAGTTGGTGCTGTT[GCAGCAGCAGCAGCA]GCTGGGGCCACCCAAGGATCTGGTCAGTTCCAAAGGTTAAAAGTGGAAGATGC	CGCCATAAGGTATCAGGTATGAG	59.891	GCATCTTCCACTTTTAACCTTTG	59.215	137
CL1821.Contig1_All_1600_1	TATTATTATTATTATTAT	TAT(3*6)	3180	18	GTCTCGATCAAATGAGCAGTTTTCAATTAGTACTACA[TATTATTATTATTATTAT]TTAACTCTCAGAAGGAGTACTCTGAAGATTAGTTCCTCTTACATGGGTAGACTTTGTCTGAAGAAGA	GTCTCGATCAAATGAGCAGTTTT	59.781	TCTTCTTCAGACAAAGTCTACCCA	59.45	122
CL1821.Contig1_All_1600_2	TATTATTATTATTATTAT	TAT(3*6)	3180	18	CGATCAAATGAGCAGTTTTCAATTAGTACTACA[TATTATTATTATTATTAT]TTAACTCTCAGAAGGAGTACTCTGAAGATTAGTTCCTCTTACATGGGTAGACTTTGTCTGAAGAAGA	CGATCAAATGAGCAGTTTTCAAT	60.484	TCTTCTTCAGACAAAGTCTACCCA	59.45	118
CL1821.Contig1_All_1600_3	TATTATTATTATTATTAT	TAT(3*6)	3180	18	GTCTCGATCAAATGAGCAGTTTTCAATTAGTACTACA[TATTATTATTATTATTAT]TTAACTCTCAGAAGGAGTACTCTGAAGATTAGTTCCTCTTACATGGGTAGACTTTGTC	GTCTCGATCAAATGAGCAGTTTT	59.781	GACAAAGTCTACCCATGTAAGAGGA	59.947	113
CL1821.Contig1_All_1600_4	TATTATTATTATTATTAT	TAT(3*6)	3180	18	CGATCAAATGAGCAGTTTTCAATTAGTACTACA[TATTATTATTATTATTAT]TTAACTCTCAGAAGGAGTACTCTGAAGATTAGTTCCTCTTACATGGGTAGACTTTGTCTGAAGA	CGATCAAATGAGCAGTTTTCAAT	60.484	TCTTCAGACAAAGTCTACCCATGT	59.212	115
CL1821.Contig1_All_1600_5	TATTATTATTATTATTAT	TAT(3*6)	3180	18	TCTCGATCAAATGAGCAGTTTTCAATTAGTACTACA[TATTATTATTATTATTAT]TTAACTCTCAGAAGGAGTACTCTGAAGATTAGTTCCTCTTACATGGGTAGACTTTGTCTGAAGAAGA	TCTCGATCAAATGAGCAGTTTTC	60.736	TCTTCTTCAGACAAAGTCTACCCA	59.45	121
CL1823.Contig5_All_1605_1	GAAGAAGAAGAAGAAGAA	GAA(3*6)	236	18	CAGACCTTTTGTCCGTAGGTAGAATTTTTAGAATAAAATGGTGCCTTTTCTCCCAAG[GAAGAAGAAGAAGAAGAA]GGTACGTCGGGTCTACGTACTCGTTACC	CAGACCTTTTGTCCGTAGGTAGA	59.698	GGTAACGAGTACGTAGACCCGAC	61.153	103
CL1823.Contig5_All_1605_2	GAAGAAGAAGAAGAAGAA	GAA(3*6)	236	18	CAGACCTTTTGTCCGTAGGTAGAATTTTTAGAATAAAATGGTGCCTTTTCTCCCAAG[GAAGAAGAAGAAGAAGAA]GGTACGTCGGGTCTACGTACTCGTTACCGGTC	CAGACCTTTTGTCCGTAGGTAGA	59.698	GACCGGTAACGAGTACGTAGACC	61.153	107
CL1823.Contig5_All_1605_5	GAAGAAGAAGAAGAAGAA	GAA(3*6)	236	18	CAGACCTTTTGTCCGTAGGTAGAATTTTTAGAATAAAATGGTGCCTTTTCTCCCAAG[GAAGAAGAAGAAGAAGAA]GGTACGTCGGGTCTACGTACTCGTTACC	CAGACCTTTTGTCCGTAGGTAGA	59.698	GGTAACGAGTACGTAGACCCGA	60.424	103
CL1823.Contig5_All_1607_1	CCGCCGCCGCCGCCGCCGCCGCCG	CCG(3*8)	625	24	CAATTAGAGACCTTAGGTTCCCCTTCGGAGCGCGGAGTCGTCCTCCT[CCGCCGCCGCCGCCGCCGCCGCCG]CCTTCTCTAGCAATGATGGATAACCGAGGGGGGTTCTTTGCCCTAGTGAAGGAGGAGCCCACGACAGAACATGAAATGGAGACAGG	CAATTAGAGACCTTAGGTTCCCC	59.412	CCTGTCTCCATTTCATGTTCTGT	60.409	157
CL1823.Contig5_All_1607_2	CCGCCGCCGCCGCCGCCGCCGCCG	CCG(3*8)	625	24	CAATTAGAGACCTTAGGTTCCCCTTCGGAGCGCGGAGTCGTCCTCCT[CCGCCGCCGCCGCCGCCGCCGCCG]CCTTCTCTAGCAATGATGGATAACCGAGGGGGGTTCTTTGCCCTAGTGAAGGAGGAGCCCACGACAGAACATGAAATGGAGAC	CAATTAGAGACCTTAGGTTCCCC	59.412	GTCTCCATTTCATGTTCTGTCGT	60.417	154
CL1823.Contig5_All_1607_3	CCGCCGCCGCCGCCGCCGCCGCCG	CCG(3*8)	625	24	CAATTAGAGACCTTAGGTTCCCCTTCGGAGCGCGGAGTCGTCCTCCT[CCGCCGCCGCCGCCGCCGCCGCCG]CCTTCTCTAGCAATGATGGATAACCGA	CAATTAGAGACCTTAGGTTCCCC	59.412	TCGGTTATCCATCATTGCTAGAG	60.465	98
CL1823.Contig5_All_1607_4	CCGCCGCCGCCGCCGCCGCCGCCG	CCG(3*8)	625	24	CAATTAGAGACCTTAGGTTCCCCTTCGGAGCGCGGAGTCGTCCTCCT[CCGCCGCCGCCGCCGCCGCCGCCG]CCTTCTCTAGCAATGATGGATAACCGAGGGGGGTTCTTTGCCCTAGTGAAGGAGGAGCCCACGACAGAACATGAAATGGAGACAGGAC	CAATTAGAGACCTTAGGTTCCCC	59.412	GTCCTGTCTCCATTTCATGTTCT	59.498	159
CL1823.Contig5_All_1607_5	CCGCCGCCGCCGCCGCCGCCGCCG	CCG(3*8)	625	24	AGAGTCGTCAAATTAACGCAGATATTTTTTTACTTTTTTACAATTAGAGACCTTAGGTTCCCCTTCGGAGCGCGGAGTCGTCCTCCT[CCGCCGCCGCCGCCGCCGCCGCCG]CCTTCTCTAGCAATGATGGATAACCGA	AGAGTCGTCAAATTAACGCAGAT	59.342	TCGGTTATCCATCATTGCTAGAG	60.465	138
CL1825.Contig1_All_1608_1	CAGCAGCAGCAGCAGCAG	CAG(3*6)	1776	18	GTCCTCCTAATTTGAATCAGCCTCCACCTGGGATGCCGTGGCAA[CAGCAGCAGCAGCAGCAG]AAGAGGCAACGGAAGCACCGCAGCCGCAGCTGCAGCAATTCCGACGCCAGGAGCAGCAGCGTGCACAGCACTGTGGAAGCTGCTCCG	GTCCTCCTAATTTGAATCAGCCT	59.984	CGGAGCAGCTTCCACAGT	60.138	149
CL1825.Contig1_All_1608_2	CAGCAGCAGCAGCAGCAG	CAG(3*6)	1776	18	CTAATTTGAATCAGCCTCCACCTGGGATGCCGTGGCAA[CAGCAGCAGCAGCAGCAG]AAGAGGCAACGGAAGCACCGCAGCCGCAGCTGCAGCAATTCCGACGCCAGGAGCAGCAGCGTGCACAGCACTGTGGAAGCTGCTCCG	CTAATTTGAATCAGCCTCCACCT	60.82	CGGAGCAGCTTCCACAGT	60.138	143
CL1825.Contig1_All_1608_3	CAGCAGCAGCAGCAGCAG	CAG(3*6)	1776	18	TCCTCCTAATTTGAATCAGCCTCCACCTGGGATGCCGTGGCAA[CAGCAGCAGCAGCAGCAG]AAGAGGCAACGGAAGCACCGCAGCCGCAGCTGCAGCAATTCCGACGCCAGGAGCAGCAGCGTGCACAGCACTGTGGAAGCTGCTCCG	TCCTCCTAATTTGAATCAGCCTC	60.897	CGGAGCAGCTTCCACAGT	60.138	148
CL1825.Contig1_All_1608_4	CAGCAGCAGCAGCAGCAG	CAG(3*6)	1776	18	CAGTGGTCCTCCTAATTTGAATCAGCCTCCACCTGGGATGCCGTGGCAA[CAGCAGCAGCAGCAGCAG]AAGAGGCAACGGAAGCACCGCAGCCGCAGCTGCAGCAATTCCGACGCCAGGAGCAGCAGCGTGCACAGCACTGTGGAAGCTGCTCCG	CAGTGGTCCTCCTAATTTGAATC	59.014	CGGAGCAGCTTCCACAGT	60.138	154
CL1825.Contig1_All_1608_5	CAGCAGCAGCAGCAGCAG	CAG(3*6)	1776	18	TAATTTGAATCAGCCTCCACCTGGGATGCCGTGGCAA[CAGCAGCAGCAGCAGCAG]AAGAGGCAACGGAAGCACCGCAGCCGCAGCTGCAGCAATTCCGACGCCAGGAGCAGCAGCGTGCACAGCACTGTGGAAGCTGCTCCG	TAATTTGAATCAGCCTCCACCT	59.966	CGGAGCAGCTTCCACAGT	60.138	142
CL1825.Contig2_All_1612_1	CTGCTGCTGCTGCTGCTG	CTG(3*6)	6189	18	GTGCTTCCGTTGCCTCTT[CTGCTGCTGCTGCTGCTG]TTGCCACGGCATCCCAGGTGGAGGCTGATTCAAATTAGGAGGAC	GTGCTTCCGTTGCCTCTTC	60.94	GTCCTCCTAATTTGAATCAGCCT	59.984	80
CL1825.Contig2_All_1612_2	CTGCTGCTGCTGCTGCTG	CTG(3*6)	6189	18	GTGCTTCCGTTGCCTCTT[CTGCTGCTGCTGCTGCTG]TTGCCACGGCATCCCAGGTGGAGGCTGATTCAAATTAGGAGGACCACTGTTACCACCCATAAGGGGACGGGGGCCTTGGCCACCCATTGGGTTGTTCCATGAGTTCTGGTTCATTC	GTGCTTCCGTTGCCTCTTC	60.94	GAATGAACCAGAACTCATGGAAC	59.862	152
CL1825.Contig2_All_1612_3	CTGCTGCTGCTGCTGCTG	CTG(3*6)	6189	18	CGGAGCAGCTTCCACAGTGCTGTGCACGCTGCTGCTCCTGGCGTCGGAATTGCTGCAGCTGCGGCTGCGGTGCTTCCGTTGCCTCTT[CTGCTGCTGCTGCTGCTG]TTGCCACGGCATCCCAGGTGGAGGCTGATTCAAATTAGGAGGAC	CGGAGCAGCTTCCACAGT	60.138	GTCCTCCTAATTTGAATCAGCCT	59.984	149
CL1825.Contig2_All_1612_4	CTGCTGCTGCTGCTGCTG	CTG(3*6)	6189	18	TGCTTCCGTTGCCTCTT[CTGCTGCTGCTGCTGCTG]TTGCCACGGCATCCCAGGTGGAGGCTGATTCAAATTAGGAGGACCACTGTTACCACCCATAAGGGGACGGGGGCCTTGGCCACCCATTGGGTTGTTCCATGAGTTCTGGTTCATTC	TGCTTCCGTTGCCTCTTC	60.072	GAATGAACCAGAACTCATGGAAC	59.862	151
CL1825.Contig2_All_1612_5	CTGCTGCTGCTGCTGCTG	CTG(3*6)	6189	18	GTGCTTCCGTTGCCTCTT[CTGCTGCTGCTGCTGCTG]TTGCCACGGCATCCCAGGTGGAGGCTGATTCAAATTAGGAGGACCACTGTTACCACCCATAAGGGGACGGGGGCCTTGGCCACCCATTGGGTTGTTCCATGAGTTCTGGTTCAT	GTGCTTCCGTTGCCTCTTC	60.94	ATGAACCAGAACTCATGGAACAA	60.768	150
CL184.Contig1_All_179_1	TTTATTTATTTATTTATTTA	TTTA(4*5)	244	20	TTTTCTTAGAATTTTGAGAGTTGAGTATAATGACTTATTCTTATGTTTGTTCATTTACATATTTATCTATTTATTC[TTTATTTATTTATTTATTTA]CTTAGGTTAGACCGGCGAGTGCAGTAGTGGAGAGATGTACGAGTTATGCA	TTTTCTTAGAATTTTGAGAGTTGAGT	56.409	TGCATAACTCGTACATCTCTCCA	59.783	146
CL184.Contig1_All_179_2	TTTATTTATTTATTTATTTA	TTTA(4*5)	244	20	TCTGTTTATTCTTCACAAACTTTTCTTAGAATTTTGAGAGTTGAGTATAATGACTTATTCTTATGTTTGTTCATTTACATATTTATCTATTTATTC[TTTATTTATTTATTTATTTA]CTTAGGTTAGACCGGCGAGTGCAGTAGTGGAGAGATGTACG	TCTGTTTATTCTTCACAAACTTTTCTT	58.231	CGTACATCTCTCCACTACTGCAC	58.95	157
CL184.Contig1_All_179_3	TTTATTTATTTATTTATTTA	TTTA(4*5)	244	20	TTCTTCACAAACTTTTCTTAGAATTTTGAGAGTTGAGTATAATGACTTATTCTTATGTTTGTTCATTTACATATTTATCTATTTATTC[TTTATTTATTTATTTATTTA]CTTAGGTTAGACCGGCGAGTGCAGTAGTGGAGAGATGTACGAGTTATGCA	TTCTTCACAAACTTTTCTTAGAATTT	56.39	TGCATAACTCGTACATCTCTCCA	59.783	158
CL184.Contig1_All_179_4	TTTATTTATTTATTTATTTA	TTTA(4*5)	244	20	CTTTTCTTAGAATTTTGAGAGTTGAGTATAATGACTTATTCTTATGTTTGTTCATTTACATATTTATCTATTTATTC[TTTATTTATTTATTTATTTA]CTTAGGTTAGACCGGCGAGTGCAGTAGTGGAGAGATGTACGAGTTATGCA	CTTTTCTTAGAATTTTGAGAGTTGAGT	57.301	TGCATAACTCGTACATCTCTCCA	59.783	147
CL184.Contig1_All_179_5	TTTATTTATTTATTTATTTA	TTTA(4*5)	244	20	TCTGTTTATTCTTCACAAACTTTTCTTAGAATTTTGAGAGTTGAGTATAATGACTTATTCTTATGTTTGTTCATTTACATATTTATCTATTTATTC[TTTATTTATTTATTTATTTA]CTTAGGTTAGACCGGCGAGTGCAGTAGTGGAGAGATGTACG	TCTGTTTATTCTTCACAAACTTTTC	56.104	CGTACATCTCTCCACTACTGCAC	58.95	157
CL1840.Contig2_All_1631_1	GGAGGAGGAGGAGGA	GGA(3*5)	503	15	TTCTCGGAAGTCAAGTTGTGTTT[GGAGGAGGAGGAGGA]GGCCATCTTCTGAGCTCTGCTGCTAAGGGCGCGTTCACACTGACGTGGGGTAAAGGGAGGCGGGCCCTTGAGACTGTGTCTACTAAGAGCTCTTTCACACTGACGTAGGGTAA	TTCTCGGAAGTCAAGTTGTGTTT	60.192	TTACCCTACGTCAGTGTGAAAGA	58.824	151
CL1840.Contig2_All_1631_2	GGAGGAGGAGGAGGA	GGA(3*5)	503	15	TTCTCGGAAGTCAAGTTGTGTTT[GGAGGAGGAGGAGGA]GGCCATCTTCTGAGCTCTGCTGCTAAGGGCGCGTTCACACTGACGTGGGGTAAAGGGAGGCGGGCCCTTGAGACTGTGTCTACTAAGAGCTCTTTCACACTGACGTAGGGTAA	TTCTCGGAAGTCAAGTTGTGTTT	60.192	TTACCCTACGTCAGTGTGAAAGAG	59.748	151
CL1840.Contig2_All_1631_3	GGAGGAGGAGGAGGA	GGA(3*5)	503	15	TTCTCGGAAGTCAAGTTGTGTTT[GGAGGAGGAGGAGGA]GGCCATCTTCTGAGCTCTGCTGCTAAGGGCGCGTTCACACTGACGTGGGGTAAAGGGAGGCGGGCCCTTGAGACTGTGTCTACTAAGAGCTCTTTCACACTGACGTAGGGTA	TTCTCGGAAGTCAAGTTGTGTTT	60.192	TACCCTACGTCAGTGTGAAAGAG	58.457	150
CL1840.Contig2_All_1631_5	GGAGGAGGAGGAGGA	GGA(3*5)	503	15	TTCTCGGAAGTCAAGTTGTGTTT[GGAGGAGGAGGAGGA]GGCCATCTTCTGAGCTCTGCTGCTAAGGGCGCGTTCACACTGACGTGGGGTAAAGGGAGGCGGGCCCTTGAGACTGTGTCTACTAAGAGCTCTTTCACACTGACGTAGGGT	TTCTCGGAAGTCAAGTTGTGTTT	60.192	ACCCTACGTCAGTGTGAAAGAGC	61.955	149
CL1842.Contig1_All_1632_1	TAATAATAATAATAATAA	TAA(3*6)	615	18	CCTCTTGGTCCTATTCTCCACTTATTTCTCTAAAATATTCTACTGAGAAAAGATCTGCCTGACAATTTGGAGTATCTGC[TAATAATAATAATAATAA]TCCCTTCAGCATGTCAGCTGCCCCTGTAAACCCTTTCACAAAGTCTTCTCCTTCTTCCCTGA	CCTCTTGGTCCTATTCTCCACTT	60.009	TCAGGGAAGAAGGAGAAGACTTT	59.882	159
CL1842.Contig1_All_1632_2	TAATAATAATAATAATAA	TAA(3*6)	615	18	CCTCTTGGTCCTATTCTCCACTTATTTCTCTAAAATATTCTACTGAGAAAAGATCTGCCTGACAATTTGGAGTATCTGC[TAATAATAATAATAATAA]TCCCTTCAGCATGTCAGCTGCCCCTGTAAACCCTTTCACAAAGTCTTCTCCTT	CCTCTTGGTCCTATTCTCCACTT	60.009	AAGGAGAAGACTTTGTGAAAGGG	60.148	150
CL1842.Contig1_All_1632_3	TAATAATAATAATAATAA	TAA(3*6)	615	18	TTTTCCTCTTGGTCCTATTCTCCACTTATTTCTCTAAAATATTCTACTGAGAAAAGATCTGCCTGACAATTTGGAGTATCTGC[TAATAATAATAATAATAA]TCCCTTCAGCATGTCAGCTGCCCCTGTAAACCCTTTCACAAAGTCTTCTCCTT	TTTTCCTCTTGGTCCTATTCTCC	59.958	AAGGAGAAGACTTTGTGAAAGGG	60.148	154
CL1842.Contig1_All_1632_4	TAATAATAATAATAATAA	TAA(3*6)	615	18	CCTCTTGGTCCTATTCTCCACTTATTTCTCTAAAATATTCTACTGAGAAAAGATCTGCCTGACAATTTGGAGTATCTGC[TAATAATAATAATAATAA]TCCCTTCAGCATGTCAGCTGCCCCTGTAAACCCTTTCACAAAGTCTTCTCCT	CCTCTTGGTCCTATTCTCCACTT	60.009	AGGAGAAGACTTTGTGAAAGGGT	59.688	149
CL1842.Contig1_All_1632_5	TAATAATAATAATAATAA	TAA(3*6)	615	18	TTTTCCTCTTGGTCCTATTCTCCACTTATTTCTCTAAAATATTCTACTGAGAAAAGATCTGCCTGACAATTTGGAGTATCTGC[TAATAATAATAATAATAA]TCCCTTCAGCATGTCAGCTGCCCCTGTAAACCCTTTCACAAAGTCTTCTCCT	TTTTCCTCTTGGTCCTATTCTCC	59.958	AGGAGAAGACTTTGTGAAAGGGT	59.688	153
CL1903.Contig3_All_1664_1	TATATATATATATA	TA(2*7)	1014	14	TCCCCTGTGTAAATGGAGTGTTATCTATATC[TATATATATATATA]ATTATATATAGTATATACATACACACGCACACATTACAT	TCCCCTGTGTAAATGGAGTGTTA	60.628	ATGTAATGTGTGCGTGTGTATGT	57.908	84
CL1903.Contig3_All_1664_2	TATATATATATATA	TA(2*7)	1014	14	CCCCTGTGTAAATGGAGTGTTATCTATATC[TATATATATATATA]ATTATATATAGTATATACATACACACGCACACATTACAT	CCCCTGTGTAAATGGAGTGTTAT	59.187	ATGTAATGTGTGCGTGTGTATGT	57.908	83
CL1903.Contig3_All_1664_3	TATATATATATATA	TA(2*7)	1014	14	ATCCCCTGTGTAAATGGAGTGTTATCTATATC[TATATATATATATA]ATTATATATAGTATATACATACACACGCACACATTACAT	ATCCCCTGTGTAAATGGAGTGTT	60.862	ATGTAATGTGTGCGTGTGTATGT	57.908	85
CL1903.Contig3_All_1664_4	TATATATATATATA	TA(2*7)	1014	14	TCCCCTGTGTAAATGGAGTGTTATCTATATC[TATATATATATATA]ATTATATATAGTATATACATACACACGCACACATTACA	TCCCCTGTGTAAATGGAGTGTTA	60.628	TGTAATGTGTGCGTGTGTATGTA	57.606	83
CL1903.Contig3_All_1664_5	TATATATATATATA	TA(2*7)	1014	14	CCCCTGTGTAAATGGAGTGTTATCTATATC[TATATATATATATA]ATTATATATAGTATATACATACACACGCACACATTACA	CCCCTGTGTAAATGGAGTGTTAT	59.187	TGTAATGTGTGCGTGTGTATGTA	57.606	82
CL1903.Contig3_All_1665_1	GTGTGTGTGTGTGTGTGTGTGT	GT(2*11)	2745	22	TGCTGTCAGTAGAGGTGGATAGGCGCTTAGACGCCATAGTGACGTGTGATGGCACTGACTTCTCTGCTTGTTGATAA[GTGTGTGTGTGTGTGTGTGTGT]CGCGTGAAATATTTTTCCCGATACAATGCCCCTACAAATCACTCTGTA	TGCTGTCAGTAGAGGTGGATAGG	60.686	TACAGAGTGATTTGTAGGGGCAT	59.906	147
CL1903.Contig3_All_1665_2	GTGTGTGTGTGTGTGTGTGTGT	GT(2*11)	2745	22	TGCTGTCAGTAGAGGTGGATAGGCGCTTAGACGCCATAGTGACGTGTGATGGCACTGACTTCTCTGCTTGTTGATAA[GTGTGTGTGTGTGTGTGTGTGT]CGCGTGAAATATTTTTCCCGATACAATGCCCCTACAAATCACTCTGTAT	TGCTGTCAGTAGAGGTGGATAGG	60.686	ATACAGAGTGATTTGTAGGGGCA	59.906	148
CL1903.Contig3_All_1665_3	GTGTGTGTGTGTGTGTGTGTGT	GT(2*11)	2745	22	GCTGCTGTCAGTAGAGGTGGATAGGCGCTTAGACGCCATAGTGACGTGTGATGGCACTGACTTCTCTGCTTGTTGATAA[GTGTGTGTGTGTGTGTGTGTGT]CGCGTGAAATATTTTTCCCGATACAATGCCCCTACAAATCACTCTGTA	GCTGCTGTCAGTAGAGGTGGATA	60.826	TACAGAGTGATTTGTAGGGGCAT	59.906	149
CL1903.Contig3_All_1665_4	GTGTGTGTGTGTGTGTGTGTGT	GT(2*11)	2745	22	GCTGCTGTCAGTAGAGGTGGATAGGCGCTTAGACGCCATAGTGACGTGTGATGGCACTGACTTCTCTGCTTGTTGATAA[GTGTGTGTGTGTGTGTGTGTGT]CGCGTGAAATATTTTTCCCGATACAATGCCCCTACAAATCACTCTGTAT	GCTGCTGTCAGTAGAGGTGGATA	60.826	ATACAGAGTGATTTGTAGGGGCA	59.906	150
CL1903.Contig3_All_1665_5	GTGTGTGTGTGTGTGTGTGTGT	GT(2*11)	2745	22	TGCTGTCAGTAGAGGTGGATAGGCGCTTAGACGCCATAGTGACGTGTGATGGCACTGACTTCTCTGCTTGTTGATAA[GTGTGTGTGTGTGTGTGTGTGT]CGCGTGAAATATTTTTCCCGATACAATGCCCCTACAAATCACTC	TGCTGTCAGTAGAGGTGGATAGG	60.686	GAGTGATTTGTAGGGGCATTGTA	60.25	143
CL1904.Contig1_All_1666_1	TGTGTGTGTGTGTGTGTG	TG(2*9)	1569	18	TGTTGTTCAGATCGTGAAAATTGGAGGTTTCTGCAGTTTTTTGGGGTCACTGT[TGTGTGTGTGTGTGTGTG]TATAACTAGGCAGGCTATCTGTTTCTGTCGTCAT	TGTTGTTCAGATCGTGAAAATTG	60.025	ATGACGACAGAAACAGATAGCCT	59.318	105
CL1904.Contig1_All_1666_2	TGTGTGTGTGTGTGTGTG	TG(2*9)	1569	18	ACATTCTTGCAATTCCTGTTGTTCAGATCGTGAAAATTGGAGGTTTCTGCAGTTTTTTGGGGTCACTGT[TGTGTGTGTGTGTGTGTG]TATAACTAGGCAGGCTATCTGTTTCTGTCGTCAT	ACATTCTTGCAATTCCTGTTGTT	59.926	ATGACGACAGAAACAGATAGCCT	59.318	121
CL1904.Contig1_All_1666_3	TGTGTGTGTGTGTGTGTG	TG(2*9)	1569	18	TGTTGTTCAGATCGTGAAAATTGGAGGTTTCTGCAGTTTTTTGGGGTCACTGT[TGTGTGTGTGTGTGTGTG]TATAACTAGGCAGGCTATCTGTTTCTG	TGTTGTTCAGATCGTGAAAATTG	60.025	CAGAAACAGATAGCCTGCCTAGT	59.123	98
CL1904.Contig1_All_1666_5	TGTGTGTGTGTGTGTGTG	TG(2*9)	1569	18	ACATTCTTGCAATTCCTGTTGTTCAGATCGTGAAAATTGGAGGTTTCTGCAGTTTTTTGGGGTCACTGT[TGTGTGTGTGTGTGTGTG]TATAACTAGGCAGGCTATCTGTTTCTG	ACATTCTTGCAATTCCTGTTGTT	59.926	CAGAAACAGATAGCCTGCCTAGT	59.123	114
CL1906.Contig3_All_1669_1	ACACACACACAC	AC(2*6)	857	12	GCCCTACAATCTGCAGAAATACACACACAT[ACACACACACAC]AAATACACACACACATACACATACTTCACCTCCAAAGTAACTCTTGATATTAAAAGACATCAAAATTAATAAAATAAAAAAAAAAGAGACCAAATGACCTTCC	GCCCTACAATCTGCAGAAATACA	60.503	GGAAGGTCATTTGGTCTCTTTTT	59.874	145
CL1906.Contig3_All_1669_2	ACACACACACAC	AC(2*6)	857	12	TGCCCTACAATCTGCAGAAATACACACACAT[ACACACACACAC]AAATACACACACACATACACATACTTCACCTCCAAAGTAACTCTTGATATTAAAAGACATCAAAATTAATAAAATAAAAAAAAAAGAGACCAAATGACCTTCC	TGCCCTACAATCTGCAGAAATAC	60.503	GGAAGGTCATTTGGTCTCTTTTT	59.874	146
CL1906.Contig3_All_1669_3	ACACACACACAC	AC(2*6)	857	12	GCCCTACAATCTGCAGAAATACACACACAT[ACACACACACAC]AAATACACACACACATACACATACTTCACCTCCAAAGTAACTCTTGATATTAAAAGACATCAAAATTAATAAAATAAAAAAAAAAGAGACCAAATGACCTTCCACT	GCCCTACAATCTGCAGAAATACA	60.503	AGTGGAAGGTCATTTGGTCTCTT	60.395	148
CL1906.Contig3_All_1669_4	ACACACACACAC	AC(2*6)	857	12	TGCCCTACAATCTGCAGAAATACACACACAT[ACACACACACAC]AAATACACACACACATACACATACTTCACCTCCAAAGTAACTCTTGATATTAAAAGACATCAAAATTAATAAAATAAAAAAAAAAGAGACCAAATGACCTTCCACT	TGCCCTACAATCTGCAGAAATAC	60.503	AGTGGAAGGTCATTTGGTCTCTT	60.395	149
CL1906.Contig3_All_1669_5	ACACACACACAC	AC(2*6)	857	12	GCCCTACAATCTGCAGAAATACACACACAT[ACACACACACAC]AAATACACACACACATACACATACTTCACCTCCAAAGTAACTCTTGATATTAAAAGACATCAAAATTAATAAAATAAAAAAAAAAGAGACCAAATGACCTTCCAC	GCCCTACAATCTGCAGAAATACA	60.503	GTGGAAGGTCATTTGGTCTCTTT	60.737	147
CL1906.Contig3_All_1670_1	CACACACACACACACA	CA(2*8)	1415	16	TTTTTAACACCCAGAAAAACCCTGTCTAACCAGTCAATTG[CACACACACACACACA]GCAAGCAAGCAGGACAATGCTCCTTCCTACAGAACAAAGACCACCGCAAGTACCTACCTGGGGACATATGTAACCAATTTCCACCAAACAAA	TTTTTAACACCCAGAAAAACCCT	60.126	TTTGTTTGGTGGAAATTGGTTAC	60.01	148
CL1906.Contig3_All_1670_2	CACACACACACACACA	CA(2*8)	1415	16	TTTTTAACACCCAGAAAAACCCTGTCTAACCAGTCAATTG[CACACACACACACACA]GCAAGCAAGCAGGACAATGCTCCTTCCTACAGAACAAAGACCACCGCAAGTACCTACCTGGGGACATATGTAACCAATTTCCACCAAACAAAC	TTTTTAACACCCAGAAAAACCCT	60.126	GTTTGTTTGGTGGAAATTGGTTA	60.01	149
CL1906.Contig3_All_1670_3	CACACACACACACACA	CA(2*8)	1415	16	CTTTTTAACACCCAGAAAAACCCTGTCTAACCAGTCAATTG[CACACACACACACACA]GCAAGCAAGCAGGACAATGCTCCTTCCTACAGAACAAAGACCACCGCAAGTACCTACCTGGGGACATATGTAACCAATTTCCACCAAACAAA	CTTTTTAACACCCAGAAAAACCC	60.126	TTTGTTTGGTGGAAATTGGTTAC	60.01	149
CL1906.Contig3_All_1670_4	CACACACACACACACA	CA(2*8)	1415	16	CTTTTTAACACCCAGAAAAACCCTGTCTAACCAGTCAATTG[CACACACACACACACA]GCAAGCAAGCAGGACAATGCTCCTTCCTACAGAACAAAGACCACCGCAAGTACCTACCTGGGGACATATGTAACCAATTTCCACCAAACAAAC	CTTTTTAACACCCAGAAAAACCC	60.126	GTTTGTTTGGTGGAAATTGGTTA	60.01	150
CL1906.Contig3_All_1670_5	CACACACACACACACA	CA(2*8)	1415	16	TTTTTAACACCCAGAAAAACCCTGTCTAACCAGTCAATTG[CACACACACACACACA]GCAAGCAAGCAGGACAATGCTCCTTCCTACAGAACAAAGACCACCGCAAGTACCTACCTGGGGACATATGTAACCAATTTCCACCAAACAAACTAA	TTTTTAACACCCAGAAAAACCCT	60.126	TTAGTTTGTTTGGTGGAAATTGG	60.128	152
CL1923.Contig1_All_1672_1	TGTGTGTGTGTG	TG(2*6)	520	12	TCAAGCACCAGAGTCATAAAGGTAGGTATTTCAAAAGAAAACACAAC[TGTGTGTGTGTG]CTTAGAGGATGAGGGATCAAGTTATGAAAGGGAGGAGGATAATGACTGAAG	TCAAGCACCAGAGTCATAAAGGT	60.178	CTTCAGTCATTATCCTCCTCCCT	59.975	110
CL1923.Contig1_All_1672_2	TGTGTGTGTGTG	TG(2*6)	520	12	CACATCAAGCACCAGAGTCATAAAGGTAGGTATTTCAAAAGAAAACACAAC[TGTGTGTGTGTG]CTTAGAGGATGAGGGATCAAGTTATGAAAGGGAGGAGGATAATGACTGAAG	CACATCAAGCACCAGAGTCATAA	60.183	CTTCAGTCATTATCCTCCTCCCT	59.975	114
CL1923.Contig1_All_1672_3	TGTGTGTGTGTG	TG(2*6)	520	12	TCAAGCACCAGAGTCATAAAGGTAGGTATTTCAAAAGAAAACACAAC[TGTGTGTGTGTG]CTTAGAGGATGAGGGATCAAGTTATGAAAGGGAGGAGGATAATGACTGAAGTCTTTGCAAGGAACATCTGTAGACACAATGCCA	TCAAGCACCAGAGTCATAAAGGT	60.178	TGGCATTGTGTCTACAGATGTTC	60.052	143
CL1923.Contig1_All_1672_4	TGTGTGTGTGTG	TG(2*6)	520	12	CACATCAAGCACCAGAGTCATAAAGGTAGGTATTTCAAAAGAAAACACAAC[TGTGTGTGTGTG]CTTAGAGGATGAGGGATCAAGTTATGAAAGGGAGGAGGATAATGACTGAAGTCTTTGCAAGGAACATCTGTAGACACAATGCCA	CACATCAAGCACCAGAGTCATAA	60.183	TGGCATTGTGTCTACAGATGTTC	60.052	147
CL1923.Contig1_All_1672_5	TGTGTGTGTGTG	TG(2*6)	520	12	TCAAGCACCAGAGTCATAAAGGTAGGTATTTCAAAAGAAAACACAAC[TGTGTGTGTGTG]CTTAGAGGATGAGGGATCAAGTTATGAAAGGGAGGAGGATAATGACTGAAGT	TCAAGCACCAGAGTCATAAAGGT	60.178	ACTTCAGTCATTATCCTCCTCCC	59.852	111
CL1938.Contig1_All_1675_1	ACACACACACAC	AC(2*6)	1607	12	GAAACAACATGCAAAGCACTACAGTCG[ACACACACACAC]TTGTCACTAAAATCCAATAATAAGAACAATGATATGTCTTTGATCACTTTAGCCTCTACAGCGGACAACAATTTCTATTTGGCGTGGCTATAACGGACTTAATCA	GAAACAACATGCAAAGCACTACA	60.221	TGATTAAGTCCGTTATAGCCACG	60.38	144
CL1938.Contig1_All_1675_2	ACACACACACAC	AC(2*6)	1607	12	GAAACAACATGCAAAGCACTACAGTCG[ACACACACACAC]TTGTCACTAAAATCCAATAATAAGAACAATGATATGTCTTTGATCACTTTAGCCTCTACAGCGGACAACAATTTCTATTTGGCGTGGCTATAAC	GAAACAACATGCAAAGCACTACA	60.221	GTTATAGCCACGCCAAATAGAAA	59.569	133
CL1938.Contig1_All_1675_3	ACACACACACAC	AC(2*6)	1607	12	GAAGAAGAAACAACATGCAAAGCACTACAGTCG[ACACACACACAC]TTGTCACTAAAATCCAATAATAAGAACAATGATATGTCTTTGATCACTTTAGCCTCTACAGCGGACAACAATTTCTATTTGGCGTGGCTATAACGGACTTAATCA	GAAGAAGAAACAACATGCAAAGC	60.29	TGATTAAGTCCGTTATAGCCACG	60.38	150
CL1938.Contig1_All_1675_4	ACACACACACAC	AC(2*6)	1607	12	GAAGAAGAAACAACATGCAAAGCACTACAGTCG[ACACACACACAC]TTGTCACTAAAATCCAATAATAAGAACAATGATATGTCTTTGATCACTTTAGCCTCTACAGCGGACAACAATTTCTATTTGGCGTGGCTATAAC	GAAGAAGAAACAACATGCAAAGC	60.29	GTTATAGCCACGCCAAATAGAAA	59.569	139
CL1938.Contig1_All_1675_5	ACACACACACAC	AC(2*6)	1607	12	GAAACAACATGCAAAGCACTACAGTCG[ACACACACACAC]TTGTCACTAAAATCCAATAATAAGAACAATGATATGTCTTTGATCACTTTAGCCTCTACAGCGGACAACAATTTCTATTTGGCGTG	GAAACAACATGCAAAGCACTACA	60.221	CACGCCAAATAGAAATTGTTGTC	60.743	125
CL1946.Contig1_All_1677_1	TCTTCTTCTTCTTCTTCT	TCT(3*6)	5352	18	TAGGGGTCGTAGGGAGGGTAATAGGGC[TCTTCTTCTTCTTCTTCT]TCGGCGTCCTCTCCTTCGCCTTCTGCAGGTTGGTAGTCTTCCTCACCGCCGGCGCCGTTGTAGGTGTACTCTCCTCCTTCGTATGGA	TAGGGGTCGTAGGGAGGGTAATA	61.983	TCCATACGAAGGAGGAGAGTACA	60.137	132
CL1946.Contig1_All_1677_2	TCTTCTTCTTCTTCTTCT	TCT(3*6)	5352	18	TAGGGGTCGTAGGGAGGGTAATAGGGC[TCTTCTTCTTCTTCTTCT]TCGGCGTCCTCTCCTTCGCCTTCTGCAGGTTGGTAGTCTTCCTCACCGCCGGCGCCGTTGTAGGTGTACTCTCCTCCTTCG	TAGGGGTCGTAGGGAGGGTAATA	61.983	CGAAGGAGGAGAGTACACCTACA	59.818	126
CL1946.Contig1_All_1677_3	TCTTCTTCTTCTTCTTCT	TCT(3*6)	5352	18	TAGGGGTCGTAGGGAGGGTAATAGGGC[TCTTCTTCTTCTTCTTCT]TCGGCGTCCTCTCCTTCGCCTTCTGCAGGTTGGTAGTCTTCCTCACCGCCGGCGCCGTTGTAGGTGTACTCTCCTCCTTCGTATGGATACTCTCC	TAGGGGTCGTAGGGAGGGTAATA	61.983	GGAGAGTATCCATACGAAGGAGG	60.335	140
CL1946.Contig1_All_1677_4	TCTTCTTCTTCTTCTTCT	TCT(3*6)	5352	18	TAGGGGTCGTAGGGAGGGTAATAGGGC[TCTTCTTCTTCTTCTTCT]TCGGCGTCCTCTCCTTCGCCTTCTGCAGGTTGGTAGTCTTCCTCACCGCCGGCGCCGTTGTAGGTGTACTCTCCTCCTTCGTATGGATACTCTCCA	TAGGGGTCGTAGGGAGGGTAATA	61.983	TGGAGAGTATCCATACGAAGGAG	59.623	141
CL1946.Contig1_All_1677_5	TCTTCTTCTTCTTCTTCT	TCT(3*6)	5352	18	TAGGGGTCGTAGGGAGGGTAATAGGGC[TCTTCTTCTTCTTCTTCT]TCGGCGTCCTCTCCTTCGCCTTCTGCAGGTTGGTAGTCTTCCTCACCGCCGGCGCCGTTGTAGGTGTACTCTCCTCCTTCGTATG	TAGGGGTCGTAGGGAGGGTAATA	61.983	CATACGAAGGAGGAGAGTACACC	59.18	130
CL1948.Contig2_All_1680_2	AGAGAGAGAGAG	AG(2*6)	1392	12	CTGAAACTGCTCTAAGGCACAATTCACACTATGTTTATTAAAACTTCTGTCAACTATCAGCTGTCAAAAACAGAGAGAA[AGAGAGAGAGAG]GGGGGGGGGGTCCTGCTAATTATTATCAGAAGTTAACAACCTTCAGCAGC	CTGAAACTGCTCTAAGGCACAAT	59.961	GCTGCTGAAGGTTGTTAACTTCT	59.145	141
CL1948.Contig2_All_1680_3	AGAGAGAGAGAG	AG(2*6)	1392	12	CCCTGTTCTAAGAAGCAATCTGAAACTGCTCTAAGGCACAATTCACACTATGTTTATTAAAACTTCTGTCAACTATCAGCTGTCAAAAACAGAGAGAA[AGAGAGAGAGAG]GGGGGGGGGGTCCTGCTAATTATTATCAGAAGTTAACAACCTTCAGCAGC	CCCTGTTCTAAGAAGCAATCTGA	59.9	GCTGCTGAAGGTTGTTAACTTCT	59.145	160
CL1948.Contig2_All_1680_4	AGAGAGAGAGAG	AG(2*6)	1392	12	CTGAAACTGCTCTAAGGCACAATTCACACTATGTTTATTAAAACTTCTGTCAACTATCAGCTGTCAAAAACAGAGAGAA[AGAGAGAGAGAG]GGGGGGGGGGTCCTGCTAATTATTATCAGAAGTTAACAACCTTCAGCA	CTGAAACTGCTCTAAGGCACAAT	59.961	TGCTGAAGGTTGTTAACTTCTGA	59.074	139
CL1948.Contig2_All_1680_5	AGAGAGAGAGAG	AG(2*6)	1392	12	AACTGCTCTAAGGCACAATTCACACTATGTTTATTAAAACTTCTGTCAACTATCAGCTGTCAAAAACAGAGAGAA[AGAGAGAGAGAG]GGGGGGGGGGTCCTGCTAATTATTATCAGAAGTTAACAACCTTCAGCAGC	AACTGCTCTAAGGCACAATTCAC	59.839	GCTGCTGAAGGTTGTTAACTTCT	59.145	137
CL1954.Contig2_All_1686_1	AGCAGCAGCAGCAGC	AGC(3*5)	407	15	AGTCCAGCACTGACAACACTAGCAATAATACTAGTAGT[AGCAGCAGCAGCAGC]AGTAGTCAAGAAAACGACCCCCAACACAGCAACAAAGAAGGGACGCAGGCCTCGCAGTCAGGAGAGGCTCCGACAGAAACCACCGTTGCTCAGACATCAGGTGAACT	AGTCCAGCACTGACAACACTAGC	60.92	AGTTCACCTGATGTCTGAGCAAC	60.736	160
CL1954.Contig2_All_1686_2	AGCAGCAGCAGCAGC	AGC(3*5)	407	15	GTCCAGCACTGACAACACTAGCAATAATACTAGTAGT[AGCAGCAGCAGCAGC]AGTAGTCAAGAAAACGACCCCCAACACAGCAACAAAGAAGGGACGCAGGCCTCGCAGTCAGGAGAGGCTCCGACAGAAACCACCGTTGCTCAGACATCAGGTGAACT	GTCCAGCACTGACAACACTAGC	59.983	AGTTCACCTGATGTCTGAGCAAC	60.736	159
CL1954.Contig2_All_1686_3	AGCAGCAGCAGCAGC	AGC(3*5)	407	15	CAGCACTGACAACACTAGCAATAATACTAGTAGT[AGCAGCAGCAGCAGC]AGTAGTCAAGAAAACGACCCCCAACACAGCAACAAAGAAGGGACGCAGGCCTCGCAGTCAGGAGAGGCTCCGACAGAAACCACCGTTGCTCAGACATCAGGTGAACTGTCA	CAGCACTGACAACACTAGCAATAA	59.53	TGACAGTTCACCTGATGTCTGAG	60.35	160
CL1954.Contig2_All_1686_4	AGCAGCAGCAGCAGC	AGC(3*5)	407	15	AGTCCAGCACTGACAACACTAGCAATAATACTAGTAGT[AGCAGCAGCAGCAGC]AGTAGTCAAGAAAACGACCCCCAACACAGCAACAAAGAAGGGACGCAGGCCTCGCAGTCAGGAGAGGCTCCGACAGAAACCACCGTTGCTCAGACATCAGGTGAACT	AGTCCAGCACTGACAACACTAGC	60.92	AGTTCACCTGATGTCTGAGCAA	59.914	160
CL1954.Contig2_All_1686_5	AGCAGCAGCAGCAGC	AGC(3*5)	407	15	GTCCAGCACTGACAACACTAGCAATAATACTAGTAGT[AGCAGCAGCAGCAGC]AGTAGTCAAGAAAACGACCCCCAACACAGCAACAAAGAAGGGACGCAGGCCTCGCAGTCAGGAGAGGCTCCGACAGAAACCACCGTTGCTCAGACATCAGGTGAACT	GTCCAGCACTGACAACACTAGC	59.983	AGTTCACCTGATGTCTGAGCAA	59.914	159
CL1960.Contig2_All_1694_1	AAGAAGAAGAAGAAGAAGAAG	AAG(3*7)	541	21	CACACAAGTGAGAAGAGATGGAGAGA[AAGAAGAAGAAGAAGAAGAAG]AAAGTAAAAGTAATTTTTCGGGATACTGAAAAGAATTGTTAAGGAATCAGTAAGAATCTGTCTATTCAATAACTAAACTTACTAAAAAAAATTTAGGGAAACGTCATGAGTCA	CACACAAGTGAGAAGAGATGGAG	59.002	TGACTCATGACGTTTCCCTAAAT	59.885	160
CL1960.Contig2_All_1694_2	AAGAAGAAGAAGAAGAAGAAG	AAG(3*7)	541	21	CACAAGTGAGAAGAGATGGAGAGA[AAGAAGAAGAAGAAGAAGAAG]AAAGTAAAAGTAATTTTTCGGGATACTGAAAAGAATTGTTAAGGAATCAGTAAGAATCTGTCTATTCAATAACTAAACTTACTAAAAAAAATTTAGGGAAACGTCATGAGTCA	CACAAGTGAGAAGAGATGGAGAGA	60.053	TGACTCATGACGTTTCCCTAAAT	59.885	158
CL1960.Contig2_All_1694_3	AAGAAGAAGAAGAAGAAGAAG	AAG(3*7)	541	21	CACAAGTGAGAAGAGATGGAGAGA[AAGAAGAAGAAGAAGAAGAAG]AAAGTAAAAGTAATTTTTCGGGATACTGAAAAGAATTGTTAAGGAATCAGTAAGAATCTGTCTATTCAATAACTAAACTTACTAAAAAAAATTTAGGGAAACGTCATGAGTCA	CACAAGTGAGAAGAGATGGAGAG	58.201	TGACTCATGACGTTTCCCTAAAT	59.885	158
CL1960.Contig2_All_1694_4	AAGAAGAAGAAGAAGAAGAAG	AAG(3*7)	541	21	CACAAGTGAGAAGAGATGGAGAGA[AAGAAGAAGAAGAAGAAGAAG]AAAGTAAAAGTAATTTTTCGGGATACTGAAAAGAATTGTTAAGGAATCAGTAAGAATCTGTCTATTCAATAACTAAACTTACTAAAAAAAATTTAGGGAAACGTCATGAGTCAA	CACAAGTGAGAAGAGATGGAGAGA	60.053	TTGACTCATGACGTTTCCCTAAA	60.863	159
CL1960.Contig2_All_1694_5	AAGAAGAAGAAGAAGAAGAAG	AAG(3*7)	541	21	CACAAGTGAGAAGAGATGGAGAGA[AAGAAGAAGAAGAAGAAGAAG]AAAGTAAAAGTAATTTTTCGGGATACTGAAAAGAATTGTTAAGGAATCAGTAAGAATCTGTCTATTCAATAACTAAACTTACTAAAAAAAATTTAGGGAAACGTCATGAGTCAAA	CACAAGTGAGAAGAGATGGAGAGA	60.053	TTTGACTCATGACGTTTCCCTAA	60.863	160
CL1960.Contig2_All_1695_1	ATATATATATAT	AT(2*6)	2259	12	ATCAGAAAATGGAGGCTCGTTATCAGAAGACGTGGCTCCTGTATATACATATACGCTATAC[ATATATATATAT]ACCTACATGAAAGAATACCAGGGATATCTGAGTGTATGGA	ATCAGAAAATGGAGGCTCGTTAT	60.335	TCCATACACTCAGATATCCCTGG	60.214	113
CL1960.Contig2_All_1695_2	ATATATATATAT	AT(2*6)	2259	12	ATCAGAAAATGGAGGCTCGTTATCAGAAGACGTGGCTCCTGTATATACATATACGCTATAC[ATATATATATAT]ACCTACATGAAAGAATACCAGGGATATCTGAGTGTATGGAGGTACTGAAAGTATATTTAAGAGGAGGAGGAGAGAAACGATTTGAC	ATCAGAAAATGGAGGCTCGTTAT	60.335	GTCAAATCGTTTCTCTCCTCCTC	60.6	159
CL1960.Contig2_All_1695_3	ATATATATATAT	AT(2*6)	2259	12	AAATGGAGGCTCGTTATCAGAAGACGTGGCTCCTGTATATACATATACGCTATAC[ATATATATATAT]ACCTACATGAAAGAATACCAGGGATATCTGAGTGTATGGAGGTACTGAAAGTATATTTAAGAGGAGGAGGAGAGAAACGATTTGACACTG	AAATGGAGGCTCGTTATCAGAAG	60.941	CAGTGTCAAATCGTTTCTCTCCT	59.803	157
CL1960.Contig2_All_1695_4	ATATATATATAT	AT(2*6)	2259	12	AGAAAATGGAGGCTCGTTATCAGAAGACGTGGCTCCTGTATATACATATACGCTATAC[ATATATATATAT]ACCTACATGAAAGAATACCAGGGATATCTGAGTGTATGGAGGTACTGAAAGTATATTTAAGAGGAGGAGGAGAGAAACGATTTGACACTG	AGAAAATGGAGGCTCGTTATCAG	60.941	CAGTGTCAAATCGTTTCTCTCCT	59.803	160
CL1960.Contig2_All_1695_5	ATATATATATAT	AT(2*6)	2259	12	AAATGGAGGCTCGTTATCAGAAGACGTGGCTCCTGTATATACATATACGCTATAC[ATATATATATAT]ACCTACATGAAAGAATACCAGGGATATCTGAGTGTATGGA	AAATGGAGGCTCGTTATCAGAAG	60.941	TCCATACACTCAGATATCCCTGG	60.214	107
CL1971.Contig3_All_1705_1	CTCTCTCTCTCTCTCTCTCT	CT(2*10)	380	20	CGTTTGCCGTTTAAATTCTTTAGCCGTTATGACTGCCGCTGTCTCCAGGAAG[CTCTCTCTCTCTCTCTCTCT]GCTCAGTAGGGACTGTTTCATAAGC	CGTTTGCCGTTTAAATTCTTTAG	59.283	GCTTATGAAACAGTCCCTACTGA	57.588	97
CL1971.Contig3_All_1705_2	CTCTCTCTCTCTCTCTCTCT	CT(2*10)	380	20	TTTGCCGTTTAAATTCTTTAGCCGTTATGACTGCCGCTGTCTCCAGGAAG[CTCTCTCTCTCTCTCTCTCT]GCTCAGTAGGGACTGTTTCATAAGC	TTTGCCGTTTAAATTCTTTAGCC	60.758	GCTTATGAAACAGTCCCTACTGA	57.588	95
CL1971.Contig3_All_1705_3	CTCTCTCTCTCTCTCTCTCT	CT(2*10)	380	20	CGTTTGCCGTTTAAATTCTTTAGCCGTTATGACTGCCGCTGTCTCCAGGAAG[CTCTCTCTCTCTCTCTCTCT]GCTCAGTAGGGACTGTTTCATAAGC	CGTTTGCCGTTTAAATTCTTTAG	59.283	GCTTATGAAACAGTCCCTACTGAG	58.547	97
CL1971.Contig3_All_1705_4	CTCTCTCTCTCTCTCTCTCT	CT(2*10)	380	20	CGTTTGCCGTTTAAATTCTTTAGCCGTTATGACTGCCGCTGTCTCCAGGAAG[CTCTCTCTCTCTCTCTCTCT]GCTCAGTAGGGACTGTTTCATAAGCT	CGTTTGCCGTTTAAATTCTTTAG	59.283	AGCTTATGAAACAGTCCCTACTGA	58.547	98
CL1971.Contig3_All_1705_5	CTCTCTCTCTCTCTCTCTCT	CT(2*10)	380	20	TTTGCCGTTTAAATTCTTTAGCCGTTATGACTGCCGCTGTCTCCAGGAAG[CTCTCTCTCTCTCTCTCTCT]GCTCAGTAGGGACTGTTTCATAAGC	TTTGCCGTTTAAATTCTTTAGCC	60.758	GCTTATGAAACAGTCCCTACTGAG	58.547	95
CL1976.Contig3_All_1727_1	GATGAGGATGAGGATGAGGATGAG	GATGAG(6*4)	1008	24	TGATGATTTTGAATTCTTCCCATGTGAGGTTTCATCCAAAGATCATGACGAGGAAGATGACGATACTGAT[GATGAGGATGAGGATGAGGATGAG]GAGGATGAGGATTATGAACTTAAAGATGATGAGGCTCTGGTGATTGATGAGGATTATGCACCAAC	TGATGATTTTGAATTCTTCCCAT	59.672	GTTGGTGCATAATCCTCATCAAT	60.095	159
CL1976.Contig3_All_1727_2	GATGAGGATGAGGATGAGGATGAG	GATGAG(6*4)	1008	24	AAAGATCATGACGAGGAAGATGACGATACTGAT[GATGAGGATGAGGATGAGGATGAG]GAGGATGAGGATTATGAACTTAAAGATGATGAGGCTCTGGTGATTGATGAGGATTATGCACCAACATCCTCCTCAGAAGAAT	AAAGATCATGACGAGGAAGATGA	60.089	ATTCTTCTGAGGAGGATGTTGGT	60.363	139
CL1976.Contig3_All_1727_3	GATGAGGATGAGGATGAGGATGAG	GATGAG(6*4)	1008	24	AAAGATCATGACGAGGAAGATGACGATACTGAT[GATGAGGATGAGGATGAGGATGAG]GAGGATGAGGATTATGAACTTAAAGATGATGAGGCTCTGGTGATTGATGAGGATTA	AAAGATCATGACGAGGAAGATGA	60.089	TAATCCTCATCAATCACCAGAGC	60.465	113
CL1976.Contig3_All_1727_4	GATGAGGATGAGGATGAGGATGAG	GATGAG(6*4)	1008	24	CATGTGAGGTTTCATCCAAAGATCATGACGAGGAAGATGACGATACTGAT[GATGAGGATGAGGATGAGGATGAG]GAGGATGAGGATTATGAACTTAAAGATGATGAGGCTCTGGTGATTGATGAGGATTATGCACCAACATCCTCCTCAGAAGAAT	CATGTGAGGTTTCATCCAAAGAT	60.235	ATTCTTCTGAGGAGGATGTTGGT	60.363	156
CL1976.Contig3_All_1727_5	GATGAGGATGAGGATGAGGATGAG	GATGAG(6*4)	1008	24	CATGTGAGGTTTCATCCAAAGATCATGACGAGGAAGATGACGATACTGAT[GATGAGGATGAGGATGAGGATGAG]GAGGATGAGGATTATGAACTTAAAGATGATGAGGCTCTGGTGATTGATGAGGATTA	CATGTGAGGTTTCATCCAAAGAT	60.235	TAATCCTCATCAATCACCAGAGC	60.465	130
CL1984.Contig1_All_1730_1	AAAAAAAAAAAAA	A(1*13)	5429	13	AGCAAATATCCCATTTCATTCAACTGCAAAAAAAAAAAAATAAATAAAT[ACACACACACACACACAC]TCCTTAACTAGATCCCTCACAAGATATAACACAATCTCTTCATATGAGAAAACTACAAAAGTCATCCAGTGTTTTGACTCAACCTTT	AGCAAATATCCCATTTCATTCAA	59.705	AAAGGTTGAGTCAAAACACTGGA	60.061	154
CL1984.Contig1_All_1730_2	AAAAAAAAAAAAA	A(1*13)	5429	13	AAGCAAATATCCCATTTCATTCAACTGCAAAAAAAAAAAAATAAATAAAT[ACACACACACACACACAC]TCCTTAACTAGATCCCTCACAAGATATAACACAATCTCTTCATATGAGAAAACTACAAAAGTCATCCAGTGTTTTGACTCAACCTTT	AAGCAAATATCCCATTTCATTCA	59.705	AAAGGTTGAGTCAAAACACTGGA	60.061	155
CL1984.Contig1_All_1730_3	AAAAAAAAAAAAA	A(1*13)	5429	13	TGAAAGCAAATATCCCATTTCATTCAACTGCAAAAAAAAAAAAATAAATAAAT[ACACACACACACACACAC]TCCTTAACTAGATCCCTCACAAGATATAACACAATCTCTTCATATGAGAAAACTACAAAAGTCATCCAGTGTTTTGACTCAACCTTT	TGAAAGCAAATATCCCATTTCAT	59.705	AAAGGTTGAGTCAAAACACTGGA	60.061	158
CL1984.Contig1_All_1730_4	AAAAAAAAAAAAA	A(1*13)	5429	13	GCAAATATCCCATTTCATTCAACTGCAAAAAAAAAAAAATAAATAAAT[ACACACACACACACACAC]TCCTTAACTAGATCCCTCACAAGATATAACACAATCTCTTCATATGAGAAAACTACAAAAGTCATCCAGTGTTTTGACTCAACCTTT	GCAAATATCCCATTTCATTCAAC	59.585	AAAGGTTGAGTCAAAACACTGGA	60.061	153
CL1984.Contig1_All_1730_5	AAAAAAAAAAAAA	A(1*13)	5429	13	AGCAAATATCCCATTTCATTCAACTGCAAAAAAAAAAAAATAAATAAAT[ACACACACACACACACAC]TCCTTAACTAGATCCCTCACAAGATATAACACAATCTCTTCATATGAGAAAACTACAAAAGTCATCCAGTGTTTTGACTCAACCT	AGCAAATATCCCATTTCATTCAA	59.705	AGGTTGAGTCAAAACACTGGATG	60.442	152
CL1984.Contig1_All_1731_1	ACACACACACACACACAC	AC(2*9)	5451	18	AGCAAATATCCCATTTCATTCAACTGCAAAAAAAAAAAAATAAATAAAT[ACACACACACACACACAC]TCCTTAACTAGATCCCTCACAAGATATAACACAATCTCTTCATATGAGAAAACTACAAAAGTCATCCAGTGTTTTGACTCAACCTTT	AGCAAATATCCCATTTCATTCAA	59.705	AAAGGTTGAGTCAAAACACTGGA	60.061	154
CL1984.Contig1_All_1731_2	ACACACACACACACACAC	AC(2*9)	5451	18	AAGCAAATATCCCATTTCATTCAACTGCAAAAAAAAAAAAATAAATAAAT[ACACACACACACACACAC]TCCTTAACTAGATCCCTCACAAGATATAACACAATCTCTTCATATGAGAAAACTACAAAAGTCATCCAGTGTTTTGACTCAACCTTT	AAGCAAATATCCCATTTCATTCA	59.705	AAAGGTTGAGTCAAAACACTGGA	60.061	155
CL1984.Contig1_All_1731_3	ACACACACACACACACAC	AC(2*9)	5451	18	TGAAAGCAAATATCCCATTTCATTCAACTGCAAAAAAAAAAAAATAAATAAAT[ACACACACACACACACAC]TCCTTAACTAGATCCCTCACAAGATATAACACAATCTCTTCATATGAGAAAACTACAAAAGTCATCCAGTGTTTTGACTCAACCTTT	TGAAAGCAAATATCCCATTTCAT	59.705	AAAGGTTGAGTCAAAACACTGGA	60.061	158
CL1984.Contig1_All_1731_4	ACACACACACACACACAC	AC(2*9)	5451	18	GCAAATATCCCATTTCATTCAACTGCAAAAAAAAAAAAATAAATAAAT[ACACACACACACACACAC]TCCTTAACTAGATCCCTCACAAGATATAACACAATCTCTTCATATGAGAAAACTACAAAAGTCATCCAGTGTTTTGACTCAACCTTT	GCAAATATCCCATTTCATTCAAC	59.585	AAAGGTTGAGTCAAAACACTGGA	60.061	153
CL1984.Contig1_All_1731_5	ACACACACACACACACAC	AC(2*9)	5451	18	AGCAAATATCCCATTTCATTCAACTGCAAAAAAAAAAAAATAAATAAAT[ACACACACACACACACAC]TCCTTAACTAGATCCCTCACAAGATATAACACAATCTCTTCATATGAGAAAACTACAAAAGTCATCCAGTGTTTTGACTCAACCT	AGCAAATATCCCATTTCATTCAA	59.705	AGGTTGAGTCAAAACACTGGATG	60.442	152
CL2.Contig14_All_7_1	ATATATATATATAT	AT(2*7)	446	14	GCCATCTTTTTATTGTCATCTGGTTTAAATTTTTATTGTAAGGATAACTTTGTTTGAAAACTGAAAACCCTTAAAAAAATAGAATAACAGTTTCGTATGAAG[ATATATATATATAT]TTTTATTTCCTTAACAGACACTATGTGGCACAAATG	GCCATCTTTTTATTGTCATCTGG	59.857	CATTTGTGCCACATAGTGTCTGT	59.972	152
CL2.Contig14_All_7_2	ATATATATATATAT	AT(2*7)	446	14	AGCAGAATGCCATCTTTTTATTGTCATCTGGTTTAAATTTTTATTGTAAGGATAACTTTGTTTGAAAACTGAAAACCCTTAAAAAAATAGAATAACAGTTTCGTATGAAG[ATATATATATATAT]TTTTATTTCCTTAACAGACACTATGTGGCACAAATG	AGCAGAATGCCATCTTTTTATTG	59.657	CATTTGTGCCACATAGTGTCTGT	59.972	160
CL2.Contig14_All_7_3	ATATATATATATAT	AT(2*7)	446	14	GCCATCTTTTTATTGTCATCTGGTTTAAATTTTTATTGTAAGGATAACTTTGTTTGAAAACTGAAAACCCTTAAAAAAATAGAATAACAGTTTCGTATGAAG[ATATATATATATAT]TTTTATTTCCTTAACAGACACTATGTGGCA	GCCATCTTTTTATTGTCATCTGG	59.857	TGCCACATAGTGTCTGTTAAGGA	59.685	146
CL2.Contig14_All_7_4	ATATATATATATAT	AT(2*7)	446	14	GCAGAATGCCATCTTTTTATTGTCATCTGGTTTAAATTTTTATTGTAAGGATAACTTTGTTTGAAAACTGAAAACCCTTAAAAAAATAGAATAACAGTTTCGTATGAAG[ATATATATATATAT]TTTTATTTCCTTAACAGACACTATGTGGCACAAATG	GCAGAATGCCATCTTTTTATTGT	59.537	CATTTGTGCCACATAGTGTCTGT	59.972	159
CL2.Contig14_All_7_5	ATATATATATATAT	AT(2*7)	446	14	AGCAGAATGCCATCTTTTTATTGTCATCTGGTTTAAATTTTTATTGTAAGGATAACTTTGTTTGAAAACTGAAAACCCTTAAAAAAATAGAATAACAGTTTCGTATGAAG[ATATATATATATAT]TTTTATTTCCTTAACAGACACTATGTGGCA	AGCAGAATGCCATCTTTTTATTG	59.657	TGCCACATAGTGTCTGTTAAGGA	59.685	154
CL2.Contig17_All_9_1	GATGATGATGATGATGATGAT	GAT(3*7)	8048	21	ATGATGAGCAGAAGAGAAGATGGTCGTCGTCGACTTCCTCAGCGGC[GATGATGATGATGATGATGAT]GACTGGGATGACGACGACAACGATGATTATGACAGTAAGAAAATACCAAACAAAAAGCACTAAAGAATGGAAACTGCCACCTTGTCACACTAT	ATGATGAGCAGAAGAGAAGATGG	59.862	ATAGTGTGACAAGGTGGCAGTTT	59.978	160
CL2.Contig17_All_9_2	GATGATGATGATGATGATGAT	GAT(3*7)	8048	21	ATGATGAGCAGAAGAGAAGATGGTCGTCGTCGACTTCCTCAGCGGC[GATGATGATGATGATGATGAT]GACTGGGATGACGACGACAACGATGATTATGACAGTAAGAAAATACCAAACAAAAAGCACTAAAGAATGGAAACTGCCAC	ATGATGAGCAGAAGAGAAGATGG	59.862	GTGGCAGTTTCCATTCTTTAGTG	60.048	147
CL2.Contig17_All_9_3	GATGATGATGATGATGATGAT	GAT(3*7)	8048	21	TGATGAGCAGAAGAGAAGATGGTCGTCGTCGACTTCCTCAGCGGC[GATGATGATGATGATGATGAT]GACTGGGATGACGACGACAACGATGATTATGACAGTAAGAAAATACCAAACAAAAAGCACTAAAGAATGGAAACTGCCACCTTGTCACACTAT	TGATGAGCAGAAGAGAAGATGGT	60.397	ATAGTGTGACAAGGTGGCAGTTT	59.978	159
CL2.Contig17_All_9_4	GATGATGATGATGATGATGAT	GAT(3*7)	8048	21	TGATGAGCAGAAGAGAAGATGGTCGTCGTCGACTTCCTCAGCGGC[GATGATGATGATGATGATGAT]GACTGGGATGACGACGACAACGATGATTATGACAGTAAGAAAATACCAAACAAAAAGCACTAAAGAATGGAAACTGCCAC	TGATGAGCAGAAGAGAAGATGGT	60.397	GTGGCAGTTTCCATTCTTTAGTG	60.048	146
CL2.Contig17_All_9_5	GATGATGATGATGATGATGAT	GAT(3*7)	8048	21	GATGAGCAGAAGAGAAGATGGTCGTCGTCGACTTCCTCAGCGGC[GATGATGATGATGATGATGAT]GACTGGGATGACGACGACAACGATGATTATGACAGTAAGAAAATACCAAACAAAAAGCACTAAAGAATGGAAACTGCCACCTTGTCACACTAT	GATGAGCAGAAGAGAAGATGGTC	59.48	ATAGTGTGACAAGGTGGCAGTTT	59.978	158
CL2.Contig25_All_11_1	ATATATATATAT	AT(2*6)	988	12	CATTTGTGCCACATAGTGTCTGTTAAGGAAATAAAAAA[ATATATATATAT]CTTCATACGAAACTGTTATTCTATTTTTTTAAGGGTTTTCAGTTTTCAAACAAAGTTATCCTTACAATAAAAATTTAAACCAGATGACAATAAAAAGATGGC	CATTTGTGCCACATAGTGTCTGT	59.972	GCCATCTTTTTATTGTCATCTGG	59.857	152
CL2.Contig25_All_11_2	ATATATATATAT	AT(2*6)	988	12	CATTTGTGCCACATAGTGTCTGTTAAGGAAATAAAAAA[ATATATATATAT]CTTCATACGAAACTGTTATTCTATTTTTTTAAGGGTTTTCAGTTTTCAAACAAAGTTATCCTTACAATAAAAATTTAAACCAGATGACAATAAAAAGATGGCATTCTGCT	CATTTGTGCCACATAGTGTCTGT	59.972	AGCAGAATGCCATCTTTTTATTG	59.657	160
CL2.Contig25_All_11_3	ATATATATATAT	AT(2*6)	988	12	TGCCACATAGTGTCTGTTAAGGAAATAAAAAA[ATATATATATAT]CTTCATACGAAACTGTTATTCTATTTTTTTAAGGGTTTTCAGTTTTCAAACAAAGTTATCCTTACAATAAAAATTTAAACCAGATGACAATAAAAAGATGGC	TGCCACATAGTGTCTGTTAAGGA	59.685	GCCATCTTTTTATTGTCATCTGG	59.857	146
CL2.Contig25_All_11_4	ATATATATATAT	AT(2*6)	988	12	CATTTGTGCCACATAGTGTCTGTTAAGGAAATAAAAAA[ATATATATATAT]CTTCATACGAAACTGTTATTCTATTTTTTTAAGGGTTTTCAGTTTTCAAACAAAGTTATCCTTACAATAAAAATTTAAACCAGATGACAATAAAAAGATGGCATTCTGC	CATTTGTGCCACATAGTGTCTGT	59.972	GCAGAATGCCATCTTTTTATTGT	59.537	159
CL2.Contig25_All_11_5	ATATATATATAT	AT(2*6)	988	12	TGCCACATAGTGTCTGTTAAGGAAATAAAAAA[ATATATATATAT]CTTCATACGAAACTGTTATTCTATTTTTTTAAGGGTTTTCAGTTTTCAAACAAAGTTATCCTTACAATAAAAATTTAAACCAGATGACAATAAAAAGATGGCATTCTGCT	TGCCACATAGTGTCTGTTAAGGA	59.685	AGCAGAATGCCATCTTTTTATTG	59.657	154
CL2.Contig2_All_2_1	TCTCTCTCTCTC	TC(2*6)	222	12	TGTGTAACGGAATTTAACATGGAAGT[TCTCTCTCTCTC]AGCAACATGACATGTACATGTACTGTACATATATATATGCACTTATAGTACATATACAAATGCTGATTTTATATTGAACAACAGCTTCCATTTTGTACTGCAT	TGTGTAACGGAATTTAACATGGA	59.285	ATGCAGTACAAAATGGAAGCTGT	60.075	141
CL2.Contig2_All_2_2	TCTCTCTCTCTC	TC(2*6)	222	12	TGTGTAACGGAATTTAACATGGAAGT[TCTCTCTCTCTC]AGCAACATGACATGTACATGTACTGTACATATATATATGCACTTATAGTACATATACAAATGCTGATTTTATATTGAACAACAGCTTCCATTTTGTA	TGTGTAACGGAATTTAACATGGA	59.285	TACAAAATGGAAGCTGTTGTTCA	59.677	135
CL2.Contig2_All_2_3	TCTCTCTCTCTC	TC(2*6)	222	12	TGTGTAACGGAATTTAACATGGAAGT[TCTCTCTCTCTC]AGCAACATGACATGTACATGTACTGTACATATATATATGCACTTATAGTACATATACAAATGCTGATTTTATATTGAACAACAGCTTCCATTTTG	TGTGTAACGGAATTTAACATGGA	59.285	CAAAATGGAAGCTGTTGTTCAAT	60.389	133
CL2.Contig2_All_2_4	TCTCTCTCTCTC	TC(2*6)	222	12	TGTGTAACGGAATTTAACATGGAAGT[TCTCTCTCTCTC]AGCAACATGACATGTACATGTACTGTACATATATATATGCACTTATAGTACATATACAAATGCTGATTTTATATTGAACAACAGCTTCCATTTTGTACTGCATTTT	TGTGTAACGGAATTTAACATGGA	59.285	AAAATGCAGTACAAAATGGAAGC	59.574	144
CL2.Contig2_All_2_5	TCTCTCTCTCTC	TC(2*6)	222	12	TGTGTAACGGAATTTAACATGGAAGT[TCTCTCTCTCTC]AGCAACATGACATGTACATGTACTGTACATATATATATGCACTTATAGTACATATACAAATGCTGATTTTATATTGAACAACAGCTTCCATTTTGTACTGCATT	TGTGTAACGGAATTTAACATGGA	59.285	AATGCAGTACAAAATGGAAGCTG	60.533	142
CL2.Contig38_All_12_1	TCTCTCTCTCTCTC	TC(2*7)	937	14	CACCACAACAGTCAGGTTTCATAATACTTTGACTATTTCCAATCAAATACAGCCAAACTAATTATG[TCTCTCTCTCTCTC]CCTCTCTCAATGTTTAGCAATGATGACTCATTTCTTATTTGACATTCTTTATGCATGAGACTGCTGATAACAAGGTTGC	CACCACAACAGTCAGGTTTCATA	59.944	GCAACCTTGTTATCAGCAGTCTC	60.317	159
CL2.Contig38_All_12_2	TCTCTCTCTCTCTC	TC(2*7)	937	14	TTCCAATCAAATACAGCCAAACTAATTATG[TCTCTCTCTCTCTC]CCTCTCTCAATGTTTAGCAATGATGACTCATTTCTTATTTGACATTCTTTATGCATGAGACTGCTGATAACAAGGTTGC	TTCCAATCAAATACAGCCAAACT	59.891	GCAACCTTGTTATCAGCAGTCTC	60.317	123
CL2.Contig38_All_12_3	TCTCTCTCTCTCTC	TC(2*7)	937	14	TTTCCAATCAAATACAGCCAAACTAATTATG[TCTCTCTCTCTCTC]CCTCTCTCAATGTTTAGCAATGATGACTCATTTCTTATTTGACATTCTTTATGCATGAGACTGCTGATAACAAGGTTGC	TTTCCAATCAAATACAGCCAAAC	60.226	GCAACCTTGTTATCAGCAGTCTC	60.317	124
CL2.Contig38_All_12_4	TCTCTCTCTCTCTC	TC(2*7)	937	14	ATTTCCAATCAAATACAGCCAAACTAATTATG[TCTCTCTCTCTCTC]CCTCTCTCAATGTTTAGCAATGATGACTCATTTCTTATTTGACATTCTTTATGCATGAGACTGCTGATAACAAGGTTGC	ATTTCCAATCAAATACAGCCAAA	59.741	GCAACCTTGTTATCAGCAGTCTC	60.317	125
CL2.Contig38_All_12_5	TCTCTCTCTCTCTC	TC(2*7)	937	14	CACCACAACAGTCAGGTTTCATAATACTTTGACTATTTCCAATCAAATACAGCCAAACTAATTATG[TCTCTCTCTCTCTC]CCTCTCTCAATGTTTAGCAATGATGACTCATTTCTTATTTGACATTCTTTATGCATGAGACTGCTGATAACAAGGTTG	CACCACAACAGTCAGGTTTCATA	59.944	CAACCTTGTTATCAGCAGTCTCA	59.434	158
CL2.Contig44_All_13_1	ATATATATATAT	AT(2*6)	735	12	TTAAGAGGTACGGTGTCTTGGAAGAGAA[ATATATATATAT]AACGAAAACAAATAATTCTGATTCTTCCCATAAAGAAAAAGTATAAAGCCGCGGAATA	TTAAGAGGTACGGTGTCTTGGAA	60.042	TATTCCGCGGCTTTATACTTTTT	60.324	98
CL2.Contig44_All_13_2	ATATATATATAT	AT(2*6)	735	12	TTCCTGCATCTGAAGAGGTTAAGAGGTACGGTGTCTTGGAAGAGAA[ATATATATATAT]AACGAAAACAAATAATTCTGATTCTTCCCATAAAGAAAAAGTATAAAGCCGCGGAATA	TTCCTGCATCTGAAGAGGTTAAG	59.9	TATTCCGCGGCTTTATACTTTTT	60.324	116
CL2.Contig44_All_13_3	ATATATATATAT	AT(2*6)	735	12	TTAAGAGGTACGGTGTCTTGGAAGAGAA[ATATATATATAT]AACGAAAACAAATAATTCTGATTCTTCCCATAAAGAAAAAGTATAAAGCCGCGGAATAT	TTAAGAGGTACGGTGTCTTGGAA	60.042	ATATTCCGCGGCTTTATACTTTT	59.477	99
CL2.Contig44_All_13_4	ATATATATATAT	AT(2*6)	735	12	TTAAGAGGTACGGTGTCTTGGAAGAGAA[ATATATATATAT]AACGAAAACAAATAATTCTGATTCTTCCCATAAAGAAAAAGTATAAAGCCGCGGAATATATAACGTATC	TTAAGAGGTACGGTGTCTTGGAA	60.042	GATACGTTATATATTCCGCGGCT	60.539	109
CL2.Contig44_All_13_5	ATATATATATAT	AT(2*6)	735	12	TTCCTGCATCTGAAGAGGTTAAGAGGTACGGTGTCTTGGAAGAGAA[ATATATATATAT]AACGAAAACAAATAATTCTGATTCTTCCCATAAAGAAAAAGTATAAAGCCGCGGAATAT	TTCCTGCATCTGAAGAGGTTAAG	59.9	ATATTCCGCGGCTTTATACTTTT	59.477	117
CL2.Contig5_All_4_1	TCATCATCATCATCATCATCA	TCA(3*7)	1090	21	ATAGTGTGACAAGGTGGCAGTTTCCATTCTTTAGTGCTTTTTGTTTGGTATTTTCTTACTGTCATAATCATCGTTGTCGTCGTCATCCCAG[TCATCATCATCATCATCATCA]TCGCCGCTGAGGAAGTCGACGACGACCATCTTCTCTTCTGCTCATCAT	ATAGTGTGACAAGGTGGCAGTTT	59.978	ATGATGAGCAGAAGAGAAGATGG	59.862	160
CL2.Contig5_All_4_2	TCATCATCATCATCATCATCA	TCA(3*7)	1090	21	GTGGCAGTTTCCATTCTTTAGTGCTTTTTGTTTGGTATTTTCTTACTGTCATAATCATCGTTGTCGTCGTCATCCCAG[TCATCATCATCATCATCATCA]TCGCCGCTGAGGAAGTCGACGACGACCATCTTCTCTTCTGCTCATCAT	GTGGCAGTTTCCATTCTTTAGTG	60.048	ATGATGAGCAGAAGAGAAGATGG	59.862	147
CL2.Contig5_All_4_3	TCATCATCATCATCATCATCA	TCA(3*7)	1090	21	ATAGTGTGACAAGGTGGCAGTTTCCATTCTTTAGTGCTTTTTGTTTGGTATTTTCTTACTGTCATAATCATCGTTGTCGTCGTCATCCCAG[TCATCATCATCATCATCATCA]TCGCCGCTGAGGAAGTCGACGACGACCATCTTCTCTTCTGCTCATCA	ATAGTGTGACAAGGTGGCAGTTT	59.978	TGATGAGCAGAAGAGAAGATGGT	60.397	159
CL2.Contig5_All_4_4	TCATCATCATCATCATCATCA	TCA(3*7)	1090	21	GTGGCAGTTTCCATTCTTTAGTGCTTTTTGTTTGGTATTTTCTTACTGTCATAATCATCGTTGTCGTCGTCATCCCAG[TCATCATCATCATCATCATCA]TCGCCGCTGAGGAAGTCGACGACGACCATCTTCTCTTCTGCTCATCA	GTGGCAGTTTCCATTCTTTAGTG	60.048	TGATGAGCAGAAGAGAAGATGGT	60.397	146
CL2.Contig5_All_4_5	TCATCATCATCATCATCATCA	TCA(3*7)	1090	21	ATAGTGTGACAAGGTGGCAGTTTCCATTCTTTAGTGCTTTTTGTTTGGTATTTTCTTACTGTCATAATCATCGTTGTCGTCGTCATCCCAG[TCATCATCATCATCATCATCA]TCGCCGCTGAGGAAGTCGACGACGACCATCTTCTCTTCTGCTCATC	ATAGTGTGACAAGGTGGCAGTTT	59.978	GATGAGCAGAAGAGAAGATGGTC	59.48	158
CL2020.Contig1_All_1742_1	GCGGCGGCGGCGGCG	GCG(3*5)	566	15	GGGCGTCATATCCAGTTTAGTTAGTTCTTCCAAAGATGCCT[GCGGCGGCGGCGGCG]GCAAGGATTTGCCCGAGGGCAAGAGGGTGTCCGAAACGTGCGAGGTCGCCAGTTTGCTTAACGATGCGTCTCCTTTGAAGAGAGGGAAAAATTC	GGGCGTCATATCCAGTTTAGTTA	59.428	GAATTTTTCCCTCTCTTCAAAGG	59.617	150
CL2020.Contig1_All_1742_2	GCGGCGGCGGCGGCG	GCG(3*5)	566	15	GTTAGTTCTTCCAAAGATGCCT[GCGGCGGCGGCGGCG]GCAAGGATTTGCCCGAGGGCAAGAGGGTGTCCGAAACGTGCGAGGTCGCCAGTTTGCTTAACGATGCGTCTCCTTTGAAGAGAGGGAAAAATTC	GTTAGTTCTTCCAAAGATGCCTG	59.317	GAATTTTTCCCTCTCTTCAAAGG	59.617	131
CL2020.Contig1_All_1742_3	GCGGCGGCGGCGGCG	GCG(3*5)	566	15	AGTTAGTTCTTCCAAAGATGCCT[GCGGCGGCGGCGGCG]GCAAGGATTTGCCCGAGGGCAAGAGGGTGTCCGAAACGTGCGAGGTCGCCAGTTTGCTTAACGATGCGTCTCCTTTGAAGAGAGGGAAAAATTC	AGTTAGTTCTTCCAAAGATGCCTG	60.178	GAATTTTTCCCTCTCTTCAAAGG	59.617	132
CL2020.Contig1_All_1742_4	GCGGCGGCGGCGGCG	GCG(3*5)	566	15	GGGCGTCATATCCAGTTTAGTTAGTTCTTCCAAAGATGCCT[GCGGCGGCGGCGGCG]GCAAGGATTTGCCCGAGGGCAAGAGGGTGTCCGAAACGTGCGAGGTCGCCAGTTTGCTTAACGATGCGTCTCCTTTGAAGAGAGGGAAAAATTCTCTG	GGGCGTCATATCCAGTTTAGTTA	59.428	CAGAGAATTTTTCCCTCTCTTCA	59.011	154
CL2020.Contig1_All_1742_5	GCGGCGGCGGCGGCG	GCG(3*5)	566	15	GGGCGTCATATCCAGTTTAGTTAGTTCTTCCAAAGATGCCT[GCGGCGGCGGCGGCG]GCAAGGATTTGCCCGAGGGCAAGAGGGTGTCCGAAACGTGCGAGGTCGCCAGTTTGCTTAACGATGCGTCTCCTTTGAAGAGAGGGAAAAATTC	GGGCGTCATATCCAGTTTAGTTAG	60.263	GAATTTTTCCCTCTCTTCAAAGG	59.617	150
CL2030.Contig1_All_1745_1	TGATGATGATGATGATGA	TGA(3*6)	1024	18	AGGAGACTGGGTTTATGAGGAACCCAGTAAAATTACTCATAATAAAGATGAATGTTGGAG[TGATGATGATGATGATGA]CAGTTTAGAATTATATTACGATATTATGGAAGAAGAACACTATTATAGTGGAAGTGATGATAGTTCTTCAAGC	AGGAGACTGGGTTTATGAGGAAC	59.888	GCTTGAAGAACTATCATCACTTCC	58.479	151
CL2030.Contig1_All_1745_2	TGATGATGATGATGATGA	TGA(3*6)	1024	18	AGGAGACTGGGTTTATGAGGAACCCAGTAAAATTACTCATAATAAAGATGAATGTTGGAG[TGATGATGATGATGATGA]CAGTTTAGAATTATATTACGATATTATGGAAGAAGAACACTATTATAGTGGAAGTGATGATAGTTCTTCAAGCATAGGG	AGGAGACTGGGTTTATGAGGAAC	59.888	CCCTATGCTTGAAGAACTATCATC	58.377	157
CL2030.Contig1_All_1745_3	TGATGATGATGATGATGA	TGA(3*6)	1024	18	TGAGGAACCCAGTAAAATTACTCATAATAAAGATGAATGTTGGAG[TGATGATGATGATGATGA]CAGTTTAGAATTATATTACGATATTATGGAAGAAGAACACTATTATAGTGGAAGTGATGATAGTTCTTCAAGCATAGGGTTTTTGGATGAAGATG	TGAGGAACCCAGTAAAATTACTCAT	59.372	CATCTTCATCCAAAAACCCTATG	59.724	158
CL2030.Contig1_All_1745_4	TGATGATGATGATGATGA	TGA(3*6)	1024	18	AGGAGACTGGGTTTATGAGGAACCCAGTAAAATTACTCATAATAAAGATGAATGTTGGAG[TGATGATGATGATGATGA]CAGTTTAGAATTATATTACGATATTATGGAAGAAGAACACTATTATAGTGGAAGTGATGATAGTTCTTCAAGCATAGGGT	AGGAGACTGGGTTTATGAGGAAC	59.888	ACCCTATGCTTGAAGAACTATCATC	59.137	158
CL2030.Contig1_All_1745_5	TGATGATGATGATGATGA	TGA(3*6)	1024	18	GGTTTATGAGGAACCCAGTAAAATTACTCATAATAAAGATGAATGTTGGAG[TGATGATGATGATGATGA]CAGTTTAGAATTATATTACGATATTATGGAAGAAGAACACTATTATAGTGGAAGTGATGATAGTTCTTCAAGCATAGGGTTTTTG	GGTTTATGAGGAACCCAGTAAAAT	58.793	CAAAAACCCTATGCTTGAAGAAC	59.215	154
CL2030.Contig2_All_1746_1	ATCATCATCATCATCATC	ATC(3*6)	981	18	CATACCATCGCAATACACTTCAAAACTGTCATA[ATCATCATCATCATCATC]TTCATCTTCACTCTCACACTCATTTTTATTATGAGTAATTTTACTGGGTTCCTCATAAACCCAGTCTCCT	CATACCATCGCAATACACTTCAA	59.903	AGGAGACTGGGTTTATGAGGAAC	59.888	121
CL2030.Contig2_All_1746_2	ATCATCATCATCATCATC	ATC(3*6)	981	18	CTTCTTCCATACCATCGCAATACACTTCAAAACTGTCATA[ATCATCATCATCATCATC]TTCATCTTCACTCTCACACTCATTTTTATTATGAGTAATTTTACTGGGTTCCTCATAAACCCAGTCTCCT	CTTCTTCCATACCATCGCAATAC	59.877	AGGAGACTGGGTTTATGAGGAAC	59.888	128
CL2030.Contig2_All_1746_3	ATCATCATCATCATCATC	ATC(3*6)	981	18	CGCAATACACTTCAAAACTGTCATA[ATCATCATCATCATCATC]TTCATCTTCACTCTCACACTCATTTTTATTATGAGTAATTTTACTGGGTTCCTCATAAACCCAGTCTCCT	CGCAATACACTTCAAAACTGTCA	60.214	AGGAGACTGGGTTTATGAGGAAC	59.888	113
CL2030.Contig2_All_1746_4	ATCATCATCATCATCATC	ATC(3*6)	981	18	CTTCCATACCATCGCAATACACTTCAAAACTGTCATA[ATCATCATCATCATCATC]TTCATCTTCACTCTCACACTCATTTTTATTATGAGTAATTTTACTGGGTTCCTCATAAACCCAGTCTCCT	CTTCCATACCATCGCAATACACT	60.27	AGGAGACTGGGTTTATGAGGAAC	59.888	125
CL2030.Contig2_All_1746_5	ATCATCATCATCATCATC	ATC(3*6)	981	18	CATACCATCGCAATACACTTCAAAACTGTCATA[ATCATCATCATCATCATC]TTCATCTTCACTCTCACACTCATTTTTATTATGAGTAATTTTACTGGGTTCCTCATAAACCCAGTCTCCTATACTGAGAGAGATTTTGTGACACTGGTTTTGG	CATACCATCGCAATACACTTCAA	59.903	CCAAAACCAGTGTCACAAAATCT	60.301	154
CL2032.Contig2_All_1749_1	AGTAGTAGTAGTAGT	AGT(3*5)	8045	15	TGGTGATGGTTAAGATTAAAAGGTAGTTTGGTATGAAAAAAAGTTTTGACTACTTTCTCAGTTTTGATTCTTG[AGTAGTAGTAGTAGT]ATTCTACATAAGGAGTTTGAGTCATGAGAAAATAATTTTCATACATTACTCTATTTGGCTGCATGTACAGTG	TGGTGATGGTTAAGATTAAAAGG	57.295	CACTGTACATGCAGCCAAATAGA	60.2	160
CL2032.Contig2_All_1749_2	AGTAGTAGTAGTAGT	AGT(3*5)	8045	15	TGGTGATGGTTAAGATTAAAAGGTAGTTTGGTATGAAAAAAAGTTTTGACTACTTTCTCAGTTTTGATTCTTG[AGTAGTAGTAGTAGT]ATTCTACATAAGGAGTTTGAGTCATGAGAAAATAATTTTCATACATTACTCTATTTGGCTGCATGTACAGTG	TGGTGATGGTTAAGATTAAAAGGT	58.096	CACTGTACATGCAGCCAAATAGA	60.2	160
CL2032.Contig2_All_1749_3	AGTAGTAGTAGTAGT	AGT(3*5)	8045	15	CATGTGTTTAATGTGGTGATGGTTAAGATTAAAAGGTAGTTTGGTATGAAAAAAAGTTTTGACTACTTTCTCAGTTTTGATTCTTG[AGTAGTAGTAGTAGT]ATTCTACATAAGGAGTTTGAGTCATGAGAAAA	CATGTGTTTAATGTGGTGATGGT	59.531	TTTTCTCATGACTCAAACTCCTT	57.164	133
CL2032.Contig2_All_1749_4	AGTAGTAGTAGTAGT	AGT(3*5)	8045	15	TCATGTGTTTAATGTGGTGATGGTTAAGATTAAAAGGTAGTTTGGTATGAAAAAAAGTTTTGACTACTTTCTCAGTTTTGATTCTTG[AGTAGTAGTAGTAGT]ATTCTACATAAGGAGTTTGAGTCATGAGAAAA	TCATGTGTTTAATGTGGTGATGG	60.528	TTTTCTCATGACTCAAACTCCTT	57.164	134
CL2032.Contig2_All_1749_5	AGTAGTAGTAGTAGT	AGT(3*5)	8045	15	CATGTGTTTAATGTGGTGATGGTTAAGATTAAAAGGTAGTTTGGTATGAAAAAAAGTTTTGACTACTTTCTCAGTTTTGATTCTTG[AGTAGTAGTAGTAGT]ATTCTACATAAGGAGTTTGAGTCATGAGAAAA	CATGTGTTTAATGTGGTGATGGT	59.531	TTTTCTCATGACTCAAACTCCTTATG	60.058	133
CL2048.Contig1_All_1751_1	TTAGGTTAGGTTAGGTTAGG	TTAGG(5*4)	2245	20	TTTGCAAATTCCTGAGTTGTATGCTAGTATTGCACCGGGCCCGGTTTTTTTTGCCATGCCCCTGGTTAGGTTAGT[TTAGGTTAGGTTAGGTTAGG]ATGTTAGATTAGGTTAGATATTGTCATTGAAAGTAATTTGGGTGTGGGAAACATA	TTTGCAAATTCCTGAGTTGTATG	59.175	TATGTTTCCCACACCCAAATTAC	59.871	150
CL2048.Contig1_All_1751_2	TTAGGTTAGGTTAGGTTAGG	TTAGG(5*4)	2245	20	TGCAAATTCCTGAGTTGTATGCTAGTATTGCACCGGGCCCGGTTTTTTTTGCCATGCCCCTGGTTAGGTTAGT[TTAGGTTAGGTTAGGTTAGG]ATGTTAGATTAGGTTAGATATTGTCATTGAAAGTAATTTGGGTGTGGGAAACATA	TGCAAATTCCTGAGTTGTATGCT	61.017	TATGTTTCCCACACCCAAATTAC	59.871	148
CL2048.Contig1_All_1751_3	TTAGGTTAGGTTAGGTTAGG	TTAGG(5*4)	2245	20	TTTGCAAATTCCTGAGTTGTATGCTAGTATTGCACCGGGCCCGGTTTTTTTTGCCATGCCCCTGGTTAGGTTAGT[TTAGGTTAGGTTAGGTTAGG]ATGTTAGATTAGGTTAGATATTGTCATTGAAAGTAATTTGGGTGTGGGAAACATAA	TTTGCAAATTCCTGAGTTGTATG	59.175	TTATGTTTCCCACACCCAAATTA	60.323	151
CL2048.Contig1_All_1751_4	TTAGGTTAGGTTAGGTTAGG	TTAGG(5*4)	2245	20	GTTTGCAAATTCCTGAGTTGTATGCTAGTATTGCACCGGGCCCGGTTTTTTTTGCCATGCCCCTGGTTAGGTTAGT[TTAGGTTAGGTTAGGTTAGG]ATGTTAGATTAGGTTAGATATTGTCATTGAAAGTAATTTGGGTGTGGGAAACATA	GTTTGCAAATTCCTGAGTTGTATG	59.939	TATGTTTCCCACACCCAAATTAC	59.871	151
CL2048.Contig1_All_1751_5	TTAGGTTAGGTTAGGTTAGG	TTAGG(5*4)	2245	20	GAGTTGTATGCTAGTATTGCACCGGGCCCGGTTTTTTTTGCCATGCCCCTGGTTAGGTTAGT[TTAGGTTAGGTTAGGTTAGG]ATGTTAGATTAGGTTAGATATTGTCATTGAAAGTAATTTGGGTGTGGGAAACATA	GAGTTGTATGCTAGTATTGCACCG	60.102	TATGTTTCCCACACCCAAATTAC	59.871	137
CL2048.Contig7_All_1752_1	TGCTGCTGCTGCTGCTGCTGCTGC	TGC(3*8)	308	24	AAGACTCCAGCAAAACTCTCTCATTTCGGGATGGCTCTGTCGCCAGTGGCATTTCTAATCGCTCTTG[TGCTGCTGCTGCTGCTGCTGCTGC]ACTCTGCTATCTCCTCTGTTCCCAGCCAAGGTGCCTCTTCGTCTCAAGATGTCTTC	AAGACTCCAGCAAAACTCTCTCA	59.69	GAAGACATCTTGAGACGAAGAGG	59.516	147
CL2048.Contig7_All_1752_2	TGCTGCTGCTGCTGCTGCTGCTGC	TGC(3*8)	308	24	CAAGACTCCAGCAAAACTCTCTCATTTCGGGATGGCTCTGTCGCCAGTGGCATTTCTAATCGCTCTTG[TGCTGCTGCTGCTGCTGCTGCTGC]ACTCTGCTATCTCCTCTGTTCCCAGCCAAGGTGCCTCTTCGTCTCAAGATGTCTTC	CAAGACTCCAGCAAAACTCTCTC	59.69	GAAGACATCTTGAGACGAAGAGG	59.516	148
CL2048.Contig7_All_1752_3	TGCTGCTGCTGCTGCTGCTGCTGC	TGC(3*8)	308	24	AAGACTCCAGCAAAACTCTCTCATTTCGGGATGGCTCTGTCGCCAGTGGCATTTCTAATCGCTCTTG[TGCTGCTGCTGCTGCTGCTGCTGC]ACTCTGCTATCTCCTCTGTTCCCAGCCAAGGTGCCTCTTCGTCTCAAGATGTCTTCG	AAGACTCCAGCAAAACTCTCTCA	59.69	CGAAGACATCTTGAGACGAAGAG	60.554	148
CL2048.Contig7_All_1752_4	TGCTGCTGCTGCTGCTGCTGCTGC	TGC(3*8)	308	24	AAGACTCCAGCAAAACTCTCTCATTTCGGGATGGCTCTGTCGCCAGTGGCATTTCTAATCGCTCTTG[TGCTGCTGCTGCTGCTGCTGCTGC]ACTCTGCTATCTCCTCTGTTCCCAGCCAAGGTGCCTCTTCGTCTCAAGATGTCT	AAGACTCCAGCAAAACTCTCTCA	59.69	AGACATCTTGAGACGAAGAGGC	60.023	145
CL2048.Contig7_All_1752_5	TGCTGCTGCTGCTGCTGCTGCTGC	TGC(3*8)	308	24	CAAGACTCCAGCAAAACTCTCTCATTTCGGGATGGCTCTGTCGCCAGTGGCATTTCTAATCGCTCTTG[TGCTGCTGCTGCTGCTGCTGCTGC]ACTCTGCTATCTCCTCTGTTCCCAGCCAAGGTGCCTCTTCGTCTCAAGATGTCT	CAAGACTCCAGCAAAACTCTCTC	59.69	AGACATCTTGAGACGAAGAGGC	60.023	146
CL205.Contig1_All_182_1	TCTTCTTCTTCTTCT	TCT(3*5)	2502	15	ACCGCTGTTTAAATCCCATTATTCTCCACCACACTCCTAAACTTAAGGAGGAAATTCAAG[TCTTCTTCTTCTTCT]TATCCTTCCCAATTCTACGATGTC	ACCGCTGTTTAAATCCCATTATT	59.991	GACATCGTAGAATTGGGAAGGAT	60.555	99
CL205.Contig1_All_182_2	TCTTCTTCTTCTTCT	TCT(3*5)	2502	15	ACCGCTGTTTAAATCCCATTATTCTCCACCACACTCCTAAACTTAAGGAGGAAATTCAAG[TCTTCTTCTTCTTCT]TATCCTTCCCAATTCTACGATGTCCAACCCCGGGCCACTGCAGTCTGTGGTACTACGAAACA	ACCGCTGTTTAAATCCCATTATT	59.991	TGTTTCGTAGTACCACAGACTGC	59.365	137
CL205.Contig1_All_182_3	TCTTCTTCTTCTTCT	TCT(3*5)	2502	15	AAGCAGTGAAAATCCTGAGAATGGTACACTTTAGCATCCATGGAGACCGCTGTTTAAATCCCATTATTCTCCACCACACTCCTAAACTTAAGGAGGAAATTCAAG[TCTTCTTCTTCTTCT]TATCCTTCCCAATTCTACGATGTC	AAGCAGTGAAAATCCTGAGAATG	59.776	GACATCGTAGAATTGGGAAGGAT	60.555	144
CL205.Contig1_All_182_4	TCTTCTTCTTCTTCT	TCT(3*5)	2502	15	GACCGCTGTTTAAATCCCATTATTCTCCACCACACTCCTAAACTTAAGGAGGAAATTCAAG[TCTTCTTCTTCTTCT]TATCCTTCCCAATTCTACGATGTC	GACCGCTGTTTAAATCCCATTAT	60.427	GACATCGTAGAATTGGGAAGGAT	60.555	100
CL205.Contig1_All_182_5	TCTTCTTCTTCTTCT	TCT(3*5)	2502	15	TTAAATCCCATTATTCTCCACCACACTCCTAAACTTAAGGAGGAAATTCAAG[TCTTCTTCTTCTTCT]TATCCTTCCCAATTCTACGATGTCCAACCCCGGGCCACTGCAGTCTGTGGTACTACGAAACACGACAAATATCTTCTATGTTCTGCGCACAC	TTAAATCCCATTATTCTCCACCA	59.575	GTGTGCGCAGAACATAGAAGATA	59.442	159
CL2050.Contig10_All_1755_1	TCTCTCTCTCTCTC	TC(2*7)	1440	14	TAAAAATGAAAGCCTCTGTGCATTTTTGGCAGGTGATAAAACTTATGATTTGGTTATATTTTTTTTTT[TCTCTCTCTCTCTC]ATGTCATTTGCCACATAAACATAAGTATTGTTCAGTAAGTCAGCTTTTGTCTTCG	TAAAAATGAAAGCCTCTGTGCAT	60.141	CGAAGACAAAAGCTGACTTACTGA	60.109	137
CL2050.Contig10_All_1755_2	TCTCTCTCTCTCTC	TC(2*7)	1440	14	TTTTGGCAGGTGATAAAACTTATGATTTGGTTATATTTTTTTTTT[TCTCTCTCTCTCTC]ATGTCATTTGCCACATAAACATAAGTATTGTTCAGTAAGTCAGCTTTTGTCTTCGTAAAGTTTACCTTTGTCATGTCTTTTCTTTCG	TTTTGGCAGGTGATAAAACTTATG	59.472	CGAAAGAAAAGACATGACAAAGG	60.149	146
CL2050.Contig10_All_1755_3	TCTCTCTCTCTCTC	TC(2*7)	1440	14	TAAAAATGAAAGCCTCTGTGCATTTTTGGCAGGTGATAAAACTTATGATTTGGTTATATTTTTTTTTT[TCTCTCTCTCTCTC]ATGTCATTTGCCACATAAACATAAGTATTGTTCAGTAAGTCAGCTTTTGTCTTCG	TAAAAATGAAAGCCTCTGTGCAT	60.141	CGAAGACAAAAGCTGACTTACTG	58.399	137
CL2050.Contig10_All_1755_4	TCTCTCTCTCTCTC	TC(2*7)	1440	14	TTTGGCAGGTGATAAAACTTATGATTTGGTTATATTTTTTTTTT[TCTCTCTCTCTCTC]ATGTCATTTGCCACATAAACATAAGTATTGTTCAGTAAGTCAGCTTTTGTCTTCGTAAAGTTTACCTTTGTCATGTCTTTTCTTTCG	TTTGGCAGGTGATAAAACTTATG	58.259	CGAAAGAAAAGACATGACAAAGG	60.149	145
CL2050.Contig10_All_1755_5	TCTCTCTCTCTCTC	TC(2*7)	1440	14	TAAAAATGAAAGCCTCTGTGCATTTTTGGCAGGTGATAAAACTTATGATTTGGTTATATTTTTTTTTT[TCTCTCTCTCTCTC]ATGTCATTTGCCACATAAACATAAGTATTGTTCAGTAAGTCAGCTTTTGTCTTCGT	TAAAAATGAAAGCCTCTGTGCAT	60.141	ACGAAGACAAAAGCTGACTTACTG	59.195	138
CL2057.Contig2_All_1756_1	TCTCTCTCTCTCTCTCTC	TC(2*9)	4287	18	TTCCATTGAGAAGGAAACTTTTGCGTATATAGTGTACAGTATGTATAATCTTAAAACTGTATTTTTTTCTT[TCTCTCTCTCTCTCTCTC]ACACGGCACTGCTGCTGCTTCGACCACTTTATTCCGAACGGATTACAACCACTCCCTCTTTT	TTCCATTGAGAAGGAAACTTTTG	59.633	AAAAGAGGGAGTGGTTGTAATCC	59.769	151
CL2057.Contig2_All_1756_2	TCTCTCTCTCTCTCTCTC	TC(2*9)	4287	18	TTCCATTGAGAAGGAAACTTTTGCGTATATAGTGTACAGTATGTATAATCTTAAAACTGTATTTTTTTCTT[TCTCTCTCTCTCTCTCTC]ACACGGCACTGCTGCTGCTTCGACCACTTTATTCCGAACGGATTACA	TTCCATTGAGAAGGAAACTTTTG	59.633	TGTAATCCGTTCGGAATAAAGTG	60.238	136
CL2057.Contig2_All_1756_3	TCTCTCTCTCTCTCTCTC	TC(2*9)	4287	18	TTCCATTGAGAAGGAAACTTTTGCGTATATAGTGTACAGTATGTATAATCTTAAAACTGTATTTTTTTCTT[TCTCTCTCTCTCTCTCTC]ACACGGCACTGCTGCTGCTTCGACCACTTTATTCCGAACGGATTACAACCACTCCCTCTTTTGTTTT	TTCCATTGAGAAGGAAACTTTTG	59.633	AAAACAAAAGAGGGAGTGGTTGT	60.292	156
CL2057.Contig2_All_1756_4	TCTCTCTCTCTCTCTCTC	TC(2*9)	4287	18	ATTGAGAAGGAAACTTTTGCGTATATAGTGTACAGTATGTATAATCTTAAAACTGTATTTTTTTCTT[TCTCTCTCTCTCTCTCTC]ACACGGCACTGCTGCTGCTTCGACCACTTTATTCCGAACGGATTACAACCACTCCCTCTTTT	ATTGAGAAGGAAACTTTTGCGTA	59.341	AAAAGAGGGAGTGGTTGTAATCC	59.769	147
CL2057.Contig2_All_1756_5	TCTCTCTCTCTCTCTCTC	TC(2*9)	4287	18	ATTGAGAAGGAAACTTTTGCGTATATAGTGTACAGTATGTATAATCTTAAAACTGTATTTTTTTCTT[TCTCTCTCTCTCTCTCTC]ACACGGCACTGCTGCTGCTTCGACCACTTTATTCCGAACGGATTACA	ATTGAGAAGGAAACTTTTGCGTA	59.341	TGTAATCCGTTCGGAATAAAGTG	60.238	132
CL2059.Contig1_All_1757_1	TCTTCTTCTTCTTCT	TCT(3*5)	520	15	AATTACGATACCCACAAAGCAAATGGGAAAGTCCAAAAGTAATCGTACGAATACAACGTAACTATAAACGTCACTTTGACAGATAAGGTAAATACCGGCTGCC[TCTTCTTCTTCTTCT]TTTTTCGTCGTTTTCTTCTTCTGCTTCTTTCGGGTTTAAT	AATTACGATACCCACAAAGCAAA	59.795	ATTAAACCCGAAAGAAGCAGAAG	60.133	158
CL2059.Contig1_All_1757_2	TCTTCTTCTTCTTCT	TCT(3*5)	520	15	AAATTACGATACCCACAAAGCAAATGGGAAAGTCCAAAAGTAATCGTACGAATACAACGTAACTATAAACGTCACTTTGACAGATAAGGTAAATACCGGCTGCC[TCTTCTTCTTCTTCT]TTTTTCGTCGTTTTCTTCTTCTGCTTCTTTCGGGTTTAAT	AAATTACGATACCCACAAAGCAA	59.795	ATTAAACCCGAAAGAAGCAGAAG	60.133	159
CL2059.Contig1_All_1757_3	TCTTCTTCTTCTTCT	TCT(3*5)	520	15	GAAATTACGATACCCACAAAGCAAATGGGAAAGTCCAAAAGTAATCGTACGAATACAACGTAACTATAAACGTCACTTTGACAGATAAGGTAAATACCGGCTGCC[TCTTCTTCTTCTTCT]TTTTTCGTCGTTTTCTTCTTCTGCTTCTTTCGGGTTTAAT	GAAATTACGATACCCACAAAGCA	60.245	ATTAAACCCGAAAGAAGCAGAAG	60.133	160
CL2059.Contig1_All_1757_4	TCTTCTTCTTCTTCT	TCT(3*5)	520	15	TGACAGATAAGGTAAATACCGGCTGCC[TCTTCTTCTTCTTCT]TTTTTCGTCGTTTTCTTCTTCTGCTTCTTTCGGGTTTAATTGACGGATGGTTTTGCCTACAGCAGGGAAGAATTAGTTGGATC	TGACAGATAAGGTAAATACCGGC	59.428	GATCCAACTAATTCTTCCCTGCT	59.984	125
CL2059.Contig1_All_1757_5	TCTTCTTCTTCTTCT	TCT(3*5)	520	15	AATTACGATACCCACAAAGCAAATGGGAAAGTCCAAAAGTAATCGTACGAATACAACGTAACTATAAACGTCACTTTGACAGATAAGGTAAATACCGGCTGCC[TCTTCTTCTTCTTCT]TTTTTCGTCGTTTTCTTCTTCTGCTTCTTTCGGGTTTAATT	AATTACGATACCCACAAAGCAAA	59.795	AATTAAACCCGAAAGAAGCAGAA	60.448	159
CL2060.Contig3_All_1760_1	CAGCAGCAGCAGCAGCAGCAG	CAG(3*7)	2796	21	GGTTCAGGTCAATATGGATGAAATTGACCCTGAGAAGAGAGCTCAGCGATTAGCAGAA[CAGCAGCAGCAGCAGCAGCAG]CTGCTGCAGGAGCCGCCACCACAGCAGCAGCCTCCGCCGCCTCCTCTCGCGCAGGAGAACAACAACGGCGTCAC	GGTTCAGGTCAATATGGATGAAA	60.068	GTGACGCCGTTGTTGTTCT	59.742	153
CL2060.Contig3_All_1760_2	CAGCAGCAGCAGCAGCAGCAG	CAG(3*7)	2796	21	TGAAATTGACCCTGAGAAGAGAGCTCAGCGATTAGCAGAA[CAGCAGCAGCAGCAGCAGCAG]CTGCTGCAGGAGCCGCCACCACAGCAGCAGCCTCCGCCGCCTCCTCTCGCGCAGGAGAACAACAACGGCGTCAC	TGAAATTGACCCTGAGAAGAGAG	59.872	GTGACGCCGTTGTTGTTCT	59.742	135
CL2060.Contig3_All_1760_3	CAGCAGCAGCAGCAGCAGCAG	CAG(3*7)	2796	21	CTGAGAAGAGAGCTCAGCGATTAGCAGAA[CAGCAGCAGCAGCAGCAGCAG]CTGCTGCAGGAGCCGCCACCACAGCAGCAGCCTCCGCCGCCTCCTCTCGCGCAGGAGAACAACAACGGCGTCAC	CTGAGAAGAGAGCTCAGCGATTA	60.419	GTGACGCCGTTGTTGTTCT	59.742	124
CL2060.Contig3_All_1760_4	CAGCAGCAGCAGCAGCAGCAG	CAG(3*7)	2796	21	CAATATGGATGAAATTGACCCTGAGAAGAGAGCTCAGCGATTAGCAGAA[CAGCAGCAGCAGCAGCAGCAG]CTGCTGCAGGAGCCGCCACCACAGCAGCAGCCTCCGCCGCCTCCTCTCGCGCAGGAGAACAACAACGGCGTCAC	CAATATGGATGAAATTGACCCTG	60.426	GTGACGCCGTTGTTGTTCT	59.742	144
CL2060.Contig3_All_1760_5	CAGCAGCAGCAGCAGCAGCAG	CAG(3*7)	2796	21	AATATGGATGAAATTGACCCTGAGAAGAGAGCTCAGCGATTAGCAGAA[CAGCAGCAGCAGCAGCAGCAG]CTGCTGCAGGAGCCGCCACCACAGCAGCAGCCTCCGCCGCCTCCTCTCGCGCAGGAGAACAACAACGGCGTCAC	AATATGGATGAAATTGACCCTGA	59.563	GTGACGCCGTTGTTGTTCT	59.742	143
CL2065.Contig1_All_1769_1	TCCTCCTCCTCCTCCTCCTCC	TCC(3*7)	220	21	GATTATTCTAGTTGGCACCCCTCCTGT[TCCTCCTCCTCCTCCTCCTCC]TCGTCCTCCTCCTCCACCTCCTCGTCCTCCTCAGCAGGGGCATCTGTTTCGGCATGAGACT	GATTATTCTAGTTGGCACCCCTC	60.212	AGTCTCATGCCGAAACAGATG	60.27	109
CL2065.Contig1_All_1769_2	TCCTCCTCCTCCTCCTCCTCC	TCC(3*7)	220	21	GATTATTCTAGTTGGCACCCCTCCTGT[TCCTCCTCCTCCTCCTCCTCC]TCGTCCTCCTCCTCCACCTCCTCGTCCTCCTCAGCAGGGGCATCTGTTTCGGCATGAGACTG	GATTATTCTAGTTGGCACCCCTC	60.212	CAGTCTCATGCCGAAACAGAT	60.27	110
CL2065.Contig1_All_1769_3	TCCTCCTCCTCCTCCTCCTCC	TCC(3*7)	220	21	CCACCTTTTATTGCTTTTGCTTATTCCCTCCTCCCATCCACGTCGATTATTCTAGTTGGCACCCCTCCTGT[TCCTCCTCCTCCTCCTCCTCC]TCGTCCTCCTCCTCCACCTCCTCGTCCTCCTCAGCAGGGGCATCTGTTTCGGCATGAGACT	CCACCTTTTATTGCTTTTGCTTA	59.699	AGTCTCATGCCGAAACAGATG	60.27	153
CL2065.Contig1_All_1769_4	TCCTCCTCCTCCTCCTCCTCC	TCC(3*7)	220	21	CCACCTTTTATTGCTTTTGCTTATTCCCTCCTCCCATCCACGTCGATTATTCTAGTTGGCACCCCTCCTGT[TCCTCCTCCTCCTCCTCCTCC]TCGTCCTCCTCCTCCACCTCCTCGTCCTCCTCAGCAGGGGCATCTGTTTCGGCATGAGACTG	CCACCTTTTATTGCTTTTGCTTA	59.699	CAGTCTCATGCCGAAACAGAT	60.27	154
CL2065.Contig1_All_1769_5	TCCTCCTCCTCCTCCTCCTCC	TCC(3*7)	220	21	ACGTCGATTATTCTAGTTGGCACCCCTCCTGT[TCCTCCTCCTCCTCCTCCTCC]TCGTCCTCCTCCTCCACCTCCTCGTCCTCCTCAGCAGGGGCATCTGTTTCGGCATGAGACT	ACGTCGATTATTCTAGTTGGCAC	59.578	AGTCTCATGCCGAAACAGATG	60.27	114
CL2065.Contig2_All_1770_1	TCCTCCTCCTCCTCC	TCC(3*5)	1622	15	CTGACCTCTTCCTCCTCATCCTCCTCCTCCTCGTCCTCCCCTCCCTCGCCTTCT[TCCTCCTCCTCCTCC]TCGTCCTCCTCCTCCACCTCCTCGTCCTCCTCAGCAGGGGCATCTGTTTCGGCATGAGACT	CTGACCTCTTCCTCCTCATCCT	61.128	AGTCTCATGCCGAAACAGATG	60.27	130
CL2065.Contig2_All_1770_2	TCCTCCTCCTCCTCC	TCC(3*5)	1622	15	CTGACCTCTTCCTCCTCATCCTCCTCCTCCTCGTCCTCCCCTCCCTCGCCTTCT[TCCTCCTCCTCCTCC]TCGTCCTCCTCCTCCACCTCCTCGTCCTCCTCAGCAGGGGCATCTGTTTCGGCATGAGACTG	CTGACCTCTTCCTCCTCATCCT	61.128	CAGTCTCATGCCGAAACAGAT	60.27	131
CL2065.Contig2_All_1770_3	TCCTCCTCCTCCTCC	TCC(3*5)	1622	15	CTCCTGACCTCTTCCTCCTCATCCTCCTCCTCCTCGTCCTCCCCTCCCTCGCCTTCT[TCCTCCTCCTCCTCC]TCGTCCTCCTCCTCCACCTCCTCGTCCTCCTCAGCAGGGGCATCTGTTTCGGCATGAGACT	CTCCTGACCTCTTCCTCCTCAT	61.128	AGTCTCATGCCGAAACAGATG	60.27	133
CL2065.Contig2_All_1770_4	TCCTCCTCCTCCTCC	TCC(3*5)	1622	15	CTCCTGACCTCTTCCTCCTCATCCTCCTCCTCCTCGTCCTCCCCTCCCTCGCCTTCT[TCCTCCTCCTCCTCC]TCGTCCTCCTCCTCCACCTCCTCGTCCTCCTCAGCAGGGGCATCTGTTTCGGCATGAGACTG	CTCCTGACCTCTTCCTCCTCAT	61.128	CAGTCTCATGCCGAAACAGAT	60.27	134
CL2065.Contig2_All_1770_5	TCCTCCTCCTCCTCC	TCC(3*5)	1622	15	TGACCTCTTCCTCCTCATCCTCCTCCTCCTCGTCCTCCCCTCCCTCGCCTTCT[TCCTCCTCCTCCTCC]TCGTCCTCCTCCTCCACCTCCTCGTCCTCCTCAGCAGGGGCATCTGTTTCGGCATGAGACT	TGACCTCTTCCTCCTCATCCT	60.201	AGTCTCATGCCGAAACAGATG	60.27	129
CL2065.Contig9_All_1777_1	TCCTCCTCCTCCTCC	TCC(3*5)	1619	15	CTTCCTCCTCATCCTCCTCCTCCTCGTCCTCCCCTCCCTCGCCTTCT[TCCTCCTCCTCCTCC]TCGTCCTCCTCCTCCTCATCCGAACTTTCCTCTTCAGAGCTCGAT	CTTCCTCCTCATCCTCCTCCT	61.085	ATCGAGCTCTGAAGAGGAAAGTT	60.035	107
CL2065.Contig9_All_1777_2	TCCTCCTCCTCCTCC	TCC(3*5)	1619	15	CTTCCTCCTCATCCTCCTCCTCCTCGTCCTCCCCTCCCTCGCCTTCT[TCCTCCTCCTCCTCC]TCGTCCTCCTCCTCCTCATCCGAACTTTCCTCTTCAGAGCTCGATT	CTTCCTCCTCATCCTCCTCCT	61.085	AATCGAGCTCTGAAGAGGAAAGT	60.035	108
CL2065.Contig9_All_1777_3	TCCTCCTCCTCCTCC	TCC(3*5)	1619	15	TTCCTCCTCATCCTCCTCCTCCTCGTCCTCCCCTCCCTCGCCTTCT[TCCTCCTCCTCCTCC]TCGTCCTCCTCCTCCTCATCCGAACTTTCCTCTTCAGAGCTCGAT	TTCCTCCTCATCCTCCTCCT	60.149	ATCGAGCTCTGAAGAGGAAAGTT	60.035	106
CL2065.Contig9_All_1777_4	TCCTCCTCCTCCTCC	TCC(3*5)	1619	15	TTCCTCCTCATCCTCCTCCTCCTCGTCCTCCCCTCCCTCGCCTTCT[TCCTCCTCCTCCTCC]TCGTCCTCCTCCTCCTCATCCGAACTTTCCTCTTCAGAGCTCGATT	TTCCTCCTCATCCTCCTCCT	60.149	AATCGAGCTCTGAAGAGGAAAGT	60.035	107
CL2065.Contig9_All_1777_5	TCCTCCTCCTCCTCC	TCC(3*5)	1619	15	CTTCCTCCTCATCCTCCTCCTCCTCGTCCTCCCCTCCCTCGCCTTCT[TCCTCCTCCTCCTCC]TCGTCCTCCTCCTCCTCATCCGAACTTTCCTCTTCAGAGCTCGAT	CTTCCTCCTCATCCTCCTCC	60.149	ATCGAGCTCTGAAGAGGAAAGTT	60.035	107
CL2071.Contig7_All_1793_1	AATAATAATAATAAT	AAT(3*5)	1747	15	GAGCAAATTGCATCAAGTAGTGAGCAAATTATATCAACTACTTGATAAG[AATAATAATAATAAT]TTCTCCAACTAAACATTATTCAACATTAGGAAAAAATTGAAATAAATACATCACTCCTCTTAAGGAGAAGAGAGATGTCCTCC	GAGCAAATTGCATCAAGTAGTGA	59.42	GGAGGACATCTCTCTTCTCCTTA	58.112	147
CL2071.Contig7_All_1793_2	AATAATAATAATAAT	AAT(3*5)	1747	15	GAGCAAATTGCATCAAGTAGTGAGCAAATTATATCAACTACTTGATAAG[AATAATAATAATAAT]TTCTCCAACTAAACATTATTCAACATTAGGAAAAAATTGAAATAAATACATCACTCCTCTTAAGGAGAAGAGAGATGTCCTCCT	GAGCAAATTGCATCAAGTAGTGA	59.42	AGGAGGACATCTCTCTTCTCCTTA	59.06	148
CL2071.Contig7_All_1793_3	AATAATAATAATAAT	AAT(3*5)	1747	15	GCAAATTGCATCAAGTAGTGAGCAAATTATATCAACTACTTGATAAG[AATAATAATAATAAT]TTCTCCAACTAAACATTATTCAACATTAGGAAAAAATTGAAATAAATACATCACTCCTCTTAAGGAGAAGAGAGATGTCCTCC	GCAAATTGCATCAAGTAGTGAGC	61.152	GGAGGACATCTCTCTTCTCCTTA	58.112	145
CL2071.Contig7_All_1793_4	AATAATAATAATAAT	AAT(3*5)	1747	15	GCAAATTGCATCAAGTAGTGAGCAAATTATATCAACTACTTGATAAG[AATAATAATAATAAT]TTCTCCAACTAAACATTATTCAACATTAGGAAAAAATTGAAATAAATACATCACTCCTCTTAAGGAGAAGAGAGATGTCCTCCT	GCAAATTGCATCAAGTAGTGAGC	61.152	AGGAGGACATCTCTCTTCTCCTTA	59.06	146
CL2071.Contig7_All_1793_5	AATAATAATAATAAT	AAT(3*5)	1747	15	GAGCAAATTGCATCAAGTAGTGAGCAAATTATATCAACTACTTGATAAG[AATAATAATAATAAT]TTCTCCAACTAAACATTATTCAACATTAGGAAAAAATTGAAATAAATACATCACTCCTCTTAAGGAGAAGAGAGATGTCCTCC	GAGCAAATTGCATCAAGTAGTGAG	60.315	GGAGGACATCTCTCTTCTCCTTA	58.112	147
CL2071.Contig7_All_1794_1	ATGATGATGATGATGATG	ATG(3*6)	4115	18	GGTTAAAGTGATGTGCATGGATTTTTTTCAAATCTTAAGAGATCTGTATGTTAATGGCAGGAGTAAATCATCTTGGGCTAGTGCACTAATTACAGCCTCTTTGCCCATTGAAT[ATGATGATGATGATGATG]ATTATGATGAAGACCCAAATTTTGAA	GGTTAAAGTGATGTGCATGGATT	60.129	TTCAAAATTTGGGTCTTCATCAT	59.708	157
CL2071.Contig7_All_1794_2	ATGATGATGATGATGATG	ATG(3*6)	4115	18	GGTTAAAGTGATGTGCATGGATTTTTTTCAAATCTTAAGAGATCTGTATGTTAATGGCAGGAGTAAATCATCTTGGGCTAGTGCACTAATTACAGCCTCTTTGCCCATTGAAT[ATGATGATGATGATGATG]ATTATGATGAAGACCCAAATTTTGAAT	GGTTAAAGTGATGTGCATGGATT	60.129	ATTCAAAATTTGGGTCTTCATCA	59.708	158
CL2071.Contig7_All_1794_3	ATGATGATGATGATGATG	ATG(3*6)	4115	18	TATGGTTAAAGTGATGTGCATGGATTTTTTTCAAATCTTAAGAGATCTGTATGTTAATGGCAGGAGTAAATCATCTTGGGCTAGTGCACTAATTACAGCCTCTTTGCCCATTGAAT[ATGATGATGATGATGATG]ATTATGATGAAGACCCAAATTTTGAA	TATGGTTAAAGTGATGTGCATGG	59.772	TTCAAAATTTGGGTCTTCATCAT	59.708	160
CL2071.Contig7_All_1794_4	ATGATGATGATGATGATG	ATG(3*6)	4115	18	CAGGAGTAAATCATCTTGGGCTAGTGCACTAATTACAGCCTCTTTGCCCATTGAAT[ATGATGATGATGATGATG]ATTATGATGAAGACCCAAATTTTGAA	CAGGAGTAAATCATCTTGGGCTA	59.638	TTCAAAATTTGGGTCTTCATCAT	59.708	100
CL2071.Contig7_All_1794_5	ATGATGATGATGATGATG	ATG(3*6)	4115	18	CAGGAGTAAATCATCTTGGGCTAGTGCACTAATTACAGCCTCTTTGCCCATTGAAT[ATGATGATGATGATGATG]ATTATGATGAAGACCCAAATTTTGAAT	CAGGAGTAAATCATCTTGGGCTA	59.638	ATTCAAAATTTGGGTCTTCATCA	59.708	101
CL2074.Contig1_All_1795_1	GCTGCTGCTGCTGCT	GCT(3*5)	1838	15	AACGTCCCTACTTCCACTAGACCCCGACTGGATTCTGCTGAA[GCTGCTGCTGCTGCT]GACTCAGGAGGTTCTGAACCTGAGCCTGTAGCTAC	AACGTCCCTACTTCCACTAGACC	59.943	GTAGCTACAGGCTCAGGTTCAGA	60.089	92
CL2074.Contig1_All_1795_2	GCTGCTGCTGCTGCT	GCT(3*5)	1838	15	TCAGAACGTCCCTACTTCCACTAGACCCCGACTGGATTCTGCTGAA[GCTGCTGCTGCTGCT]GACTCAGGAGGTTCTGAACCTGAGCCTGTAGCTAC	TCAGAACGTCCCTACTTCCACTA	60.171	GTAGCTACAGGCTCAGGTTCAGA	60.089	96
CL2074.Contig1_All_1795_3	GCTGCTGCTGCTGCT	GCT(3*5)	1838	15	GGAAAAGGCCAGTTTCTCTTCTAAACCACCTCAGAACGTCCCTACTTCCACTAGACCCCGACTGGATTCTGCTGAA[GCTGCTGCTGCTGCT]GACTCAGGAGGTTCTGAACCTGAGCCTGTAGCTAC	GGAAAAGGCCAGTTTCTCTTCTA	60.236	GTAGCTACAGGCTCAGGTTCAGA	60.089	126
CL2074.Contig1_All_1795_4	GCTGCTGCTGCTGCT	GCT(3*5)	1838	15	GCCAGTTTCTCTTCTAAACCACCTCAGAACGTCCCTACTTCCACTAGACCCCGACTGGATTCTGCTGAA[GCTGCTGCTGCTGCT]GACTCAGGAGGTTCTGAACCTGAGCCTGTAGCTAC	GCCAGTTTCTCTTCTAAACCACC	60.509	GTAGCTACAGGCTCAGGTTCAGA	60.089	119
CL2074.Contig1_All_1795_5	GCTGCTGCTGCTGCT	GCT(3*5)	1838	15	CTCAGAACGTCCCTACTTCCACTAGACCCCGACTGGATTCTGCTGAA[GCTGCTGCTGCTGCT]GACTCAGGAGGTTCTGAACCTGAGCCTGTAGCTAC	CTCAGAACGTCCCTACTTCCACT	61.051	GTAGCTACAGGCTCAGGTTCAGA	60.089	97
CL2074.Contig1_All_1796_1	GTGTGTGTGTGTGTGTGTGTGT	GT(2*11)	2410	22	ATACGCAATTCAAACTGGACATCTA[GTGTGTGTGTGTGTGTGTGTGT]ACATAGGGCATTATTGTCAACATAACCTTTCACTTCACTTTTGATCTTAACATTAACATACAATTGCAACATCAAGTAGCTGATTATTGCCAAGACAGAAT	ATACGCAATTCAAACTGGACATC	60.258	ATTCTGTCTTGGCAATAATCAGC	59.648	148
CL2074.Contig1_All_1796_2	GTGTGTGTGTGTGTGTGTGTGT	GT(2*11)	2410	22	ATACGCAATTCAAACTGGACATCTA[GTGTGTGTGTGTGTGTGTGTGT]ACATAGGGCATTATTGTCAACATAACCTTTCACTTCACTTTTGATCTTAACATTAACATACAATTGCAACATCAAGTAGCTGATTATTGCCAAGACAGAATACAAATCAA	ATACGCAATTCAAACTGGACATC	60.258	TTGATTTGTATTCTGTCTTGGCA	59.639	157
CL2074.Contig1_All_1796_3	GTGTGTGTGTGTGTGTGTGTGT	GT(2*11)	2410	22	GAAGAAAACTGTCCCTTGTGATGCCAAGTGATCTTGATGTTCATTACTGTAAATATTCTGTTGTGATTATTTTCAATATAGTATACGCAATTCAAACTGGACATCTA[GTGTGTGTGTGTGTGTGTGTGT]ACATAGGGCATTATTGTCAACATAACC	GAAGAAAACTGTCCCTTGTGATG	60.026	GGTTATGTTGACAATAATGCCCT	59.179	156
CL2074.Contig1_All_1796_4	GTGTGTGTGTGTGTGTGTGTGT	GT(2*11)	2410	22	GAAGAAAACTGTCCCTTGTGATGCCAAGTGATCTTGATGTTCATTACTGTAAATATTCTGTTGTGATTATTTTCAATATAGTATACGCAATTCAAACTGGACATCTA[GTGTGTGTGTGTGTGTGTGTGT]ACATAGGGCATTATTGTCAACATAACCT	GAAGAAAACTGTCCCTTGTGATG	60.026	AGGTTATGTTGACAATAATGCCC	59.179	157
CL2074.Contig1_All_1796_5	GTGTGTGTGTGTGTGTGTGTGT	GT(2*11)	2410	22	TGAAGAAAACTGTCCCTTGTGATGCCAAGTGATCTTGATGTTCATTACTGTAAATATTCTGTTGTGATTATTTTCAATATAGTATACGCAATTCAAACTGGACATCTA[GTGTGTGTGTGTGTGTGTGTGT]ACATAGGGCATTATTGTCAACATAACC	TGAAGAAAACTGTCCCTTGTGAT	60.026	GGTTATGTTGACAATAATGCCCT	59.179	157
CL2074.Contig2_All_1798_1	ACACACACACACACACAC	AC(2*9)	6250	18	CTGGTAGTAAGGGGAAGTCACTGTTTTTGT[ACACACACACACACACAC]TAGATGTCCAGTTTGAATTGCGTATACTATATTGAAAATAATCACAACAGAATATTTACAGTAATGAACATCAAGATCACTTGGCATCACAAGGGACAGTTTTCTTC	CTGGTAGTAAGGGGAAGTCACTG	59.218	GAAGAAAACTGTCCCTTGTGATG	60.026	155
CL2074.Contig2_All_1798_2	ACACACACACACACACAC	AC(2*9)	6250	18	CTGGTAGTAAGGGGAAGTCACTGTTTTTGT[ACACACACACACACACAC]TAGATGTCCAGTTTGAATTGCGTATACTATATTGAAAATAATCACAACAGAATATTTACAGTAATGAACATCAAGATCACTTGGCATCACAAGGGACAGTTTTCTTCA	CTGGTAGTAAGGGGAAGTCACTG	59.218	TGAAGAAAACTGTCCCTTGTGAT	60.026	156
CL2074.Contig2_All_1798_3	ACACACACACACACACAC	AC(2*9)	6250	18	CTGGTAGTAAGGGGAAGTCACTGTTTTTGT[ACACACACACACACACAC]TAGATGTCCAGTTTGAATTGCGTATACTATATTGAAAATAATCACAACAGAATATTTACAGTAATGAACATCAAGATCACTTGGCATCACAAGGGACAGTTTTCTTCAT	CTGGTAGTAAGGGGAAGTCACTG	59.218	ATGAAGAAAACTGTCCCTTGTGA	60.026	157
CL2074.Contig2_All_1798_4	ACACACACACACACACAC	AC(2*9)	6250	18	AAGGGGAAGTCACTGTTTTTGT[ACACACACACACACACAC]TAGATGTCCAGTTTGAATTGCGTATACTATATTGAAAATAATCACAACAGAATATTTACAGTAATGAACATCAAGATCACTTGGCATCACAAGGGACAGTTTTCTTC	AAGGGGAAGTCACTGTTTTTGTA	59.098	GAAGAAAACTGTCCCTTGTGATG	60.026	147
CL2074.Contig2_All_1798_5	ACACACACACACACACAC	AC(2*9)	6250	18	AAGGGGAAGTCACTGTTTTTGT[ACACACACACACACACAC]TAGATGTCCAGTTTGAATTGCGTATACTATATTGAAAATAATCACAACAGAATATTTACAGTAATGAACATCAAGATCACTTGGCATCACAAGGGACAGTTTTCTTCA	AAGGGGAAGTCACTGTTTTTGTA	59.098	TGAAGAAAACTGTCCCTTGTGAT	60.026	148
CL2074.Contig2_All_1799_1	CAGCAGCAGCAGCAG	CAG(3*5)	6824	15	GTAGCTACAGGCTCAGGTTCAGAACCTCCTGAGT[CAGCAGCAGCAGCAG]CTTCAGCAGAATCCAGTCGGGGTCTAGTGGAAGTAGGGACGTT	GTAGCTACAGGCTCAGGTTCAGA	60.089	AACGTCCCTACTTCCACTAGACC	59.943	92
CL2074.Contig2_All_1799_2	CAGCAGCAGCAGCAG	CAG(3*5)	6824	15	GTAGCTACAGGCTCAGGTTCAGAACCTCCTGAGT[CAGCAGCAGCAGCAG]CTTCAGCAGAATCCAGTCGGGGTCTAGTGGAAGTAGGGACGTTCTGA	GTAGCTACAGGCTCAGGTTCAGA	60.089	TCAGAACGTCCCTACTTCCACTA	60.171	96
CL2074.Contig2_All_1799_3	CAGCAGCAGCAGCAG	CAG(3*5)	6824	15	GTAGCTACAGGCTCAGGTTCAGAACCTCCTGAGT[CAGCAGCAGCAGCAG]CTTCAGCAGAATCCAGTCGGGGTCTAGTGGAAGTAGGGACGTTCTGAGGTGGTTTAGAAGAGAAACTGGCCTTTTCC	GTAGCTACAGGCTCAGGTTCAGA	60.089	GGAAAAGGCCAGTTTCTCTTCTA	60.236	126
CL2074.Contig2_All_1799_4	CAGCAGCAGCAGCAG	CAG(3*5)	6824	15	GTAGCTACAGGCTCAGGTTCAGAACCTCCTGAGT[CAGCAGCAGCAGCAG]CTTCAGCAGAATCCAGTCGGGGTCTAGTGGAAGTAGGGACGTTCTGAGGTGGTTTAGAAGAGAAACTGGC	GTAGCTACAGGCTCAGGTTCAGA	60.089	GCCAGTTTCTCTTCTAAACCACC	60.509	119
CL2074.Contig2_All_1799_5	CAGCAGCAGCAGCAG	CAG(3*5)	6824	15	GTAGCTACAGGCTCAGGTTCAGAACCTCCTGAGT[CAGCAGCAGCAGCAG]CTTCAGCAGAATCCAGTCGGGGTCTAGTGGAAGTAGGGACGTTCTGAG	GTAGCTACAGGCTCAGGTTCAGA	60.089	CTCAGAACGTCCCTACTTCCACT	61.051	97
CL2079.Contig2_All_1800_1	TATTATTATTATTAT	TAT(3*5)	1397	15	GGAACATTTTCTCCCGTTTTCTAAGTCAAAATGGGATTAATGTAAAAATTCAGTGTGTAAGGATAATGCTATTACTGTATTCTTG[TATTATTATTATTAT]CATAATGTAATTTATAGAGACCACAGAGCTACCCTGCTAGACTAAGAGGGCTCACTC	GGAACATTTTCTCCCGTTTTCTA	60.662	GAGTGAGCCCTCTTAGTCTAGCA	59.336	157
CL2079.Contig2_All_1800_2	TATTATTATTATTAT	TAT(3*5)	1397	15	GGAACATTTTCTCCCGTTTTCTAAGTCAAAATGGGATTAATGTAAAAATTCAGTGTGTAAGGATAATGCTATTACTGTATTCTTG[TATTATTATTATTAT]CATAATGTAATTTATAGAGACCACAGAGCTACCCTGCTAGACTAAGAGGGCTCACTCA	GGAACATTTTCTCCCGTTTTCTA	60.662	TGAGTGAGCCCTCTTAGTCTAGC	59.336	158
CL2079.Contig2_All_1800_3	TATTATTATTATTAT	TAT(3*5)	1397	15	TTCTCCCGTTTTCTAAGTCAAAATGGGATTAATGTAAAAATTCAGTGTGTAAGGATAATGCTATTACTGTATTCTTG[TATTATTATTATTAT]CATAATGTAATTTATAGAGACCACAGAGCTACCCTGCTAGACTAAGAGGGCTCACTC	TTCTCCCGTTTTCTAAGTCAAAA	59.316	GAGTGAGCCCTCTTAGTCTAGCA	59.336	149
CL2079.Contig2_All_1800_4	TATTATTATTATTAT	TAT(3*5)	1397	15	TTCTCCCGTTTTCTAAGTCAAAATGGGATTAATGTAAAAATTCAGTGTGTAAGGATAATGCTATTACTGTATTCTTG[TATTATTATTATTAT]CATAATGTAATTTATAGAGACCACAGAGCTACCCTGCTAGACTAAGAGGGCTCACTCA	TTCTCCCGTTTTCTAAGTCAAAA	59.316	TGAGTGAGCCCTCTTAGTCTAGC	59.336	150
CL2079.Contig2_All_1800_5	TATTATTATTATTAT	TAT(3*5)	1397	15	TTTCTCCCGTTTTCTAAGTCAAAATGGGATTAATGTAAAAATTCAGTGTGTAAGGATAATGCTATTACTGTATTCTTG[TATTATTATTATTAT]CATAATGTAATTTATAGAGACCACAGAGCTACCCTGCTAGACTAAGAGGGCTCACTC	TTTCTCCCGTTTTCTAAGTCAAA	59.316	GAGTGAGCCCTCTTAGTCTAGCA	59.336	150
CL2090.Contig3_All_1804_1	AAAGAAAGAAAGAAAGAAAG	AAAG(4*5)	897	20	GGGGTTGACTGTAGTCTGTTGACTCATTCCATAAGAGTTCTCAGCTGAAGATTT[AAAGAAAGAAAGAAAGAAAG]ATGAATTGTACAACTAACACTGTAGGCATTTGGAAGAA	GGGGTTGACTGTAGTCTGTTGAC	59.952	TTCTTCCAAATGCCTACAGTGTT	60.048	112
CL2090.Contig3_All_1804_2	AAAGAAAGAAAGAAAGAAAG	AAAG(4*5)	897	20	GGGGTTGACTGTAGTCTGTTGACTCATTCCATAAGAGTTCTCAGCTGAAGATTT[AAAGAAAGAAAGAAAGAAAG]ATGAATTGTACAACTAACACTGTAGGCATTTGGAAGAATACCTTTTT	GGGGTTGACTGTAGTCTGTTGAC	59.952	AAAAAGGTATTCTTCCAAATGCC	59.755	121
CL2090.Contig3_All_1804_3	AAAGAAAGAAAGAAAGAAAG	AAAG(4*5)	897	20	GGGGTTGACTGTAGTCTGTTGACTCATTCCATAAGAGTTCTCAGCTGAAGATTT[AAAGAAAGAAAGAAAGAAAG]ATGAATTGTACAACTAACACTGTAGGCATTTGGAAGAATACCTTTTTAACAAAGTGCCAGGTGTTATGTAGGGCAATTCT	GGGGTTGACTGTAGTCTGTTGAC	59.952	AGAATTGCCCTACATAACACCTG	59.445	154
CL2090.Contig3_All_1804_4	AAAGAAAGAAAGAAAGAAAG	AAAG(4*5)	897	20	GGGGTTGACTGTAGTCTGTTGACTCATTCCATAAGAGTTCTCAGCTGAAGATTT[AAAGAAAGAAAGAAAGAAAG]ATGAATTGTACAACTAACACTGTAGGCATTTGGAAGAATACCTTTTTAACAAAGTGCCAGGTGTTATGTAGG	GGGGTTGACTGTAGTCTGTTGAC	59.952	CCTACATAACACCTGGCACTTTG	60.802	146
CL2090.Contig3_All_1804_5	AAAGAAAGAAAGAAAGAAAG	AAAG(4*5)	897	20	GGGGTTGACTGTAGTCTGTTGACTCATTCCATAAGAGTTCTCAGCTGAAGATTT[AAAGAAAGAAAGAAAGAAAG]ATGAATTGTACAACTAACACTGTAGGCATTTGGAAGAA	GGGGTTGACTGTAGTCTGTTGAC	59.952	TTCTTCCAAATGCCTACAGTGTTA	60.056	112
CL2098.Contig1_All_1808_1	TGATGATGATGATGATGA	TGA(3*6)	2027	18	GGATTCTCAATGTGATGAGGAAGCTTATAAAGGGAGGATTAATGATTC[TGATGATGATGATGATGA]GGAGTGTTGTCGTCTATCATCAAATCAGGGCATTTATG	GGATTCTCAATGTGATGAGGAAG	59.954	CATAAATGCCCTGATTTGATGAT	60.055	104
CL2098.Contig1_All_1808_2	TGATGATGATGATGATGA	TGA(3*6)	2027	18	GATTCTCAATGTGATGAGGAAGCTTATAAAGGGAGGATTAATGATTC[TGATGATGATGATGATGA]GGAGTGTTGTCGTCTATCATCAAATCAGGGCATTTATG	GATTCTCAATGTGATGAGGAAGC	60.096	CATAAATGCCCTGATTTGATGAT	60.055	103
CL2098.Contig1_All_1808_3	TGATGATGATGATGATGA	TGA(3*6)	2027	18	GGATTCTCAATGTGATGAGGAAGCTTATAAAGGGAGGATTAATGATTC[TGATGATGATGATGATGA]GGAGTGTTGTCGTCTATCATCAAATCAGGGCATTT	GGATTCTCAATGTGATGAGGAAG	59.954	AAATGCCCTGATTTGATGATAGA	59.821	101
CL2098.Contig1_All_1808_4	TGATGATGATGATGATGA	TGA(3*6)	2027	18	GATTCTCAATGTGATGAGGAAGCTTATAAAGGGAGGATTAATGATTC[TGATGATGATGATGATGA]GGAGTGTTGTCGTCTATCATCAAATCAGGGCATTT	GATTCTCAATGTGATGAGGAAGC	60.096	AAATGCCCTGATTTGATGATAGA	59.821	100
CL2098.Contig1_All_1808_5	TGATGATGATGATGATGA	TGA(3*6)	2027	18	GGATTCTCAATGTGATGAGGAAGCTTATAAAGGGAGGATTAATGATTC[TGATGATGATGATGATGA]GGAGTGTTGTCGTCTATCATCAAATCAGGGCATTTATGCTTCTGCTCAACAGAAGCTACAGGATT	GGATTCTCAATGTGATGAGGAAG	59.954	AATCCTGTAGCTTCTGTTGAGCA	60.438	131
CL2098.Contig1_All_1809_1	AGGAGGAGGAGGAGG	AGG(3*5)	2259	15	ATACGAAAGAGAAATGAATGCCATGTTATCCCGAGCAATTGTAACTCACGAAGAAGACAAAGAAAAA[AGGAGGAGGAGGAGG]TTGCTCAGAGAACAAGAAGAGCTGGAATTAGCCATAGCCCTCTCTCTATCAATTCAGCCACAACATG	ATACGAAAGAGAAATGAATGCCA	59.983	CATGTTGTGGCTGAATTGATAGA	60.011	149
CL2098.Contig1_All_1809_2	AGGAGGAGGAGGAGG	AGG(3*5)	2259	15	ATACGAAAGAGAAATGAATGCCATGTTATCCCGAGCAATTGTAACTCACGAAGAAGACAAAGAAAAA[AGGAGGAGGAGGAGG]TTGCTCAGAGAACAAGAAGAGCTGGAATTAGCCATAGCCCTCTCTCTATCAATTCAGCCACAACATGA	ATACGAAAGAGAAATGAATGCCA	59.983	TCATGTTGTGGCTGAATTGATAG	60.011	150
CL2098.Contig1_All_1809_3	AGGAGGAGGAGGAGG	AGG(3*5)	2259	15	ATACGAAAGAGAAATGAATGCCATGTTATCCCGAGCAATTGTAACTCACGAAGAAGACAAAGAAAAA[AGGAGGAGGAGGAGG]TTGCTCAGAGAACAAGAAGAGCTGGAATTAGCCATAGCCCTCTCTCTATCAATTCAGCCACAACATGAG	ATACGAAAGAGAAATGAATGCCA	59.983	CTCATGTTGTGGCTGAATTGATA	60.011	151
CL2098.Contig1_All_1809_4	AGGAGGAGGAGGAGG	AGG(3*5)	2259	15	TGTTATCCCGAGCAATTGTAACTCACGAAGAAGACAAAGAAAAA[AGGAGGAGGAGGAGG]TTGCTCAGAGAACAAGAAGAGCTGGAATTAGCCATAGCCCTCTCTCTATCAATTCAGCCACAACATG	TGTTATCCCGAGCAATTGTAACT	59.912	CATGTTGTGGCTGAATTGATAGA	60.011	126
CL2098.Contig1_All_1809_5	AGGAGGAGGAGGAGG	AGG(3*5)	2259	15	TGTTATCCCGAGCAATTGTAACTCACGAAGAAGACAAAGAAAAA[AGGAGGAGGAGGAGG]TTGCTCAGAGAACAAGAAGAGCTGGAATTAGCCATAGCCCTCTCTCTATCAATTCAGCCACAACATGA	TGTTATCCCGAGCAATTGTAACT	59.912	TCATGTTGTGGCTGAATTGATAG	60.011	127
CL2102.Contig6_All_1819_1	AGCAGCAGCAGCAGCAGCAGC	AGC(3*7)	1605	21	TCTGACAAGCCTACTACAGAGCCTCAGCCTGATTCCAATCAGTCATCACAGCCAG[AGCAGCAGCAGCAGCAGCAGC]ATCCTCCATCAAATGAAGTTCCCCAGCCTCAACCTCAACCTCAACCCACACAACAAACT	TCTGACAAGCCTACTACAGAGCC	60.089	AGTTTGTTGTGTGGGTTGAGGT	60.732	135
CL2102.Contig6_All_1819_2	AGCAGCAGCAGCAGCAGCAGC	AGC(3*7)	1605	21	GACAAGCCTACTACAGAGCCTCAGCCTGATTCCAATCAGTCATCACAGCCAG[AGCAGCAGCAGCAGCAGCAGC]ATCCTCCATCAAATGAAGTTCCCCAGCCTCAACCTCAACCTCAACCCACACAACAAACTCCAACCCATCCAAGTCCAGTGGTACCTC	GACAAGCCTACTACAGAGCCTCA	60.089	GAGGTACCACTGGACTTGGATG	60.797	160
CL2102.Contig6_All_1819_3	AGCAGCAGCAGCAGCAGCAGC	AGC(3*7)	1605	21	TTTAGAAAGTGGGTCTGACAAGCCTACTACAGAGCCTCAGCCTGATTCCAATCAGTCATCACAGCCAG[AGCAGCAGCAGCAGCAGCAGC]ATCCTCCATCAAATGAAGTTCCCCAGCCTCAACCTCAACCTCAACCCACACAACAAACT	TTTAGAAAGTGGGTCTGACAAGC	59.812	AGTTTGTTGTGTGGGTTGAGGT	60.732	148
CL2102.Contig6_All_1819_4	AGCAGCAGCAGCAGCAGCAGC	AGC(3*7)	1605	21	TCTGACAAGCCTACTACAGAGCCTCAGCCTGATTCCAATCAGTCATCACAGCCAG[AGCAGCAGCAGCAGCAGCAGC]ATCCTCCATCAAATGAAGTTCCCCAGCCTCAACCTCAACCTCAACCCACACAACAAACT	TCTGACAAGCCTACTACAGAGCC	60.089	AGTTTGTTGTGTGGGTTGAGGTT	61.941	135
CL2102.Contig6_All_1819_5	AGCAGCAGCAGCAGCAGCAGC	AGC(3*7)	1605	21	TTTAGAAAGTGGGTCTGACAAGCCTACTACAGAGCCTCAGCCTGATTCCAATCAGTCATCACAGCCAG[AGCAGCAGCAGCAGCAGCAGC]ATCCTCCATCAAATGAAGTTCCCCAGCCTCAACCTCAACCTCAACCCACACAACAAACT	TTTAGAAAGTGGGTCTGACAAGC	59.812	AGTTTGTTGTGTGGGTTGAGGTT	61.941	148
CL2102.Contig6_All_1820_1	ATATATATATATATAT	AT(2*8)	8542	16	GAAGGCAATTTTAAGAAAAGTGGA[ATATATATATATATAT]AAATATGATTTTTCCATTTTTTGTGTGTAAACTATATAGTCAAGTAAGAATTGAAACTATTTGGAATACATTTATTTTTATAAATTTTGTGAATGACTTCATAAGGGGTCCAAAAGAAAT	GAAGGCAATTTTAAGAAAAGTGGA	60.01	ATTTCTTTTGGACCCCTTATGAA	60.064	160
CL2102.Contig6_All_1820_2	ATATATATATATATAT	AT(2*8)	8542	16	GAAGGCAATTTTAAGAAAAGTGGA[ATATATATATATATAT]AAATATGATTTTTCCATTTTTTGTGTGTAAACTATATAGTCAAGTAAGAATTGAAACTATTTGGAATACATTTATTTTTATAAATTTTGTGAATGACTTCATAAGGGGTCCAAAAGAA	GAAGGCAATTTTAAGAAAAGTGGA	60.01	TTCTTTTGGACCCCTTATGAAGT	60.217	158
CL2102.Contig6_All_1820_3	ATATATATATATATAT	AT(2*8)	8542	16	AAGGCAATTTTAAGAAAAGTGGA[ATATATATATATATAT]AAATATGATTTTTCCATTTTTTGTGTGTAAACTATATAGTCAAGTAAGAATTGAAACTATTTGGAATACATTTATTTTTATAAATTTTGTGAATGACTTCATAAGGGGTCCAAAAGAAAT	AAGGCAATTTTAAGAAAAGTGGAA	59.593	ATTTCTTTTGGACCCCTTATGAA	60.064	159
CL2102.Contig6_All_1820_4	ATATATATATATATAT	AT(2*8)	8542	16	AGCCTGAAGGCAATTTTAAGAAAAGTGGA[ATATATATATATATAT]AAATATGATTTTTCCATTTTTTGTGTGTAAACTATATAGTCAAGTAAGAATTGAAACTATTTGGAATACATTTATTTTTATAAATTTTGTGAATGACTTCATAAGGGGTCC	AGCCTGAAGGCAATTTTAAGAAA	60.564	GGACCCCTTATGAAGTCATTCAC	60.942	156
CL2102.Contig6_All_1820_5	ATATATATATATATAT	AT(2*8)	8542	16	AAGGCAATTTTAAGAAAAGTGGA[ATATATATATATATAT]AAATATGATTTTTCCATTTTTTGTGTGTAAACTATATAGTCAAGTAAGAATTGAAACTATTTGGAATACATTTATTTTTATAAATTTTGTGAATGACTTCATAAGGGGTCCAAAAGAA	AAGGCAATTTTAAGAAAAGTGGAA	59.593	TTCTTTTGGACCCCTTATGAAGT	60.217	157
CL2105.Contig2_All_1822_1	ATATATATATAT	AT(2*6)	6044	12	GTTATCTCATTAGCCTTGCAGGATATATTGAAGAGTCTATTTAGTTTACCATGAGAACTCTATTTTGAGTTATTTGTAAAAAAAGAAAA[ATATATATATAT]GTATACATAAATACAAAGAGTGGTAGCATTTTGACAAGTATATGGGAGCTCTTGA	GTTATCTCATTAGCCTTGCAGGA	59.771	TCAAGAGCTCCCATATACTTGTCA	60.149	156
CL2105.Contig2_All_1822_2	ATATATATATAT	AT(2*6)	6044	12	GTTATCTCATTAGCCTTGCAGGATATATTGAAGAGTCTATTTAGTTTACCATGAGAACTCTATTTTGAGTTATTTGTAAAAAAAGAAAA[ATATATATATAT]GTATACATAAATACAAAGAGTGGTAGCATTTTGACAAGTATATGGGAGCTCTTG	GTTATCTCATTAGCCTTGCAGGA	59.771	CAAGAGCTCCCATATACTTGTCA	58.415	155
CL2105.Contig2_All_1822_3	ATATATATATAT	AT(2*6)	6044	12	GCCTTGCAGGATATATTGAAGAGTCTATTTAGTTTACCATGAGAACTCTATTTTGAGTTATTTGTAAAAAAAGAAAA[ATATATATATAT]GTATACATAAATACAAAGAGTGGTAGCATTTTGACAAGTATATGGGAGCTCTTGATTATGTTGCT	GCCTTGCAGGATATATTGAAGAGT	60.019	AGCAACATAATCAAGAGCTCCC	59.752	154
CL2105.Contig2_All_1822_4	ATATATATATAT	AT(2*6)	6044	12	GTTATCTCATTAGCCTTGCAGGATATATTGAAGAGTCTATTTAGTTTACCATGAGAACTCTATTTTGAGTTATTTGTAAAAAAAGAAAA[ATATATATATAT]GTATACATAAATACAAAGAGTGGTAGCATTTTGACAAGTATATGGGAGC	GTTATCTCATTAGCCTTGCAGGA	59.771	GCTCCCATATACTTGTCAAAATGC	61.038	150
CL2105.Contig2_All_1822_5	ATATATATATAT	AT(2*6)	6044	12	GTTATCTCATTAGCCTTGCAGGATATATTGAAGAGTCTATTTAGTTTACCATGAGAACTCTATTTTGAGTTATTTGTAAAAAAAGAAAA[ATATATATATAT]GTATACATAAATACAAAGAGTGGTAGCATTTTGACAAGTATATGGG	GTTATCTCATTAGCCTTGCAGGA	59.771	CCCATATACTTGTCAAAATGCTACC	60.04	147
CL2112.Contig2_All_1826_1	CATCATCATCATCAT	CAT(3*5)	588	15	GTGTCGTTAGTCAGGAGGACAACTCAGTATTCCTCTCGGAAGAAAACGAAGACAAAGTGAGAAGTGACAACAACTCGACAGAATGTGATGTCTCTTATGTATCGC[CATCATCATCATCAT]CACTTCTGAGTGAAGTTGAGGGGATCGATTTTAT	GTGTCGTTAGTCAGGAGGACAAC	60.089	ATAAAATCGATCCCCTCAACTTC	59.71	154
CL2112.Contig2_All_1826_2	CATCATCATCATCAT	CAT(3*5)	588	15	GAAAGTGTCGTTAGTCAGGAGGACAACTCAGTATTCCTCTCGGAAGAAAACGAAGACAAAGTGAGAAGTGACAACAACTCGACAGAATGTGATGTCTCTTATGTATCGC[CATCATCATCATCAT]CACTTCTGAGTGAAGTTGAGGGGATCGATTTTAT	GAAAGTGTCGTTAGTCAGGAGGA	59.803	ATAAAATCGATCCCCTCAACTTC	59.71	158
CL2112.Contig2_All_1826_3	CATCATCATCATCAT	CAT(3*5)	588	15	GGAAGAAAACGAAGACAAAGTGAGAAGTGACAACAACTCGACAGAATGTGATGTCTCTTATGTATCGC[CATCATCATCATCAT]CACTTCTGAGTGAAGTTGAGGGGATCGATTTTAT	GGAAGAAAACGAAGACAAAGTGA	59.791	ATAAAATCGATCCCCTCAACTTC	59.71	117
CL2112.Contig2_All_1826_4	CATCATCATCATCAT	CAT(3*5)	588	15	TGTCGTTAGTCAGGAGGACAACTCAGTATTCCTCTCGGAAGAAAACGAAGACAAAGTGAGAAGTGACAACAACTCGACAGAATGTGATGTCTCTTATGTATCGC[CATCATCATCATCAT]CACTTCTGAGTGAAGTTGAGGGGATCGATTTTAT	TGTCGTTAGTCAGGAGGACAACT	60.216	ATAAAATCGATCCCCTCAACTTC	59.71	153
CL2112.Contig2_All_1826_5	CATCATCATCATCAT	CAT(3*5)	588	15	AGTGTCGTTAGTCAGGAGGACAACTCAGTATTCCTCTCGGAAGAAAACGAAGACAAAGTGAGAAGTGACAACAACTCGACAGAATGTGATGTCTCTTATGTATCGC[CATCATCATCATCAT]CACTTCTGAGTGAAGTTGAGGGGATCGATTTTAT	AGTGTCGTTAGTCAGGAGGACAA	60.216	ATAAAATCGATCCCCTCAACTTC	59.71	155
CL2117.Contig1_All_1827_1	GGAGGAGGAGGAGGA	GGA(3*5)	352	15	ACTGTTAGTGTGCCCGTTACTGTCACTGTCGCTAGCCCCTGTGGCAGTCCTTCTGAGGATGTCCCGGAGGTGGCGCTGAGGAGACCCAGAGGAGGAGCGCC[GGAGGAGGAGGAGGA]GAAACTTAAAGTGGGAGCCACC	ACTGTTAGTGTGCCCGTTACTGT	60.034	GGTGGCTCCCACTTTAAGTTT	59.513	138
CL2117.Contig1_All_1827_2	GGAGGAGGAGGAGGA	GGA(3*5)	352	15	TACTGTCACTGTCGCTAGCCCCTGTGGCAGTCCTTCTGAGGATGTCCCGGAGGTGGCGCTGAGGAGACCCAGAGGAGGAGCGCC[GGAGGAGGAGGAGGA]GAAACTTAAAGTGGGAGCCACCACCGAGAGGCGGAGGAGTTTCATCGCTGACGTCTTTATC	TACTGTCACTGTCGCTAGCCC	60.468	GATAAAGACGTCAGCGATGAAAC	60.15	160
CL2117.Contig1_All_1827_3	GGAGGAGGAGGAGGA	GGA(3*5)	352	15	ACTGTTAGTGTGCCCGTTACTGTCACTGTCGCTAGCCCCTGTGGCAGTCCTTCTGAGGATGTCCCGGAGGTGGCGCTGAGGAGACCCAGAGGAGGAGCGCC[GGAGGAGGAGGAGGA]GAAACTTAAAGTGGGAGCCACCAC	ACTGTTAGTGTGCCCGTTACTGT	60.034	GTGGTGGCTCCCACTTTAAGTTT	62.711	140
CL2117.Contig1_All_1827_4	GGAGGAGGAGGAGGA	GGA(3*5)	352	15	ACTGTTAGTGTGCCCGTTACTGTCACTGTCGCTAGCCCCTGTGGCAGTCCTTCTGAGGATGTCCCGGAGGTGGCGCTGAGGAGACCCAGAGGAGGAGCGCC[GGAGGAGGAGGAGGA]GAAACTTAAAGTGGGAGCCACCA	ACTGTTAGTGTGCCCGTTACTGT	60.034	TGGTGGCTCCCACTTTAAGTTT	62.057	139
CL2117.Contig1_All_1827_5	GGAGGAGGAGGAGGA	GGA(3*5)	352	15	TACTGTCACTGTCGCTAGCCCCTGTGGCAGTCCTTCTGAGGATGTCCCGGAGGTGGCGCTGAGGAGACCCAGAGGAGGAGCGCC[GGAGGAGGAGGAGGA]GAAACTTAAAGTGGGAGCCACCACCGAGAGGCGGAGGAGTTTCATCGCTGACGTCTTTAT	TACTGTCACTGTCGCTAGCCC	60.468	ATAAAGACGTCAGCGATGAAACT	59.342	159
CL2117.Contig2_All_1829_1	ACCACCACCACCACC	ACC(3*5)	477	15	TCCTGCTACCACTACCACCACT[ACCACCACCACCACC]GCCGCAACTCAAGGGGCCGAAACTAAGGCCGACCCTTCCTCTGATGACCTGAAGTTGCTCGCCGCTCTGGAGGAGGCCAACAGGATAATCGAGACGGACTCCAAATCTCTGAATTCCCTC	TCCTGCTACCACTACCACCACTA	60.955	GAGGGAATTCAGAGATTTGGAGT	59.96	157
CL2117.Contig2_All_1829_2	ACCACCACCACCACC	ACC(3*5)	477	15	TCCTGCTACCACTACCACCACT[ACCACCACCACCACC]GCCGCAACTCAAGGGGCCGAAACTAAGGCCGACCCTTCCTCTGATGACCTGAAGTTGCTCGCCGCTCTGGAGGAGGCCAACAGGATAATCGAGACGGACTCCAAATCTCTGAATTCCCTCT	TCCTGCTACCACTACCACCACTA	60.955	AGAGGGAATTCAGAGATTTGGAG	60.082	158
CL2117.Contig2_All_1829_3	ACCACCACCACCACC	ACC(3*5)	477	15	CTCTCCTGCTACCACTACCACCACT[ACCACCACCACCACC]GCCGCAACTCAAGGGGCCGAAACTAAGGCCGACCCTTCCTCTGATGACCTGAAGTTGCTCGCCGCTCTGGAGGAGGCCAACAGGATAATCGAGACGGACTCCAAATCTCTGAATTCCCTC	CTCTCCTGCTACCACTACCACC	60.188	GAGGGAATTCAGAGATTTGGAGT	59.96	160
CL2117.Contig2_All_1829_4	ACCACCACCACCACC	ACC(3*5)	477	15	TCCTGCTACCACTACCACCACT[ACCACCACCACCACC]GCCGCAACTCAAGGGGCCGAAACTAAGGCCGACCCTTCCTCTGATGACCTGAAGTTGCTCGCCGCTCTGGAGGAGGCCAACAGGATAATCGAGACGGACTCCAAATCTCTGAAT	TCCTGCTACCACTACCACCACTA	60.955	ATTCAGAGATTTGGAGTCCGTCT	60.492	151
CL2117.Contig2_All_1829_5	ACCACCACCACCACC	ACC(3*5)	477	15	TCCTGCTACCACTACCACCACT[ACCACCACCACCACC]GCCGCAACTCAAGGGGCCGAAACTAAGGCCGACCCTTCCTCTGATGACCTGAAGTTGCTCGCCGCTCTGGAGGAGGCCAACAGGATAATCGAGACGGACTCCAAATC	TCCTGCTACCACTACCACCACTA	60.955	GATTTGGAGTCCGTCTCGATTAT	60.679	144
CL2133.Contig11_All_1836_1	GAGAGAGAGAGA	GA(2*6)	1094	12	GGTCTGAGTGAACTGCAATCTTTGTACGTCATCTCCACTTCTCGCAAATAATGCATAGCAAAAACTAATCTACATTTCCAGAATGTAGTCTGTAAGATAGAAGC[GAGAGAGAGAGA]TTATGCTTAAAAACAACTGATGTAGCCACTGCT	GGTCTGAGTGAACTGCAATCTTT	59.809	AGCAGTGGCTACATCAGTTGTTT	60.24	149
CL2133.Contig11_All_1836_2	GAGAGAGAGAGA	GA(2*6)	1094	12	CATCTCCACTTCTCGCAAATAATGCATAGCAAAAACTAATCTACATTTCCAGAATGTAGTCTGTAAGATAGAAGC[GAGAGAGAGAGA]TTATGCTTAAAAACAACTGATGTAGCCACTGCT	CATCTCCACTTCTCGCAAATAAT	59.643	AGCAGTGGCTACATCAGTTGTTT	60.24	120
CL2133.Contig11_All_1836_3	GAGAGAGAGAGA	GA(2*6)	1094	12	ACTTCTCGCAAATAATGCATAGCAAAAACTAATCTACATTTCCAGAATGTAGTCTGTAAGATAGAAGC[GAGAGAGAGAGA]TTATGCTTAAAAACAACTGATGTAGCCACTGCTCTCACGTTGTGCGCTCTAACCTTAAGTCCAGGCAGAA	ACTTCTCGCAAATAATGCATAGC	59.806	TTCTGCCTGGACTTAAGGTTAGA	59.441	150
CL2133.Contig11_All_1836_4	GAGAGAGAGAGA	GA(2*6)	1094	12	GGTCTGAGTGAACTGCAATCTTTGTACGTCATCTCCACTTCTCGCAAATAATGCATAGCAAAAACTAATCTACATTTCCAGAATGTAGTCTGTAAGATAGAAGC[GAGAGAGAGAGA]TTATGCTTAAAAACAACTGATGTAGCCACTGC	GGTCTGAGTGAACTGCAATCTTT	59.809	GCAGTGGCTACATCAGTTGTTTT	60.586	148
CL2133.Contig11_All_1836_5	GAGAGAGAGAGA	GA(2*6)	1094	12	ACTTCTCGCAAATAATGCATAGCAAAAACTAATCTACATTTCCAGAATGTAGTCTGTAAGATAGAAGC[GAGAGAGAGAGA]TTATGCTTAAAAACAACTGATGTAGCCACTGC	ACTTCTCGCAAATAATGCATAGC	59.806	GCAGTGGCTACATCAGTTGTTTT	60.586	112
CL2133.Contig12_All_1837_1	TCTCTCTCTCTC	TC(2*6)	2441	12	AGCAGTGGCTACATCAGTTGTTTTTAAGCATAA[TCTCTCTCTCTC]GCTTCTATCTTACAGACTACATTCTGGAAATGTAGATTAGTTTTTGCTATGCATTATTTGCGAGAAGTGGAGATGACGTACAAAGATTGCAGTTCACTCAGACC	AGCAGTGGCTACATCAGTTGTTT	60.24	GGTCTGAGTGAACTGCAATCTTT	59.809	149
CL2133.Contig12_All_1837_2	TCTCTCTCTCTC	TC(2*6)	2441	12	AGCAGTGGCTACATCAGTTGTTTTTAAGCATAA[TCTCTCTCTCTC]GCTTCTATCTTACAGACTACATTCTGGAAATGTAGATTAGTTTTTGCTATGCATTATTTGCGAGAAGTGGAGATG	AGCAGTGGCTACATCAGTTGTTT	60.24	CATCTCCACTTCTCGCAAATAAT	59.643	120
CL2133.Contig12_All_1837_3	TCTCTCTCTCTC	TC(2*6)	2441	12	TTCTGCCTGGACTTAAGGTTAGAGCGCACAACGTGAGAGCAGTGGCTACATCAGTTGTTTTTAAGCATAA[TCTCTCTCTCTC]GCTTCTATCTTACAGACTACATTCTGGAAATGTAGATTAGTTTTTGCTATGCATTATTTGCGAGAAGT	TTCTGCCTGGACTTAAGGTTAGA	59.441	ACTTCTCGCAAATAATGCATAGC	59.806	150
CL2133.Contig12_All_1837_4	TCTCTCTCTCTC	TC(2*6)	2441	12	GCAGTGGCTACATCAGTTGTTTTTAAGCATAA[TCTCTCTCTCTC]GCTTCTATCTTACAGACTACATTCTGGAAATGTAGATTAGTTTTTGCTATGCATTATTTGCGAGAAGTGGAGATGACGTACAAAGATTGCAGTTCACTCAGACC	GCAGTGGCTACATCAGTTGTTTT	60.586	GGTCTGAGTGAACTGCAATCTTT	59.809	148
CL2133.Contig12_All_1837_5	TCTCTCTCTCTC	TC(2*6)	2441	12	GCAGTGGCTACATCAGTTGTTTTTAAGCATAA[TCTCTCTCTCTC]GCTTCTATCTTACAGACTACATTCTGGAAATGTAGATTAGTTTTTGCTATGCATTATTTGCGAGAAGT	GCAGTGGCTACATCAGTTGTTTT	60.586	ACTTCTCGCAAATAATGCATAGC	59.806	112
CL214.Contig2_All_198_1	ATATATATATATAT	AT(2*7)	2338	14	ATAGCTCAACCCATGACACCTAAACAGTAGATGATGAGCAGTCTAAACAGGCCTTGAAGAATACA[ATATATATATATAT]TTTTCATTTTCTAAGTTAGTTTAGGCATCTTGCTGCAAGTTTCATGTATCCAGTG	ATAGCTCAACCCATGACACCTAA	59.906	CACTGGATACATGAAACTTGCAG	59.685	134
CL214.Contig2_All_198_2	ATATATATATATAT	AT(2*7)	2338	14	GATGATGAGCAGTCTAAACAGGCCTTGAAGAATACA[ATATATATATATAT]TTTTCATTTTCTAAGTTAGTTTAGGCATCTTGCTGCAAGTTTCATGTATCCAGTG	GATGATGAGCAGTCTAAACAGGC	60.284	CACTGGATACATGAAACTTGCAG	59.685	105
CL214.Contig2_All_198_3	ATATATATATATAT	AT(2*7)	2338	14	ATAGCTCAACCCATGACACCTAAACAGTAGATGATGAGCAGTCTAAACAGGCCTTGAAGAATACA[ATATATATATATAT]TTTTCATTTTCTAAGTTAGTTTAGGCATCTTGCTGCAAGTTTCATGTATCCAGT	ATAGCTCAACCCATGACACCTAA	59.906	ACTGGATACATGAAACTTGCAGC	60.556	133
CL214.Contig2_All_198_4	ATATATATATATAT	AT(2*7)	2338	14	GATGATGAGCAGTCTAAACAGGCCTTGAAGAATACA[ATATATATATATAT]TTTTCATTTTCTAAGTTAGTTTAGGCATCTTGCTGCAAGTTTCATGTATCCAGTGAAGCTGCGGTTTTTGTATCGTTCAGTTCT	GATGATGAGCAGTCTAAACAGGC	60.284	AGAACTGAACGATACAAAAACCG	59.589	134
CL214.Contig2_All_198_5	ATATATATATATAT	AT(2*7)	2338	14	CTATAGCTCAACCCATGACACCTAAACAGTAGATGATGAGCAGTCTAAACAGGCCTTGAAGAATACA[ATATATATATATAT]TTTTCATTTTCTAAGTTAGTTTAGGCATCTTGCTGCAAGTTTCATGTATCCAGTG	CTATAGCTCAACCCATGACACCT	59.556	CACTGGATACATGAAACTTGCAG	59.685	136
CL2151.Contig1_All_1847_1	AACAACAACAACAAC	AAC(3*5)	4492	15	AACTCTGCCCATAGTAACAGCAATAATACCAACAAT[AACAACAACAACAAC]ATTACTTTCGGTGGTTCGGGTATCCCTGGCAGCATGCAGGGGGGACCTGGAACTGGTGTCCAAAGTTCTTCTAATTTGAATAGTAAAAGTGCTGGCCAG	AACTCTGCCCATAGTAACAGCAA	60.195	CTGGCCAGCACTTTTACTATTCA	60.648	150
CL2151.Contig1_All_1847_2	AACAACAACAACAAC	AAC(3*5)	4492	15	AAACTCTGCCCATAGTAACAGCAATAATACCAACAAT[AACAACAACAACAAC]ATTACTTTCGGTGGTTCGGGTATCCCTGGCAGCATGCAGGGGGGACCTGGAACTGGTGTCCAAAGTTCTTCTAATTTGAATAGTAAAAGTGCTGGCCAG	AAACTCTGCCCATAGTAACAGCA	60.195	CTGGCCAGCACTTTTACTATTCA	60.648	151
CL2151.Contig1_All_1847_3	AACAACAACAACAAC	AAC(3*5)	4492	15	ACTCTGCCCATAGTAACAGCAATAATACCAACAAT[AACAACAACAACAAC]ATTACTTTCGGTGGTTCGGGTATCCCTGGCAGCATGCAGGGGGGACCTGGAACTGGTGTCCAAAGTTCTTCTAATTTGAATAGTAAAAGTGCTGGCCAG	ACTCTGCCCATAGTAACAGCAAT	59.234	CTGGCCAGCACTTTTACTATTCA	60.648	149
CL2151.Contig1_All_1847_4	AACAACAACAACAAC	AAC(3*5)	4492	15	AACTCTGCCCATAGTAACAGCAATAATACCAACAAT[AACAACAACAACAAC]ATTACTTTCGGTGGTTCGGGTATCCCTGGCAGCATGCAGGGGGGACCTGGAACTGGTGTCCAAAGTTCTTCTAATTTGAATAGTAAAAGTGCTGGCCA	AACTCTGCCCATAGTAACAGCAA	60.195	TGGCCAGCACTTTTACTATTCA	59.779	149
CL2151.Contig1_All_1847_5	AACAACAACAACAAC	AAC(3*5)	4492	15	AAACTCTGCCCATAGTAACAGCAATAATACCAACAAT[AACAACAACAACAAC]ATTACTTTCGGTGGTTCGGGTATCCCTGGCAGCATGCAGGGGGGACCTGGAACTGGTGTCCAAAGTTCTTCTAATTTGAATAGTAAAAGTGCTGGCCA	AAACTCTGCCCATAGTAACAGCA	60.195	TGGCCAGCACTTTTACTATTCA	59.779	150
CL2151.Contig2_All_1848_1	TGTTGTTGTTGTTGT	TGT(3*5)	12692	15	CTGGCCAGCACTTTTACTATTCAAATTAGAAGAACTTTGGACACCAGTTCCAGGTCCCCCCTGCATGCTGCCAGGGATACCCGAACCACCGAAAGTAA[TGTTGTTGTTGTTGT]TATTGTTGGTATTATTGCTGTTACTATGGGCAGAGTT	CTGGCCAGCACTTTTACTATTCA	60.648	AACTCTGCCCATAGTAACAGCAA	60.195	150
CL2151.Contig2_All_1848_2	TGTTGTTGTTGTTGT	TGT(3*5)	12692	15	CTGGCCAGCACTTTTACTATTCAAATTAGAAGAACTTTGGACACCAGTTCCAGGTCCCCCCTGCATGCTGCCAGGGATACCCGAACCACCGAAAGTAA[TGTTGTTGTTGTTGT]TATTGTTGGTATTATTGCTGTTACTATGGGCAGAGTTT	CTGGCCAGCACTTTTACTATTCA	60.648	AAACTCTGCCCATAGTAACAGCA	60.195	151
CL2151.Contig2_All_1848_3	TGTTGTTGTTGTTGT	TGT(3*5)	12692	15	CTGGCCAGCACTTTTACTATTCAAATTAGAAGAACTTTGGACACCAGTTCCAGGTCCCCCCTGCATGCTGCCAGGGATACCCGAACCACCGAAAGTAA[TGTTGTTGTTGTTGT]TATTGTTGGTATTATTGCTGTTACTATGGGCAGAGT	CTGGCCAGCACTTTTACTATTCA	60.648	ACTCTGCCCATAGTAACAGCAAT	59.234	149
CL2151.Contig2_All_1848_4	TGTTGTTGTTGTTGT	TGT(3*5)	12692	15	TGGCCAGCACTTTTACTATTCAAATTAGAAGAACTTTGGACACCAGTTCCAGGTCCCCCCTGCATGCTGCCAGGGATACCCGAACCACCGAAAGTAA[TGTTGTTGTTGTTGT]TATTGTTGGTATTATTGCTGTTACTATGGGCAGAGTT	TGGCCAGCACTTTTACTATTCA	59.779	AACTCTGCCCATAGTAACAGCAA	60.195	149
CL2151.Contig2_All_1848_5	TGTTGTTGTTGTTGT	TGT(3*5)	12692	15	TGGCCAGCACTTTTACTATTCAAATTAGAAGAACTTTGGACACCAGTTCCAGGTCCCCCCTGCATGCTGCCAGGGATACCCGAACCACCGAAAGTAA[TGTTGTTGTTGTTGT]TATTGTTGGTATTATTGCTGTTACTATGGGCAGAGTTT	TGGCCAGCACTTTTACTATTCA	59.779	AAACTCTGCCCATAGTAACAGCA	60.195	150
CL2157.Contig2_All_1851_1	ATAATAATAATAATAATA	ATA(3*6)	1678	18	TTGTAATGGAAAATCCAGGAAGATTTTTAACTAATTACTTGGTCCAACTTAGAACAACTTGACTGTCATCATCTATCTTAGTAATTTCCTACGGCTTACCCTGAGAAATG[ATAATAATAATAATAATA]TATGAAGGTAACAGACCCTCTCTCA	TTGTAATGGAAAATCCAGGAAGA	59.83	TGAGAGAGGGTCTGTTACCTTCA	60.288	153
CL2157.Contig2_All_1851_2	ATAATAATAATAATAATA	ATA(3*6)	1678	18	TTGTAATGGAAAATCCAGGAAGATTTTTAACTAATTACTTGGTCCAACTTAGAACAACTTGACTGTCATCATCTATCTTAGTAATTTCCTACGGCTTACCCTGAGAAATG[ATAATAATAATAATAATA]TATGAAGGTAACAGACCCTCTCTCAAGC	TTGTAATGGAAAATCCAGGAAGA	59.83	GCTTGAGAGAGGGTCTGTTACCT	60.306	156
CL2157.Contig2_All_1851_3	ATAATAATAATAATAATA	ATA(3*6)	1678	18	TTGTAATGGAAAATCCAGGAAGATTTTTAACTAATTACTTGGTCCAACTTAGAACAACTTGACTGTCATCATCTATCTTAGTAATTTCCTACGGCTTACCCTGAGAAATG[ATAATAATAATAATAATA]TATGAAGGTAACAGACCCTCTCTCAAGCATG	TTGTAATGGAAAATCCAGGAAGA	59.83	CATGCTTGAGAGAGGGTCTGTTA	60.797	159
CL2157.Contig2_All_1851_4	ATAATAATAATAATAATA	ATA(3*6)	1678	18	GTAATTTCCTACGGCTTACCCTGAGAAATG[ATAATAATAATAATAATA]TATGAAGGTAACAGACCCTCTCTCAAGCATGTCTT	GTAATTTCCTACGGCTTACCCTG	60.25	AAGACATGCTTGAGAGAGGGTCT	60.797	83
CL2157.Contig2_All_1851_5	ATAATAATAATAATAATA	ATA(3*6)	1678	18	TTGTAATGGAAAATCCAGGAAGATTTTTAACTAATTACTTGGTCCAACTTAGAACAACTTGACTGTCATCATCTATCTTAGTAATTTCCTACGGCTTACCCTGAGAAATG[ATAATAATAATAATAATA]TATGAAGGTAACAGACCCTCTCTCAAGCAT	TTGTAATGGAAAATCCAGGAAGA	59.83	ATGCTTGAGAGAGGGTCTGTTAC	58.935	158
CL2171.Contig4_All_1856_1	ACACACACACAC	AC(2*6)	4786	12	GGGATTTCCATTATCCAGGTAGATAAATGTAATAAAGCAACAGAATTTAATCATCTGAGCATGAAAATATCTTGGTA[ACACACACACAC]AGGCTATATGGAATTGCTAATCTAAGTGCAGAACCTTCTGCCCCTGGTGTAACAGCAGGAATCTGGATC	GGGATTTCCATTATCCAGGTAGA	60.381	GATCCAGATTCCTGCTGTTACAC	60.018	158
CL2171.Contig4_All_1856_2	ACACACACACAC	AC(2*6)	4786	12	AGGGATTTCCATTATCCAGGTAGATAAATGTAATAAAGCAACAGAATTTAATCATCTGAGCATGAAAATATCTTGGTA[ACACACACACAC]AGGCTATATGGAATTGCTAATCTAAGTGCAGAACCTTCTGCCCCTGGTGTAACAGCAGGAATCTGGATC	AGGGATTTCCATTATCCAGGTAG	59.602	GATCCAGATTCCTGCTGTTACAC	60.018	159
CL2171.Contig4_All_1856_3	ACACACACACAC	AC(2*6)	4786	12	CATCTGAGCATGAAAATATCTTGGTA[ACACACACACAC]AGGCTATATGGAATTGCTAATCTAAGTGCAGAACCTTCTGCCCCTGGTGTAACAGCAGGAATCTGGATC	CATCTGAGCATGAAAATATCTTGG	59.99	GATCCAGATTCCTGCTGTTACAC	60.018	107
CL2171.Contig4_All_1856_4	ACACACACACAC	AC(2*6)	4786	12	CATCTGAGCATGAAAATATCTTGGTA[ACACACACACAC]AGGCTATATGGAATTGCTAATCTAAGTGCAGAACCTTCTGCCCCTGGTGTAACAGCAGGAATCTGGATCGAAGCCAGGTCTATGTTCTGTGAA	CATCTGAGCATGAAAATATCTTGG	59.99	TTCACAGAACATAGACCTGGCTT	60.178	131
CL2171.Contig4_All_1856_5	ACACACACACAC	AC(2*6)	4786	12	TAGGGATTTCCATTATCCAGGTAGATAAATGTAATAAAGCAACAGAATTTAATCATCTGAGCATGAAAATATCTTGGTA[ACACACACACAC]AGGCTATATGGAATTGCTAATCTAAGTGCAGAACCTTCTGCCCCTGGTGTAACAGCAGGAATCTGGATC	TAGGGATTTCCATTATCCAGGTA	58.765	GATCCAGATTCCTGCTGTTACAC	60.018	160
CL2177.Contig3_All_1861_1	ATAATAATAATAATA	ATA(3*5)	886	15	TGCCATGATGAAGCCTTAGTATTTCAGCATGTATATAATATATAAAACACAGGAGCTCTTTAATCTATGCTAATATGATT[ATAATAATAATAATA]TATCTCCAATATACTCTACAGAGAAAAATAAATCACTTCCTTTGCACCA	TGCCATGATGAAGCCTTAGTATT	60.003	TGGTGCAAAGGAAGTGATTTATT	59.891	144
CL2177.Contig3_All_1861_2	ATAATAATAATAATA	ATA(3*5)	886	15	TGCCATGATGAAGCCTTAGTATTTCAGCATGTATATAATATATAAAACACAGGAGCTCTTTAATCTATGCTAATATGATT[ATAATAATAATAATA]TATCTCCAATATACTCTACAGAGAAAAATAAATCACTTCCTTTGCACCAC	TGCCATGATGAAGCCTTAGTATT	60.003	GTGGTGCAAAGGAAGTGATTTAT	59.428	145
CL2177.Contig3_All_1861_3	ATAATAATAATAATA	ATA(3*5)	886	15	CATATGCCATGATGAAGCCTTAGTATTTCAGCATGTATATAATATATAAAACACAGGAGCTCTTTAATCTATGCTAATATGATT[ATAATAATAATAATA]TATCTCCAATATACTCTACAGAGAAAAATAAATCACTTCCTTTGCACCA	CATATGCCATGATGAAGCCTTAG	60.821	TGGTGCAAAGGAAGTGATTTATT	59.891	148
CL2177.Contig3_All_1861_4	ATAATAATAATAATA	ATA(3*5)	886	15	ATGCCATGATGAAGCCTTAGTATTTCAGCATGTATATAATATATAAAACACAGGAGCTCTTTAATCTATGCTAATATGATT[ATAATAATAATAATA]TATCTCCAATATACTCTACAGAGAAAAATAAATCACTTCCTTTGCACCA	ATGCCATGATGAAGCCTTAGTAT	59.054	TGGTGCAAAGGAAGTGATTTATT	59.891	145
CL2177.Contig3_All_1861_5	ATAATAATAATAATA	ATA(3*5)	886	15	ATATGCCATGATGAAGCCTTAGTATTTCAGCATGTATATAATATATAAAACACAGGAGCTCTTTAATCTATGCTAATATGATT[ATAATAATAATAATA]TATCTCCAATATACTCTACAGAGAAAAATAAATCACTTCCTTTGCACCA	ATATGCCATGATGAAGCCTTAGT	59.054	TGGTGCAAAGGAAGTGATTTATT	59.891	147
CL2178.Contig23_All_1866_1	TAGTAGTAGTAGTAG	TAG(3*5)	1702	15	AAGAGCACACAGGCAATTCTTAGACCAGTCCTCACCGAAGAGGATATACCGCCTGCTCAGGAAGATGTAAATATTGATGAAGGTGAGATCAGGC[TAGTAGTAGTAGTAG]TTAAGGCAATAAAACAGTTAAAGAACTATAAGGCACCAGGAAAGG	AAGAGCACACAGGCAATTCTTAG	59.961	CCTTTCCTGGTGCCTTATAGTTC	60.357	154
CL2178.Contig23_All_1866_2	TAGTAGTAGTAGTAG	TAG(3*5)	1702	15	AAGAGCACACAGGCAATTCTTAGACCAGTCCTCACCGAAGAGGATATACCGCCTGCTCAGGAAGATGTAAATATTGATGAAGGTGAGATCAGGC[TAGTAGTAGTAGTAG]TTAAGGCAATAAAACAGTTAAAGAACTATAAGGCACCAGGAAAGGA	AAGAGCACACAGGCAATTCTTAG	59.961	TCCTTTCCTGGTGCCTTATAGTT	60.357	155
CL2178.Contig23_All_1866_3	TAGTAGTAGTAGTAG	TAG(3*5)	1702	15	AGGCAATTCTTAGACCAGTCCTCACCGAAGAGGATATACCGCCTGCTCAGGAAGATGTAAATATTGATGAAGGTGAGATCAGGC[TAGTAGTAGTAGTAG]TTAAGGCAATAAAACAGTTAAAGAACTATAAGGCACCAGGAAAGG	AGGCAATTCTTAGACCAGTCCTC	60.142	CCTTTCCTGGTGCCTTATAGTTC	60.357	144
CL2178.Contig23_All_1866_4	TAGTAGTAGTAGTAG	TAG(3*5)	1702	15	AGGCAATTCTTAGACCAGTCCTCACCGAAGAGGATATACCGCCTGCTCAGGAAGATGTAAATATTGATGAAGGTGAGATCAGGC[TAGTAGTAGTAGTAG]TTAAGGCAATAAAACAGTTAAAGAACTATAAGGCACCAGGAAAGGA	AGGCAATTCTTAGACCAGTCCTC	60.142	TCCTTTCCTGGTGCCTTATAGTT	60.357	145
CL2178.Contig23_All_1866_5	TAGTAGTAGTAGTAG	TAG(3*5)	1702	15	GCCTGCTCAGGAAGATGTAAATATTGATGAAGGTGAGATCAGGC[TAGTAGTAGTAGTAG]TTAAGGCAATAAAACAGTTAAAGAACTATAAGGCACCAGGAAAGG	GCCTGCTCAGGAAGATGTAAATA	59.771	CCTTTCCTGGTGCCTTATAGTTC	60.357	104
CL2178.Contig27_All_1867_1	TATATATATATA	TA(2*6)	284	12	TACCTTGGTGGCTGCTTTTAGTATCTGAAATGCATTAATATACTAAGCAAATGAACAAATATGTCTCATATATAGTATAAGTAAATGAACAAATATAAGTTTCATATATAGTTTAAGTAAATGAACAAATATAAGTC[TATATATATATA]GTATAAGTAAATAAATAAAAACATCTACATAATATTGTAGGTACTAGGAATTCCAACTTTCACTCTAATATTCATTG	TACCTTGGTGGCTGCTTTTAGTA	60.185	CAATGAATATTAGAGTGAAAGTTGGAA	59.109	226
CL2178.Contig27_All_1867_2	TATATATATATA	TA(2*6)	284	12	TCATTTCTCATTTACCTTGGTGGCTGCTTTTAGTATCTGAAATGCATTAATATACTAAGCAAATGAACAAATATGTCTCATATATAGTATAAGTAAATGAACAAATATAAGTTTCATATATAGTTTAAGTAAATGAACAAATATAAGTC[TATATATATATA]GTATAAGTAAATAAATAAAAACATCTACATAATATTGTAGGTACTAGGAATTCCAACTTTCACTCTAATATTCATTG	TCATTTCTCATTTACCTTGGTGG	60.223	CAATGAATATTAGAGTGAAAGTTGGAA	59.109	238
CL2178.Contig27_All_1867_3	TATATATATATA	TA(2*6)	284	12	ATTTCTCATTTACCTTGGTGGCTGCTTTTAGTATCTGAAATGCATTAATATACTAAGCAAATGAACAAATATGTCTCATATATAGTATAAGTAAATGAACAAATATAAGTTTCATATATAGTTTAAGTAAATGAACAAATATAAGTC[TATATATATATA]GTATAAGTAAATAAATAAAAACATCTACATAATATTGTAGGTACTAGGAATTCCAACTTTCACTCTAATATTCATTG	ATTTCTCATTTACCTTGGTGGCT	60.243	CAATGAATATTAGAGTGAAAGTTGGAA	59.109	236
CL2178.Contig27_All_1867_4	TATATATATATA	TA(2*6)	284	12	TACCTTGGTGGCTGCTTTTAGTATCTGAAATGCATTAATATACTAAGCAAATGAACAAATATGTCTCATATATAGTATAAGTAAATGAACAAATATAAGTTTCATATATAGTTTAAGTAAATGAACAAATATAAGTC[TATATATATATA]GTATAAGTAAATAAATAAAAACATCTACATAATATTGTAGGTACTAGGAATTCCAACTTTCACTCTAATATTCATTG	TACCTTGGTGGCTGCTTTTAGTA	60.185	CAATGAATATTAGAGTGAAAGTTGGA	57.953	226
CL2178.Contig27_All_1867_5	TATATATATATA	TA(2*6)	284	12	TCATTTCTCATTTACCTTGGTGGCTGCTTTTAGTATCTGAAATGCATTAATATACTAAGCAAATGAACAAATATGTCTCATATATAGTATAAGTAAATGAACAAATATAAGTTTCATATATAGTTTAAGTAAATGAACAAATATAAGTC[TATATATATATA]GTATAAGTAAATAAATAAAAACATCTACATAATATTGTAGGTACTAGGAATTCCAACTTTCACTCTAATATTCATTG	TCATTTCTCATTTACCTTGGTGG	60.223	CAATGAATATTAGAGTGAAAGTTGGA	57.953	238
CL2178.Contig27_All_1868_1	ATATATATATATAT	AT(2*7)	3637	14	ATTTGATAAAAGGAATGGGCTTCAAGATATTTTGAAAATGGAACACCAGTAGTCAGATTGAGGAATATGTATACC[ATATATATATATAT]GTGTGATATGAAATTTTTACCTATTGTACTCCGGAAACTTTAGAAATAATGCTGG	ATTTGATAAAAGGAATGGGCTTC	59.721	CCAGCATTATTTCTAAAGTTTCCG	60.347	144
CL2178.Contig27_All_1868_2	ATATATATATATAT	AT(2*7)	3637	14	TGAAAATGGAACACCAGTAGTCAGATTGAGGAATATGTATACC[ATATATATATATAT]GTGTGATATGAAATTTTTACCTATTGTACTCCGGAAACTTTAGAAATAATGCTGG	TGAAAATGGAACACCAGTAGTCA	59.526	CCAGCATTATTTCTAAAGTTTCCG	60.347	112
CL2178.Contig27_All_1868_3	ATATATATATATAT	AT(2*7)	3637	14	ATAAAAGGAATGGGCTTCAAGATATTTTGAAAATGGAACACCAGTAGTCAGATTGAGGAATATGTATACC[ATATATATATATAT]GTGTGATATGAAATTTTTACCTATTGTACTCCGGAAACTTTAGAAATAATGCTGG	ATAAAAGGAATGGGCTTCAAGAT	59.4	CCAGCATTATTTCTAAAGTTTCCG	60.347	139
CL2178.Contig27_All_1868_4	ATATATATATATAT	AT(2*7)	3637	14	GATAAAAGGAATGGGCTTCAAGATATTTTGAAAATGGAACACCAGTAGTCAGATTGAGGAATATGTATACC[ATATATATATATAT]GTGTGATATGAAATTTTTACCTATTGTACTCCGGAAACTTTAGAAATAATGCTGG	GATAAAAGGAATGGGCTTCAAGA	60.754	CCAGCATTATTTCTAAAGTTTCCG	60.347	140
CL2178.Contig27_All_1868_5	ATATATATATATAT	AT(2*7)	3637	14	ATTTGATAAAAGGAATGGGCTTCAAGATATTTTGAAAATGGAACACCAGTAGTCAGATTGAGGAATATGTATACC[ATATATATATATAT]GTGTGATATGAAATTTTTACCTATTGTACTCCGGAAACTTTAGAAATAATGCTGGTAACTGAATCTGCT	ATTTGATAAAAGGAATGGGCTTC	59.721	AGCAGATTCAGTTACCAGCATTA	58.114	158
CL2189.Contig4_All_1872_1	CTGCTGCTGCTGCTGCTG	CTG(3*6)	1721	18	TCAGATGCATCCTTGAAACCTATGGGGTCATCA[CTGCTGCTGCTGCTGCTG]CTTGAAGAAGTTCTGCGGGTGTCGTTGTTCGTTGTCGTCTCTCCTGGGTGGTTGCCTTCTTGGCCTGAGGCTGGCAGACCAACATTATCTGCGAAGGCGTCTTTA	TCAGATGCATCCTTGAAACCTAT	59.979	TAAAGACGCCTTCGCAGATAAT	60.239	156
CL2189.Contig4_All_1872_2	CTGCTGCTGCTGCTGCTG	CTG(3*6)	1721	18	TCAGATGCATCCTTGAAACCTATGGGGTCATCA[CTGCTGCTGCTGCTGCTG]CTTGAAGAAGTTCTGCGGGTGTCGTTGTTCGTTGTCGTCTCTCCTGGGTGGTTGCCTTCTTGGCCTGAGGCTGGCAGACCAACATTATCTGCGAAGGCGTCTTTAA	TCAGATGCATCCTTGAAACCTAT	59.979	TTAAAGACGCCTTCGCAGATAAT	61.361	157
CL2189.Contig4_All_1872_3	CTGCTGCTGCTGCTGCTG	CTG(3*6)	1721	18	TCAGATGCATCCTTGAAACCTATGGGGTCATCA[CTGCTGCTGCTGCTGCTG]CTTGAAGAAGTTCTGCGGGTGTCGTTGTTCGTTGTCGTCTCTCCTGGGTGGTTGCCTTCTTGGCCTGAGGCTGGCAGACCAACATTATCTGCGAAGGCGTCTTTAAAT	TCAGATGCATCCTTGAAACCTAT	59.979	ATTTAAAGACGCCTTCGCAGATA	61.361	159
CL2189.Contig4_All_1872_4	CTGCTGCTGCTGCTGCTG	CTG(3*6)	1721	18	TCAGATGCATCCTTGAAACCTATGGGGTCATCA[CTGCTGCTGCTGCTGCTG]CTTGAAGAAGTTCTGCGGGTGTCGTTGTTCGTTGTCGTCTCTCCTGGGTGGTTGCCTTCTTGGCCTGAGGCTGGCAGACCAACATTATCTGCGAAGG	TCAGATGCATCCTTGAAACCTAT	59.979	CCTTCGCAGATAATGTTGGTCT	60.503	148
CL2189.Contig4_All_1872_5	CTGCTGCTGCTGCTGCTG	CTG(3*6)	1721	18	TCAGATGCATCCTTGAAACCTATGGGGTCATCA[CTGCTGCTGCTGCTGCTG]CTTGAAGAAGTTCTGCGGGTGTCGTTGTTCGTTGTCGTCTCTCCT	TCAGATGCATCCTTGAAACCTAT	59.979	AGGAGAGACGACAACGAACAAC	60.721	96
CL2190.Contig1_All_1873_1	AGAGAGAGAGAGAG	AG(2*7)	917	14	AATATTTTGTACAACCGTCCATCATGGAA[AGAGAGAGAGAGAG]GAACCCAATTCCTGCATTCTTTCATCCCCACTCCTGTCAGGAAATGGGAGGAGAGTGCCAAGTTTGGGTATCAAGTTCCGTT	AATATTTTGTACAACCGTCCATCA	59.561	AACGGAACTTGATACCCAAACTT	60.153	125
CL2190.Contig1_All_1873_2	AGAGAGAGAGAGAG	AG(2*7)	917	14	TATTTTGTACAACCGTCCATCATGGAA[AGAGAGAGAGAGAG]GAACCCAATTCCTGCATTCTTTCATCCCCACTCCTGTCAGGAAATGGGAGGAGAGTGCCAAGTTTGGGTATCAAGTTCCGTT	TATTTTGTACAACCGTCCATCAT	58.311	AACGGAACTTGATACCCAAACTT	60.153	123
CL2190.Contig1_All_1873_3	AGAGAGAGAGAGAG	AG(2*7)	917	14	ATATTTTGTACAACCGTCCATCATGGAA[AGAGAGAGAGAGAG]GAACCCAATTCCTGCATTCTTTCATCCCCACTCCTGTCAGGAAATGGGAGGAGAGTGCCAAGTTTGGGTATCAAGTTCCGTT	ATATTTTGTACAACCGTCCATCA	58.311	AACGGAACTTGATACCCAAACTT	60.153	124
CL2190.Contig1_All_1873_4	AGAGAGAGAGAGAG	AG(2*7)	917	14	AATATTTTGTACAACCGTCCATCATGGAA[AGAGAGAGAGAGAG]GAACCCAATTCCTGCATTCTTTCATCCCCACTCCTGTCAGGAAATGGGAGGAGAGTGCCAAGTTTGGGTATCAAGTTCCGTT	AATATTTTGTACAACCGTCCATCAT	59.813	AACGGAACTTGATACCCAAACTT	60.153	125
CL2190.Contig1_All_1873_5	AGAGAGAGAGAGAG	AG(2*7)	917	14	AATATTTTGTACAACCGTCCATCATGGAA[AGAGAGAGAGAGAG]GAACCCAATTCCTGCATTCTTTCATCCCCACTCCTGTCAGGAAATGGGAGGAGAGTGCCAAGTTTGGGTATC	AATATTTTGTACAACCGTCCATCA	59.561	GATACCCAAACTTGGCACTCTC	60.004	115
CL2194.Contig1_All_1876_1	ATATATATATATATAT	AT(2*8)	1507	16	TCTGAATTTTAGATGGTTGGGTGCTAATTAGCATTGTCATTAGTACAGTATAACAATATTACTTA[ATATATATATATATAT]TAGAAAATTTAAATTTCAAGATTTCTCCTTCCATTTTTAACAATGTTAATACCAAGAAATCTGTCACCAGC	TCTGAATTTTAGATGGTTGGGTG	60.223	GCTGGTGACAGATTTCTTGGTAT	59.539	152
CL2194.Contig1_All_1876_2	ATATATATATATATAT	AT(2*8)	1507	16	TCTGAATTTTAGATGGTTGGGTGCTAATTAGCATTGTCATTAGTACAGTATAACAATATTACTTA[ATATATATATATATAT]TAGAAAATTTAAATTTCAAGATTTCTCCTTCCATTTTTAACAATGTTAATACCAAGAAATCTGTCACCAGCAAAAT	TCTGAATTTTAGATGGTTGGGTG	60.223	ATTTTGCTGGTGACAGATTTCTT	59.19	157
CL2194.Contig1_All_1876_3	ATATATATATATATAT	AT(2*8)	1507	16	GAATTTTAGATGGTTGGGTGCTAATTAGCATTGTCATTAGTACAGTATAACAATATTACTTA[ATATATATATATATAT]TAGAAAATTTAAATTTCAAGATTTCTCCTTCCATTTTTAACAATGTTAATACCAAGAAATCTGTCACCAGC	GAATTTTAGATGGTTGGGTGCTA	59.407	GCTGGTGACAGATTTCTTGGTAT	59.539	149
CL2194.Contig1_All_1876_4	ATATATATATATATAT	AT(2*8)	1507	16	GAATTTTAGATGGTTGGGTGCTAATTAGCATTGTCATTAGTACAGTATAACAATATTACTTA[ATATATATATATATAT]TAGAAAATTTAAATTTCAAGATTTCTCCTTCCATTTTTAACAATGTTAATACCAAGAAATCTGTCACCAGCAAAAT	GAATTTTAGATGGTTGGGTGCTA	59.407	ATTTTGCTGGTGACAGATTTCTT	59.19	154
CL2194.Contig1_All_1876_5	ATATATATATATATAT	AT(2*8)	1507	16	AATTTTAGATGGTTGGGTGCTAATTAGCATTGTCATTAGTACAGTATAACAATATTACTTA[ATATATATATATATAT]TAGAAAATTTAAATTTCAAGATTTCTCCTTCCATTTTTAACAATGTTAATACCAAGAAATCTGTCACCAGC	AATTTTAGATGGTTGGGTGCTAA	58.976	GCTGGTGACAGATTTCTTGGTAT	59.539	148
CL2205.Contig2_All_1878_4	TGTGTGTGTGTG	TG(2*6)	9926	12	GTGGACACAGGTTTAGCATTGATTTAATATTGGTTTGTCATACATTGATTATCAGTAACCCTTCCATTAATTGGGTGTGTGTGTA[TGTGTGTGTGTG]TTTTGTTCCCTTGTCAAAGCTTCTCCCCAGATACT	GTGGACACAGGTTTAGCATTGAT	60.296	AGTATCTGGGGAGAAGCTTTGAC	60.142	132
CL2205.Contig2_All_1878_5	TGTGTGTGTGTG	TG(2*6)	9926	12	AGGTTCAGTGGACACAGGTTTAGCATTGATTTAATATTGGTTTGTCATACATTGATTATCAGTAACCCTTCCATTAATTGGGTGTGTGTGTA[TGTGTGTGTGTG]TTTTGTTCCCTTGTCAAAGCTTCTCCCCAGATACT	AGGTTCAGTGGACACAGGTTTAG	59.595	AGTATCTGGGGAGAAGCTTTGAC	60.142	139
CL2217.Contig3_All_1895_1	ATATATATATAT	AT(2*6)	7950	12	AAAAGAAATACATGGTAGTTCACTGTAATTACATTATATCAATTCTATCAGATTTTTATTGAAAGAAATTAATTCATAACTGTTTATCTTCTATATACTTACCAATCTATATTATATATA[ATATATATATAT]ACTATCTTCCTACTGCATGTCTTACA	AAAAGAAATACATGGTAGTTCACTGTAA	57.992	TGTAAGACATGCAGTAGGAAGAT	55.755	158
CL2217.Contig3_All_1895_2	ATATATATATAT	AT(2*6)	7950	12	AAAAGAAATACATGGTAGTTCACTGTAATTACATTATATCAATTCTATCAGATTTTTATTGAAAGAAATTAATTCATAACTGTTTATCTTCTATATACTTACCAATCTATATTATATATA[ATATATATATAT]ACTATCTTCCTACTGCATGTCTTACAT	AAAAGAAATACATGGTAGTTCACTGTAA	57.992	ATGTAAGACATGCAGTAGGAAGA	55.755	159
CL2217.Contig3_All_1895_3	ATATATATATAT	AT(2*6)	7950	12	AAAGAAATACATGGTAGTTCACTGTAATTACATTATATCAATTCTATCAGATTTTTATTGAAAGAAATTAATTCATAACTGTTTATCTTCTATATACTTACCAATCTATATTATATATA[ATATATATATAT]ACTATCTTCCTACTGCATGTCTTACA	AAAGAAATACATGGTAGTTCACTGTAA	56.825	TGTAAGACATGCAGTAGGAAGAT	55.755	157
CL2217.Contig3_All_1895_4	ATATATATATAT	AT(2*6)	7950	12	AAAGAAATACATGGTAGTTCACTGTAATTACATTATATCAATTCTATCAGATTTTTATTGAAAGAAATTAATTCATAACTGTTTATCTTCTATATACTTACCAATCTATATTATATATA[ATATATATATAT]ACTATCTTCCTACTGCATGTCTTACAT	AAAGAAATACATGGTAGTTCACTGTAA	56.825	ATGTAAGACATGCAGTAGGAAGA	55.755	158
CL2217.Contig3_All_1895_5	ATATATATATAT	AT(2*6)	7950	12	AAGAAATACATGGTAGTTCACTGTAATTACATTATATCAATTCTATCAGATTTTTATTGAAAGAAATTAATTCATAACTGTTTATCTTCTATATACTTACCAATCTATATTATATATA[ATATATATATAT]ACTATCTTCCTACTGCATGTCTTACA	AAGAAATACATGGTAGTTCACTGTAA	55.55	TGTAAGACATGCAGTAGGAAGAT	55.755	156
CL223.Contig1_All_201_1	TTATTATTATTATTA	TTA(3*5)	214	15	CTTCTCTTCTGCCTCAAAGCTAATAGTTTGTAACAAAATATCTCTCATTT[TTATTATTATTATTA]TATATACATGAATGTTAATCAGCCACTATGTTCCTTGGATGTCACA	CTTCTCTTCTGCCTCAAAGCTAA	59.462	TGTGACATCCAAGGAACATAGTG	59.906	111
CL223.Contig1_All_201_2	TTATTATTATTATTA	TTA(3*5)	214	15	CTTCTCTTCTGCCTCAAAGCTAATAGTTTGTAACAAAATATCTCTCATTT[TTATTATTATTATTA]TATATACATGAATGTTAATCAGCCACTATGTTCCTTGGATGTCACACA	CTTCTCTTCTGCCTCAAAGCTAA	59.462	TGTGTGACATCCAAGGAACATAG	59.906	113
CL223.Contig1_All_201_3	TTATTATTATTATTA	TTA(3*5)	214	15	CTTCTCTTCTGCCTCAAAGCTAATAGTTTGTAACAAAATATCTCTCATTT[TTATTATTATTATTA]TATATACATGAATGTTAATCAGCCACTATGTTCCTTGGATGTCACACAC	CTTCTCTTCTGCCTCAAAGCTAA	59.462	GTGTGTGACATCCAAGGAACATA	59.772	114
CL223.Contig1_All_201_4	TTATTATTATTATTA	TTA(3*5)	214	15	ATAATCAATCGCGCTTCTCTTCTGCCTCAAAGCTAATAGTTTGTAACAAAATATCTCTCATTT[TTATTATTATTATTA]TATATACATGAATGTTAATCAGCCACTATGTTCCTTGGATGTCACA	ATAATCAATCGCGCTTCTCTTCT	60.697	TGTGACATCCAAGGAACATAGTG	59.906	124
CL223.Contig1_All_201_5	TTATTATTATTATTA	TTA(3*5)	214	15	ATAATCAATCGCGCTTCTCTTCTGCCTCAAAGCTAATAGTTTGTAACAAAATATCTCTCATTT[TTATTATTATTATTA]TATATACATGAATGTTAATCAGCCACTATGTTCCTTGGATGTCACACA	ATAATCAATCGCGCTTCTCTTCT	60.697	TGTGTGACATCCAAGGAACATAG	59.906	126
CL2265.Contig2_All_1920_1	GAGAGAGAGAGA	GA(2*6)	4630	12	AAGAAATTAGTGCCATAGAGGGGAATGGAGCGACG[GAGAGAGAGAGA]GCTGTCGCCCATCAAACGGCGCAGGCAGCGATCTCTGCTGACCAGAGACCAACCACATCCACCCCTAAACGCCTCTTTATTTGTT	AAGAAATTAGTGCCATAGAGGGG	59.881	AACAAATAAAGAGGCGTTTAGGG	59.919	132
CL2265.Contig2_All_1920_2	GAGAGAGAGAGA	GA(2*6)	4630	12	AGAAATTAGTGCCATAGAGGGGAATGGAGCGACG[GAGAGAGAGAGA]GCTGTCGCCCATCAAACGGCGCAGGCAGCGATCTCTGCTGACCAGAGACCAACCACATCCACCCCTAAACGCCTCTTTATTTGTT	AGAAATTAGTGCCATAGAGGGGA	60.327	AACAAATAAAGAGGCGTTTAGGG	59.919	131
CL2265.Contig2_All_1920_3	GAGAGAGAGAGA	GA(2*6)	4630	12	AAGAAATTAGTGCCATAGAGGGGAATGGAGCGACG[GAGAGAGAGAGA]GCTGTCGCCCATCAAACGGCGCAGGCAGCGATCTCTGCTGACCAGAGACCAACCACATCCACCCCTAAACGCCTCTTTATTTGTTCGTCACTACCAAAGGGCAAAGATA	AAGAAATTAGTGCCATAGAGGGG	59.881	TATCTTTGCCCTTTGGTAGTGAC	59.552	156
CL2265.Contig2_All_1920_4	GAGAGAGAGAGA	GA(2*6)	4630	12	AATTAGTGCCATAGAGGGGAATGGAGCGACG[GAGAGAGAGAGA]GCTGTCGCCCATCAAACGGCGCAGGCAGCGATCTCTGCTGACCAGAGACCAACCACATCCACCCCTAAACGCCTCTTTATTTGTT	AATTAGTGCCATAGAGGGGAATG	60.551	AACAAATAAAGAGGCGTTTAGGG	59.919	128
CL2265.Contig2_All_1920_5	GAGAGAGAGAGA	GA(2*6)	4630	12	GAAATTAGTGCCATAGAGGGGAATGGAGCGACG[GAGAGAGAGAGA]GCTGTCGCCCATCAAACGGCGCAGGCAGCGATCTCTGCTGACCAGAGACCAACCACATCCACCCCTAAACGCCTCTTTATTTGTT	GAAATTAGTGCCATAGAGGGGAA	60.652	AACAAATAAAGAGGCGTTTAGGG	59.919	130
CL228.Contig2_All_219_2	TCTTCTTCTTCTTCT	TCT(3*5)	2249	15	CACCTTCATATTCTCCATCTTCGGGCAGGTGGCCTGGTTGGCCGTTGGGTTCTTCGTCACGTGAGG[TCTTCTTCTTCTTCT]CCTTCTTCTCGTAGGAACTCACGAGATCCTGCGTCAATCACCATTTCTATGAAAGCGAGAGAATTGGTTCTGCACATCT	CACCTTCATATTCTCCATCTTCG	59.973	AGATGTGCAGAACCAATTCTCTC	59.771	160
CL228.Contig2_All_219_3	TCTTCTTCTTCTTCT	TCT(3*5)	2249	15	CACCTTCATATTCTCCATCTTCGGGCAGGTGGCCTGGTTGGCCGTTGGGTTCTTCGTCACGTGAGG[TCTTCTTCTTCTTCT]CCTTCTTCTCGTAGGAACTCACGAGATCCTGCGTCAATCACCATTTCTATGAAAGCGAGAGAATTGGTTC	CACCTTCATATTCTCCATCTTCG	59.973	GAACCAATTCTCTCGCTTTCATA	59.75	151
CL2280.Contig2_All_1923_1	CTGCTGCTGCTGCTGCTG	CTG(3*6)	2655	18	GCTGCTTCGAAAATTATTAATCCATTTTCCTTTTTTCCCCTACAGT[CTGCTGCTGCTGCTGCTG]CCCCTCCTGAGGACCCTGCTGAACTTTTGTCTGCTGGTGGGGACGATGACGAGGTGACGACCATCCCTGCCATAGAGGAAAAGAGGTCCAAGAAGA	GCTGCTTCGAAAATTATTAATCC	58.424	TCTTCTTGGACCTCTTTTCCTCT	59.882	160
CL2280.Contig2_All_1923_2	CTGCTGCTGCTGCTGCTG	CTG(3*6)	2655	18	GCTGCTTCGAAAATTATTAATCCATTTTCCTTTTTTCCCCTACAGT[CTGCTGCTGCTGCTGCTG]CCCCTCCTGAGGACCCTGCTGAACTTTTGTCTGCTGGTGGGGACGATGACGAGGTGACGACCATCCCTGCCATAGAGGAAAAGAGGTCCAAGAAGA	GCTGCTTCGAAAATTATTAATCCA	60.745	TCTTCTTGGACCTCTTTTCCTCT	59.882	160
CL2280.Contig2_All_1923_3	CTGCTGCTGCTGCTGCTG	CTG(3*6)	2655	18	GCTGCTTCGAAAATTATTAATCCATTTTCCTTTTTTCCCCTACAGT[CTGCTGCTGCTGCTGCTG]CCCCTCCTGAGGACCCTGCTGAACTTTTGTCTGCTGGTGGGGACGATGACGAGGTGACGACCATCCCTGCCATAGAGGAAAAGAGGTCCAAG	GCTGCTTCGAAAATTATTAATCC	58.424	CTTGGACCTCTTTTCCTCTATGG	60.463	156
CL2280.Contig2_All_1923_4	CTGCTGCTGCTGCTGCTG	CTG(3*6)	2655	18	GCTGCTTCGAAAATTATTAATCCATTTTCCTTTTTTCCCCTACAGT[CTGCTGCTGCTGCTGCTG]CCCCTCCTGAGGACCCTGCTGAACTTTTGTCTGCTGGTGGGGACGATGACGAGGTGACGACCATCCCTGCCATAGAGGAAAAGAGGTCCAAG	GCTGCTTCGAAAATTATTAATCCA	60.745	CTTGGACCTCTTTTCCTCTATGG	60.463	156
CL2280.Contig2_All_1923_5	CTGCTGCTGCTGCTGCTG	CTG(3*6)	2655	18	TGCTGCTTCGAAAATTATTAATCCATTTTCCTTTTTTCCCCTACAGT[CTGCTGCTGCTGCTGCTG]CCCCTCCTGAGGACCCTGCTGAACTTTTGTCTGCTGGTGGGGACGATGACGAGGTGACGACCATCCCTGCCATAGAGGAAAAGAGGTCCAAG	TGCTGCTTCGAAAATTATTAATCC	60.745	CTTGGACCTCTTTTCCTCTATGG	60.463	157
CL2283.Contig10_All_1925_1	ACACACACACAC	AC(2*6)	691	12	TCCAGACTCTTCAGGCAGTAAAGCATAAATAATT[ACACACACACAC]AAAAGACATAAGGCTTCCTATAATATCCACTGAATACCTAATATCCAGTCTTCTTCCTCCATATTTATGGTGTAGAGTCTGATGAAGGTACAACTTCATCAGCTGGTG	TCCAGACTCTTCAGGCAGTAAAG	60.061	CACCAGCTGATGAAGTTGTACCT	60.594	154
CL2283.Contig10_All_1925_2	ACACACACACAC	AC(2*6)	691	12	TTCCAGACTCTTCAGGCAGTAAAGCATAAATAATT[ACACACACACAC]AAAAGACATAAGGCTTCCTATAATATCCACTGAATACCTAATATCCAGTCTTCTTCCTCCATATTTATGGTGTAGAGTCTGATGAAGGTACAACTTCATCAGCTGGTG	TTCCAGACTCTTCAGGCAGTAAA	60.41	CACCAGCTGATGAAGTTGTACCT	60.594	155
CL2283.Contig10_All_1925_3	ACACACACACAC	AC(2*6)	691	12	ATTCCAGACTCTTCAGGCAGTAAAGCATAAATAATT[ACACACACACAC]AAAAGACATAAGGCTTCCTATAATATCCACTGAATACCTAATATCCAGTCTTCTTCCTCCATATTTATGGTGTAGAGTCTGATGAAGGTACAACTTCATCAGCTGGTG	ATTCCAGACTCTTCAGGCAGTAA	59.424	CACCAGCTGATGAAGTTGTACCT	60.594	156
CL2283.Contig10_All_1925_4	ACACACACACAC	AC(2*6)	691	12	TCCAGACTCTTCAGGCAGTAAAGCATAAATAATT[ACACACACACAC]AAAAGACATAAGGCTTCCTATAATATCCACTGAATACCTAATATCCAGTCTTCTTCCTCCATATTTATGGTGTAGAGTCTGATGAAGGTACAACTTCATCAGCTGGTG	TCCAGACTCTTCAGGCAGTAAAG	60.061	CACCAGCTGATGAAGTTGTACC	59.662	154
CL2283.Contig10_All_1925_5	ACACACACACAC	AC(2*6)	691	12	CAGACTCTTCAGGCAGTAAAGCATAAATAATT[ACACACACACAC]AAAAGACATAAGGCTTCCTATAATATCCACTGAATACCTAATATCCAGTCTTCTTCCTCCATATTTATGGTGTAGAGTCTGATGAAGGTACAACTTCATCAGCTGGTG	CAGACTCTTCAGGCAGTAAAGCA	61.083	CACCAGCTGATGAAGTTGTACCT	60.594	152
CL2283.Contig11_All_1926_1	TGTGTGTGTGTG	TG(2*6)	581	12	CAGCAGCTGATGAAGTTGTACCTTCATCAGACTCTACACCATAAATATGGAGGAAGAAGACTGGATATTAGGTATTCAGTGGATATTATAGGAAGCCTTATGTCTTT[TGTGTGTGTGTG]TAATTATTTATGCTTTACTGCCTGAAGAGTCTGGA	CAGCAGCTGATGAAGTTGTACCT	60.855	TCCAGACTCTTCAGGCAGTAAAG	60.061	154
CL2283.Contig11_All_1926_2	TGTGTGTGTGTG	TG(2*6)	581	12	CAGCAGCTGATGAAGTTGTACCTTCATCAGACTCTACACCATAAATATGGAGGAAGAAGACTGGATATTAGGTATTCAGTGGATATTATAGGAAGCCTTATGTCTTT[TGTGTGTGTGTG]TAATTATTTATGCTTTACTGCCTGAAGAGTCTGGA	CAGCAGCTGATGAAGTTGTACC	59.943	TCCAGACTCTTCAGGCAGTAAAG	60.061	154
CL2283.Contig11_All_1926_3	TGTGTGTGTGTG	TG(2*6)	581	12	CAGCAGCTGATGAAGTTGTACCTTCATCAGACTCTACACCATAAATATGGAGGAAGAAGACTGGATATTAGGTATTCAGTGGATATTATAGGAAGCCTTATGTCTTT[TGTGTGTGTGTG]TAATTATTTATGCTTTACTGCCTGAAGAGTCTGGAA	CAGCAGCTGATGAAGTTGTACCT	60.855	TTCCAGACTCTTCAGGCAGTAAA	60.41	155
CL2283.Contig11_All_1926_4	TGTGTGTGTGTG	TG(2*6)	581	12	CAGCAGCTGATGAAGTTGTACCTTCATCAGACTCTACACCATAAATATGGAGGAAGAAGACTGGATATTAGGTATTCAGTGGATATTATAGGAAGCCTTATGTCTTT[TGTGTGTGTGTG]TAATTATTTATGCTTTACTGCCTGAAGAGTCTGGAAT	CAGCAGCTGATGAAGTTGTACCT	60.855	ATTCCAGACTCTTCAGGCAGTAA	59.424	156
CL2283.Contig11_All_1926_5	TGTGTGTGTGTG	TG(2*6)	581	12	CAGCAGCTGATGAAGTTGTACCTTCATCAGACTCTACACCATAAATATGGAGGAAGAAGACTGGATATTAGGTATTCAGTGGATATTATAGGAAGCCTTATGTCTTT[TGTGTGTGTGTG]TAATTATTTATGCTTTACTGCCTGAAGAGTCTGGAA	CAGCAGCTGATGAAGTTGTACC	59.943	TTCCAGACTCTTCAGGCAGTAAA	60.41	155
CL2283.Contig2_All_1924_1	ATATATATATAT	AT(2*6)	2936	12	CACAGGGTTTTAACTGCTTATTTACATATATACATAACCTATATCAATAAAAAATGTTCATACTTTC[ATATATATATAT]GGTATAATTTAACATTTGAACCTCATCTTTTACTTTCAGCACTTTCAAACTGCTTTTCATTCTCAAGAAATGA	CACAGGGTTTTAACTGCTTATTTACA	59.902	TCATTTCTTGAGAATGAAAAGCA	59	152
CL2283.Contig2_All_1924_2	ATATATATATAT	AT(2*6)	2936	12	CACAGGGTTTTAACTGCTTATTTACATATATACATAACCTATATCAATAAAAAATGTTCATACTTTC[ATATATATATAT]GGTATAATTTAACATTTGAACCTCATCTTTTACTTTCAGCACTTTCAAACTGCTTTTCATTCTCAAGAAATGAC	CACAGGGTTTTAACTGCTTATTTACA	59.902	GTCATTTCTTGAGAATGAAAAGCA	59.778	153
CL2283.Contig2_All_1924_3	ATATATATATAT	AT(2*6)	2936	12	CACAGGGTTTTAACTGCTTATTTACATATATACATAACCTATATCAATAAAAAATGTTCATACTTTC[ATATATATATAT]GGTATAATTTAACATTTGAACCTCATCTTTTACTTTCAGCACTTTCAAACTGCTTTTCATTCTCAAGAAATGACA	CACAGGGTTTTAACTGCTTATTTACA	59.902	TGTCATTTCTTGAGAATGAAAAGC	59.778	154
CL2283.Contig2_All_1924_4	ATATATATATAT	AT(2*6)	2936	12	CACAGGGTTTTAACTGCTTATTTACATATATACATAACCTATATCAATAAAAAATGTTCATACTTTC[ATATATATATAT]GGTATAATTTAACATTTGAACCTCATCTTTTACTTTCAGCACTTTCAAACTGCTTTTCATTCTCAAGAAATGACA	CACAGGGTTTTAACTGCTTATTT	56.745	TGTCATTTCTTGAGAATGAAAAGC	59.778	154
CL2283.Contig2_All_1924_5	ATATATATATAT	AT(2*6)	2936	12	AACACAGGGTTTTAACTGCTTATTTACATATATACATAACCTATATCAATAAAAAATGTTCATACTTTC[ATATATATATAT]GGTATAATTTAACATTTGAACCTCATCTTTTACTTTCAGCACTTTCAAACTGCTTTTCATTCTCAAGAAATGACA	AACACAGGGTTTTAACTGCTTATTT	58.726	TGTCATTTCTTGAGAATGAAAAGC	59.778	156
CL2288.Contig2_All_1932_1	TGGAGGTGGAGGTGGAGGTGGAGG	TGGAGG(6*4)	4461	24	GAATTTACAAAGTCCACACTGCCATTGAGGTGGGTCAGCAGGCAA[TGGAGGTGGAGGTGGAGGTGGAGG]AGGAGGTGGTTGTGATTGCGTGGGGTGTGGTGGAGGTGGTGCTGGTGGTGGCTGTGATTGCTTTCGTGCTCAGGTAAT	GAATTTACAAAGTCCACACTGCC	59.926	ATTACCTGAGCACGAAAGCAAT	60.156	147
CL2288.Contig2_All_1932_2	TGGAGGTGGAGGTGGAGGTGGAGG	TGGAGG(6*4)	4461	24	ATTTACAAAGTCCACACTGCCATTGAGGTGGGTCAGCAGGCAA[TGGAGGTGGAGGTGGAGGTGGAGG]AGGAGGTGGTTGTGATTGCGTGGGGTGTGGTGGAGGTGGTGCTGGTGGTGGCTGTGATTGCTTTCGTGCTCAGGTAAT	ATTTACAAAGTCCACACTGCCAT	59.818	ATTACCTGAGCACGAAAGCAAT	60.156	145
CL2288.Contig2_All_1932_3	TGGAGGTGGAGGTGGAGGTGGAGG	TGGAGG(6*4)	4461	24	TTTACAAAGTCCACACTGCCATTGAGGTGGGTCAGCAGGCAA[TGGAGGTGGAGGTGGAGGTGGAGG]AGGAGGTGGTTGTGATTGCGTGGGGTGTGGTGGAGGTGGTGCTGGTGGTGGCTGTGATTGCTTTCGTGCTCAGGTAATCGAGTCTTGGCATTTC	TTTACAAAGTCCACACTGCCATT	60.793	GAAATGCCAAGACTCGATTACCT	60.829	160
CL2288.Contig2_All_1932_4	TGGAGGTGGAGGTGGAGGTGGAGG	TGGAGG(6*4)	4461	24	TTTACAAAGTCCACACTGCCATTGAGGTGGGTCAGCAGGCAA[TGGAGGTGGAGGTGGAGGTGGAGG]AGGAGGTGGTTGTGATTGCGTGGGGTGTGGTGGAGGTGGTGCTGGTGGTGGCTGTGATTGCTTTCGTGCTCAGGTAATCGAGTCTTGGCATTTC	TTTACAAAGTCCACACTGCCATT	60.793	GAAATGCCAAGACTCGATTACC	59.972	160
CL2288.Contig2_All_1932_5	TGGAGGTGGAGGTGGAGGTGGAGG	TGGAGG(6*4)	4461	24	GAATTTACAAAGTCCACACTGCCATTGAGGTGGGTCAGCAGGCAA[TGGAGGTGGAGGTGGAGGTGGAGG]AGGAGGTGGTTGTGATTGCGTGGGGTGTGGTGGAGGTGGTGCTGGTGGTGGCTGTGATTGCTTTCGTGCTCAGGTAAT	GAATTTACAAAGTCCACACTGCC	59.926	ATTACCTGAGCACGAAAGCAATC	61.801	147
CL2292.Contig1_All_1939_2	TACAGTACAGTACAGTACAG	TACAG(5*4)	2021	20	TGCTAACAGGCTATACTTGGCTTTTTTTACCTTTGGATATTTTTTCATTTATAATTCATGGAAATGCCAGGATTAAGTCATAA[TACAGTACAGTACAGTACAG]TAGGAGTGTTTTCTTTGCATGGAAT	TGCTAACAGGCTATACTTGGCTT	59.507	ATTCCATGCAAAGAAAACACTCC	61.546	128
CL2292.Contig1_All_1939_3	TACAGTACAGTACAGTACAG	TACAG(5*4)	2021	20	TGCTAACAGGCTATACTTGGCTTTTTTTACCTTTGGATATTTTTTCATTTATAATTCATGGAAATGCCAGGATTAAGTCATAA[TACAGTACAGTACAGTACAG]TAGGAGTGTTTTCTTTGCATGGAATACTCTAACCATGAAA	TGCTAACAGGCTATACTTGGCTT	59.507	TTTCATGGTTAGAGTATTCCATGC	59.42	143
CL2292.Contig1_All_1939_5	TACAGTACAGTACAGTACAG	TACAG(5*4)	2021	20	TGCTAACAGGCTATACTTGGCTTTTTTTACCTTTGGATATTTTTTCATTTATAATTCATGGAAATGCCAGGATTAAGTCATAA[TACAGTACAGTACAGTACAG]TAGGAGTGTTTTCTTTGCATGGAATA	TGCTAACAGGCTATACTTGGCTT	59.507	TATTCCATGCAAAGAAAACACTC	58.311	129
CL2292.Contig1_All_1940_1	TATATATATATATA	TA(2*7)	2097	14	GTAGGAGTGTTTTCTTTGCATGGAATACTCTAACCATGAAAGTGTTTATTTTTTTTT[TATATATATATATA]TTTTAGCACTTGTCTAGCTACCTTAGGG	GTAGGAGTGTTTTCTTTGCATGG	60.048	CCCTAAGGTAGCTAGACAAGTGC	58.687	99
CL2292.Contig1_All_1940_2	TATATATATATATA	TA(2*7)	2097	14	GTAGGAGTGTTTTCTTTGCATGGAATACTCTAACCATGAAAGTGTTTATTTTTTTTT[TATATATATATATA]TTTTAGCACTTGTCTAGCTACCTTAGGG	GTAGGAGTGTTTTCTTTGCATGG	60.048	CCCTAAGGTAGCTAGACAAGTGCT	59.557	99
CL2292.Contig1_All_1940_3	TATATATATATATA	TA(2*7)	2097	14	GTAGGAGTGTTTTCTTTGCATGGAATACTCTAACCATGAAAGTGTTTATTTTTTTTT[TATATATATATATA]TTTTAGCACTTGTCTAGCTACCTTAGGGT	GTAGGAGTGTTTTCTTTGCATGG	60.048	ACCCTAAGGTAGCTAGACAAGTGC	59.44	100
CL2292.Contig1_All_1940_4	TATATATATATATA	TA(2*7)	2097	14	GTAGGAGTGTTTTCTTTGCATGGAATACTCTAACCATGAAAGTGTTTATTTTTTTTT[TATATATATATATA]TTTTAGCACTTGTCTAGCTACCTTAGGGTTTGTAAATGC	GTAGGAGTGTTTTCTTTGCATGG	60.048	GCATTTACAAACCCTAAGGTAGC	58.36	110
CL2292.Contig1_All_1940_5	TATATATATATATA	TA(2*7)	2097	14	GTAGGAGTGTTTTCTTTGCATGGAATACTCTAACCATGAAAGTGTTTATTTTTTTTT[TATATATATATATA]TTTTAGCACTTGTCTAGCTACCTTAGGGTTTGTAAATGCA	GTAGGAGTGTTTTCTTTGCATGG	60.048	TGCATTTACAAACCCTAAGGTAGC	60.719	111
CL2292.Contig2_All_1941_1	TATATATATATATATA	TA(2*8)	1963	16	AAAACGTGAATGCACTTTGCTATGAAATTACTTTAAATTTAAGGTACTAATTAT[TATATATATATATATA]AAAAAAAATAAACACTTTCATGGTTAGAGTATTCCATGCAAAGAAAACACTCCTAC	AAAACGTGAATGCACTTTGCTAT	60.076	GTAGGAGTGTTTTCTTTGCATGG	60.048	126
CL2292.Contig2_All_1941_2	TATATATATATATATA	TA(2*8)	1963	16	TGAATTGCAAAAACTGAAGAACATGGAAAACGTGAATGCACTTTGCTATGAAATTACTTTAAATTTAAGGTACTAATTAT[TATATATATATATATA]AAAAAAAATAAACACTTTCATGGTTAGAGTATTCCATGCAAAGAAAACACTCCTAC	TGAATTGCAAAAACTGAAGAACA	59.787	GTAGGAGTGTTTTCTTTGCATGG	60.048	152
CL2292.Contig2_All_1941_3	TATATATATATATATA	TA(2*8)	1963	16	ATTGCAAAAACTGAAGAACATGGAAAACGTGAATGCACTTTGCTATGAAATTACTTTAAATTTAAGGTACTAATTAT[TATATATATATATATA]AAAAAAAATAAACACTTTCATGGTTAGAGTATTCCATGCAAAGAAAACACTCCTAC	ATTGCAAAAACTGAAGAACATGG	60.389	GTAGGAGTGTTTTCTTTGCATGG	60.048	149
CL2292.Contig2_All_1941_4	TATATATATATATATA	TA(2*8)	1963	16	AACTGAAGAACATGGAAAACGTGAATGCACTTTGCTATGAAATTACTTTAAATTTAAGGTACTAATTAT[TATATATATATATATA]AAAAAAAATAAACACTTTCATGGTTAGAGTATTCCATGCAAAGAAAACACTCCTAC	AACTGAAGAACATGGAAAACGTG	60.43	GTAGGAGTGTTTTCTTTGCATGG	60.048	141
CL2292.Contig2_All_1941_5	TATATATATATATATA	TA(2*8)	1963	16	AAAACTGAAGAACATGGAAAACGTGAATGCACTTTGCTATGAAATTACTTTAAATTTAAGGTACTAATTAT[TATATATATATATATA]AAAAAAAATAAACACTTTCATGGTTAGAGTATTCCATGCAAAGAAAACACTCCTAC	AAAACTGAAGAACATGGAAAACG	59.569	GTAGGAGTGTTTTCTTTGCATGG	60.048	143
CL2292.Contig2_All_1942_1	TACTGTACTGTACTGTACTG	TACTG(5*4)	2032	20	ATTCCATGCAAAGAAAACACTCC[TACTGTACTGTACTGTACTG]TATTATGACTTAATCCTGGCATTTCCATGAATTATAAATGAAAAAATATCCAAAGGTAAAAAAAGCCAAGTATAGCCTGTTAGCA	ATTCCATGCAAAGAAAACACTCC	61.546	TGCTAACAGGCTATACTTGGCTT	59.507	128
CL2292.Contig2_All_1942_2	TACTGTACTGTACTGTACTG	TACTG(5*4)	2032	20	TTTCATGGTTAGAGTATTCCATGCAAAGAAAACACTCC[TACTGTACTGTACTGTACTG]TATTATGACTTAATCCTGGCATTTCCATGAATTATAAATGAAAAAATATCCAAAGGTAAAAAAAGCCAAGTATAGCCTGTTAGCA	TTTCATGGTTAGAGTATTCCATGC	59.42	TGCTAACAGGCTATACTTGGCTT	59.507	143
CL2292.Contig2_All_1942_3	TACTGTACTGTACTGTACTG	TACTG(5*4)	2032	20	TATTCCATGCAAAGAAAACACTCC[TACTGTACTGTACTGTACTG]TATTATGACTTAATCCTGGCATTTCCATGAATTATAAATGAAAAAATATCCAAAGGTAAAAAAAGCCAAGTATAGCCTGTTAGCA	TATTCCATGCAAAGAAAACACTC	58.311	TGCTAACAGGCTATACTTGGCTT	59.507	129
CL2292.Contig2_All_1942_4	TACTGTACTGTACTGTACTG	TACTG(5*4)	2032	20	ATTCCATGCAAAGAAAACACTCC[TACTGTACTGTACTGTACTG]TATTATGACTTAATCCTGGCATTTCCATGAATTATAAATGAAAAAATATCCAAAGGTAAAAAAAGCCAAGTATAGCCTGTTAGCATC	ATTCCATGCAAAGAAAACACTCC	61.546	GATGCTAACAGGCTATACTTGGC	59.348	130
CL2292.Contig2_All_1942_5	TACTGTACTGTACTGTACTG	TACTG(5*4)	2032	20	TTTCATGGTTAGAGTATTCCATGCAAAGAAAACACTCC[TACTGTACTGTACTGTACTG]TATTATGACTTAATCCTGGCATTTCC	TTTCATGGTTAGAGTATTCCATGC	59.42	GGAAATGCCAGGATTAAGTCATA	59.369	84
CL2292.Contig2_All_1943_1	CTCTCTCTCTCTCTCT	CT(2*8)	4056	16	AAATACTCATAAGGGCGGACATTACCAGTTTACTCAATGGTGTTGTCTCTCA[CTCTCTCTCTCTCTCT]ACTGCTGGTTACATAAACCCTAACGCCCAGACAACCCTAAAACCTGGGTCTAACCATCAAT	AAATACTCATAAGGGCGGACATT	60.108	ATTGATGGTTAGACCCAGGTTTT	59.998	129
CL2292.Contig2_All_1943_2	CTCTCTCTCTCTCTCT	CT(2*8)	4056	16	AAAATACTCATAAGGGCGGACATTACCAGTTTACTCAATGGTGTTGTCTCTCA[CTCTCTCTCTCTCTCT]ACTGCTGGTTACATAAACCCTAACGCCCAGACAACCCTAAAACCTGGGTCTAACCATCAAT	AAAATACTCATAAGGGCGGACAT	60.108	ATTGATGGTTAGACCCAGGTTTT	59.998	130
CL2292.Contig2_All_1943_3	CTCTCTCTCTCTCTCT	CT(2*8)	4056	16	AAATACTCATAAGGGCGGACATTACCAGTTTACTCAATGGTGTTGTCTCTCA[CTCTCTCTCTCTCTCT]ACTGCTGGTTACATAAACCCTAACGCCCAGACAACCCTAAAACCTGGGTCTAACCATC	AAATACTCATAAGGGCGGACATT	60.108	GATGGTTAGACCCAGGTTTTAGG	60.115	126
CL2292.Contig2_All_1943_4	CTCTCTCTCTCTCTCT	CT(2*8)	4056	16	AAAATACTCATAAGGGCGGACATTACCAGTTTACTCAATGGTGTTGTCTCTCA[CTCTCTCTCTCTCTCT]ACTGCTGGTTACATAAACCCTAACGCCCAGACAACCCTAAAACCTGGGTCTAACCATC	AAAATACTCATAAGGGCGGACAT	60.108	GATGGTTAGACCCAGGTTTTAGG	60.115	127
CL2292.Contig2_All_1943_5	CTCTCTCTCTCTCTCT	CT(2*8)	4056	16	AAATACTCATAAGGGCGGACATTACCAGTTTACTCAATGGTGTTGTCTCTCA[CTCTCTCTCTCTCTCT]ACTGCTGGTTACATAAACCCTAACGCCCAGACAACCCTAAAACCTGGGTCTAACCATCAATCT	AAATACTCATAAGGGCGGACATT	60.108	AGATTGATGGTTAGACCCAGGTT	60.122	131
CL2311.Contig1_All_1953_2	CTTCTTCTTCTTCTTCTT	CTT(3*6)	1239	18	GATGCCTTTAGAGCCAACTGTTACAGAAGCGAACGAGGAGGCCTCATCCAACATAGGCCTAACGATCGTCTTACCTGTTGTGGTGTCGTTGGTTCTG[CTTCTTCTTCTTCTTCTT]GGTGCGTCTTACCTTGGCTACAGGTTCTACCGCAAGAGAA	GATGCCTTTAGAGCCAACTGTTA	59.806	TTCTCTTGCGGTAGAACCTGTAG	59.955	155
CL2311.Contig4_All_1956_1	CTTCTTCTTCTTCTTCTT	CTT(3*6)	1153	18	ATGCCTTTAGACCCAAAGGTTACAGAAGCGAACGAGGAGGCCTCATCCAACATAGGCCTAACGATCGTCTTACCTGTTGTGGTGTCGTTGGTTCTG[CTTCTTCTTCTTCTTCTT]GGTGCGTCTTACCTTGGCTACAGGTT	ATGCCTTTAGACCCAAAGGTTAC	59.799	AACCTGTAGCCAAGGTAAGACG	59.711	140
CL2311.Contig4_All_1956_2	CTTCTTCTTCTTCTTCTT	CTT(3*6)	1153	18	ATGCCTTTAGACCCAAAGGTTACAGAAGCGAACGAGGAGGCCTCATCCAACATAGGCCTAACGATCGTCTTACCTGTTGTGGTGTCGTTGGTTCTG[CTTCTTCTTCTTCTTCTT]GGTGCGTCTTACCTTGGCTACAGGTTC	ATGCCTTTAGACCCAAAGGTTAC	59.799	GAACCTGTAGCCAAGGTAAGACG	61.367	141
CL2311.Contig4_All_1956_3	CTTCTTCTTCTTCTTCTT	CTT(3*6)	1153	18	ATGCCTTTAGACCCAAAGGTTACAGAAGCGAACGAGGAGGCCTCATCCAACATAGGCCTAACGATCGTCTTACCTGTTGTGGTGTCGTTGGTTCTG[CTTCTTCTTCTTCTTCTT]GGTGCGTCTTACCTTGGCTACAGGTTCG	ATGCCTTTAGACCCAAAGGTTAC	59.799	CGAACCTGTAGCCAAGGTAAGAC	61.367	142
CL2311.Contig4_All_1956_4	CTTCTTCTTCTTCTTCTT	CTT(3*6)	1153	18	ATGCCTTTAGACCCAAAGGTTACAGAAGCGAACGAGGAGGCCTCATCCAACATAGGCCTAACGATCGTCTTACCTGTTGTGGTGTCGTTGGTTCTG[CTTCTTCTTCTTCTTCTT]GGTGCGTCTTACCTTGGCTACAGGTTCG	ATGCCTTTAGACCCAAAGGTTAC	59.799	CGAACCTGTAGCCAAGGTAAGA	60.652	142
CL2316.Contig1_All_1960_1	TATATATATATATATA	TA(2*8)	248	16	CAAATCTCAAAGGATCAGTGGTTTTAACTAGTAATACAAACTGAATACATATTGCCTGAGTGTATAAAGATGTGTATGTAAATGGTAACTTACTAAATAG[TATATATATATATATA]TGTATACATAAAAAATCCCTAATGCCTTGCACTTCAAGTA	CAAATCTCAAAGGATCAGTGGTT	59.513	TACTTGAAGTGCAAGGCATTAGG	60.648	156
CL2316.Contig1_All_1960_2	TATATATATATATATA	TA(2*8)	248	16	AACCAAATCTCAAAGGATCAGTGGTTTTAACTAGTAATACAAACTGAATACATATTGCCTGAGTGTATAAAGATGTGTATGTAAATGGTAACTTACTAAATAG[TATATATATATATATA]TGTATACATAAAAAATCCCTAATGCCTTGCACTTCAAGTA	AACCAAATCTCAAAGGATCAGTG	59.513	TACTTGAAGTGCAAGGCATTAGG	60.648	159
CL2316.Contig1_All_1960_3	TATATATATATATATA	TA(2*8)	248	16	CAAATCTCAAAGGATCAGTGGTTTTAACTAGTAATACAAACTGAATACATATTGCCTGAGTGTATAAAGATGTGTATGTAAATGGTAACTTACTAAATAG[TATATATATATATATA]TGTATACATAAAAAATCCCTAATGCCTTGCACTTCAAGTAGTG	CAAATCTCAAAGGATCAGTGGTT	59.513	CACTACTTGAAGTGCAAGGCAT	59.447	159
CL2316.Contig1_All_1960_4	TATATATATATATATA	TA(2*8)	248	16	CAAATCTCAAAGGATCAGTGGTTTTAACTAGTAATACAAACTGAATACATATTGCCTGAGTGTATAAAGATGTGTATGTAAATGGTAACTTACTAAATAG[TATATATATATATATA]TGTATACATAAAAAATCCCTAATGCCTTGCACTTCAAGT	CAAATCTCAAAGGATCAGTGGTT	59.513	ACTTGAAGTGCAAGGCATTAGG	60.661	155
CL2316.Contig1_All_1960_5	TATATATATATATATA	TA(2*8)	248	16	AACCAAATCTCAAAGGATCAGTGGTTTTAACTAGTAATACAAACTGAATACATATTGCCTGAGTGTATAAAGATGTGTATGTAAATGGTAACTTACTAAATAG[TATATATATATATATA]TGTATACATAAAAAATCCCTAATGCCTTGCACTTCAAGT	AACCAAATCTCAAAGGATCAGTG	59.513	ACTTGAAGTGCAAGGCATTAGG	60.661	158
CL232.Contig9_All_222_1	CTACTACTACTACTACTACTACTA	CTA(3*8)	215	24	ACTGGAGCTTCTCTTGGTTCTGGGATTGTCACTGGCGCCGCCAACGACTCTCGCCACTGATGTAAATAATTATGTTACTCCTACTACTACTACTG[CTACTACTACTACTACTACTACTA]GTATCCCTGGCTGTCCAATTCCGTACCAGTACAT	ACTGGAGCTTCTCTTGGTTCTG	60.053	ATGTACTGGTACGGAATTGGACA	60.528	153
CL232.Contig9_All_222_2	CTACTACTACTACTACTACTACTA	CTA(3*8)	215	24	CACTGGAGCTTCTCTTGGTTCTGGGATTGTCACTGGCGCCGCCAACGACTCTCGCCACTGATGTAAATAATTATGTTACTCCTACTACTACTACTG[CTACTACTACTACTACTACTACTA]GTATCCCTGGCTGTCCAATTCCGTACCAGTACAT	CACTGGAGCTTCTCTTGGTTCT	60.053	ATGTACTGGTACGGAATTGGACA	60.528	154
CL232.Contig9_All_222_3	CTACTACTACTACTACTACTACTA	CTA(3*8)	215	24	CTTCTCTTGGTTCTGGGATTGTCACTGGCGCCGCCAACGACTCTCGCCACTGATGTAAATAATTATGTTACTCCTACTACTACTACTG[CTACTACTACTACTACTACTACTA]GTATCCCTGGCTGTCCAATTCCGTACCAGTACAT	CTTCTCTTGGTTCTGGGATTGT	59.616	ATGTACTGGTACGGAATTGGACA	60.528	146
CL232.Contig9_All_222_4	CTACTACTACTACTACTACTACTA	CTA(3*8)	215	24	GACTCTCGCCACTGATGTAAATAATTATGTTACTCCTACTACTACTACTG[CTACTACTACTACTACTACTACTA]GTATCCCTGGCTGTCCAATTCCGTACCAGTACAT	GACTCTCGCCACTGATGTAAATA	58.415	ATGTACTGGTACGGAATTGGACA	60.528	108
CL232.Contig9_All_222_5	CTACTACTACTACTACTACTACTA	CTA(3*8)	215	24	AGCTTCTCTTGGTTCTGGGATTGTCACTGGCGCCGCCAACGACTCTCGCCACTGATGTAAATAATTATGTTACTCCTACTACTACTACTG[CTACTACTACTACTACTACTACTA]GTATCCCTGGCTGTCCAATTCCGTACCAGTACAT	AGCTTCTCTTGGTTCTGGGATT	60.605	ATGTACTGGTACGGAATTGGACA	60.528	148
CL2320.Contig1_All_1964_1	ACAACAACAACAACA	ACA(3*5)	330	15	TTTGGAGGTACACCACTGTCTTCAGGGAGCATTCTGGGAAGCAAATTGGCAACACCAGCAACAAGCACAACAGAAATTACATCTGTT[ACAACAACAACAACA]ATAGCCAGTAGTTCAGCAGGTACAG	TTTGGAGGTACACCACTGTCTTC	60.442	CTGTACCTGCTGAACTACTGGCT	60.013	127
CL2320.Contig1_All_1964_2	ACAACAACAACAACA	ACA(3*5)	330	15	TTTGGAGGTACACCACTGTCTTCAGGGAGCATTCTGGGAAGCAAATTGGCAACACCAGCAACAAGCACAACAGAAATTACATCTGTT[ACAACAACAACAACA]ATAGCCAGTAGTTCAGCAGGTACAGT	TTTGGAGGTACACCACTGTCTTC	60.442	ACTGTACCTGCTGAACTACTGGC	59.888	128
CL2320.Contig1_All_1964_3	ACAACAACAACAACA	ACA(3*5)	330	15	TTTGGAGGTACACCACTGTCTTCAGGGAGCATTCTGGGAAGCAAATTGGCAACACCAGCAACAAGCACAACAGAAATTACATCTGTT[ACAACAACAACAACA]ATAGCCAGTAGTTCAGCAGGTACAGTGACCA	TTTGGAGGTACACCACTGTCTTC	60.442	TGGTCACTGTACCTGCTGAACTA	59.85	133
CL2320.Contig1_All_1964_4	ACAACAACAACAACA	ACA(3*5)	330	15	TTCTGCCACTTCATCTGGAAATATATTTGGAGGTACACCACTGTCTTCAGGGAGCATTCTGGGAAGCAAATTGGCAACACCAGCAACAAGCACAACAGAAATTACATCTGTT[ACAACAACAACAACA]ATAGCCAGTAGTTCAGCAGGTACAG	TTCTGCCACTTCATCTGGAAATA	60.962	CTGTACCTGCTGAACTACTGGCT	60.013	152
CL2320.Contig1_All_1964_5	ACAACAACAACAACA	ACA(3*5)	330	15	ATTTGGAGGTACACCACTGTCTTCAGGGAGCATTCTGGGAAGCAAATTGGCAACACCAGCAACAAGCACAACAGAAATTACATCTGTT[ACAACAACAACAACA]ATAGCCAGTAGTTCAGCAGGTACAG	ATTTGGAGGTACACCACTGTCTT	58.956	CTGTACCTGCTGAACTACTGGCT	60.013	128
CL2323.Contig1_All_1968_1	ATTATTATTATTATTATT	ATT(3*6)	336	18	TCACAAATTTCACTGCTAACACCTACGTTACATATCTGGAGACATCATTCTACTCTGCACAAATATTTGCGGCGGTTGAAAAATACAGACGGCCAAA[ATTATTATTATTATTATT]ATGACATTTCAATGTACAGTACACAACAATTAGGTCTGAAGCAGC	TCACAAATTTCACTGCTAACACC	59.191	GCTGCTTCAGACCTAATTGTTGT	59.839	160
CL2323.Contig1_All_1968_2	ATTATTATTATTATTATT	ATT(3*6)	336	18	TCACAAATTTCACTGCTAACACCTACGTTACATATCTGGAGACATCATTCTACTCTGCACAAATATTTGCGGCGGTTGAAAAATACAGACGGCCAAA[ATTATTATTATTATTATT]ATGACATTTCAATGTACAGTACACAACAATTAGGTCTGAAGCAGC	TCACAAATTTCACTGCTAACACCT	60.095	GCTGCTTCAGACCTAATTGTTGT	59.839	160
CL2323.Contig1_All_1968_3	ATTATTATTATTATTATT	ATT(3*6)	336	18	CAAATTTCACTGCTAACACCTACGTTACATATCTGGAGACATCATTCTACTCTGCACAAATATTTGCGGCGGTTGAAAAATACAGACGGCCAAA[ATTATTATTATTATTATT]ATGACATTTCAATGTACAGTACACAACAATTAGGTCTGAAGCAGC	CAAATTTCACTGCTAACACCTACG	60.108	GCTGCTTCAGACCTAATTGTTGT	59.839	157
CL2323.Contig1_All_1968_4	ATTATTATTATTATTATT	ATT(3*6)	336	18	TCTGGAGACATCATTCTACTCTGCACAAATATTTGCGGCGGTTGAAAAATACAGACGGCCAAA[ATTATTATTATTATTATT]ATGACATTTCAATGTACAGTACACAACAATTAGGTCTGAAGCAGCGGTCCTAATCATCTCTAAA	TCTGGAGACATCATTCTACTCTGC	59.913	TTTAGAGATGATTAGGACCGCTG	59.765	145
CL2323.Contig1_All_1968_5	ATTATTATTATTATTATT	ATT(3*6)	336	18	TCTGGAGACATCATTCTACTCTGCACAAATATTTGCGGCGGTTGAAAAATACAGACGGCCAAA[ATTATTATTATTATTATT]ATGACATTTCAATGTACAGTACACAACAATTAGGTCTGAAGCAGCGGTCCTAATCATCTCTAAACA	TCTGGAGACATCATTCTACTCTGC	59.913	TGTTTAGAGATGATTAGGACCGC	59.643	147
CL2331.Contig1_All_1983_1	CCACCACCACCACCACCACCACCA	CCA(3*8)	419	24	AAGGAGCCACCTCTACTTCCTCCT[CCACCACCACCACCACCACCACCA]GCAAGCACAAGACCACCACCATCAGGAGGCGACGATGACTTCACCGCGACCAGTATTTCAGACAGTAAA	AAGGAGCCACCTCTACTTCCTC	60.26	TTTACTGTCTGAAATACTGGTCGC	59.729	117
CL2331.Contig1_All_1983_2	CCACCACCACCACCACCACCACCA	CCA(3*8)	419	24	AAGGAGCCACCTCTACTTCCTCCT[CCACCACCACCACCACCACCACCA]GCAAGCACAAGACCACCACCATCAGGAGGCGACGATGACTTCACCGCGACCAGTATTTCAGACAGTAAATAATAAAGGCTGTCGATCTACAAATGG	AAGGAGCCACCTCTACTTCCTC	60.26	CCATTTGTAGATCGACAGCCTT	60.503	144
CL2331.Contig1_All_1983_3	CCACCACCACCACCACCACCACCA	CCA(3*8)	419	24	GAAGGAGCCACCTCTACTTCCTCCT[CCACCACCACCACCACCACCACCA]GCAAGCACAAGACCACCACCATCAGGAGGCGACGATGACTTCACCGCGACCAGTATTTCAGACAGTAAATAATAAAGGCTGTCGATCTACAAATGG	GAAGGAGCCACCTCTACTTCCT	60.26	CCATTTGTAGATCGACAGCCTT	60.503	145
CL2331.Contig1_All_1983_4	CCACCACCACCACCACCACCACCA	CCA(3*8)	419	24	AAGGAGCCACCTCTACTTCCTCCT[CCACCACCACCACCACCACCACCA]GCAAGCACAAGACCACCACCATCAGGAGGCGACGATGACTTCACCGCGACCAGTATTTCAGACAGTAAATAATAAAGGCTGTCGATCTACAAATG	AAGGAGCCACCTCTACTTCCTC	60.26	CATTTGTAGATCGACAGCCTTTA	58.469	143
CL2331.Contig1_All_1983_5	CCACCACCACCACCACCACCACCA	CCA(3*8)	419	24	GAAGGAGCCACCTCTACTTCCTCCT[CCACCACCACCACCACCACCACCA]GCAAGCACAAGACCACCACCATCAGGAGGCGACGATGACTTCACCGCGACCAGTATTTCAGACAGTAAATAATAAAGGCTGTCGATCTACAAATG	GAAGGAGCCACCTCTACTTCCT	60.26	CATTTGTAGATCGACAGCCTTTA	58.469	144
CL2331.Contig2_All_1984_1	TGGTGGTGGTGGTGGTGGTGGTGG	TGG(3*8)	612	24	TTTACTGTCTGAAATACTGGTCGCGGTGAAGTCATCGTCGCCTCCTGATGGTGGTGGTCTTGTGCTTGC[TGGTGGTGGTGGTGGTGGTGGTGG]AGGAGGAAGTAGAGGTGGCTCCTT	TTTACTGTCTGAAATACTGGTCGC	59.729	AAGGAGCCACCTCTACTTCCTC	60.26	117
CL2331.Contig2_All_1984_2	TGGTGGTGGTGGTGGTGGTGGTGG	TGG(3*8)	612	24	CCATTTGTAGATCGACAGCCTTTATTATTTACTGTCTGAAATACTGGTCGCGGTGAAGTCATCGTCGCCTCCTGATGGTGGTGGTCTTGTGCTTGC[TGGTGGTGGTGGTGGTGGTGGTGG]AGGAGGAAGTAGAGGTGGCTCCTT	CCATTTGTAGATCGACAGCCTT	60.503	AAGGAGCCACCTCTACTTCCTC	60.26	144
CL2331.Contig2_All_1984_3	TGGTGGTGGTGGTGGTGGTGGTGG	TGG(3*8)	612	24	CCATTTGTAGATCGACAGCCTTTATTATTTACTGTCTGAAATACTGGTCGCGGTGAAGTCATCGTCGCCTCCTGATGGTGGTGGTCTTGTGCTTGC[TGGTGGTGGTGGTGGTGGTGGTGG]AGGAGGAAGTAGAGGTGGCTCCTTC	CCATTTGTAGATCGACAGCCTT	60.503	GAAGGAGCCACCTCTACTTCCT	60.26	145
CL2331.Contig2_All_1984_4	TGGTGGTGGTGGTGGTGGTGGTGG	TGG(3*8)	612	24	CATTTGTAGATCGACAGCCTTTATTATTTACTGTCTGAAATACTGGTCGCGGTGAAGTCATCGTCGCCTCCTGATGGTGGTGGTCTTGTGCTTGC[TGGTGGTGGTGGTGGTGGTGGTGG]AGGAGGAAGTAGAGGTGGCTCCTT	CATTTGTAGATCGACAGCCTTTA	58.469	AAGGAGCCACCTCTACTTCCTC	60.26	143
CL2331.Contig2_All_1984_5	TGGTGGTGGTGGTGGTGGTGGTGG	TGG(3*8)	612	24	CATTTGTAGATCGACAGCCTTTATTATTTACTGTCTGAAATACTGGTCGCGGTGAAGTCATCGTCGCCTCCTGATGGTGGTGGTCTTGTGCTTGC[TGGTGGTGGTGGTGGTGGTGGTGG]AGGAGGAAGTAGAGGTGGCTCCTTC	CATTTGTAGATCGACAGCCTTTA	58.469	GAAGGAGCCACCTCTACTTCCT	60.26	144
CL2331.Contig2_All_1985_1	GGAGGAGGAGGAGGAGGAGGA	GGA(3*7)	863	21	GTAGCAGGAACAGCAGCAACTACAGCAGCAGGCATTGGTGGTGCAGCGGCTGAG[GGAGGAGGAGGAGGAGGAGGA]GGGTGGCAGCAGCAGCGTCGGCGGCGGCGTCCCGTAGCTGTCGAATCGCTC	GTAGCAGGAACAGCAGCAACTAC	60.497	GAGCGATTCGACAGCTACG	59.713	126
CL2331.Contig2_All_1985_2	GGAGGAGGAGGAGGAGGAGGA	GGA(3*7)	863	21	GTAGCAGGAACAGCAGCAACTACAGCAGCAGGCATTGGTGGTGCAGCGGCTGAG[GGAGGAGGAGGAGGAGGAGGA]GGGTGGCAGCAGCAGCGTCGGCGGCGGCGTCCCGTAGCTGTCGAATCGCTCCGGCAAGGGCGGCGGACACAGCTCGCAGTAGT	GTAGCAGGAACAGCAGCAACTAC	60.497	ACTACTGCGAGCTGTGTCCG	61.61	158
CL2331.Contig2_All_1985_3	GGAGGAGGAGGAGGAGGAGGA	GGA(3*7)	863	21	GTAGCAGGAACAGCAGCAACTACAGCAGCAGGCATTGGTGGTGCAGCGGCTGAG[GGAGGAGGAGGAGGAGGAGGA]GGGTGGCAGCAGCAGCGTCGGCGGCGGCGTCCCGTAGCTGTCGAATCGCTCCGGCAAGGGCGGCGGACACAGCTCGCAGTAG	GTAGCAGGAACAGCAGCAACTAC	60.497	CTACTGCGAGCTGTGTCCG	60.773	157
CL2331.Contig2_All_1985_4	GGAGGAGGAGGAGGAGGAGGA	GGA(3*7)	863	21	TAGCAGGAACAGCAGCAACTACAGCAGCAGGCATTGGTGGTGCAGCGGCTGAG[GGAGGAGGAGGAGGAGGAGGA]GGGTGGCAGCAGCAGCGTCGGCGGCGGCGTCCCGTAGCTGTCGAATCGCTC	TAGCAGGAACAGCAGCAACTAC	59.721	GAGCGATTCGACAGCTACG	59.713	125
CL2331.Contig2_All_1985_5	GGAGGAGGAGGAGGAGGAGGA	GGA(3*7)	863	21	GTAGCAGGAACAGCAGCAACTACAGCAGCAGGCATTGGTGGTGCAGCGGCTGAG[GGAGGAGGAGGAGGAGGAGGA]GGGTGGCAGCAGCAGCGTCGGCGGCGGCGTCCCGTAGCTGTCGAATCGCTC	GTAGCAGGAACAGCAGCAACTA	59.721	GAGCGATTCGACAGCTACG	59.713	126
CL2333.Contig1_All_1986_1	CATCATCATCATCAT	CAT(3*5)	414	15	AAACATCTTGTTCACTCTGGGAACAC[CATCATCATCATCAT]CAACCCAAGAAGATAAGTCTACTATACTTTTGGATGAAAATGTCAAAATATTTTAAGTGGGAATGAGTTAAACCTCAAGCAAGGTAAGCAC	AAACATCTTGTTCACTCTGGGAA	60.026	GTGCTTACCTTGCTTGAGGTTTA	59.841	132
CL2333.Contig1_All_1986_2	CATCATCATCATCAT	CAT(3*5)	414	15	AAACATCTTGTTCACTCTGGGAACAC[CATCATCATCATCAT]CAACCCAAGAAGATAAGTCTACTATACTTTTGGATGAAAATGTCAAAATATTTTAAGTGGGAATGAGTTAAACCTCAAGCAAGGTAAGCACTCTTGAAAGGGT	AAACATCTTGTTCACTCTGGGAA	60.026	ACCCTTTCAAGAGTGCTTACCTT	59.72	144
CL2333.Contig1_All_1986_3	CATCATCATCATCAT	CAT(3*5)	414	15	AAACATCTTGTTCACTCTGGGAACAC[CATCATCATCATCAT]CAACCCAAGAAGATAAGTCTACTATACTTTTGGATGAAAATGTCAAAATATTTTAAGTGGGAATGAGTTAAACCTCAAGCAAGGTAAGCACTCTTGAAAGGGTT	AAACATCTTGTTCACTCTGGGAA	60.026	AACCCTTTCAAGAGTGCTTACCT	59.72	145
CL2333.Contig1_All_1986_4	CATCATCATCATCAT	CAT(3*5)	414	15	AGAAACATCTTGTTCACTCTGGGAACAC[CATCATCATCATCAT]CAACCCAAGAAGATAAGTCTACTATACTTTTGGATGAAAATGTCAAAATATTTTAAGTGGGAATGAGTTAAACCTCAAGCAAGGTAAGCAC	AGAAACATCTTGTTCACTCTGGG	59.668	GTGCTTACCTTGCTTGAGGTTTA	59.841	134
CL2333.Contig1_All_1986_5	CATCATCATCATCAT	CAT(3*5)	414	15	AAACATCTTGTTCACTCTGGGAACAC[CATCATCATCATCAT]CAACCCAAGAAGATAAGTCTACTATACTTTTGGATGAAAATGTCAAAATATTTTAAGTGGGAATGAGTTAAACCTCAAGCAAGGTAAGCACTCTTGAAAGGGTTC	AAACATCTTGTTCACTCTGGGAA	60.026	GAACCCTTTCAAGAGTGCTTACC	60.509	146
CL2333.Contig2_All_1987_1	CATCATCATCATCAT	CAT(3*5)	918	15	TTACAAGAGATGGTGCTGCTGTAGGAACAC[CATCATCATCATCAT]CAACCCAAGAAGATAAGTCTACTATACTTTTGGATGAAAAATGTCAAAATATTTTAATTGGGTATGAGTTAAACCTCAAGCAAGGTAAGCAC	TTACAAGAGATGGTGCTGCTGTA	59.955	GTGCTTACCTTGCTTGAGGTTTA	59.841	137
CL2333.Contig2_All_1987_2	CATCATCATCATCAT	CAT(3*5)	918	15	TTACAAGAGATGGTGCTGCTGTAGGAACAC[CATCATCATCATCAT]CAACCCAAGAAGATAAGTCTACTATACTTTTGGATGAAAAATGTCAAAATATTTTAATTGGGTATGAGTTAAACCTCAAGCAAGGTAAGCACTCTTGAAAGGGT	TTACAAGAGATGGTGCTGCTGTA	59.955	ACCCTTTCAAGAGTGCTTACCTT	59.72	149
CL2333.Contig2_All_1987_3	CATCATCATCATCAT	CAT(3*5)	918	15	TTACAAGAGATGGTGCTGCTGTAGGAACAC[CATCATCATCATCAT]CAACCCAAGAAGATAAGTCTACTATACTTTTGGATGAAAAATGTCAAAATATTTTAATTGGGTATGAGTTAAACCTCAAGCAAGGTAAGCACTCTTGAAAGGGTT	TTACAAGAGATGGTGCTGCTGTA	59.955	AACCCTTTCAAGAGTGCTTACCT	59.72	150
CL2333.Contig2_All_1987_4	CATCATCATCATCAT	CAT(3*5)	918	15	TTACAAGAGATGGTGCTGCTGTAGGAACAC[CATCATCATCATCAT]CAACCCAAGAAGATAAGTCTACTATACTTTTGGATGAAAAATGTCAAAATATTTTAATTGGGTATGAGTTAAACCTCAAGCAAGGTAAGCACTCTTGAAA	TTACAAGAGATGGTGCTGCTGTA	59.955	TTTCAAGAGTGCTTACCTTGCTT	59.61	145
CL2333.Contig2_All_1987_5	CATCATCATCATCAT	CAT(3*5)	918	15	TTACAAGAGATGGTGCTGCTGTAGGAACAC[CATCATCATCATCAT]CAACCCAAGAAGATAAGTCTACTATACTTTTGGATGAAAAATGTCAAAATATTTTAATTGGGTATGAGTTAAACCTCAAGCA	TTACAAGAGATGGTGCTGCTGTA	59.955	TGCTTGAGGTTTAACTCATACCC	59.552	127
CL2338.Contig2_All_1989_1	TCTCTCTCTCTC	TC(2*6)	272	12	ATTTTGTATTTTCATGACTAAATACTGTACTGTACCTACATATACATTTTATGATAAAATAATGATTTACAGTACTAACTTTCAAATATCAGTATTAAGTTTAATAAGATTAAATAATAGCATTAAATAATAAAAACAATAT[TCTCTCTCTCTC]TTACTGAGATGAGAGAATTTTAATGTACG	ATTTTGTATTTTCATGACTAAATACTGT	55.374	CGTACATTAAAATTCTCTCATCTCA	56.821	183
CL2338.Contig2_All_1989_2	TCTCTCTCTCTC	TC(2*6)	272	12	ATTTTGTATTTTCATGACTAAATACTGTACTGTACCTACATATACATTTTATGATAAAATAATGATTTACAGTACTAACTTTCAAATATCAGTATTAAGTTTAATAAGATTAAATAATAGCATTAAATAATAAAAACAATAT[TCTCTCTCTCTC]TTACTGAGATGAGAGAATTTTAATGTACG	ATTTTGTATTTTCATGACTAAATACTGT	55.374	CGTACATTAAAATTCTCTCATCTCAG	57.751	183
CL2338.Contig2_All_1989_3	TCTCTCTCTCTC	TC(2*6)	272	12	ATTTTGTATTTTCATGACTAAATACTGTACTGTACCTACATATACATTTTATGATAAAATAATGATTTACAGTACTAACTTTCAAATATCAGTATTAAGTTTAATAAGATTAAATAATAGCATTAAATAATAAAAACAATAT[TCTCTCTCTCTC]TTACTGAGATGAGAGAATTTTAATGTACGT	ATTTTGTATTTTCATGACTAAATACTGT	55.374	ACGTACATTAAAATTCTCTCATCTCA	57.624	184
CL2338.Contig2_All_1989_4	TCTCTCTCTCTC	TC(2*6)	272	12	ATTTTGTATTTTCATGACTAAATACTGTACTGTACCTACATATACATTTTATGATAAAATAATGATTTACAGTACTAACTTTCAAATATCAGTATTAAGTTTAATAAGATTAAATAATAGCATTAAATAATAAAAACAATAT[TCTCTCTCTCTC]TTACTGAGATGAGAGAATTTTAATGTACG	ATTTTGTATTTTCATGACTAAATACTGT	55.374	CGTACATTAAAATTCTCTCATCTCAGT	58.493	183
CL2338.Contig2_All_1989_5	TCTCTCTCTCTC	TC(2*6)	272	12	ATTTTGTATTTTCATGACTAAATACTGTACTGTACCTACATATACATTTTATGATAAAATAATGATTTACAGTACTAACTTTCAAATATCAGTATTAAGTTTAATAAGATTAAATAATAGCATTAAATAATAAAAACAATAT[TCTCTCTCTCTC]TTACTGAGATGAGAGAATTTTAATGTACGT	ATTTTGTATTTTCATGACTAAATACTGT	55.374	ACGTACATTAAAATTCTCTCATCTCAG	58.493	184
CL2340.Contig3_All_1990_1	ATATATATATAT	AT(2*6)	224	12	TAGGAAATGCAGGTTATCTGGA[ATATATATATAT]GATGATCTGTTGCTTTTGACAGAGGAAGGAAGTGTTGAGAATGAAGATGAAGACTCAGAAGCTGATGGAGA	TAGGAAATGCAGGTTATCTGGAA	59.977	TCTCCATCAGCTTCTGAGTCTTC	60.146	105
CL2340.Contig3_All_1990_2	ATATATATATAT	AT(2*6)	224	12	AAGCATTTCAAGATGTTCATGGTCAGTTATATCTTCAGACTAGGGTTAGAATTGAAAAAGATTGTTAGGAAATGCAGGTTATCTGGA[ATATATATATAT]GATGATCTGTTGCTTTTGACAGAGGAAGGAAGTGTTGAGA	AAGCATTTCAAGATGTTCATGGT	59.891	TCTCAACACTTCCTTCCTCTGTC	59.908	139
CL2340.Contig3_All_1990_3	ATATATATATAT	AT(2*6)	224	12	ATCAGGTTCAAAGCATTTCAAGATGTTCATGGTCAGTTATATCTTCAGACTAGGGTTAGAATTGAAAAAGATTGTTAGGAAATGCAGGTTATCTGGA[ATATATATATAT]GATGATCTGTTGCTTTTGACAGAGGAAGGAAGTGTTGAGA	ATCAGGTTCAAAGCATTTCAAGA	60.122	TCTCAACACTTCCTTCCTCTGTC	59.908	149
CL2340.Contig3_All_1990_4	ATATATATATAT	AT(2*6)	224	12	AAGCATTTCAAGATGTTCATGGTCAGTTATATCTTCAGACTAGGGTTAGAATTGAAAAAGATTGTTAGGAAATGCAGGTTATCTGGA[ATATATATATAT]GATGATCTGTTGCTTTTGACAGAGGAAGGAAGTGTTGAGAATGA	AAGCATTTCAAGATGTTCATGGT	59.891	TCATTCTCAACACTTCCTTCCTC	59.743	143
CL2340.Contig3_All_1990_5	ATATATATATAT	AT(2*6)	224	12	ATCAGGTTCAAAGCATTTCAAGATGTTCATGGTCAGTTATATCTTCAGACTAGGGTTAGAATTGAAAAAGATTGTTAGGAAATGCAGGTTATCTGGA[ATATATATATAT]GATGATCTGTTGCTTTTGACAGAGGAAGGAAGTGTTGAGAATGA	ATCAGGTTCAAAGCATTTCAAGA	60.122	TCATTCTCAACACTTCCTTCCTC	59.743	153
CL2368.Contig6_All_2009_1	GATGATGATGATGAT	GAT(3*5)	538	15	TCACGCCAGTAAAAATTTAGGAAG[GATGATGATGATGAT]GACAAAGATGTCAGTGTATCCGAGTGCTAATCAGCACTGAGGCTGTTAATTTTCTCTTGTTTTCTTGGGGA	TCACGCCAGTAAAAATTTAGGAA	60.013	TCCCCAAGAAAACAAGAGAAAAT	60.32	110
CL2368.Contig6_All_2009_2	GATGATGATGATGAT	GAT(3*5)	538	15	TCACGCCAGTAAAAATTTAGGAAG[GATGATGATGATGAT]GACAAAGATGTCAGTGTATCCGAGTGCTAATCAGCACTGAGGCTGTTAATTTTCTCTTGTTTTCTTGGGGAT	TCACGCCAGTAAAAATTTAGGAA	60.013	ATCCCCAAGAAAACAAGAGAAAA	60.32	111
CL2368.Contig6_All_2009_3	GATGATGATGATGAT	GAT(3*5)	538	15	ACGCCAGTAAAAATTTAGGAAG[GATGATGATGATGAT]GACAAAGATGTCAGTGTATCCGAGTGCTAATCAGCACTGAGGCTGTTAATTTTCTCTTGTTTTCTTGGGGA	ACGCCAGTAAAAATTTAGGAAGG	59.919	TCCCCAAGAAAACAAGAGAAAAT	60.32	108
CL2368.Contig6_All_2009_4	GATGATGATGATGAT	GAT(3*5)	538	15	ACGCCAGTAAAAATTTAGGAAG[GATGATGATGATGAT]GACAAAGATGTCAGTGTATCCGAGTGCTAATCAGCACTGAGGCTGTTAATTTTCTCTTGTTTTCTTGGGGAT	ACGCCAGTAAAAATTTAGGAAGG	59.919	ATCCCCAAGAAAACAAGAGAAAA	60.32	109
CL2368.Contig6_All_2009_5	GATGATGATGATGAT	GAT(3*5)	538	15	AGTTTCATGATTAATGTCACGCCAGTAAAAATTTAGGAAG[GATGATGATGATGAT]GACAAAGATGTCAGTGTATCCGAGTGCTAATCAGC	AGTTTCATGATTAATGTCACGCC	60.258	GCTGATTAGCACTCGGATACACT	59.824	90
CL2372.Contig2_All_2012_1	CCACCACCACCACCA	CCA(3*5)	570	15	CTCGAATATCGGTAGGATGTCACCTCCGTCGTCACCTGTACCTCACATCGTCACCGCCGTTATATCGACGACCACCG[CCACCACCACCACCA]CCGCAACAGCAACAACGACAGCAACAACCAGAAC	CTCGAATATCGGTAGGATGTCAC	59.87	GTTCTGGTTGTTGCTGTCGTT	60.208	126
CL2372.Contig2_All_2012_2	CCACCACCACCACCA	CCA(3*5)	570	15	CTCGAATATCGGTAGGATGTCACCTCCGTCGTCACCTGTACCTCACATCGTCACCGCCGTTATATCGACGACCACCG[CCACCACCACCACCA]CCGCAACAGCAACAACGACAGCAACAACCAGAACCTC	CTCGAATATCGGTAGGATGTCAC	59.87	GAGGTTCTGGTTGTTGCTGTC	59.76	129
CL2372.Contig2_All_2012_3	CCACCACCACCACCA	CCA(3*5)	570	15	CTCGAATATCGGTAGGATGTCACCTCCGTCGTCACCTGTACCTCACATCGTCACCGCCGTTATATCGACGACCACCG[CCACCACCACCACCA]CCGCAACAGCAACAACGACAGCAACAACCAGAACCTCGGTTTC	CTCGAATATCGGTAGGATGTCAC	59.87	GAAACCGAGGTTCTGGTTGTT	60.388	135
CL2372.Contig2_All_2012_4	CCACCACCACCACCA	CCA(3*5)	570	15	CTCGAATATCGGTAGGATGTCACCTCCGTCGTCACCTGTACCTCACATCGTCACCGCCGTTATATCGACGACCACCG[CCACCACCACCACCA]CCGCAACAGCAACAACGACAGCAACAACCAGAACCTCGGTT	CTCGAATATCGGTAGGATGTCAC	59.87	AACCGAGGTTCTGGTTGTTG	60.005	133
CL2372.Contig2_All_2012_5	CCACCACCACCACCA	CCA(3*5)	570	15	CTCGAATATCGGTAGGATGTCACCTCCGTCGTCACCTGTACCTCACATCGTCACCGCCGTTATATCGACGACCACCG[CCACCACCACCACCA]CCGCAACAGCAACAACGACAGCAAC	CTCGAATATCGGTAGGATGTCAC	59.87	GTTGCTGTCGTTGTTGCTGT	59.953	117
CL2377.Contig2_All_2020_1	AGGAGGAGGAGGAGG	AGG(3*5)	1757	15	CGAGTCTACCTGGAGGAGGAGGCATCGGGCGCCCTCCCATTCGCCCTGGCGGGCCCAT[AGGAGGAGGAGGAGG]GGGAGGAGGCCGACGGCCCGGAGGAGCCATCTGTGGAGGCATCATGC	CGAGTCTACCTGGAGGAGGAG	60.39	GCATGATGCCTCCACAGAT	59.607	120
CL2377.Contig2_All_2020_2	AGGAGGAGGAGGAGG	AGG(3*5)	1757	15	CGAGTCTACCTGGAGGAGGAGGCATCGGGCGCCCTCCCATTCGCCCTGGCGGGCCCAT[AGGAGGAGGAGGAGG]GGGAGGAGGCCGACGGCCCGGAGGAGCCATCTGTGGAGGCATCAT	CGAGTCTACCTGGAGGAGGAG	60.39	ATGATGCCTCCACAGATGG	59.441	118
CL2377.Contig2_All_2020_3	AGGAGGAGGAGGAGG	AGG(3*5)	1757	15	GAGTCTACCTGGAGGAGGAGGCATCGGGCGCCCTCCCATTCGCCCTGGCGGGCCCAT[AGGAGGAGGAGGAGG]GGGAGGAGGCCGACGGCCCGGAGGAGCCATCTGTGGAGGCATCATGC	GAGTCTACCTGGAGGAGGAGG	59.305	GCATGATGCCTCCACAGAT	59.607	119
CL2377.Contig2_All_2020_4	AGGAGGAGGAGGAGG	AGG(3*5)	1757	15	GAGTCTACCTGGAGGAGGAGGCATCGGGCGCCCTCCCATTCGCCCTGGCGGGCCCAT[AGGAGGAGGAGGAGG]GGGAGGAGGCCGACGGCCCGGAGGAGCCATCTGTGGAGGCATCAT	GAGTCTACCTGGAGGAGGAGG	59.305	ATGATGCCTCCACAGATGG	59.441	117
CL2377.Contig2_All_2020_5	AGGAGGAGGAGGAGG	AGG(3*5)	1757	15	AGTCTACCTGGAGGAGGAGGCATCGGGCGCCCTCCCATTCGCCCTGGCGGGCCCAT[AGGAGGAGGAGGAGG]GGGAGGAGGCCGACGGCCCGGAGGAGCCATCTGTGGAGGCATCATGC	AGTCTACCTGGAGGAGGAGGC	61.143	GCATGATGCCTCCACAGAT	59.607	118
CL2391.Contig3_All_2029_1	GAGAGAGAGAGA	GA(2*6)	366	12	GGTAGATATCGAGAATGTGCAGGATTGTAAATATTTAGGAAGTATGTTAACGTCCAGAAATGAGATG[GAGAGAGAGAGA]GGTTCTGTCTAGAATTACAGCAGGGAATAGATGCTGT	GGTAGATATCGAGAATGTGCAGG	60	ACAGCATCTATTCCCTGCTGTAA	60.163	116
CL2391.Contig3_All_2029_2	GAGAGAGAGAGA	GA(2*6)	366	12	CACCAATAACAGCAACAACAAAATATGGTAGATATCGAGAATGTGCAGGATTGTAAATATTTAGGAAGTATGTTAACGTCCAGAAATGAGATG[GAGAGAGAGAGA]GGTTCTGTCTAGAATTACAGCAGGGAATAGATGCTGT	CACCAATAACAGCAACAACAAAA	59.953	ACAGCATCTATTCCCTGCTGTAA	60.163	142
CL2391.Contig3_All_2029_3	GAGAGAGAGAGA	GA(2*6)	366	12	GGTAGATATCGAGAATGTGCAGGATTGTAAATATTTAGGAAGTATGTTAACGTCCAGAAATGAGATG[GAGAGAGAGAGA]GGTTCTGTCTAGAATTACAGCAGGGAATAGATGCTG	GGTAGATATCGAGAATGTGCAGG	60	CAGCATCTATTCCCTGCTGTAAT	59.664	115
CL2391.Contig3_All_2029_4	GAGAGAGAGAGA	GA(2*6)	366	12	CACCAATAACAGCAACAACAAAATATGGTAGATATCGAGAATGTGCAGGATTGTAAATATTTAGGAAGTATGTTAACGTCCAGAAATGAGATG[GAGAGAGAGAGA]GGTTCTGTCTAGAATTACAGCAGGGAATAGATGCTGTTTCAGT	CACCAATAACAGCAACAACAAAA	59.953	ACTGAAACAGCATCTATTCCCTG	59.666	148
CL2391.Contig3_All_2029_5	GAGAGAGAGAGA	GA(2*6)	366	12	GTCAAGGAACAACCACCAATAACAGCAACAACAAAATATGGTAGATATCGAGAATGTGCAGGATTGTAAATATTTAGGAAGTATGTTAACGTCCAGAAATGAGATG[GAGAGAGAGAGA]GGTTCTGTCTAGAATTACAGCAGGGAATAGATGCTGT	GTCAAGGAACAACCACCAATAAC	59.666	ACAGCATCTATTCCCTGCTGTAA	60.163	155
CL2400.Contig12_All_2035_1	TATATATATATA	TA(2*6)	492	12	CGAGAGTAGCTCAGGCACTAAAAAGTTAAAAATTGTAAATTTCAATGACCCTTTATTTTTTTTTTCCTTTTAATTAT[TATATATATATA]TCGCTTCTGCACGTAACATCACATGGATA	CGAGAGTAGCTCAGGCACTAAAA	60.208	TATCCATGTGATGTTACGTGCAG	60.817	118
CL2400.Contig12_All_2035_2	TATATATATATA	TA(2*6)	492	12	CACAGACTACTGTAGGGCGAGAGTAGCTCAGGCACTAAAAAGTTAAAAATTGTAAATTTCAATGACCCTTTATTTTTTTTTTCCTTTTAATTAT[TATATATATATA]TCGCTTCTGCACGTAACATCACATGGATA	CACAGACTACTGTAGGGCGAGAG	60.494	TATCCATGTGATGTTACGTGCAG	60.817	135
CL2400.Contig12_All_2035_3	TATATATATATA	TA(2*6)	492	12	TACTGTAGGGCGAGAGTAGCTCAGGCACTAAAAAGTTAAAAATTGTAAATTTCAATGACCCTTTATTTTTTTTTTCCTTTTAATTAT[TATATATATATA]TCGCTTCTGCACGTAACATCACATGGATA	TACTGTAGGGCGAGAGTAGCTCA	60.578	TATCCATGTGATGTTACGTGCAG	60.817	128
CL2400.Contig12_All_2035_4	TATATATATATA	TA(2*6)	492	12	ATATATGGCACATCCTTCACAGCCTGCACAGACTACTGTAGGGCGAGAGTAGCTCAGGCACTAAAAAGTTAAAAATTGTAAATTTCAATGACCCTTTATTTTTTTTTTCCTTTTAATTAT[TATATATATATA]TCGCTTCTGCACGTAACATCACAT	ATATATGGCACATCCTTCACAGC	60.245	ATGTGATGTTACGTGCAGAAGC	60.205	156
CL2400.Contig12_All_2035_5	TATATATATATA	TA(2*6)	492	12	CACAGACTACTGTAGGGCGAGAGTAGCTCAGGCACTAAAAAGTTAAAAATTGTAAATTTCAATGACCCTTTATTTTTTTTTTCCTTTTAATTAT[TATATATATATA]TCGCTTCTGCACGTAACATCACAT	CACAGACTACTGTAGGGCGAGAG	60.494	ATGTGATGTTACGTGCAGAAGC	60.205	130
CL2400.Contig12_All_2036_1	ATAATAATAATAATA	ATA(3*5)	1178	15	TGCTGAAAATATTCCCTTTTGTTTATAATT[ATAATAATAATAATA]GTCTACTACTGAATATCAAATGCCTAAACCAACACC	TGCTGAAAATATTCCCTTTTGTT	59.08	GGTGTTGGTTTAGGCATTTGATA	60.121	81
CL2400.Contig12_All_2036_2	ATAATAATAATAATA	ATA(3*5)	1178	15	TGCTGAAAATATTCCCTTTTGTTTATAATT[ATAATAATAATAATA]GTCTACTACTGAATATCAAATGCCTAAACCAACACCTTATGCAATATAATGCTCCACAACTGGGCATAAGGCATATAA	TGCTGAAAATATTCCCTTTTGTT	59.08	TTATATGCCTTATGCCCAGTTGT	59.781	123
CL2400.Contig12_All_2036_3	ATAATAATAATAATA	ATA(3*5)	1178	15	TGCTGAAAATATTCCCTTTTGTTTATAATT[ATAATAATAATAATA]GTCTACTACTGAATATCAAATGCCTAAACCAACACCTTATGCAATATAATGCTCCACAACTGGGCATAAGGCATATAAACA	TGCTGAAAATATTCCCTTTTGTT	59.08	TGTTTATATGCCTTATGCCCAGT	59.781	126
CL2400.Contig12_All_2036_4	ATAATAATAATAATA	ATA(3*5)	1178	15	TGCTGAAAATATTCCCTTTTGTTTATAATT[ATAATAATAATAATA]GTCTACTACTGAATATCAAATGCCTAAACCAACACCTTATGCAATATAATGCTCCACAACTGGGCATAAGGCATATAAACAC	TGCTGAAAATATTCCCTTTTGTT	59.08	GTGTTTATATGCCTTATGCCCAG	59.781	127
CL2400.Contig12_All_2036_5	ATAATAATAATAATA	ATA(3*5)	1178	15	TGCTGAAAATATTCCCTTTTGTTTATAATT[ATAATAATAATAATA]GTCTACTACTGAATATCAAATGCCTAAACCAACACCTTATGCAATATAATGCTCCACAACTGGGCATAAGGCATATAAACACT	TGCTGAAAATATTCCCTTTTGTT	59.08	AGTGTTTATATGCCTTATGCCCA	59.781	128
CL2400.Contig12_All_2038_3	TCTTCTTCTTCTTCT	TCT(3*5)	1776	15	AGCACCTAATATCATTCGTGTCGATTCGAAGAGTTTGCACGAAACTGTGAGACGTCACACACGAACGACTCTTCTTCG[TCTTCTTCTTCTTCT]TCGTCATCACAAAACTGTGTGTTGTGTGTGTCTGTGTGTCTGTGCTA	AGCACCTAATATCATTCGTGTCG	60.397	TAGCACAGACACACAGACACACA	60.471	140
CL2400.Contig12_All_2039_1	ATATATATATATAT	AT(2*7)	2382	14	ACTTTGCAACAGGTACGTCTCATCTGATATGAAATCATAAATTCACAGA[ATATATATATATAT]TTATAATAATGAACGTTTTCTCAGCTTCAG	ACTTTGCAACAGGTACGTCTCAT	60.109	CTGAAGCTGAGAAAACGTTCATT	59.941	93
CL2400.Contig12_All_2039_2	ATATATATATATAT	AT(2*7)	2382	14	ACTTTGCAACAGGTACGTCTCATCTGATATGAAATCATAAATTCACAGA[ATATATATATATAT]TTATAATAATGAACGTTTTCTCAGCTTCAGTCGCGGAAGAGATTCATCTAATA	ACTTTGCAACAGGTACGTCTCAT	60.109	TATTAGATGAATCTCTTCCGCGA	60.194	116
CL2400.Contig12_All_2039_3	ATATATATATATAT	AT(2*7)	2382	14	ACTTTGCAACAGGTACGTCTCATCTGATATGAAATCATAAATTCACAGA[ATATATATATATAT]TTATAATAATGAACGTTTTCTCAGCTTCAGTCGCGGAAGAGATTCATCTAATATAGACATTCTCAAATCTTTCAGATTCGGAGGAAGACGAAATAT	ACTTTGCAACAGGTACGTCTCAT	60.109	ATATTTCGTCTTCCTCCGAATCT	59.503	159
CL2400.Contig12_All_2039_4	ATATATATATATAT	AT(2*7)	2382	14	ACTTTGCAACAGGTACGTCTCATCTGATATGAAATCATAAATTCACAGA[ATATATATATATAT]TTATAATAATGAACGTTTTCTCAGCTTCAGT	ACTTTGCAACAGGTACGTCTCAT	60.109	ACTGAAGCTGAGAAAACGTTCAT	59.468	94
CL2400.Contig12_All_2039_5	ATATATATATATAT	AT(2*7)	2382	14	ACTTTGCAACAGGTACGTCTCATCTGATATGAAATCATAAATTCACAGA[ATATATATATATAT]TTATAATAATGAACGTTTTCTCAGCTTCAGTCGCGGAAGAGATTCATCTAAT	ACTTTGCAACAGGTACGTCTCAT	60.109	ATTAGATGAATCTCTTCCGCGAC	60.925	115
CL2400.Contig12_All_2040_1	CTCCTCCTCCTCCTC	CTC(3*5)	2599	15	TGTGATGGTAGTAACGGTAGGCTCCTT[CTCCTCCTCCTCCTC]CTTCTTCCCCCCCAAGGGCGTTCCTGGATCTGGTGTATGAATC	TGTGATGGTAGTAACGGTAGGCT	59.961	GATTCATACACCAGATCCAGGAA	60.201	85
CL2400.Contig12_All_2040_2	CTCCTCCTCCTCCTC	CTC(3*5)	2599	15	TATTTAAATCGAAGGGGGATTGTGTGAGAGTGTGTAGGGGGGTGGGGGTGGCGGCGGAGGAGGCGGTGATTGTGATGGTAGTAACGGTAGGCTCCTT[CTCCTCCTCCTCCTC]CTTCTTCCCCCCCAAGGGCGTTCCTGGATCTGGTGTATGAATC	TATTTAAATCGAAGGGGGATTGT	59.934	GATTCATACACCAGATCCAGGAA	60.201	155
CL2400.Contig12_All_2040_3	CTCCTCCTCCTCCTC	CTC(3*5)	2599	15	TTGTGATGGTAGTAACGGTAGGCTCCTT[CTCCTCCTCCTCCTC]CTTCTTCCCCCCCAAGGGCGTTCCTGGATCTGGTGTATGAATC	TTGTGATGGTAGTAACGGTAGGC	60.302	GATTCATACACCAGATCCAGGAA	60.201	86
CL2400.Contig12_All_2040_4	CTCCTCCTCCTCCTC	CTC(3*5)	2599	15	TGTGATGGTAGTAACGGTAGGCTCCTT[CTCCTCCTCCTCCTC]CTTCTTCCCCCCCAAGGGCGTTCCTGGATCTGGTGTATGAATCCAC	TGTGATGGTAGTAACGGTAGGCT	59.961	GTGGATTCATACACCAGATCCAG	60.625	88
CL2400.Contig12_All_2040_5	CTCCTCCTCCTCCTC	CTC(3*5)	2599	15	TATTTAAATCGAAGGGGGATTGTGTGAGAGTGTGTAGGGGGGTGGGGGTGGCGGCGGAGGAGGCGGTGATTGTGATGGTAGTAACGGTAGGCTCCTT[CTCCTCCTCCTCCTC]CTTCTTCCCCCCCAAGGGCGTTCCTGGATCTGGTGTATGAATCCAC	TATTTAAATCGAAGGGGGATTGT	59.934	GTGGATTCATACACCAGATCCAG	60.625	158
CL2400.Contig12_All_2041_1	GGAGGAGGAGGAGGAGGAGGA	GGA(3*7)	2832	21	CAAGGGAAAGTGTCATCATGGGACAATATGTCCCCCAT[GGAGGAGGAGGAGGAGGAGGA]GGCGGAGGCGCTGCTGCGGCTCAGGAGCTGCGACAAGCTCACTTTCTTCATCATCTTTCCTCGAGACTAGTCG	CAAGGGAAAGTGTCATCATGG	60.36	CGACTAGTCTCGAGGAAAGATGA	60.026	132
CL2400.Contig12_All_2041_2	GGAGGAGGAGGAGGAGGAGGA	GGA(3*7)	2832	21	CAAGGGAAAGTGTCATCATGGGACAATATGTCCCCCAT[GGAGGAGGAGGAGGAGGAGGA]GGCGGAGGCGCTGCTGCGGCTCAGGAGCTGCGACAAGCTCACTTTCTTCATCATCTTTCCTCGAGACTAGTCGA	CAAGGGAAAGTGTCATCATGG	60.36	TCGACTAGTCTCGAGGAAAGATG	60.026	133
CL2400.Contig12_All_2041_3	GGAGGAGGAGGAGGAGGAGGA	GGA(3*7)	2832	21	CAAGGGAAAGTGTCATCATGGGACAATATGTCCCCCAT[GGAGGAGGAGGAGGAGGAGGA]GGCGGAGGCGCTGCTGCGGCTCAGGAGCTGCGACAAGCTCACTTTCTTCATCATCTTTCCTCGA	CAAGGGAAAGTGTCATCATGG	60.36	TCGAGGAAAGATGATGAAGAAAG	59.843	123
CL2400.Contig12_All_2041_4	GGAGGAGGAGGAGGAGGAGGA	GGA(3*7)	2832	21	CAAGGGAAAGTGTCATCATGGGACAATATGTCCCCCAT[GGAGGAGGAGGAGGAGGAGGA]GGCGGAGGCGCTGCTGCGGCTCAGGAGCTGCGACAAGCTCACTTTCTTCATCATCTTTCCTCGAG	CAAGGGAAAGTGTCATCATGG	60.36	CTCGAGGAAAGATGATGAAGAAA	59.843	124
CL2400.Contig12_All_2041_5	GGAGGAGGAGGAGGAGGAGGA	GGA(3*7)	2832	21	CAAGGGAAAGTGTCATCATGGGACAATATGTCCCCCAT[GGAGGAGGAGGAGGAGGAGGA]GGCGGAGGCGCTGCTGCGGCTCAGGAGCTGCGACAAGCTCACTTTCTTCATCATCTTTCCTCGAGAC	CAAGGGAAAGTGTCATCATGG	60.36	GTCTCGAGGAAAGATGATGAAGA	59.841	126
CL2400.Contig3_All_2034_1	GGAGGAGGAGGAGGAGGAGGA	GGA(3*7)	1546	21	CAAGGGAAAGTGTCATCATGGGACAATATGTCCCCCAT[GGAGGAGGAGGAGGAGGAGGA]GGCACATCAACTCGAGCAGTGTTGTCATCGAGGGAGGAGGATTGGGAGAGGGAGAGGGAGAGCCATAAAGAGAC	CAAGGGAAAGTGTCATCATGG	60.36	GTCTCTTTATGGCTCTCCCTCTC	59.873	133
CL2400.Contig3_All_2034_2	GGAGGAGGAGGAGGAGGAGGA	GGA(3*7)	1546	21	CAAGGGAAAGTGTCATCATGGGACAATATGTCCCCCAT[GGAGGAGGAGGAGGAGGAGGA]GGCACATCAACTCGAGCAGTGTTGTCATCGAGGGAGGAGGATTGGGAGAGGGAGAGGGAGAGCCATAAAGAGACGCCATATA	CAAGGGAAAGTGTCATCATGG	60.36	TATATGGCGTCTCTTTATGGCTC	59.642	141
CL2400.Contig3_All_2034_3	GGAGGAGGAGGAGGAGGAGGA	GGA(3*7)	1546	21	CAAGGGAAAGTGTCATCATGGGACAATATGTCCCCCAT[GGAGGAGGAGGAGGAGGAGGA]GGCACATCAACTCGAGCAGTGTTGTCATCGAGGGAGGAGGATTGGGAGAGGGAGAGGGAGAGCCATAAAGAGACGCCATAT	CAAGGGAAAGTGTCATCATGG	60.36	ATATGGCGTCTCTTTATGGCTCT	60.475	140
CL2400.Contig3_All_2034_4	GGAGGAGGAGGAGGAGGAGGA	GGA(3*7)	1546	21	CAAGGGAAAGTGTCATCATGGGACAATATGTCCCCCAT[GGAGGAGGAGGAGGAGGAGGA]GGCACATCAACTCGAGCAGTGTTGTCATCGAGGGAGGAGGATTGGGAGAGGGAGAGGGAGAGCCATAAAGAGACGCCATATAA	CAAGGGAAAGTGTCATCATGG	60.36	TTATATGGCGTCTCTTTATGGCT	59.207	142
CL2400.Contig3_All_2034_5	GGAGGAGGAGGAGGAGGAGGA	GGA(3*7)	1546	21	CAAGGGAAAGTGTCATCATGGGACAATATGTCCCCCAT[GGAGGAGGAGGAGGAGGAGGA]GGCACATCAACTCGAGCAGTGTTGTCATCGAGGGAGGAGGATTGGGAGAGGGAGAGGGAGAGCCATAAAGAGACGCCATATAAG	CAAGGGAAAGTGTCATCATGG	60.36	CTTATATGGCGTCTCTTTATGGC	59.207	143
CL2459.Contig1_All_2071_1	ACACACACACAC	AC(2*6)	664	12	GACGGAGTTCAACATTTAGAGGAATCTCCATAAATGTTTAATACACAGTCTTATAGTAATTCTTACAGTTAAAG[ACACACACACAC]TCACACACTCTTTATGCTCATCTTCAGACATGTACTCACGC	GACGGAGTTCAACATTTAGAGGA	59.645	GCGTGAGTACATGTCTGAAGATG	59.817	127
CL2459.Contig1_All_2071_2	ACACACACACAC	AC(2*6)	664	12	TGACGGAGTTCAACATTTAGAGGAATCTCCATAAATGTTTAATACACAGTCTTATAGTAATTCTTACAGTTAAAG[ACACACACACAC]TCACACACTCTTTATGCTCATCTTCAGACATGTACTCACGC	TGACGGAGTTCAACATTTAGAGG	60.519	GCGTGAGTACATGTCTGAAGATG	59.817	128
CL2459.Contig1_All_2071_3	ACACACACACAC	AC(2*6)	664	12	ACGGAGTTCAACATTTAGAGGAATCTCCATAAATGTTTAATACACAGTCTTATAGTAATTCTTACAGTTAAAG[ACACACACACAC]TCACACACTCTTTATGCTCATCTTCAGACATGTACTCACGC	ACGGAGTTCAACATTTAGAGGAA	59.187	GCGTGAGTACATGTCTGAAGATG	59.817	126
CL2459.Contig1_All_2071_4	ACACACACACAC	AC(2*6)	664	12	AAAATTGACGGAGTTCAACATTTAGAGGAATCTCCATAAATGTTTAATACACAGTCTTATAGTAATTCTTACAGTTAAAG[ACACACACACAC]TCACACACTCTTTATGCTCATCTTCAGACATGTACTCACGC	AAAATTGACGGAGTTCAACATTT	58.963	GCGTGAGTACATGTCTGAAGATG	59.817	133
CL2459.Contig1_All_2071_5	ACACACACACAC	AC(2*6)	664	12	GACGGAGTTCAACATTTAGAGGAATCTCCATAAATGTTTAATACACAGTCTTATAGTAATTCTTACAGTTAAAG[ACACACACACAC]TCACACACTCTTTATGCTCATCTTCAGACATGTACTCA	GACGGAGTTCAACATTTAGAGGA	59.645	TGAGTACATGTCTGAAGATGAGCA	59.943	124
CL2475.Contig2_All_2072_1	TGATGATGATGATGA	TGA(3*5)	2340	15	TCAATGATGAAAACATTTTGCTGTCTCTAACATCTCTTGAATCATACTCCATTTCATCATCATCATC[TGATGATGATGATGA]AGAACAGGTTTCAGATGATGAACCATAACACAAAAAACTTACATTATTTGCATCCACATCCATTACTCCAACAC	TCAATGATGAAAACATTTTGCTG	59.992	GTGTTGGAGTAATGGATGTGGAT	59.997	156
CL2475.Contig2_All_2072_2	TGATGATGATGATGA	TGA(3*5)	2340	15	TCAATGATGAAAACATTTTGCTGTCTCTAACATCTCTTGAATCATACTCCATTTCATCATCATCATC[TGATGATGATGATGA]AGAACAGGTTTCAGATGATGAACCATAACACAAAAAACTTACATTATTTGCATCCACATCCA	TCAATGATGAAAACATTTTGCTG	59.992	TGGATGTGGATGCAAATAATGTA	60.089	144
CL2475.Contig2_All_2072_3	TGATGATGATGATGA	TGA(3*5)	2340	15	TGCAAAATTCTTTGTCAATGATGAAAACATTTTGCTGTCTCTAACATCTCTTGAATCATACTCCATTTCATCATCATCATC[TGATGATGATGATGA]AGAACAGGTTTCAGATGATGAACCATAACACAAAAAACTTACATTATTTGCATCCACATCCA	TGCAAAATTCTTTGTCAATGATG	59.992	TGGATGTGGATGCAAATAATGTA	60.089	158
CL2475.Contig2_All_2072_4	TGATGATGATGATGA	TGA(3*5)	2340	15	TAACTTCCTTGGCAACATTCAGTGCAAAATTCTTTGTCAATGATGAAAACATTTTGCTGTCTCTAACATCTCTTGAATCATACTCCATTTCATCATCATCATC[TGATGATGATGATGA]AGAACAGGTTTCAGATGATGAACC	TAACTTCCTTGGCAACATTCAGT	60.048	GGTTCATCATCTGAAACCTGTTC	59.862	142
CL2475.Contig2_All_2072_5	TGATGATGATGATGA	TGA(3*5)	2340	15	GTAACTTCCTTGGCAACATTCAGTGCAAAATTCTTTGTCAATGATGAAAACATTTTGCTGTCTCTAACATCTCTTGAATCATACTCCATTTCATCATCATCATC[TGATGATGATGATGA]AGAACAGGTTTCAGATGATGAACC	GTAACTTCCTTGGCAACATTCAG	60.048	GGTTCATCATCTGAAACCTGTTC	59.862	143
CL2477.Contig28_All_2074_1	TCTCTCTCTCTCTC	TC(2*7)	518	14	CTGGACACAAGGTTGTCTCTTCTTCTTGAGGTCTTTTGCAAGAGGAAACAAGGAAAGGCGCACAAGTATAGACTCTA[TCTCTCTCTCTCTC]TGTCCATTGGCCTCCCAGTGTTATTGAGGAAACAT	CTGGACACAAGGTTGTCTCTTCT	59.831	ATGTTTCCTCAATAACACTGGGA	59.755	126
CL2477.Contig28_All_2074_2	TCTCTCTCTCTCTC	TC(2*7)	518	14	TGGACACAAGGTTGTCTCTTCTTCTTGAGGTCTTTTGCAAGAGGAAACAAGGAAAGGCGCACAAGTATAGACTCTA[TCTCTCTCTCTCTC]TGTCCATTGGCCTCCCAGTGTTATTGAGGAAACAT	TGGACACAAGGTTGTCTCTTCTT	60.195	ATGTTTCCTCAATAACACTGGGA	59.755	125
CL2477.Contig28_All_2074_3	TCTCTCTCTCTCTC	TC(2*7)	518	14	AATATTGTTAGGGGAAGACTGGCTGGACACAAGGTTGTCTCTTCTTCTTGAGGTCTTTTGCAAGAGGAAACAAGGAAAGGCGCACAAGTATAGACTCTA[TCTCTCTCTCTCTC]TGTCCATTGGCCTCCCAGTGTTATTGAGGAAACAT	AATATTGTTAGGGGAAGACTGGC	59.765	ATGTTTCCTCAATAACACTGGGA	59.755	148
CL2477.Contig28_All_2074_4	TCTCTCTCTCTCTC	TC(2*7)	518	14	CTGGACACAAGGTTGTCTCTTCTTCTTGAGGTCTTTTGCAAGAGGAAACAAGGAAAGGCGCACAAGTATAGACTCTA[TCTCTCTCTCTCTC]TGTCCATTGGCCTCCCAGTGTTATTGAGGAAACATGGCTTC	CTGGACACAAGGTTGTCTCTTCT	59.831	GAAGCCATGTTTCCTCAATAACA	60.358	132
CL2477.Contig28_All_2074_5	TCTCTCTCTCTCTC	TC(2*7)	518	14	TGGACACAAGGTTGTCTCTTCTTCTTGAGGTCTTTTGCAAGAGGAAACAAGGAAAGGCGCACAAGTATAGACTCTA[TCTCTCTCTCTCTC]TGTCCATTGGCCTCCCAGTGTTATTGAGGAAACATGGCTTC	TGGACACAAGGTTGTCTCTTCTT	60.195	GAAGCCATGTTTCCTCAATAACA	60.358	131
CL2477.Contig33_All_2075_1	AGAGAGAGAGAGAG	AG(2*7)	2838	14	ATGTTTCCTCAATAACACTGGGAGGCCAATGGAC[AGAGAGAGAGAGAG]ATAGAGTCTATACTTGTGCGCCTTTCCTTGTTTCCTCTTGCAAAAGACCTCAAGAAGAAGAGACAACCTTGTGTCCAG	ATGTTTCCTCAATAACACTGGGA	59.755	CTGGACACAAGGTTGTCTCTTCT	59.831	126
CL2477.Contig33_All_2075_2	AGAGAGAGAGAGAG	AG(2*7)	2838	14	ATGTTTCCTCAATAACACTGGGAGGCCAATGGAC[AGAGAGAGAGAGAG]ATAGAGTCTATACTTGTGCGCCTTTCCTTGTTTCCTCTTGCAAAAGACCTCAAGAAGAAGAGACAACCTTGTGTCCA	ATGTTTCCTCAATAACACTGGGA	59.755	TGGACACAAGGTTGTCTCTTCTT	60.195	125
CL2477.Contig33_All_2075_3	AGAGAGAGAGAGAG	AG(2*7)	2838	14	ATGTTTCCTCAATAACACTGGGAGGCCAATGGAC[AGAGAGAGAGAGAG]ATAGAGTCTATACTTGTGCGCCTTTCCTTGTTTCCTCTTGCAAAAGACCTCAAGAAGAAGAGACAACCTTGTGTCCAGCCAGTCTTCCCCTAACAATATT	ATGTTTCCTCAATAACACTGGGA	59.755	AATATTGTTAGGGGAAGACTGGC	59.765	148
CL2477.Contig33_All_2075_4	AGAGAGAGAGAGAG	AG(2*7)	2838	14	GAAGCCATGTTTCCTCAATAACACTGGGAGGCCAATGGAC[AGAGAGAGAGAGAG]ATAGAGTCTATACTTGTGCGCCTTTCCTTGTTTCCTCTTGCAAAAGACCTCAAGAAGAAGAGACAACCTTGTGTCCAG	GAAGCCATGTTTCCTCAATAACA	60.358	CTGGACACAAGGTTGTCTCTTCT	59.831	132
CL2477.Contig33_All_2075_5	AGAGAGAGAGAGAG	AG(2*7)	2838	14	GAAGCCATGTTTCCTCAATAACACTGGGAGGCCAATGGAC[AGAGAGAGAGAGAG]ATAGAGTCTATACTTGTGCGCCTTTCCTTGTTTCCTCTTGCAAAAGACCTCAAGAAGAAGAGACAACCTTGTGTCCA	GAAGCCATGTTTCCTCAATAACA	60.358	TGGACACAAGGTTGTCTCTTCTT	60.195	131
CL2477.Contig36_All_2076_1	AGAGAGAGAGAG	AG(2*6)	1126	12	ATCTTTTGGTAAAGTGCAAATGGCGCCTTTTATCCCAAGTCTCTTTTATTCCTTTAGTGTCTTTATTCTTTGTTT[AGAGAGAGAGAG]TACATTCAATATTAAGACCTGTATTAGTCGTACCAATGGAAAGCCCACAGAAGCTCATCAGCAGCAAGTCTAT	ATCTTTTGGTAAAGTGCAAATGG	59.445	ATAGACTTGCTGCTGATGAGCTT	59.714	160
CL2477.Contig36_All_2076_3	AGAGAGAGAGAG	AG(2*6)	1126	12	GCCTTTTATCCCAAGTCTCTTTTATTCCTTTAGTGTCTTTATTCTTTGTTT[AGAGAGAGAGAG]TACATTCAATATTAAGACCTGTATTAGTCGTACCAATGGAAAGCCCACAGAAGCTCATCAGCAGCAAGTCTAT	GCCTTTTATCCCAAGTCTCTTTT	59.214	ATAGACTTGCTGCTGATGAGCTT	59.714	136
CL2477.Contig36_All_2076_5	AGAGAGAGAGAG	AG(2*6)	1126	12	CAATTGCTGTTGTTTCTTGTGAAGATCTTTTGGTAAAGTGCAAATGGCGCCTTTTATCCCAAGTCTCTTTTATTCCTTTAGTGTCTTTATTCTTTGTTT[AGAGAGAGAGAG]TACATTCAATATTAAGACCTGTATTAGTCGTACCAATGGAA	CAATTGCTGTTGTTTCTTGTGAA	60.193	TTCCATTGGTACGACTAATACAGG	59.349	152
CL2479.Contig2_All_2077_1	CACACACACACA	CA(2*6)	4549	12	TGGAAATTGACTGTTTTGATCCTTTTTAAGAG[CACACACACACA]GCACTGTAATAGTAATAGATCAGTAGTTTTTTTTTTATTAGGAAAGTGTATTAATGTATTGAAGTAAGATGAGCAATAATCTACTTTCCTTGCCATTATAACTGGA	TGGAAATTGACTGTTTTGATCCT	59.864	TCCAGTTATAATGGCAAGGAAAG	59.528	150
CL2479.Contig2_All_2077_2	CACACACACACA	CA(2*6)	4549	12	TGGAAATTGACTGTTTTGATCCTTTTTAAGAG[CACACACACACA]GCACTGTAATAGTAATAGATCAGTAGTTTTTTTTTTATTAGGAAAGTGTATTAATGTATTGAAGTAAGATGAGCAATAATCTACTTTCCTTGCCATTATAACTGGAG	TGGAAATTGACTGTTTTGATCCT	59.864	CTCCAGTTATAATGGCAAGGAAA	59.528	151
CL2479.Contig2_All_2077_3	CACACACACACA	CA(2*6)	4549	12	TGGAAATTGACTGTTTTGATCCTTTTTAAGAG[CACACACACACA]GCACTGTAATAGTAATAGATCAGTAGTTTTTTTTTTATTAGGAAAGTGTATTAATGTATTGAAGTAAGATGAGCAATAATCTACTTTCCTTGCCATTATAACTGGAGCTT	TGGAAATTGACTGTTTTGATCCT	59.864	AAGCTCCAGTTATAATGGCAAGG	60.816	154
CL2479.Contig2_All_2077_4	CACACACACACA	CA(2*6)	4549	12	ATGGAAATTGACTGTTTTGATCCTTTTTAAGAG[CACACACACACA]GCACTGTAATAGTAATAGATCAGTAGTTTTTTTTTTATTAGGAAAGTGTATTAATGTATTGAAGTAAGATGAGCAATAATCTACTTTCCTTGCCATTATAACTGGA	ATGGAAATTGACTGTTTTGATCC	59.236	TCCAGTTATAATGGCAAGGAAAG	59.528	151
CL2479.Contig2_All_2077_5	CACACACACACA	CA(2*6)	4549	12	ATGGAAATTGACTGTTTTGATCCTTTTTAAGAG[CACACACACACA]GCACTGTAATAGTAATAGATCAGTAGTTTTTTTTTTATTAGGAAAGTGTATTAATGTATTGAAGTAAGATGAGCAATAATCTACTTTCCTTGCCATTATAACTGGAG	ATGGAAATTGACTGTTTTGATCC	59.236	CTCCAGTTATAATGGCAAGGAAA	59.528	152
CL2480.Contig2_All_2078_1	TATATATATATA	TA(2*6)	5005	12	GACTTCAGACACTTTCTGCCTTAAGTACAACAACACTTACATAATTGAAACTGTACAAGATAATATTTTTAGAGAAGTAAATTCTTTACACAAAATGTATACAG[TATATATATATA]CACACATTACATTATACTAGGTCTTATTCAAGTAAAGCTTACCC	GACTTCAGACACTTTCTGCCTTA	57.818	GGGTAAGCTTTACTTGAATAAGACC	58.049	160
CL2480.Contig2_All_2078_2	TATATATATATA	TA(2*6)	5005	12	GACACTTTCTGCCTTAAGTACAACAACACTTACATAATTGAAACTGTACAAGATAATATTTTTAGAGAAGTAAATTCTTTACACAAAATGTATACAG[TATATATATATA]CACACATTACATTATACTAGGTCTTATTCAAGTAAAGCTTACCC	GACACTTTCTGCCTTAAGTACAACA	58.984	GGGTAAGCTTTACTTGAATAAGACC	58.049	153
CL2480.Contig2_All_2078_3	TATATATATATA	TA(2*6)	5005	12	AGACACTTTCTGCCTTAAGTACAACAACACTTACATAATTGAAACTGTACAAGATAATATTTTTAGAGAAGTAAATTCTTTACACAAAATGTATACAG[TATATATATATA]CACACATTACATTATACTAGGTCTTATTCAAGTAAAGCTTACCC	AGACACTTTCTGCCTTAAGTACAACA	59.83	GGGTAAGCTTTACTTGAATAAGACC	58.049	154
CL2480.Contig2_All_2078_4	TATATATATATA	TA(2*6)	5005	12	CAGACACTTTCTGCCTTAAGTACAACAACACTTACATAATTGAAACTGTACAAGATAATATTTTTAGAGAAGTAAATTCTTTACACAAAATGTATACAG[TATATATATATA]CACACATTACATTATACTAGGTCTTATTCAAGTAAAGCTTACCC	CAGACACTTTCTGCCTTAAGTACAAC	59.83	GGGTAAGCTTTACTTGAATAAGACC	58.049	155
CL2480.Contig2_All_2078_5	TATATATATATA	TA(2*6)	5005	12	TTTCTGCCTTAAGTACAACAACACTTACATAATTGAAACTGTACAAGATAATATTTTTAGAGAAGTAAATTCTTTACACAAAATGTATACAG[TATATATATATA]CACACATTACATTATACTAGGTCTTATTCAAGTAAAGCTTACCC	TTTCTGCCTTAAGTACAACAACA	56.8	GGGTAAGCTTTACTTGAATAAGACC	58.049	148
CL2487.Contig1_All_2079_1	GAGGAGGAGGAGGAG	GAG(3*5)	163	15	GAAAACAGAAGAGGGAGAGGAA[GAGGAGGAGGAGGAG]GATCATGATGATGATCCAGAGCAAGAAAAATTGTGGGAGGAGGTTGATCAGGGTCTTGCTGCTCTTCAGGGTGAAATAATG	GAAAACAGAAGAGGGAGAGGAAG	59.882	CATTATTTCACCCTGAAGAGCAG	60.136	118
CL2487.Contig1_All_2079_2	GAGGAGGAGGAGGAG	GAG(3*5)	163	15	AGAAAACAGAAGAGGGAGAGGAA[GAGGAGGAGGAGGAG]GATCATGATGATGATCCAGAGCAAGAAAAATTGTGGGAGGAGGTTGATCAGGGTCTTGCTGCTCTTCAGGGTGAAATAATG	AGAAAACAGAAGAGGGAGAGGAA	59.882	CATTATTTCACCCTGAAGAGCAG	60.136	119
CL2487.Contig1_All_2079_3	GAGGAGGAGGAGGAG	GAG(3*5)	163	15	AAGAGGAGAAAACAGAAGAGGGAGAGGAA[GAGGAGGAGGAGGAG]GATCATGATGATGATCCAGAGCAAGAAAAATTGTGGGAGGAGGTTGATCAGGGTCTTGCTGCTCTTCAGGGTGAAATAATG	AAGAGGAGAAAACAGAAGAGGGA	59.882	CATTATTTCACCCTGAAGAGCAG	60.136	125
CL2487.Contig1_All_2079_4	GAGGAGGAGGAGGAG	GAG(3*5)	163	15	GAAGAGGAGAAAACAGAAGAGGGAGAGGAA[GAGGAGGAGGAGGAG]GATCATGATGATGATCCAGAGCAAGAAAAATTGTGGGAGGAGGTTGATCAGGGTCTTGCTGCTCTTCAGGGTGAAATAATG	GAAGAGGAGAAAACAGAAGAGGG	59.882	CATTATTTCACCCTGAAGAGCAG	60.136	126
CL2487.Contig1_All_2079_5	GAGGAGGAGGAGGAG	GAG(3*5)	163	15	GGAAGAGGAGAAAACAGAAGAGGGAGAGGAA[GAGGAGGAGGAGGAG]GATCATGATGATGATCCAGAGCAAGAAAAATTGTGGGAGGAGGTTGATCAGGGTCTTGCTGCTCTTCAGGGTGAAATAATG	GGAAGAGGAGAAAACAGAAGAGG	59.882	CATTATTTCACCCTGAAGAGCAG	60.136	127
CL2488.Contig3_All_2082_1	GCAGCAGCAGCAGCAGCA	GCA(3*6)	459	18	AGCTTCCTGCTTCATTCAAGTCAGCGGGCAGCATAACGACTCGGGCACAGCAGGGCACTGCGG[GCAGCAGCAGCAGCAGCA]GGCCAGCTTTCAAGAGCCGAGAACTTGCCGTTTTCCAAAGGCGCCCCCATCAACAGCCTCTTCAGAATGAGTT	AGCTTCCTGCTTCATTCAAGTC	60.026	AACTCATTCTGAAGAGGCTGTTG	59.936	154
CL2488.Contig3_All_2082_2	GCAGCAGCAGCAGCAGCA	GCA(3*6)	459	18	AGTTCAGCTTCCTGCTTCATTCAAGTCAGCGGGCAGCATAACGACTCGGGCACAGCAGGGCACTGCGG[GCAGCAGCAGCAGCAGCA]GGCCAGCTTTCAAGAGCCGAGAACTTGCCGTTTTCCAAAGGCGCCCCCATCAACAGCCTCTTCAGAATGAGTT	AGTTCAGCTTCCTGCTTCATTC	60.026	AACTCATTCTGAAGAGGCTGTTG	59.936	159
CL2488.Contig3_All_2082_3	GCAGCAGCAGCAGCAGCA	GCA(3*6)	459	18	AGCTTCCTGCTTCATTCAAGTCAGCGGGCAGCATAACGACTCGGGCACAGCAGGGCACTGCGG[GCAGCAGCAGCAGCAGCA]GGCCAGCTTTCAAGAGCCGAGAACTTGCCGTTTTCCAAAGGCGCCCCCATCAACAGCCTCTTCAGAATGAG	AGCTTCCTGCTTCATTCAAGTC	60.026	CTCATTCTGAAGAGGCTGTTGAT	59.899	152
CL2488.Contig3_All_2082_4	GCAGCAGCAGCAGCAGCA	GCA(3*6)	459	18	AGTTCAGCTTCCTGCTTCATTCAAGTCAGCGGGCAGCATAACGACTCGGGCACAGCAGGGCACTGCGG[GCAGCAGCAGCAGCAGCA]GGCCAGCTTTCAAGAGCCGAGAACTTGCCGTTTTCCAAAGGCGCCCCCATCAACAGCCTCTTCAGAATGAG	AGTTCAGCTTCCTGCTTCATTC	60.026	CTCATTCTGAAGAGGCTGTTGAT	59.899	157
CL2488.Contig3_All_2082_5	GCAGCAGCAGCAGCAGCA	GCA(3*6)	459	18	AAGTTCAGCTTCCTGCTTCATTCAAGTCAGCGGGCAGCATAACGACTCGGGCACAGCAGGGCACTGCGG[GCAGCAGCAGCAGCAGCA]GGCCAGCTTTCAAGAGCCGAGAACTTGCCGTTTTCCAAAGGCGCCCCCATCAACAGCCTCTTCAGAATGAGTT	AAGTTCAGCTTCCTGCTTCATTC	61.233	AACTCATTCTGAAGAGGCTGTTG	59.936	160
CL2500.Contig1_All_2085_1	TATTATTATTATTAT	TAT(3*5)	3412	15	CCAACACTGGTTTAAAGTTCAGCATAAATTTTCAATGATAGAGTTAGAAAAAATAATTGAGAGCCTTTATCAAGGCTAATTTTGTGAATAAAATTCC[TATTATTATTATTAT]CAAAAAGGTTAAACGGACCACTCACTTACCAC	CCAACACTGGTTTAAAGTTCAGC	60.082	GTGGTAAGTGAGTGGTCCGTTTA	60.321	144
CL2500.Contig1_All_2085_2	TATTATTATTATTAT	TAT(3*5)	3412	15	TCTGAGTACAACCACCAACACTGGTTTAAAGTTCAGCATAAATTTTCAATGATAGAGTTAGAAAAAATAATTGAGAGCCTTTATCAAGGCTAATTTTGTGAATAAAATTCC[TATTATTATTATTAT]CAAAAAGGTTAAACGGACCACTCACT	TCTGAGTACAACCACCAACACTG	60.118	AGTGAGTGGTCCGTTTAACCTTT	60.311	152
CL2500.Contig1_All_2085_3	TATTATTATTATTAT	TAT(3*5)	3412	15	TCTGAGTACAACCACCAACACTGGTTTAAAGTTCAGCATAAATTTTCAATGATAGAGTTAGAAAAAATAATTGAGAGCCTTTATCAAGGCTAATTTTGTGAATAAAATTCC[TATTATTATTATTAT]CAAAAAGGTTAAACGGACCACTCACTT	TCTGAGTACAACCACCAACACTG	60.118	AAGTGAGTGGTCCGTTTAACCTT	60.311	153
CL2500.Contig1_All_2085_4	TATTATTATTATTAT	TAT(3*5)	3412	15	CCACCAACACTGGTTTAAAGTTCAGCATAAATTTTCAATGATAGAGTTAGAAAAAATAATTGAGAGCCTTTATCAAGGCTAATTTTGTGAATAAAATTCC[TATTATTATTATTAT]CAAAAAGGTTAAACGGACCACTCACT	CCACCAACACTGGTTTAAAGTTC	59.827	AGTGAGTGGTCCGTTTAACCTTT	60.311	141
CL2500.Contig1_All_2085_5	TATTATTATTATTAT	TAT(3*5)	3412	15	CCACCAACACTGGTTTAAAGTTCAGCATAAATTTTCAATGATAGAGTTAGAAAAAATAATTGAGAGCCTTTATCAAGGCTAATTTTGTGAATAAAATTCC[TATTATTATTATTAT]CAAAAAGGTTAAACGGACCACTCACTT	CCACCAACACTGGTTTAAAGTTC	59.827	AAGTGAGTGGTCCGTTTAACCTT	60.311	142
CL2501.Contig1_All_2086_1	TATATATATATATATA	TA(2*8)	1024	16	AACTCAAAGCGAGAATTAACGTGCCCGAAAGTAGTTTCAACATTTACATCCAAGTACAGTCTTGTTTATACTG[TATATATATATATATA]AAGTGTGACATATAAGTGGAAGTTGATCACATTAATGTGGTAACCATTCTTGAATGAG	AACTCAAAGCGAGAATTAACGTG	59.841	CTCATTCAAGAATGGTTACCACA	59.007	147
CL2501.Contig1_All_2086_2	TATATATATATATATA	TA(2*8)	1024	16	GGTGTAAGTGAAACTCAAAGCGAGAATTAACGTGCCCGAAAGTAGTTTCAACATTTACATCCAAGTACAGTCTTGTTTATACTG[TATATATATATATATA]AAGTGTGACATATAAGTGGAAGTTGATCACATTAATGTGGTAACCATTCTTGAATGAG	GGTGTAAGTGAAACTCAAAGCGA	60.685	CTCATTCAAGAATGGTTACCACA	59.007	158
CL2501.Contig1_All_2086_3	TATATATATATATATA	TA(2*8)	1024	16	GAATTAACGTGCCCGAAAGTAGTTTCAACATTTACATCCAAGTACAGTCTTGTTTATACTG[TATATATATATATATA]AAGTGTGACATATAAGTGGAAGTTGATCACATTAATGTGGTAACCATTCTTGAATGAG	GAATTAACGTGCCCGAAAGTAGT	60.733	CTCATTCAAGAATGGTTACCACA	59.007	135
CL2501.Contig1_All_2086_4	TATATATATATATATA	TA(2*8)	1024	16	TGTAAGTGAAACTCAAAGCGAGAATTAACGTGCCCGAAAGTAGTTTCAACATTTACATCCAAGTACAGTCTTGTTTATACTG[TATATATATATATATA]AAGTGTGACATATAAGTGGAAGTTGATCACATTAATGTGGTAACCATTCTTGAATGAG	TGTAAGTGAAACTCAAAGCGAGA	59.21	CTCATTCAAGAATGGTTACCACA	59.007	156
CL2501.Contig1_All_2086_5	TATATATATATATATA	TA(2*8)	1024	16	AGAATTAACGTGCCCGAAAGTAGTTTCAACATTTACATCCAAGTACAGTCTTGTTTATACTG[TATATATATATATATA]AAGTGTGACATATAAGTGGAAGTTGATCACATTAATGTGGTAACCATTCTTGAATGAG	AGAATTAACGTGCCCGAAAGTAG	60.841	CTCATTCAAGAATGGTTACCACA	59.007	136
CL2501.Contig2_All_2087_1	TATATATATATATATA	TA(2*8)	3745	16	CTCATTCAAGAATGGTTACCACATTAATGTGATCAACTTCCACTTATATGTCACACTT[TATATATATATATATA]CAGTATAAACAAGACTGTACTTGGATGTAAATGTTGAAACTACTTTCGGGCACGTTAATTCTCGCTTTGAGTT	CTCATTCAAGAATGGTTACCACA	59.007	AACTCAAAGCGAGAATTAACGTG	59.841	147
CL2501.Contig2_All_2087_2	TATATATATATATATA	TA(2*8)	3745	16	CTCATTCAAGAATGGTTACCACATTAATGTGATCAACTTCCACTTATATGTCACACTT[TATATATATATATATA]CAGTATAAACAAGACTGTACTTGGATGTAAATGTTGAAACTACTTTCGGGCACGTTAATTCTCGCTTTGAGTTTCACTTACACC	CTCATTCAAGAATGGTTACCACA	59.007	GGTGTAAGTGAAACTCAAAGCGA	60.685	158
CL2501.Contig2_All_2087_3	TATATATATATATATA	TA(2*8)	3745	16	CTCATTCAAGAATGGTTACCACATTAATGTGATCAACTTCCACTTATATGTCACACTT[TATATATATATATATA]CAGTATAAACAAGACTGTACTTGGATGTAAATGTTGAAACTACTTTCGGGCACGTTAATTC	CTCATTCAAGAATGGTTACCACA	59.007	GAATTAACGTGCCCGAAAGTAGT	60.733	135
CL2501.Contig2_All_2087_4	TATATATATATATATA	TA(2*8)	3745	16	CTCATTCAAGAATGGTTACCACATTAATGTGATCAACTTCCACTTATATGTCACACTT[TATATATATATATATA]CAGTATAAACAAGACTGTACTTGGATGTAAATGTTGAAACTACTTTCGGGCACGTTAATTCTCGCTTTGAGTTTCACTTACA	CTCATTCAAGAATGGTTACCACA	59.007	TGTAAGTGAAACTCAAAGCGAGA	59.21	156
CL2501.Contig2_All_2087_5	TATATATATATATATA	TA(2*8)	3745	16	CTCATTCAAGAATGGTTACCACATTAATGTGATCAACTTCCACTTATATGTCACACTT[TATATATATATATATA]CAGTATAAACAAGACTGTACTTGGATGTAAATGTTGAAACTACTTTCGGGCACGTTAATTCT	CTCATTCAAGAATGGTTACCACA	59.007	AGAATTAACGTGCCCGAAAGTAG	60.841	136
CL2506.Contig2_All_2088_1	CTCTCTCTCTCTCTCT	CT(2*8)	2943	16	CCCCAGGAATTTCTCTCTTACTCTCA[CTCTCTCTCTCTCTCT]GTCTCTGTCTCTCTTTTCCTTTCTCGGTCCCATTCCGTCTGCCTACCTACCTACTTGTCTCG	CCCCAGGAATTTCTCTCTTACTC	59.623	CGAGACAAGTAGGTAGGTAGGCA	59.848	104
CL2506.Contig2_All_2088_2	CTCTCTCTCTCTCTCT	CT(2*8)	2943	16	TCCCCAGGAATTTCTCTCTTACTCTCA[CTCTCTCTCTCTCTCT]GTCTCTGTCTCTCTTTTCCTTTCTCGGTCCCATTCCGTCTGCCTACCTACCTACTTGTCTCG	TCCCCAGGAATTTCTCTCTTACT	59.623	CGAGACAAGTAGGTAGGTAGGCA	59.848	105
CL2506.Contig2_All_2088_3	CTCTCTCTCTCTCTCT	CT(2*8)	2943	16	CCCCAGGAATTTCTCTCTTACTCTCA[CTCTCTCTCTCTCTCT]GTCTCTGTCTCTCTTTTCCTTTCTCGGTCCCATTCCGTCTGCCTACCTACCTACTTGTCTCGTCTATCTGTAGTCTTTCTTAGCATTTTTCTCTGCCA	CCCCAGGAATTTCTCTCTTACTC	59.623	TGGCAGAGAAAAATGCTAAGAAA	60.361	140
CL2506.Contig2_All_2088_4	CTCTCTCTCTCTCTCT	CT(2*8)	2943	16	ATTACATTTCCCTCAAGAGCGTCGAGATCGAGATCGGTCCATCCCCAGGAATTTCTCTCTTACTCTCA[CTCTCTCTCTCTCTCT]GTCTCTGTCTCTCTTTTCCTTTCTCGGTCCCATTCCGTCTGCCTACCTACCTAC	ATTACATTTCCCTCAAGAGCGTC	60.829	GTAGGTAGGTAGGCAGACGGAAT	59.934	138
CL2506.Contig2_All_2088_5	CTCTCTCTCTCTCTCT	CT(2*8)	2943	16	CCCCAGGAATTTCTCTCTTACTCTCA[CTCTCTCTCTCTCTCT]GTCTCTGTCTCTCTTTTCCTTTCTCGGTCCCATTCCGTCTGCCTACCTACCTACT	CCCCAGGAATTTCTCTCTTACTC	59.623	AGTAGGTAGGTAGGCAGACGGAA	60.538	97
CL2506.Contig2_All_2089_1	ACACACACACAC	AC(2*6)	3463	12	GCATATTCGCATCACTTACACACAGACACCTACACACAT[ACACACACACAC]AGTCTCTTTCACTGGTAAAGACTATTTATGTGTAGTTTTGTCAGTTTCATTCTAGAATCAGGATGGTCCGCCGTTGGTGTGTTTGTTTTTGGGCATTGCAAAGATTAG	GCATATTCGCATCACTTACACAC	59.559	CTAATCTTTGCAATGCCCAAA	60.082	159
CL2506.Contig2_All_2089_2	ACACACACACAC	AC(2*6)	3463	12	GCATATTCGCATCACTTACACACAGACACCTACACACAT[ACACACACACAC]AGTCTCTTTCACTGGTAAAGACTATTTATGTGTAGTTTTGTCAGTTTCATTCTAGAATCAGGATGGTCCGCCGTTGGTGTGTTTGTTTTTGGG	GCATATTCGCATCACTTACACAC	59.559	CCCAAAAACAAACACACCAAC	60.154	144
CL2506.Contig2_All_2089_3	ACACACACACAC	AC(2*6)	3463	12	GCATATTCGCATCACTTACACACAGACACCTACACACAT[ACACACACACAC]AGTCTCTTTCACTGGTAAAGACTATTTATGTGTAGTTTTGTCAGTTTCATTCTAGAATCAGGATGGTCCGCCGTTGGTGTGTTTGTTTTTGGGCATT	GCATATTCGCATCACTTACACAC	59.559	AATGCCCAAAAACAAACACAC	59.761	148
CL2506.Contig2_All_2089_4	ACACACACACAC	AC(2*6)	3463	12	GCATATTCGCATCACTTACACACAGACACCTACACACAT[ACACACACACAC]AGTCTCTTTCACTGGTAAAGACTATTTATGTGTAGTTTTGTCAGTTTCATTCTAGAATCAGGATGGTCCGCCGTTGGTGTGTTTGTTTTTGGGCATTGCAAAGATTA	GCATATTCGCATCACTTACACAC	59.559	TAATCTTTGCAATGCCCAAAAAC	62.244	158
CL2506.Contig2_All_2089_5	ACACACACACAC	AC(2*6)	3463	12	GCATATTCGCATCACTTACACACAGACACCTACACACAT[ACACACACACAC]AGTCTCTTTCACTGGTAAAGACTATTTATGTGTAGTTTTGTCAGTTTCATTCTAGAATCAGGATGGTCCGCCGTTGGTGTGTTTGTTTTTGGGCATTGCAAAGATTAG	GCATATTCGCATCACTTACACAC	59.559	CTAATCTTTGCAATGCCCAAAA	61.267	159
CL2506.Contig2_All_2090_1	TGTGTGTGTGTGTG	TG(2*7)	4224	14	CAGAGATTCTTGTCTGTGTGCTGGTTCTGGCCATGACCACAAGAAGCCACAAAGGAACATCCTCTGAAAAGTGTGTATGTT[TGTGTGTGTGTGTG]AATGTGTGATAATGGAGCTTTCTCTTCCACTACCCTGGCATTCTAAAACATCTCCTG	CAGAGATTCTTGTCTGTGTGCTG	60.103	CAGGAGATGTTTTAGAATGCCAG	60.136	152
CL2506.Contig2_All_2090_2	TGTGTGTGTGTGTG	TG(2*7)	4224	14	CAGAGATTCTTGTCTGTGTGCTGGTTCTGGCCATGACCACAAGAAGCCACAAAGGAACATCCTCTGAAAAGTGTGTATGTT[TGTGTGTGTGTGTG]AATGTGTGATAATGGAGCTTTCTCTTCCACTACCCTGGCATTCTAAAACATCTCCTGCAGG	CAGAGATTCTTGTCTGTGTGCTG	60.103	CCTGCAGGAGATGTTTTAGAATG	60.136	156
CL2506.Contig2_All_2090_3	TGTGTGTGTGTGTG	TG(2*7)	4224	14	CAGAGATTCTTGTCTGTGTGCTGGTTCTGGCCATGACCACAAGAAGCCACAAAGGAACATCCTCTGAAAAGTGTGTATGTT[TGTGTGTGTGTGTG]AATGTGTGATAATGGAGCTTTCTCTTCCACTACC	CAGAGATTCTTGTCTGTGTGCTG	60.103	GGTAGTGGAAGAGAAAGCTCCAT	60.142	129
CL2506.Contig2_All_2090_4	TGTGTGTGTGTGTG	TG(2*7)	4224	14	CAGAGATTCTTGTCTGTGTGCTGGTTCTGGCCATGACCACAAGAAGCCACAAAGGAACATCCTCTGAAAAGTGTGTATGTT[TGTGTGTGTGTGTG]AATGTGTGATAATGGAGCTTTCTCTTCCA	CAGAGATTCTTGTCTGTGTGCTG	60.103	TGGAAGAGAAAGCTCCATTATCA	60.21	124
CL2506.Contig2_All_2090_5	TGTGTGTGTGTGTG	TG(2*7)	4224	14	ATTCTTGTCTGTGTGCTGGTTCTGGCCATGACCACAAGAAGCCACAAAGGAACATCCTCTGAAAAGTGTGTATGTT[TGTGTGTGTGTGTG]AATGTGTGATAATGGAGCTTTCTCTTCCACTACCCTGGCATTCTAAAACATCTCCTG	ATTCTTGTCTGTGTGCTGGTTCT	60.224	CAGGAGATGTTTTAGAATGCCAG	60.136	147
CL252.Contig21_All_235_1	GAAGAAGAAGAAGAAGAA	GAA(3*6)	421	18	ACAGGAAGCAGACTTCTTAGGCTTCAACGACCACGCC[GAAGAAGAAGAAGAAGAA]GCAGGACCATCATTAGCTCCTGAAGGTTTTCAGGCCAGCAAAGGGTGGTTCCACTGTTTCCAGAAGTGGTTCCACCTAAAGTG	ACAGGAAGCAGACTTCTTAGGCT	60.089	CACTTTAGGTGGAACCACTTCTG	60.075	138
CL252.Contig21_All_235_2	GAAGAAGAAGAAGAAGAA	GAA(3*6)	421	18	ACAGGAAGCAGACTTCTTAGGCTTCAACGACCACGCC[GAAGAAGAAGAAGAAGAA]GCAGGACCATCATTAGCTCCTGAAGGTTTTCAGG	ACAGGAAGCAGACTTCTTAGGCT	60.089	CCTGAAAACCTTCAGGAGCTAAT	60.134	89
CL252.Contig21_All_235_3	GAAGAAGAAGAAGAAGAA	GAA(3*6)	421	18	AGAAGGCATGACAACTCTACCAGCAGTTTTCAACTTATACAGAAGGCAGCGACATACAGGAAGCAGACTTCTTAGGCTTCAACGACCACGCC[GAAGAAGAAGAAGAAGAA]GCAGGACCATCATTAGCTCCTGAAGGTTTTCAGG	AGAAGGCATGACAACTCTACCAG	59.824	CCTGAAAACCTTCAGGAGCTAAT	60.134	144
CL252.Contig21_All_235_4	GAAGAAGAAGAAGAAGAA	GAA(3*6)	421	18	TATACAGAAGGCAGCGACATACAGGAAGCAGACTTCTTAGGCTTCAACGACCACGCC[GAAGAAGAAGAAGAAGAA]GCAGGACCATCATTAGCTCCTGAAGGTTTTCAGG	TATACAGAAGGCAGCGACATACA	59.814	CCTGAAAACCTTCAGGAGCTAAT	60.134	109
CL252.Contig21_All_235_5	GAAGAAGAAGAAGAAGAA	GAA(3*6)	421	18	AGGAAGCAGACTTCTTAGGCTTCAACGACCACGCC[GAAGAAGAAGAAGAAGAA]GCAGGACCATCATTAGCTCCTGAAGGTTTTCAGGCCAGCAAAGGGTGGTTCCACTGTTTCCAGAAGTGGTTCCACCTAAAGTG	AGGAAGCAGACTTCTTAGGCTTC	59.705	CACTTTAGGTGGAACCACTTCTG	60.075	136
CL252.Contig21_All_236_1	TCATCATCATCATCA	TCA(3*5)	1970	15	TGTTACAACTCTGCTTTGCTGTGCAGTCATATCTTCATCATTATTCATCGCACTGCACAACTAAT[TCATCATCATCATCA]TCTACAGCATACTGAAATCAACATTCATCACCAG	TGTTACAACTCTGCTTTGCTGTG	60.52	CTGGTGATGAATGTTGATTTCAG	59.485	114
CL252.Contig21_All_236_2	TCATCATCATCATCA	TCA(3*5)	1970	15	TGTTACAACTCTGCTTTGCTGTGCAGTCATATCTTCATCATTATTCATCGCACTGCACAACTAAT[TCATCATCATCATCA]TCTACAGCATACTGAAATCAACATTCATCACCAGTTACTACCCG	TGTTACAACTCTGCTTTGCTGTG	60.52	CGGGTAGTAACTGGTGATGAATG	60.647	124
CL252.Contig21_All_236_3	TCATCATCATCATCA	TCA(3*5)	1970	15	TGTTACAACTCTGCTTTGCTGTGCAGTCATATCTTCATCATTATTCATCGCACTGCACAACTAAT[TCATCATCATCATCA]TCTACAGCATACTGAAATCAACATTCATCACCA	TGTTACAACTCTGCTTTGCTGTG	60.52	TGGTGATGAATGTTGATTTCAGT	59.35	113
CL252.Contig21_All_236_4	TCATCATCATCATCA	TCA(3*5)	1970	15	GCTTTGCTGTGCAGTCATATCTTCATCATTATTCATCGCACTGCACAACTAAT[TCATCATCATCATCA]TCTACAGCATACTGAAATCAACATTCATCACCAG	GCTTTGCTGTGCAGTCATATCTT	60.811	CTGGTGATGAATGTTGATTTCAG	59.485	102
CL252.Contig21_All_236_5	TCATCATCATCATCA	TCA(3*5)	1970	15	TATTCATCGCACTGCACAACTAAT[TCATCATCATCATCA]TCTACAGCATACTGAAATCAACATTCATCACCAGTTACTACCCG	TATTCATCGCACTGCACAACTAA	60.683	CGGGTAGTAACTGGTGATGAATG	60.647	83
CL2526.Contig4_All_2101_1	GCGGCGGCGGCGGCGGCGGCG	GCG(3*7)	232	21	TAAGAAGCAGACGCTGTAACACATCAGGTAGAACCTGTGAGTGGAGA[GCGGCGGCGGCGGCGGCGGCG]GCAAGTCTGAAAGCAAAATCAAATTTCGAC	TAAGAAGCAGACGCTGTAACACA	60.123	GTCGAAATTTGATTTTGCTTTCA	60.453	98
CL2526.Contig4_All_2101_2	GCGGCGGCGGCGGCGGCGGCG	GCG(3*7)	232	21	GCGCAATTTATCGGTATGTAAAGATGAAAGTAACCTCTTAAGTCTCGCCTTCTGGTAAGAAGCAGACGCTGTAACACATCAGGTAGAACCTGTGAGTGGAGA[GCGGCGGCGGCGGCGGCGGCG]GCAAGTCTGAAAGCAAAATCAAATTTCGA	GCGCAATTTATCGGTATGTAAAG	59.909	TCGAAATTTGATTTTGCTTTCAG	60.567	152
CL2526.Contig4_All_2101_3	GCGGCGGCGGCGGCGGCGGCG	GCG(3*7)	232	21	TAAGAAGCAGACGCTGTAACACATCAGGTAGAACCTGTGAGTGGAGA[GCGGCGGCGGCGGCGGCGGCG]GCAAGTCTGAAAGCAAAATCAAATTTCG	TAAGAAGCAGACGCTGTAACACA	60.123	CGAAATTTGATTTTGCTTTCAGA	60.567	96
CL2526.Contig4_All_2101_4	GCGGCGGCGGCGGCGGCGGCG	GCG(3*7)	232	21	CAGACGCTGTAACACATCAGGTAGAACCTGTGAGTGGAGA[GCGGCGGCGGCGGCGGCGGCG]GCAAGTCTGAAAGCAAAATCAAATTTCGAC	CAGACGCTGTAACACATCAGGTA	60.239	GTCGAAATTTGATTTTGCTTTCA	60.453	91
CL2526.Contig4_All_2101_5	GCGGCGGCGGCGGCGGCGGCG	GCG(3*7)	232	21	ATCAGGTAGAACCTGTGAGTGGAGA[GCGGCGGCGGCGGCGGCGGCG]GCAAGTCTGAAAGCAAAATCAAATTTCGACGCCCAGAATGAGAGTCTTGGCCTCGGATTACCTCTAGCTGAGAATCGAGC	ATCAGGTAGAACCTGTGAGTGGA	60.045	GCTCGATTCTCAGCTAGAGGTAA	59.321	126
CL2527.Contig2_All_2102_1	CAGCAGCAGCAGCAG	CAG(3*5)	920	15	TGCATCATCACCATAATAACCAGCACCATCATCCAGGTCACCATCCA[CAGCAGCAGCAGCAG]CACCGTCATCAACATCAAGAACAGATTCATCAACAAGAACATATACATCACCAGAAATCACACATTACTCACCAACAGAGTGTCTCTAGCCT	TGCATCATCACCATAATAACCAG	59.734	AGGCTAGAGACACTCTGTTGGTG	59.989	154
CL2527.Contig2_All_2102_2	CAGCAGCAGCAGCAG	CAG(3*5)	920	15	CTGCATCATCACCATAATAACCAGCACCATCATCCAGGTCACCATCCA[CAGCAGCAGCAGCAG]CACCGTCATCAACATCAAGAACAGATTCATCAACAAGAACATATACATCACCAGAAATCACACATTACTCACCAACAGAGTGTCTCTAGCCT	CTGCATCATCACCATAATAACCA	59.734	AGGCTAGAGACACTCTGTTGGTG	59.989	155
CL2527.Contig2_All_2102_3	CAGCAGCAGCAGCAG	CAG(3*5)	920	15	ATAATAACCAGCACCATCATCCAGGTCACCATCCA[CAGCAGCAGCAGCAG]CACCGTCATCAACATCAAGAACAGATTCATCAACAAGAACATATACATCACCAGAAATCACACATTACTCACCAACAGAGTGTCTCTAGCCT	ATAATAACCAGCACCATCATCCA	60.453	AGGCTAGAGACACTCTGTTGGTG	59.989	142
CL2527.Contig2_All_2102_4	CAGCAGCAGCAGCAG	CAG(3*5)	920	15	CATAATAACCAGCACCATCATCCAGGTCACCATCCA[CAGCAGCAGCAGCAG]CACCGTCATCAACATCAAGAACAGATTCATCAACAAGAACATATACATCACCAGAAATCACACATTACTCACCAACAGAGTGTCTCTAGCCT	CATAATAACCAGCACCATCATCC	60.453	AGGCTAGAGACACTCTGTTGGTG	59.989	143
CL2527.Contig2_All_2102_5	CAGCAGCAGCAGCAG	CAG(3*5)	920	15	GCATCATCACCATAATAACCAGCACCATCATCCAGGTCACCATCCA[CAGCAGCAGCAGCAG]CACCGTCATCAACATCAAGAACAGATTCATCAACAAGAACATATACATCACCAGAAATCACACATTACTCACCAACAGAGTGTCTCTAGCCT	GCATCATCACCATAATAACCAGC	60.588	AGGCTAGAGACACTCTGTTGGTG	59.989	153
CL2527.Contig3_All_2103_1	TGCTGCTGCTGCTGC	TGC(3*5)	3091	15	AGGCTAGAGACACTCTGTTGGTGAGTAATGTGTGATTTCTGGTGATGTATATGTTCTTGTTGATGAATCTGTTCTTGATGTTGATGACGG[TGCTGCTGCTGCTGC]TGTGGATGGTGACCTGGATGATGGTGCTGGTTATTATGGTGATGATGCA	AGGCTAGAGACACTCTGTTGGTG	59.989	TGCATCATCACCATAATAACCAG	59.734	154
CL2527.Contig3_All_2103_2	TGCTGCTGCTGCTGC	TGC(3*5)	3091	15	AGGCTAGAGACACTCTGTTGGTGAGTAATGTGTGATTTCTGGTGATGTATATGTTCTTGTTGATGAATCTGTTCTTGATGTTGATGACGG[TGCTGCTGCTGCTGC]TGTGGATGGTGACCTGGATGATGGTGCTGGTTATTATGGTGATGATGCAG	AGGCTAGAGACACTCTGTTGGTG	59.989	CTGCATCATCACCATAATAACCA	59.734	155
CL2527.Contig3_All_2103_3	TGCTGCTGCTGCTGC	TGC(3*5)	3091	15	AGGCTAGAGACACTCTGTTGGTGAGTAATGTGTGATTTCTGGTGATGTATATGTTCTTGTTGATGAATCTGTTCTTGATGTTGATGACGG[TGCTGCTGCTGCTGC]TGTGGATGGTGACCTGGATGATGGTGCTGGTTATTAT	AGGCTAGAGACACTCTGTTGGTG	59.989	ATAATAACCAGCACCATCATCCA	60.453	142
CL2527.Contig3_All_2103_4	TGCTGCTGCTGCTGC	TGC(3*5)	3091	15	AGGCTAGAGACACTCTGTTGGTGAGTAATGTGTGATTTCTGGTGATGTATATGTTCTTGTTGATGAATCTGTTCTTGATGTTGATGACGG[TGCTGCTGCTGCTGC]TGTGGATGGTGACCTGGATGATGGTGCTGGTTATTATG	AGGCTAGAGACACTCTGTTGGTG	59.989	CATAATAACCAGCACCATCATCC	60.453	143
CL2527.Contig3_All_2103_5	TGCTGCTGCTGCTGC	TGC(3*5)	3091	15	AGGCTAGAGACACTCTGTTGGTGAGTAATGTGTGATTTCTGGTGATGTATATGTTCTTGTTGATGAATCTGTTCTTGATGTTGATGACGG[TGCTGCTGCTGCTGC]TGTGGATGGTGACCTGGATGATGGTGCTGGTTATTATGGTGATGATGC	AGGCTAGAGACACTCTGTTGGTG	59.989	GCATCATCACCATAATAACCAGC	60.588	153
CL2535.Contig8_All_2110_1	ATATATATATAT	AT(2*6)	3964	12	ATTATGAATTCAGGGATTGGTGATATAAATATAG[ATATATATATAT]AAATATTTACTTTTATAAGTTAATGAGAGTGGCTTGATGTTCAT	ATTATGAATTCAGGGATTGGTGA	59.563	ATGAACATCAAGCCACTCTCATT	60.018	90
CL2535.Contig8_All_2110_2	ATATATATATAT	AT(2*6)	3964	12	ATTATGAATTCAGGGATTGGTGATATAAATATAG[ATATATATATAT]AAATATTTACTTTTATAAGTTAATGAGAGTGGCTTGATGTTCATGAAAAAT	ATTATGAATTCAGGGATTGGTGA	59.563	ATTTTTCATGAACATCAAGCCAC	60.238	97
CL2535.Contig8_All_2110_3	ATATATATATAT	AT(2*6)	3964	12	TTATGAATTCAGGGATTGGTGATATAAATATAG[ATATATATATAT]AAATATTTACTTTTATAAGTTAATGAGAGTGGCTTGATGTTCA	TTATGAATTCAGGGATTGGTGAT	59.563	TGAACATCAAGCCACTCTCATTA	59.761	88
CL2535.Contig8_All_2110_4	ATATATATATAT	AT(2*6)	3964	12	ATTATGAATTCAGGGATTGGTGATATAAATATAG[ATATATATATAT]AAATATTTACTTTTATAAGTTAATGAGAGTGGCTTGATGTTCA	ATTATGAATTCAGGGATTGGTGA	59.563	TGAACATCAAGCCACTCTCATTA	59.761	89
CL2535.Contig8_All_2110_5	ATATATATATAT	AT(2*6)	3964	12	GGGGAGATATCATTTACTTGCAGGTTTTAATGACTTAATCATATAAAATTGTGTATTATGAATTCAGGGATTGGTGATATAAATATAG[ATATATATATAT]AAATATTTACTTTTATAAGTTAATGAGAGTGGCTTGATGTTCAT	GGGGAGATATCATTTACTTGCAG	59.029	ATGAACATCAAGCCACTCTCATT	60.018	144
CL2535.Contig8_All_2111_1	TGTTGTTGTTGTTGT	TGT(3*5)	5374	15	CGGAATACATTCGTTTGTAGAGC[TGTTGTTGTTGTTGT]TGGATGAAAGTGAATCTACTCGTGTGTGATTTACAGTTGTATGGTATACCCAGTGAAGTCATGAAAGCT	CGGAATACATTCGTTTGTAGAGC	60.036	AGCTTTCATGACTTCACTGGGTA	60.178	107
CL2535.Contig8_All_2111_2	TGTTGTTGTTGTTGT	TGT(3*5)	5374	15	CGGAATACATTCGTTTGTAGAGC[TGTTGTTGTTGTTGT]TGGATGAAAGTGAATCTACTCGTGTGTGATTTACAGTTGTATGGTATACCCAGTGAAGTCATGAAAGC	CGGAATACATTCGTTTGTAGAGC	60.036	GCTTTCATGACTTCACTGGGTAT	59.539	106
CL2535.Contig8_All_2111_3	TGTTGTTGTTGTTGT	TGT(3*5)	5374	15	CGGAATACATTCGTTTGTAGAGC[TGTTGTTGTTGTTGT]TGGATGAAAGTGAATCTACTCGTGTGTGATTTACAGTTGTATGGTATACCCAGTGAAGTCATGAAAGCT	CGGAATACATTCGTTTGTAGAGC	60.036	AGCTTTCATGACTTCACTGGGT	60.175	107
CL2535.Contig8_All_2111_4	TGTTGTTGTTGTTGT	TGT(3*5)	5374	15	CGGAATACATTCGTTTGTAGAGC[TGTTGTTGTTGTTGT]TGGATGAAAGTGAATCTACTCGTGTGTGATTTACAGTTGTATGGTATACCCAGTGAAGTCATGAAAGCTGTC	CGGAATACATTCGTTTGTAGAGC	60.036	GACAGCTTTCATGACTTCACTGG	61.222	110
CL2535.Contig8_All_2111_5	TGTTGTTGTTGTTGT	TGT(3*5)	5374	15	CGGAATACATTCGTTTGTAGAGC[TGTTGTTGTTGTTGT]TGGATGAAAGTGAATCTACTCGTGTGTGATTTACAGTTGTATGGTATACCCAGTGAAGTCATGAAAGCT	CGGAATACATTCGTTTGTAGAGC	60.036	AGCTTTCATGACTTCACTGGGTAT	60.417	107
CL2535.Contig8_All_2112_1	TATATATATATA	TA(2*6)	6064	12	ACACCTTGGACTTTGGAGTGATATTACTTT[TATATATATATA]TTTGTTGTTGTTCTATTATAAAGAAGACATGTAATCTCCATGTTATTAGAAAATAGCCATGTTAAAAGCAAAACATC	ACACCTTGGACTTTGGAGTGATA	59.914	GATGTTTTGCTTTTAACATGGCT	59.574	119
CL2535.Contig8_All_2112_2	TATATATATATA	TA(2*6)	6064	12	ACACCTTGGACTTTGGAGTGATATTACTTT[TATATATATATA]TTTGTTGTTGTTCTATTATAAAGAAGACATGTAATCTCCATGTTATTAGAAAATAGCCATGTTAAAAGCAAAACATCT	ACACCTTGGACTTTGGAGTGATA	59.914	AGATGTTTTGCTTTTAACATGGC	59.574	120
CL2535.Contig8_All_2112_3	TATATATATATA	TA(2*6)	6064	12	ACACCTTGGACTTTGGAGTGATATTACTTT[TATATATATATA]TTTGTTGTTGTTCTATTATAAAGAAGACATGTAATCTCCATGTTATTAGAAAATAGCCATGTTAAAAGCAAAACATCTGAAGAGGA	ACACCTTGGACTTTGGAGTGATA	59.914	TCCTCTTCAGATGTTTTGCTTTT	59.424	128
CL2535.Contig8_All_2112_4	TATATATATATA	TA(2*6)	6064	12	GTATGCATTTCATAATTCCTGCCAGTTAACTGAAACACCTTGGACTTTGGAGTGATATTACTTT[TATATATATATA]TTTGTTGTTGTTCTATTATAAAGAAGACATGTAATCTCCATGTTATTAGAAAATAGCCATGTTAAAAGCAAAACATC	GTATGCATTTCATAATTCCTGCC	59.731	GATGTTTTGCTTTTAACATGGCT	59.574	153
CL2535.Contig8_All_2112_5	TATATATATATA	TA(2*6)	6064	12	GTATGCATTTCATAATTCCTGCCAGTTAACTGAAACACCTTGGACTTTGGAGTGATATTACTTT[TATATATATATA]TTTGTTGTTGTTCTATTATAAAGAAGACATGTAATCTCCATGTTATTAGAAAATAGCCATGTTAAAAGCAAAACATCT	GTATGCATTTCATAATTCCTGCC	59.731	AGATGTTTTGCTTTTAACATGGC	59.574	154
CL2541.Contig1_All_2121_1	AACAACAACAACAAC	AAC(3*5)	957	15	CAACAAGAATGGGTACATCAACATCTTCAAGACCTTA[AACAACAACAACAAC]AAGGAGGAGGGGGACGGCCACGGGAACGCCGTCCCGAAATCGCACAGGCCCTCCTGGGGGTCCAAGAAGGACCCGGCTCTCT	CAACAAGAATGGGTACATCAACA	59.777	AGAGAGCCGGGTCCTTCTT	60.343	134
CL2541.Contig1_All_2121_2	AACAACAACAACAAC	AAC(3*5)	957	15	GCAACAAGAATGGGTACATCAACATCTTCAAGACCTTA[AACAACAACAACAAC]AAGGAGGAGGGGGACGGCCACGGGAACGCCGTCCCGAAATCGCACAGGCCCTCCTGGGGGTCCAAGAAGGACCCGGCTCTCT	GCAACAAGAATGGGTACATCAAC	60.646	AGAGAGCCGGGTCCTTCTT	60.343	135
CL2541.Contig1_All_2121_3	AACAACAACAACAAC	AAC(3*5)	957	15	AGCAACAAGAATGGGTACATCAACATCTTCAAGACCTTA[AACAACAACAACAAC]AAGGAGGAGGGGGACGGCCACGGGAACGCCGTCCCGAAATCGCACAGGCCCTCCTGGGGGTCCAAGAAGGACCCGGCTCTCT	AGCAACAAGAATGGGTACATCAA	60.764	AGAGAGCCGGGTCCTTCTT	60.343	136
CL2541.Contig1_All_2121_4	AACAACAACAACAAC	AAC(3*5)	957	15	CAACAAGAATGGGTACATCAACATCTTCAAGACCTTA[AACAACAACAACAAC]AAGGAGGAGGGGGACGGCCACGGGAACGCCGTCCCGAAATCGCACAGGCCCTCCTGGGGGTCCAAGAAGGACCCGGCTCTCT	CAACAAGAATGGGTACATCAACAT	60.042	AGAGAGCCGGGTCCTTCTT	60.343	134
CL2541.Contig1_All_2121_5	AACAACAACAACAAC	AAC(3*5)	957	15	GAATGGGTACATCAACATCTTCAAGACCTTA[AACAACAACAACAAC]AAGGAGGAGGGGGACGGCCACGGGAACGCCGTCCCGAAATCGCACAGGCCCTCCTGGGGGTCCAAGAAGGACCCGGCTCTCT	GAATGGGTACATCAACATCTTCAA	60.116	AGAGAGCCGGGTCCTTCTT	60.343	128
CL2546.Contig3_All_2128_1	TATATATATATATATATA	TA(2*9)	9216	18	CCATGGTTTCTTGTACCAGTTGTCCACGTCAGTGTATCTGTTTATTTCTACTTGGTTTTATCGTACATAGAAGGCTGTTACAAGGTT[TATATATATATATATATA]TTTTTTATAATACATAATTGCTCCAACTTAGAACCCATTA	CCATGGTTTCTTGTACCAGTTGT	60.192	TAATGGGTTCTAAGTTGGAGCAA	60.01	145
CL2546.Contig3_All_2128_2	TATATATATATATATATA	TA(2*9)	9216	18	GGTTTCTTGTACCAGTTGTCCACGTCAGTGTATCTGTTTATTTCTACTTGGTTTTATCGTACATAGAAGGCTGTTACAAGGTT[TATATATATATATATATA]TTTTTTATAATACATAATTGCTCCAACTTAGAACCCATT	GGTTTCTTGTACCAGTTGTCCAC	59.824	AATGGGTTCTAAGTTGGAGCAAT	60.243	140
CL2546.Contig3_All_2128_3	TATATATATATATATATA	TA(2*9)	9216	18	TGTCCACGTCAGTGTATCTGTTTATTTCTACTTGGTTTTATCGTACATAGAAGGCTGTTACAAGGTT[TATATATATATATATATA]TTTTTTATAATACATAATTGCTCCAACTTAGAACCCATTA	TGTCCACGTCAGTGTATCTGTTT	59.576	TAATGGGTTCTAAGTTGGAGCAA	60.01	125
CL2546.Contig3_All_2128_4	TATATATATATATATATA	TA(2*9)	9216	18	TTGTCCACGTCAGTGTATCTGTTTATTTCTACTTGGTTTTATCGTACATAGAAGGCTGTTACAAGGTT[TATATATATATATATATA]TTTTTTATAATACATAATTGCTCCAACTTAGAACCCATTA	TTGTCCACGTCAGTGTATCTGTT	59.576	TAATGGGTTCTAAGTTGGAGCAA	60.01	126
CL2546.Contig3_All_2128_5	TATATATATATATATATA	TA(2*9)	9216	18	CCATGGTTTCTTGTACCAGTTGTCCACGTCAGTGTATCTGTTTATTTCTACTTGGTTTTATCGTACATAGAAGGCTGTTACAAGGTT[TATATATATATATATATA]TTTTTTATAATACATAATTGCTCCAACTTAGAACCCATT	CCATGGTTTCTTGTACCAGTTGT	60.192	AATGGGTTCTAAGTTGGAGCAAT	60.243	144
CL2559.Contig2_All_2129_1	TCTTCTTCTTCTTCT	TCT(3*5)	191	15	CCTTCCCTCTTCTTCAAGTCTTCACTGGGTGACATCTCTCTCCCTGGAGGTGGGGCCTTCTTCTTCTTTTTTCTCCTTC[TCTTCTTCTTCTTCT]TCCTTTTCGTCGATCTGACCTGAG	CCTTCCCTCTTCTTCAAGTCTTC	59.882	CTCAGGTCAGATCGACGAAAA	60.382	118
CL2559.Contig2_All_2129_2	TCTTCTTCTTCTTCT	TCT(3*5)	191	15	TCTTCACTGGGTGACATCTCTCTCCCTGGAGGTGGGGCCTTCTTCTTCTTTTTTCTCCTTC[TCTTCTTCTTCTTCT]TCCTTTTCGTCGATCTGACCTGAG	TCTTCACTGGGTGACATCTCTCT	60.303	CTCAGGTCAGATCGACGAAAAG	61.301	100
CL2559.Contig2_All_2129_3	TCTTCTTCTTCTTCT	TCT(3*5)	191	15	CTTCTTCAAGTCTTCACTGGGTGACATCTCTCTCCCTGGAGGTGGGGCCTTCTTCTTCTTTTTTCTCCTTC[TCTTCTTCTTCTTCT]TCCTTTTCGTCGATCTGACCTGAG	CTTCTTCAAGTCTTCACTGGGTG	60.321	CTCAGGTCAGATCGACGAAAAG	61.301	110
CL2559.Contig2_All_2129_4	TCTTCTTCTTCTTCT	TCT(3*5)	191	15	TCTTCACTGGGTGACATCTCTCTCCCTGGAGGTGGGGCCTTCTTCTTCTTTTTTCTCCTTC[TCTTCTTCTTCTTCT]TCCTTTTCGTCGATCTGACCTGA	TCTTCACTGGGTGACATCTCTCT	60.303	TCAGGTCAGATCGACGAAAAG	60.382	99
CL2559.Contig2_All_2129_5	TCTTCTTCTTCTTCT	TCT(3*5)	191	15	TCTTCACTGGGTGACATCTCTCTCCCTGGAGGTGGGGCCTTCTTCTTCTTTTTTCTCCTTC[TCTTCTTCTTCTTCT]TCCTTTTCGTCGATCTGACCTGAG	TCTTCACTGGGTGACATCTCTCT	60.303	CTCAGGTCAGATCGACGAAAA	60.382	100
CL256.Contig2_All_237_1	CACACACACACA	CA(2*6)	2867	12	TCCTTTAACTGTGGAATTGAGGATATACCCTTTCTACAGCTCGCTAAAAACAACTACTATG[CACACACACACA]TTCTATCTGACTCACGTCCATCTTGCATGAACTCTCATTT	TCCTTTAACTGTGGAATTGAGGA	59.987	AAATGAGAGTTCATGCAAGATGG	60.497	113
CL256.Contig2_All_237_2	CACACACACACA	CA(2*6)	2867	12	TACCCTTTCTACAGCTCGCTAAAAACAACTACTATG[CACACACACACA]TTCTATCTGACTCACGTCCATCTTGCATGAACTCTCATTT	TACCCTTTCTACAGCTCGCTAAA	59.605	AAATGAGAGTTCATGCAAGATGG	60.497	88
CL256.Contig2_All_237_3	CACACACACACA	CA(2*6)	2867	12	TACCCTTTCTACAGCTCGCTAAAAACAACTACTATG[CACACACACACA]TTCTATCTGACTCACGTCCATCTTGCATGAACTCTCATTTCTGTTGTATAACTAATTTAAAATTATTTCTCCATTCTTTTATTAAGCCTACCATTTATGTGTCCTG	TACCCTTTCTACAGCTCGCTAAA	59.605	CAGGACACATAAATGGTAGGCTT	59.445	154
CL256.Contig2_All_237_4	CACACACACACA	CA(2*6)	2867	12	TCCTTTAACTGTGGAATTGAGGATATACCCTTTCTACAGCTCGCTAAAAACAACTACTATG[CACACACACACA]TTCTATCTGACTCACGTCCATCTTGCATGAACTCTCATT	TCCTTTAACTGTGGAATTGAGGA	59.987	AATGAGAGTTCATGCAAGATGGA	61.002	112
CL256.Contig2_All_237_5	CACACACACACA	CA(2*6)	2867	12	TACCCTTTCTACAGCTCGCTAAAAACAACTACTATG[CACACACACACA]TTCTATCTGACTCACGTCCATCTTGCATGAACTCTCATTTCTGTTGTATAACTAATTTAAAATTATTTCTCCATTCTTTTATTAAGCCTACCATTTATGTGTCCTGTT	TACCCTTTCTACAGCTCGCTAAA	59.605	AACAGGACACATAAATGGTAGGC	59.321	156
CL2560.Contig2_All_2130_1	CACACACACACACACA	CA(2*8)	391	16	TGTTAAGGTTACCCTGTAAGCTCTGAGCTTCGCTGCCGAACCCAGGTTTAACCGCCAGGTTGGCAGCTACACGCT[CACACACACACACACA]CGTTACACGGTCTGGGTCACATACCAGGGACTTGGTTTTCAAAATTTC	TGTTAAGGTTACCCTGTAAGCTCTG	60.113	GAAATTTTGAAAACCAAGTCCCT	59.759	139
CL2560.Contig2_All_2130_2	CACACACACACACACA	CA(2*8)	391	16	TGTTAAGGTTACCCTGTAAGCTCTGAGCTTCGCTGCCGAACCCAGGTTTAACCGCCAGGTTGGCAGCTACACGCT[CACACACACACACACA]CGTTACACGGTCTGGGTCACATACCAGGGACTTGGTTTTCAAAATTT	TGTTAAGGTTACCCTGTAAGCTCTG	60.113	AAATTTTGAAAACCAAGTCCCTG	60.571	138
CL2560.Contig2_All_2130_3	CACACACACACACACA	CA(2*8)	391	16	TAAGGTTACCCTGTAAGCTCTGAGCTTCGCTGCCGAACCCAGGTTTAACCGCCAGGTTGGCAGCTACACGCT[CACACACACACACACA]CGTTACACGGTCTGGGTCACATACCAGGGACTTGGTTTTCAAAATTTC	TAAGGTTACCCTGTAAGCTCTGA	57.314	GAAATTTTGAAAACCAAGTCCCT	59.759	136
CL2560.Contig2_All_2130_4	CACACACACACACACA	CA(2*8)	391	16	TGTTAAGGTTACCCTGTAAGCTCTGAGCTTCGCTGCCGAACCCAGGTTTAACCGCCAGGTTGGCAGCTACACGCT[CACACACACACACACA]CGTTACACGGTCTGGGTCACATACCAGGGACTTGGTTTTCAAAATTTCAG	TGTTAAGGTTACCCTGTAAGCTCTG	60.113	CTGAAATTTTGAAAACCAAGTCC	59.067	141
CL2560.Contig2_All_2130_5	CACACACACACACACA	CA(2*8)	391	16	TAAGGTTACCCTGTAAGCTCTGAGCTTCGCTGCCGAACCCAGGTTTAACCGCCAGGTTGGCAGCTACACGCT[CACACACACACACACA]CGTTACACGGTCTGGGTCACATACCAGGGACTTGGTTTTCAAAATTT	TAAGGTTACCCTGTAAGCTCTGA	57.314	AAATTTTGAAAACCAAGTCCCTG	60.571	135
CL2560.Contig3_All_2131_1	TATATATATATATA	TA(2*7)	2811	14	GCTGTCAAAAGGAGTGACGTATTGGCTGACCTCTGGAACATTCCTTCAACTGTGTGTATGTATG[TATATATATATATA]ATGTTTCCGAAGGAAAAGAACTGAAAACATCCC	GCTGTCAAAAGGAGTGACGTATT	59.709	GGGATGTTTTCAGTTCTTTTCCT	59.874	111
CL2560.Contig3_All_2131_2	TATATATATATATA	TA(2*7)	2811	14	GATAAAATCTTCCTCCAACCAGCGTTTAGGAAGATTAAGAAGAAGCTGTCAAAAGGAGTGACGTATTGGCTGACCTCTGGAACATTCCTTCAACTGTGTGTATGTATG[TATATATATATATA]ATGTTTCCGAAGGAAAAGAACTGAAAACATCCC	GATAAAATCTTCCTCCAACCAGC	60.316	GGGATGTTTTCAGTTCTTTTCCT	59.874	155
CL2560.Contig3_All_2131_3	TATATATATATATA	TA(2*7)	2811	14	CTCTGGAACATTCCTTCAACTGTGTGTATGTATG[TATATATATATATA]ATGTTTCCGAAGGAAAAGAACTGAAAACATCCC	CTCTGGAACATTCCTTCAACTGT	59.668	GGGATGTTTTCAGTTCTTTTCCT	59.874	81
CL2560.Contig3_All_2131_4	TATATATATATATA	TA(2*7)	2811	14	AAGCTGTCAAAAGGAGTGACGTATTGGCTGACCTCTGGAACATTCCTTCAACTGTGTGTATGTATG[TATATATATATATA]ATGTTTCCGAAGGAAAAGAACTGAAAACATCCC	AAGCTGTCAAAAGGAGTGACGTA	60.341	GGGATGTTTTCAGTTCTTTTCCT	59.874	113
CL2560.Contig3_All_2131_5	TATATATATATATA	TA(2*7)	2811	14	ACCTCTGGAACATTCCTTCAACTGTGTGTATGTATG[TATATATATATATA]ATGTTTCCGAAGGAAAAGAACTGAAAACATCCC	ACCTCTGGAACATTCCTTCAACT	60.395	GGGATGTTTTCAGTTCTTTTCCT	59.874	83
CL2574.Contig2_All_2133_1	GAGGAGGAGGAGGAG	GAG(3*5)	526	15	GTGATGATGGTGGTGATGATGATGGTGGTGAGGTGGGGAGGAGGACGAA[GAGGAGGAGGAGGAG]GATGAGGTGGTTGAGGACGAGCAAGTGGTTTCGTGGTGGACGTGATGGGGTAAGGTGGTTGAGGGATCGT	GTGATGATGGTGGTGATGATGA	61.64	ACGATCCCTCAACCACCTTAC	60.24	134
CL2574.Contig2_All_2133_2	GAGGAGGAGGAGGAG	GAG(3*5)	526	15	TGATGATGGTGGTGATGATGATGGTGGTGAGGTGGGGAGGAGGACGAA[GAGGAGGAGGAGGAG]GATGAGGTGGTTGAGGACGAGCAAGTGGTTTCGTGGTGGACGTGATGGGGTAAGGTGGTTGAGGGATCGT	TGATGATGGTGGTGATGATGA	60.778	ACGATCCCTCAACCACCTTAC	60.24	133
CL2574.Contig2_All_2133_3	GAGGAGGAGGAGGAG	GAG(3*5)	526	15	GATGATGGTGGTGATGATGATGGTGGTGAGGTGGGGAGGAGGACGAA[GAGGAGGAGGAGGAG]GATGAGGTGGTTGAGGACGAGCAAGTGGTTTC	GATGATGGTGGTGATGATGATG	61.028	GAAACCACTTGCTCGTCCTC	59.851	94
CL2574.Contig2_All_2133_4	GAGGAGGAGGAGGAG	GAG(3*5)	526	15	GTGATGATGGTGGTGATGATGATGGTGGTGAGGTGGGGAGGAGGACGAA[GAGGAGGAGGAGGAG]GATGAGGTGGTTGAGGACGAGCAAGTGGTTTC	GTGATGATGGTGGTGATGATG	59.627	GAAACCACTTGCTCGTCCTC	59.851	96
CL2574.Contig2_All_2133_5	GAGGAGGAGGAGGAG	GAG(3*5)	526	15	GATGGTGGTGATGATGATGGTGGTGAGGTGGGGAGGAGGACGAA[GAGGAGGAGGAGGAG]GATGAGGTGGTTGAGGACGAGCAAGTGGTTTCGTGGTGGACGTGATGGGGTAAGGTGGTTGAGGGAT	GATGGTGGTGATGATGATGGT	60.478	ATCCCTCAACCACCTTACCC	60.052	126
CL2574.Contig3_All_2134_1	TCCTCCTCCTCCTCC	TCC(3*5)	733	15	ACGATCCCTCAACCACCTTACCCCATCACGTCCACCACGAAACCACTTGCTCGTCCTCAACCACCTCA[TCCTCCTCCTCCTCC]TCTTCGTCCTCCTCCCCACCTCACCACCATCATCATCACCACCATCATCAC	ACGATCCCTCAACCACCTTAC	60.24	GTGATGATGGTGGTGATGATGA	61.64	134
CL2574.Contig3_All_2134_2	TCCTCCTCCTCCTCC	TCC(3*5)	733	15	ACGATCCCTCAACCACCTTACCCCATCACGTCCACCACGAAACCACTTGCTCGTCCTCAACCACCTCA[TCCTCCTCCTCCTCC]TCTTCGTCCTCCTCCCCACCTCACCACCATCATCATCACCACCATCATCA	ACGATCCCTCAACCACCTTAC	60.24	TGATGATGGTGGTGATGATGA	60.778	133
CL2574.Contig3_All_2134_3	TCCTCCTCCTCCTCC	TCC(3*5)	733	15	GAAACCACTTGCTCGTCCTCAACCACCTCA[TCCTCCTCCTCCTCC]TCTTCGTCCTCCTCCCCACCTCACCACCATCATCATCACCACCATCATC	GAAACCACTTGCTCGTCCTC	59.851	GATGATGGTGGTGATGATGATG	61.028	94
CL2574.Contig3_All_2134_4	TCCTCCTCCTCCTCC	TCC(3*5)	733	15	GAAACCACTTGCTCGTCCTCAACCACCTCA[TCCTCCTCCTCCTCC]TCTTCGTCCTCCTCCCCACCTCACCACCATCATCATCACCACCATCATCAC	GAAACCACTTGCTCGTCCTC	59.851	GTGATGATGGTGGTGATGATG	59.627	96
CL2574.Contig3_All_2134_5	TCCTCCTCCTCCTCC	TCC(3*5)	733	15	ATCCCTCAACCACCTTACCCCATCACGTCCACCACGAAACCACTTGCTCGTCCTCAACCACCTCA[TCCTCCTCCTCCTCC]TCTTCGTCCTCCTCCCCACCTCACCACCATCATCATCACCACCATC	ATCCCTCAACCACCTTACCC	60.052	GATGGTGGTGATGATGATGGT	60.478	126
CL2584.Contig4_All_2141_1	GGAGGAGGAGGAGGAGGA	GGA(3*6)	153	18	GGGAACAACCTCAACAGCTCGGCCGCCGGCCTCTTCGGCTCTCCGCCCTCCAACTTCGGCGACAACAGAGGAGGCGGCGGCGGC[GGAGGAGGAGGAGGAGGA]GGTCAGAGCCGCCGTGGGGGAAGTGGTGGTCATCGTCGT	GGGAACAACCTCAACAGCTC	59.703	ACGACGATGACCACCACTTC	60.999	141
CL2584.Contig4_All_2141_2	GGAGGAGGAGGAGGAGGA	GGA(3*6)	153	18	GGGAACAACCTCAACAGCTCGGCCGCCGGCCTCTTCGGCTCTCCGCCCTCCAACTTCGGCGACAACAGAGGAGGCGGCGGCGGC[GGAGGAGGAGGAGGAGGA]GGTCAGAGCCGCCGTGGGGGAAGTGGTGGTCATCGTCG	GGGAACAACCTCAACAGCTC	59.703	CGACGATGACCACCACTTC	60.105	140
CL2584.Contig4_All_2141_3	GGAGGAGGAGGAGGAGGA	GGA(3*6)	153	18	GAACAACCTCAACAGCTCGGCCGCCGGCCTCTTCGGCTCTCCGCCCTCCAACTTCGGCGACAACAGAGGAGGCGGCGGCGGC[GGAGGAGGAGGAGGAGGA]GGTCAGAGCCGCCGTGGGGGAAGTGGTGGTCATCGTCGT	GAACAACCTCAACAGCTCGG	60.833	ACGACGATGACCACCACTTC	60.999	139
CL2584.Contig4_All_2141_4	GGAGGAGGAGGAGGAGGA	GGA(3*6)	153	18	GGAACAACCTCAACAGCTCGGCCGCCGGCCTCTTCGGCTCTCCGCCCTCCAACTTCGGCGACAACAGAGGAGGCGGCGGCGGC[GGAGGAGGAGGAGGAGGA]GGTCAGAGCCGCCGTGGGGGAAGTGGTGGTCATCGTCGT	GGAACAACCTCAACAGCTCG	60.833	ACGACGATGACCACCACTTC	60.999	140
CL2584.Contig4_All_2141_5	GGAGGAGGAGGAGGAGGA	GGA(3*6)	153	18	GGGAACAACCTCAACAGCTCGGCCGCCGGCCTCTTCGGCTCTCCGCCCTCCAACTTCGGCGACAACAGAGGAGGCGGCGGCGGC[GGAGGAGGAGGAGGAGGA]GGTCAGAGCCGCCGTGGGGGAAGTGGTGGTCATCGTCGTG	GGGAACAACCTCAACAGCTC	59.703	CACGACGATGACCACCACT	60.607	142
CL2584.Contig5_All_2142_1	GAAGAAGAAGAAGAA	GAA(3*5)	312	15	ATGAATGTTAAAGTCCTGCCCTTAAAAAACGGTAGAATCCTGATAGTGAATAAGAAGAAAAAGAAGAAGAAATGGATGATGAACAAGATGAAAAGAAGAGAAAAAG[GAAGAAGAAGAAGAA]GAGAGAGAAGAAGAAGAGGAGGAAGAAGCTGATGAAT	ATGAATGTTAAAGTCCTGCCCTT	60.243	ATTCATCAGCTTCTTCCTCCTCT	59.873	158
CL2584.Contig5_All_2142_2	GAAGAAGAAGAAGAA	GAA(3*5)	312	15	ATGAATGTTAAAGTCCTGCCCTTAAAAAACGGTAGAATCCTGATAGTGAATAAGAAGAAAAAGAAGAAGAAATGGATGATGAACAAGATGAAAAGAAGAGAAAAAG[GAAGAAGAAGAAGAA]GAGAGAGAAGAAGAAGAGGAGGAAGAAGCTG	ATGAATGTTAAAGTCCTGCCCTT	60.243	CAGCTTCTTCCTCCTCTTCTTCT	59.795	152
CL2584.Contig5_All_2142_3	GAAGAAGAAGAAGAA	GAA(3*5)	312	15	ATGAATGTTAAAGTCCTGCCCTTAAAAAACGGTAGAATCCTGATAGTGAATAAGAAGAAAAAGAAGAAGAAATGGATGATGAACAAGATGAAAAGAAGAGAAAAAG[GAAGAAGAAGAAGAA]GAGAGAGAAGAAGAAGAGGAGGAAGAAGCTGATG	ATGAATGTTAAAGTCCTGCCCTT	60.243	CATCAGCTTCTTCCTCCTCTTCT	60.503	155
CL2584.Contig5_All_2142_4	GAAGAAGAAGAAGAA	GAA(3*5)	312	15	ATGAATGTTAAAGTCCTGCCCTTAAAAAACGGTAGAATCCTGATAGTGAATAAGAAGAAAAAGAAGAAGAAATGGATGATGAACAAGATGAAAAGAAGAGAAAAAG[GAAGAAGAAGAAGAA]GAGAGAGAAGAAGAAGAGGAGGAAGAAGCTGA	ATGAATGTTAAAGTCCTGCCCTT	60.243	TCAGCTTCTTCCTCCTCTTCTTC	60.611	153
CL2584.Contig5_All_2142_5	GAAGAAGAAGAAGAA	GAA(3*5)	312	15	ATGAATGTTAAAGTCCTGCCCTTAAAAAACGGTAGAATCCTGATAGTGAATAAGAAGAAAAAGAAGAAGAAATGGATGATGAACAAGATGAAAAGAAGAGAAAAAG[GAAGAAGAAGAAGAA]GAGAGAGAAGAAGAAGAGGAGGAAGAAGC	ATGAATGTTAAAGTCCTGCCCTT	60.243	GCTTCTTCCTCCTCTTCTTCTTC	59.287	150
CL2599.Contig8_All_2145_1	ACACACACACAC	AC(2*6)	246	12	TCGTGAGAGGAAGGTACAAGAAGGAGGAAGGCCAGTCACAG[ACACACACACAC]TTTCACTTCTACTGTCGTACACCTCAGACCAGATGCTACC	TCGTGAGAGGAAGGTACAAGAAG	59.929	GGTAGCATCTGGTCTGAGGTGTA	60.563	93
CL2599.Contig8_All_2145_2	ACACACACACAC	AC(2*6)	246	12	GAGGAAGGTACAAGAAGGAGGAAGGCCAGTCACAG[ACACACACACAC]TTTCACTTCTACTGTCGTACACCTCAGACCAGATGCTACC	GAGGAAGGTACAAGAAGGAGGAA	60.115	GGTAGCATCTGGTCTGAGGTGTA	60.563	87
CL2599.Contig8_All_2145_3	ACACACACACAC	AC(2*6)	246	12	TCGTGAGAGGAAGGTACAAGAAGGAGGAAGGCCAGTCACAG[ACACACACACAC]TTTCACTTCTACTGTCGTACACCTCAGACCA	TCGTGAGAGGAAGGTACAAGAAG	59.929	TGGTCTGAGGTGTACGACAGTAG	59.335	84
CL2599.Contig8_All_2145_4	ACACACACACAC	AC(2*6)	246	12	TCGTGAGAGGAAGGTACAAGAAGGAGGAAGGCCAGTCACAG[ACACACACACAC]TTTCACTTCTACTGTCGTACACCTCAGACCAG	TCGTGAGAGGAAGGTACAAGAAG	59.929	CTGGTCTGAGGTGTACGACAGTA	59.335	85
CL2599.Contig8_All_2145_5	ACACACACACAC	AC(2*6)	246	12	GTCGTGAGAGGAAGGTACAAGAAGGAGGAAGGCCAGTCACAG[ACACACACACAC]TTTCACTTCTACTGTCGTACACCTCAGACCAGATGCTACC	GTCGTGAGAGGAAGGTACAAGAA	59.803	GGTAGCATCTGGTCTGAGGTGTA	60.563	94
CL2603.Contig4_All_2155_1	ATCATCATCATCATCATC	ATC(3*6)	3885	18	AAGAGAACTCATCATCCAAACCATCATCATCAGT[ATCATCATCATCATCATC]CTCCAATCAAACTTAAGCCTTACTTACAGACTCTTAAGGGAAAAGACCAACAGATTTC	AAGAGAACTCATCATCCAAACCA	59.99	GAAATCTGTTGGTCTTTTCCCTT	59.874	110
CL2603.Contig4_All_2155_2	ATCATCATCATCATCATC	ATC(3*6)	3885	18	AACTCATCATCCAAACCATCATCATCAGT[ATCATCATCATCATCATC]CTCCAATCAAACTTAAGCCTTACTTACAGACTCTTAAGGGAAAAGACCAACAGATTTC	AACTCATCATCCAAACCATCATC	60.074	GAAATCTGTTGGTCTTTTCCCTT	59.874	105
CL2603.Contig4_All_2155_3	ATCATCATCATCATCATC	ATC(3*6)	3885	18	GAACTCATCATCCAAACCATCATCATCAGT[ATCATCATCATCATCATC]CTCCAATCAAACTTAAGCCTTACTTACAGACTCTTAAGGGAAAAGACCAACAGATTTC	GAACTCATCATCCAAACCATCAT	60.074	GAAATCTGTTGGTCTTTTCCCTT	59.874	106
CL2603.Contig4_All_2155_4	ATCATCATCATCATCATC	ATC(3*6)	3885	18	GAGGTTCAGCTCTACAGCAAGAGATTAAGAGAACTCATCATCCAAACCATCATCATCAGT[ATCATCATCATCATCATC]CTCCAATCAAACTTAAGCCTTACTTACAGACTCTTAAGGGAAAAGACCAACAGATTTC	GAGGTTCAGCTCTACAGCAAGAG	59.846	GAAATCTGTTGGTCTTTTCCCTT	59.874	136
CL2603.Contig4_All_2155_5	ATCATCATCATCATCATC	ATC(3*6)	3885	18	GAGAACTCATCATCCAAACCATCATCATCAGT[ATCATCATCATCATCATC]CTCCAATCAAACTTAAGCCTTACTTACAGACTCTTAAGGGAAAAGACCAACAGATTTC	GAGAACTCATCATCCAAACCATC	59.825	GAAATCTGTTGGTCTTTTCCCTT	59.874	108
CL2603.Contig4_All_2156_1	TATATATATATATATA	TA(2*8)	4127	16	TTTTTAATGTACTGCAATTTGTATGGTAGTAGAGTAGATAAATGTATGGGTTTCTCTAATATAGTCTTGTATAATAATGCTGTACTG[TATATATATATATATA]TCTTACATATATGTGTGTATATATATTTAGTGCGCTCATAGTTGCC	TTTTTAATGTACTGCAATTTGTATGG	58.604	GGCAACTATGAGCGCACTAAAT	60.642	149
CL2603.Contig4_All_2156_2	TATATATATATATATA	TA(2*8)	4127	16	TTTTAATGTACTGCAATTTGTATGGTAGTAGAGTAGATAAATGTATGGGTTTCTCTAATATAGTCTTGTATAATAATGCTGTACTG[TATATATATATATATA]TCTTACATATATGTGTGTATATATATTTAGTGCGCTCATAGTTGCC	TTTTAATGTACTGCAATTTGTATGG	57.431	GGCAACTATGAGCGCACTAAAT	60.642	148
CL2603.Contig4_All_2156_3	TATATATATATATATA	TA(2*8)	4127	16	TTTTTAATGTACTGCAATTTGTATGGTAGTAGAGTAGATAAATGTATGGGTTTCTCTAATATAGTCTTGTATAATAATGCTGTACTG[TATATATATATATATA]TCTTACATATATGTGTGTATATATATTTAGTGCGCTCATAGTTGCC	TTTTTAATGTACTGCAATTTGTATGGT	59.284	GGCAACTATGAGCGCACTAAAT	60.642	149
CL2603.Contig4_All_2156_4	TATATATATATATATA	TA(2*8)	4127	16	TTTTAATGTACTGCAATTTGTATGGTAGTAGAGTAGATAAATGTATGGGTTTCTCTAATATAGTCTTGTATAATAATGCTGTACTG[TATATATATATATATA]TCTTACATATATGTGTGTATATATATTTAGTGCGCTCATAGTTGCC	TTTTAATGTACTGCAATTTGTATGGT	58.178	GGCAACTATGAGCGCACTAAAT	60.642	148
CL2603.Contig4_All_2156_5	TATATATATATATATA	TA(2*8)	4127	16	TTTAATGTACTGCAATTTGTATGGTAGTAGAGTAGATAAATGTATGGGTTTCTCTAATATAGTCTTGTATAATAATGCTGTACTG[TATATATATATATATA]TCTTACATATATGTGTGTATATATATTTAGTGCGCTCATAGTTGCC	TTTAATGTACTGCAATTTGTATGG	56.145	GGCAACTATGAGCGCACTAAAT	60.642	147
CL2616.Contig1_All_2159_1	TATATATATATA	TA(2*6)	1718	12	CGCTCTTAATCTTGAGATCTGCTTTAGTATATTTATCTGTTAACATTGATATTCTCAAACTAAGTCATTGTTTACACAGTGTATTAAAATTTGTTG[TATATATATATA]CATTATACTGTCATGTAGTACCAGCAATTGATGCA	CGCTCTTAATCTTGAGATCTGCT	59.321	TGCATCAATTGCTGGTACTACAT	59.554	143
CL2616.Contig1_All_2159_2	TATATATATATA	TA(2*6)	1718	12	CGCTCTTAATCTTGAGATCTGCTTTAGTATATTTATCTGTTAACATTGATATTCTCAAACTAAGTCATTGTTTACACAGTGTATTAAAATTTGTTG[TATATATATATA]CATTATACTGTCATGTAGTACCAGCAATTGATGCA	CGCTCTTAATCTTGAGATCTGCTT	60.509	TGCATCAATTGCTGGTACTACAT	59.554	143
CL2616.Contig1_All_2159_3	TATATATATATA	TA(2*6)	1718	12	CGCTCTTAATCTTGAGATCTGCTTTAGTATATTTATCTGTTAACATTGATATTCTCAAACTAAGTCATTGTTTACACAGTGTATTAAAATTTGTTG[TATATATATATA]CATTATACTGTCATGTAGTACCAGCAATTGATGCAC	CGCTCTTAATCTTGAGATCTGCT	59.321	GTGCATCAATTGCTGGTACTACAT	60.323	144
CL2616.Contig1_All_2159_4	TATATATATATA	TA(2*6)	1718	12	CGCTCTTAATCTTGAGATCTGCTTTAGTATATTTATCTGTTAACATTGATATTCTCAAACTAAGTCATTGTTTACACAGTGTATTAAAATTTGTTG[TATATATATATA]CATTATACTGTCATGTAGTACCAGCAATTGA	CGCTCTTAATCTTGAGATCTGCT	59.321	TCAATTGCTGGTACTACATGACA	58.24	139
CL2616.Contig1_All_2159_5	TATATATATATA	TA(2*6)	1718	12	CGCTCTTAATCTTGAGATCTGCTTTAGTATATTTATCTGTTAACATTGATATTCTCAAACTAAGTCATTGTTTACACAGTGTATTAAAATTTGTTG[TATATATATATA]CATTATACTGTCATGTAGTACCAGCAATTGA	CGCTCTTAATCTTGAGATCTGCT	59.321	TCAATTGCTGGTACTACATGACAG	59.223	139
CL2616.Contig2_All_2160_1	TATATATATATA	TA(2*6)	2430	12	TGCATCAATTGCTGGTACTACATGACAGTATAATG[TATATATATATA]CAACAAATTTTAATACACTGTGTAAACAATGACTTAGTTTGAGAATATCAATGTTAACAGATAAATATACTAAAGCAGATCTCAAGATTAAGAGCG	TGCATCAATTGCTGGTACTACAT	59.554	CGCTCTTAATCTTGAGATCTGCT	59.321	143
CL2616.Contig2_All_2160_2	TATATATATATA	TA(2*6)	2430	12	TGCATCAATTGCTGGTACTACATGACAGTATAATG[TATATATATATA]CAACAAATTTTAATACACTGTGTAAACAATGACTTAGTTTGAGAATATCAATGTTAACAGATAAATATACTAAAGCAGATCTCAAGATTAAGAGCG	TGCATCAATTGCTGGTACTACAT	59.554	CGCTCTTAATCTTGAGATCTGCTT	60.509	143
CL2616.Contig2_All_2160_3	TATATATATATA	TA(2*6)	2430	12	GTGCATCAATTGCTGGTACTACATGACAGTATAATG[TATATATATATA]CAACAAATTTTAATACACTGTGTAAACAATGACTTAGTTTGAGAATATCAATGTTAACAGATAAATATACTAAAGCAGATCTCAAGATTAAGAGCG	GTGCATCAATTGCTGGTACTACAT	60.323	CGCTCTTAATCTTGAGATCTGCT	59.321	144
CL2616.Contig2_All_2160_4	TATATATATATA	TA(2*6)	2430	12	TCAATTGCTGGTACTACATGACAGTATAATG[TATATATATATA]CAACAAATTTTAATACACTGTGTAAACAATGACTTAGTTTGAGAATATCAATGTTAACAGATAAATATACTAAAGCAGATCTCAAGATTAAGAGCG	TCAATTGCTGGTACTACATGACA	58.24	CGCTCTTAATCTTGAGATCTGCT	59.321	139
CL2616.Contig2_All_2160_5	TATATATATATA	TA(2*6)	2430	12	TCAATTGCTGGTACTACATGACAGTATAATG[TATATATATATA]CAACAAATTTTAATACACTGTGTAAACAATGACTTAGTTTGAGAATATCAATGTTAACAGATAAATATACTAAAGCAGATCTCAAGATTAAGAGCG	TCAATTGCTGGTACTACATGACAG	59.223	CGCTCTTAATCTTGAGATCTGCT	59.321	139
CL2623.Contig2_All_2161_1	ATGATGATGATGATG	ATG(3*5)	3201	15	TCTGATGAAGACGATGAGGATTTTAAGCCTGAAAATA[ATGATGATGATGATG]TTGACAGTGATTTTGAAGAATCGCCTAGGAAACGCCGAACATTCCAGTTGTCTTCTTC	TCTGATGAAGACGATGAGGATTT	60.089	GAAGAAGACAACTGGAATGTTCG	60.158	110
CL2623.Contig2_All_2161_2	ATGATGATGATGATG	ATG(3*5)	3201	15	AAACTCGGAAAGTCTCCAAAAAGGGCTATATGAGATTGGATATAACATCTGATGAAGACGATGAGGATTTTAAGCCTGAAAATA[ATGATGATGATGATG]TTGACAGTGATTTTGAAGAATCGCCTAGGAAACGCCGAACATTCCAGTTGTCTTCTTC	AAACTCGGAAAGTCTCCAAAAAG	60.146	GAAGAAGACAACTGGAATGTTCG	60.158	157
CL2623.Contig2_All_2161_3	ATGATGATGATGATG	ATG(3*5)	3201	15	TGAAGACGATGAGGATTTTAAGCCTGAAAATA[ATGATGATGATGATG]TTGACAGTGATTTTGAAGAATCGCCTAGGAAACGCCGAACATTCCAGTTGTCTTCTTC	TGAAGACGATGAGGATTTTAAGC	59.75	GAAGAAGACAACTGGAATGTTCG	60.158	105
CL2623.Contig2_All_2161_4	ATGATGATGATGATG	ATG(3*5)	3201	15	CTGATGAAGACGATGAGGATTTTAAGCCTGAAAATA[ATGATGATGATGATG]TTGACAGTGATTTTGAAGAATCGCCTAGGAAACGCCGAACATTCCAGTTGTCTTCTTC	CTGATGAAGACGATGAGGATTTT	59.607	GAAGAAGACAACTGGAATGTTCG	60.158	109
CL2623.Contig2_All_2161_5	ATGATGATGATGATG	ATG(3*5)	3201	15	CATCTGATGAAGACGATGAGGATTTTAAGCCTGAAAATA[ATGATGATGATGATG]TTGACAGTGATTTTGAAGAATCGCCTAGGAAACGCCGAACATTCCAGTTGTCTTCTTC	CATCTGATGAAGACGATGAGGAT	60.478	GAAGAAGACAACTGGAATGTTCG	60.158	112
CL2627.Contig2_All_2162_1	GAAGAAGAAGAAGAA	GAA(3*5)	1946	15	AGGAGTCAGTTTCAATAATGGCACATGCAAGTGAGGACGTACTTCTTCAATACCTCTTGGCTGAAGAG[GAAGAAGAAGAAGAA]TGTTGTTTAGTGATGCAAGCAGAGTTAGAAAGGTCATCTCCACATGAACTTTTCACATCTCGA	AGGAGTCAGTTTCAATAATGGCA	60.014	TCGAGATGTGAAAAGTTCATGTG	60.161	146
CL2627.Contig2_All_2162_2	GAAGAAGAAGAAGAA	GAA(3*5)	1946	15	TCTTCAATACCTCTTGGCTGAAGAG[GAAGAAGAAGAAGAA]TGTTGTTTAGTGATGCAAGCAGAGTTAGAAAGGTCATCTCCACATGAACTTTTCACATCTCGAAAAGAACAAGGATGTCAAAG	TCTTCAATACCTCTTGGCTGAAG	59.9	CTTTGACATCCTTGTTCTTTTCG	60.149	123
CL2627.Contig2_All_2162_3	GAAGAAGAAGAAGAA	GAA(3*5)	1946	15	CTTCTTCAATACCTCTTGGCTGAAGAG[GAAGAAGAAGAAGAA]TGTTGTTTAGTGATGCAAGCAGAGTTAGAAAGGTCATCTCCACATGAACTTTTCACATCTCGAAAAGAACAAGGATGTCAAAG	CTTCTTCAATACCTCTTGGCTGA	59.9	CTTTGACATCCTTGTTCTTTTCG	60.149	125
CL2627.Contig2_All_2162_4	GAAGAAGAAGAAGAA	GAA(3*5)	1946	15	TCTTCAATACCTCTTGGCTGAAGAG[GAAGAAGAAGAAGAA]TGTTGTTTAGTGATGCAAGCAGAGTTAGAAAGGTCATCTCCACATGAACTTTTCACATCTCGA	TCTTCAATACCTCTTGGCTGAAG	59.9	TCGAGATGTGAAAAGTTCATGTG	60.161	103
CL2627.Contig2_All_2162_5	GAAGAAGAAGAAGAA	GAA(3*5)	1946	15	CTTCTTCAATACCTCTTGGCTGAAGAG[GAAGAAGAAGAAGAA]TGTTGTTTAGTGATGCAAGCAGAGTTAGAAAGGTCATCTCCACATGAACTTTTCACATCTCGA	CTTCTTCAATACCTCTTGGCTGA	59.9	TCGAGATGTGAAAAGTTCATGTG	60.161	105
CL2630.Contig3_All_2163_1	AGCAGCAGCAGCAGC	AGC(3*5)	270	15	CAATGTTGACTGCGAGGAGACGGTTCGGCCGCGGAGATTTGTGAAAGCCGACGACAGGGAGAGCGGCCGCGATCGATCCCGAGGAGGAGTTCCATCCAGCGCTTTGCTTCGGGA[AGCAGCAGCAGCAGC]CCGTCCTCGAAGATGGAATCGGGAG	CAATGTTGACTGCGAGGAGAC	60.849	CTCCCGATTCCATCTTCGAG	62.019	154
CL2630.Contig3_All_2163_2	AGCAGCAGCAGCAGC	AGC(3*5)	270	15	CAATGTTGACTGCGAGGAGACGGTTCGGCCGCGGAGATTTGTGAAAGCCGACGACAGGGAGAGCGGCCGCGATCGATCCCGAGGAGGAGTTCCATCCAGCGCTTTGCTTCGGGA[AGCAGCAGCAGCAGC]CCGTCCTCGAAGATGGAATCGGGA	CAATGTTGACTGCGAGGAGAC	60.849	TCCCGATTCCATCTTCGAG	61.102	153
CL2630.Contig3_All_2163_3	AGCAGCAGCAGCAGC	AGC(3*5)	270	15	CAATGTTGACTGCGAGGAGACGGTTCGGCCGCGGAGATTTGTGAAAGCCGACGACAGGGAGAGCGGCCGCGATCGATCCCGAGGAGGAGTTCCATCCAGCGCTTTGCTTCGGGA[AGCAGCAGCAGCAGC]CCGTCCTCGAAGATGGAATCGGGAG	CAATGTTGACTGCGAGGAGA	59.984	CTCCCGATTCCATCTTCGAG	62.019	154
CL2630.Contig3_All_2163_4	AGCAGCAGCAGCAGC	AGC(3*5)	270	15	CAATGTTGACTGCGAGGAGACGGTTCGGCCGCGGAGATTTGTGAAAGCCGACGACAGGGAGAGCGGCCGCGATCGATCCCGAGGAGGAGTTCCATCCAGCGCTTTGCTTCGGGA[AGCAGCAGCAGCAGC]CCGTCCTCGAAGATGGAATCGGGAGGC	CAATGTTGACTGCGAGGAGA	59.984	GCCTCCCGATTCCATCTT	59.971	156
CL2630.Contig3_All_2163_5	AGCAGCAGCAGCAGC	AGC(3*5)	270	15	CAATGTTGACTGCGAGGAGACGGTTCGGCCGCGGAGATTTGTGAAAGCCGACGACAGGGAGAGCGGCCGCGATCGATCCCGAGGAGGAGTTCCATCCAGCGCTTTGCTTCGGGA[AGCAGCAGCAGCAGC]CCGTCCTCGAAGATGGAATCGGGA	CAATGTTGACTGCGAGGAGA	59.984	TCCCGATTCCATCTTCGAG	61.102	153
CL2641.Contig2_All_2165_1	GTGTGTGTGTGT	GT(2*6)	6317	12	TCATGCGTGAAGTACAAAATCACAGCGC[GTGTGTGTGTGT]GAGAGACATATCCAAACTCCAGCACAAAAGGCTCGACTATAATCCGCGCTTGAAAATAATTA	TCATGCGTGAAGTACAAAATCAC	60.053	TAATTATTTTCAAGCGCGGATTA	59.974	102
CL2641.Contig2_All_2165_2	GTGTGTGTGTGT	GT(2*6)	6317	12	TCATGCGTGAAGTACAAAATCACAGCGC[GTGTGTGTGTGT]GAGAGACATATCCAAACTCCAGCACAAAAGGCTCGACTATAATCCGCGCTTGAAAATAATT	TCATGCGTGAAGTACAAAATCAC	60.053	AATTATTTTCAAGCGCGGATTAT	60.19	101
CL2641.Contig2_All_2165_3	GTGTGTGTGTGT	GT(2*6)	6317	12	TCATGCGTGAAGTACAAAATCACAGCGC[GTGTGTGTGTGT]GAGAGACATATCCAAACTCCAGCACAAAAGGCTCGACTATAATCCGCGCTTGAAAATAATTAT	TCATGCGTGAAGTACAAAATCAC	60.053	ATAATTATTTTCAAGCGCGGATT	60.19	103
CL2641.Contig2_All_2165_4	GTGTGTGTGTGT	GT(2*6)	6317	12	TCATGCGTGAAGTACAAAATCACAGCGC[GTGTGTGTGTGT]GAGAGACATATCCAAACTCCAGCACAAAAGGCTCGACTATAATCCGCGCTTGAAAATAA	TCATGCGTGAAGTACAAAATCAC	60.053	TTATTTTCAAGCGCGGATTATAG	59.663	99
CL2641.Contig2_All_2165_5	GTGTGTGTGTGT	GT(2*6)	6317	12	ATCATGCGTGAAGTACAAAATCACAGCGC[GTGTGTGTGTGT]GAGAGACATATCCAAACTCCAGCACAAAAGGCTCGACTATAATCCGCGCTTGAAAATAATTA	ATCATGCGTGAAGTACAAAATCA	59.532	TAATTATTTTCAAGCGCGGATTA	59.974	103
CL2654.Contig1_All_2167_5	ATAATAATAATAATA	ATA(3*5)	182	15	CGCCATATTGGTTGGTCTTATTTCCTTTTTTTCTCTTTTCGGTTGCG[ATAATAATAATAATA]AATCTCTCAAGCTCAGCAAAGAGGTGCGATATCAATTAGATTGGCGTTGTATCAGTTTTAGGAGTGCCTTGTTTCC	CGCCATATTGGTTGGTCTTATT	60.095	GGAAACAAGGCACTCCTAAAACT	60.05	138
CL266.Contig14_All_244_1	GCAGCAGCAGCAGCA	GCA(3*5)	233	15	AGATCAGAAGACTCCACAACTGCACTAGGCAAACTGTTCCACATTTTAGCTGTAGCTAAGACAAAACTCCTAGCATACTGAGCAGTATTAAACCTGATGCTAGAAAACGACACAGTTT[GCAGCAGCAGCAGCA]GCCTGCCTGCTATACAGCAAATAC	AGATCAGAAGACTCCACAACTGC	59.937	GTATTTGCTGTATAGCAGGCAGG	60.18	157
CL266.Contig14_All_244_2	GCAGCAGCAGCAGCA	GCA(3*5)	233	15	AAACCTGATGCTAGAAAACGACACAGTTT[GCAGCAGCAGCAGCA]GCCTGCCTGCTATACAGCAAATACCAAGTCAACAGGTCATTTTTCATCTGTATTCAGCATCCACATTTTCGTTACACAGAGGAGTTGGT	AAACCTGATGCTAGAAAACGACA	60.176	ACCAACTCCTCTGTGTAACGAAA	60.082	133
CL266.Contig14_All_244_3	GCAGCAGCAGCAGCA	GCA(3*5)	233	15	AAACCTGATGCTAGAAAACGACACAGTTT[GCAGCAGCAGCAGCA]GCCTGCCTGCTATACAGCAAATACCAAGTCAACAGGTCATTTTTCATCTGTATTCAGCATCCACATTTTCGTTACACAGAGGAGTTGGTT	AAACCTGATGCTAGAAAACGACA	60.176	AACCAACTCCTCTGTGTAACGAA	60.082	134
CL266.Contig14_All_244_4	GCAGCAGCAGCAGCA	GCA(3*5)	233	15	AAACCTGATGCTAGAAAACGACACAGTTT[GCAGCAGCAGCAGCA]GCCTGCCTGCTATACAGCAAATACCAAGTCAACAGGTCATTTTTCATCTGTATTCAGCATCCACATTTTCGTTACACAGA	AAACCTGATGCTAGAAAACGACA	60.176	TCTGTGTAACGAAAATGTGGATG	59.912	124
CL266.Contig14_All_244_5	GCAGCAGCAGCAGCA	GCA(3*5)	233	15	AACCTGATGCTAGAAAACGACACAGTTT[GCAGCAGCAGCAGCA]GCCTGCCTGCTATACAGCAAATACCAAGTCAACAGGTCATTTTTCATCTGTATTCAGCATCCACATTTTCGTTACACAGAGGAGTTGGT	AACCTGATGCTAGAAAACGACAC	59.709	ACCAACTCCTCTGTGTAACGAAA	60.082	132
CL2662.Contig1_All_2174_1	GAGAGAGAGAGA	GA(2*6)	1623	12	CAGGAGGCACTCACTGAAAAAACTCAGCATGTTGATCAGCTGAT[GAGAGAGAGAGA]TTTGGAAAGGGCAGAAGTTGCCCGCATGGCTGCGCAGACTGATGAAGCCACAAGGGAAGCACAAGACATGAGGCTGCAACTAGAA	CAGGAGGCACTCACTGAAAAA	60.416	TTCTAGTTGCAGCCTCATGTCTT	60.438	141
CL2662.Contig1_All_2174_2	GAGAGAGAGAGA	GA(2*6)	1623	12	CAGGAGGCACTCACTGAAAAAACTCAGCATGTTGATCAGCTGAT[GAGAGAGAGAGA]TTTGGAAAGGGCAGAAGTTGCCCGCATGGCTGCGCAGACTGATGAAGCCACAAGGGAAGCACAAGACATGAGGCTGCAACTAG	CAGGAGGCACTCACTGAAAAA	60.416	CTAGTTGCAGCCTCATGTCTTGT	60.855	139
CL2662.Contig1_All_2174_3	GAGAGAGAGAGA	GA(2*6)	1623	12	CAGGAGGCACTCACTGAAAAAACTCAGCATGTTGATCAGCTGAT[GAGAGAGAGAGA]TTTGGAAAGGGCAGAAGTTGCCCGCATGGCTGCGCAGACTGATGAAGCCACAAGGGAAGCACAAGACATGAGGCTGCAACTA	CAGGAGGCACTCACTGAAAAA	60.416	TAGTTGCAGCCTCATGTCTTGT	59.943	138
CL2662.Contig1_All_2174_4	GAGAGAGAGAGA	GA(2*6)	1623	12	CAGGAGGCACTCACTGAAAAAACTCAGCATGTTGATCAGCTGAT[GAGAGAGAGAGA]TTTGGAAAGGGCAGAAGTTGCCCGCATGGCTGCGCAGACTGATGAAGCCACAAGGGAAGCACAAGACATGAGGCTGCAACTAG	CAGGAGGCACTCACTGAAAAA	60.416	CTAGTTGCAGCCTCATGTCTTG	60.074	139
CL2662.Contig1_All_2174_5	GAGAGAGAGAGA	GA(2*6)	1623	12	CAAGTAGGACTTCTCCATCACCAGGCCCAAGCACCAAAGCACTCCAGGAGGCACTCACTGAAAAAACTCAGCATGTTGATCAGCTGAT[GAGAGAGAGAGA]TTTGGAAAGGGCAGAAGTTGCCCGCATGGCTGCGCAGACTGATGAAGCCACAAG	CAAGTAGGACTTCTCCATCACCA	60.534	CTTGTGGCTTCATCAGTCTGC	60.991	154
CL2662.Contig2_All_2175_1	TCTCTCTCTCTC	TC(2*6)	6100	12	TTCTAGTTGCAGCCTCATGTCTTGTGCTTCCCTTGTGGCTTCATCAGTCTGCGCAGCCATGCGGGCAACTTCTGCCCTTTCCAAA[TCTCTCTCTCTC]ATCAGCTGATCAACATGCTGAGTTTTTTCAGTGAGTGCCTCCTG	TTCTAGTTGCAGCCTCATGTCTT	60.438	CAGGAGGCACTCACTGAAAAA	60.416	141
CL2662.Contig2_All_2175_2	TCTCTCTCTCTC	TC(2*6)	6100	12	CAACTTCTGCCCTTTCCAAA[TCTCTCTCTCTC]ATCAGCTGATCAACATGCTGAGTTTTTTCAGTGAGTGCCTCCTGGAGTGCTTTGGTGCTTGGGCCTGGTGATGGAGAAGTCCTACTTG	CAACTTCTGCCCTTTCCAAAT	60.469	CAAGTAGGACTTCTCCATCACCA	60.534	120
CL2662.Contig2_All_2175_3	TCTCTCTCTCTC	TC(2*6)	6100	12	CTAGTTGCAGCCTCATGTCTTGTGCTTCCCTTGTGGCTTCATCAGTCTGCGCAGCCATGCGGGCAACTTCTGCCCTTTCCAAA[TCTCTCTCTCTC]ATCAGCTGATCAACATGCTGAGTTTTTTCAGTGAGTGCCTCCTG	CTAGTTGCAGCCTCATGTCTTGT	60.855	CAGGAGGCACTCACTGAAAAA	60.416	139
CL2662.Contig2_All_2175_4	TCTCTCTCTCTC	TC(2*6)	6100	12	CAACTTCTGCCCTTTCCAAA[TCTCTCTCTCTC]ATCAGCTGATCAACATGCTGAGTTTTTTCAGTGAGTGCCTCCTGGAGTGCTTTGGTGCTTGGGCCTGGTGATGGAGAAGTCCTACTTGGTT	CAACTTCTGCCCTTTCCAAAT	60.469	AACCAAGTAGGACTTCTCCATCA	59.157	123
CL2662.Contig2_All_2175_5	TCTCTCTCTCTC	TC(2*6)	6100	12	CAACTTCTGCCCTTTCCAAA[TCTCTCTCTCTC]ATCAGCTGATCAACATGCTGAGTTTTTTCAGTGAGTGCCTCCTGGAGTGCTTTGGTGCTTGGGCCTGGTGATGGAGAAGTCCTACT	CAACTTCTGCCCTTTCCAAAT	60.469	AGTAGGACTTCTCCATCACCAGG	60.897	118
CL2664.Contig2_All_2176_1	TATATATATATA	TA(2*6)	2686	12	TTTCATAAAATGAATCATACACTAAAAGTAATGTTATATATAAATGTTTATACATATACATACATATAAATATTG[TATATATATATA]CATATATATTGTCACTCAAGTATATACACACTGATTCCCTGCTTAATTC	TTTCATAAAATGAATCATACACTAAAAG	56.559	GAATTAAGCAGGGAATCAGTGTG	60.014	136
CL2664.Contig2_All_2176_2	TATATATATATA	TA(2*6)	2686	12	TTCATAAAATGAATCATACACTAAAAGTAATGTTATATATAAATGTTTATACATATACATACATATAAATATTG[TATATATATATA]CATATATATTGTCACTCAAGTATATACACACTGATTCCCTGCTTAATTC	TTCATAAAATGAATCATACACTAAAAG	55.351	GAATTAAGCAGGGAATCAGTGTG	60.014	135
CL2664.Contig2_All_2176_3	TATATATATATA	TA(2*6)	2686	12	TTCATAAAATGAATCATACACTAAAAGTAATGTTATATATAAATGTTTATACATATACATACATATAAATATTG[TATATATATATA]CATATATATTGTCACTCAAGTATATACACACTGATTCCCTGCTTAATTC	TTCATAAAATGAATCATACACTAAAAGT	56.128	GAATTAAGCAGGGAATCAGTGTG	60.014	135
CL2664.Contig2_All_2176_4	TATATATATATA	TA(2*6)	2686	12	TTTCATAAAATGAATCATACACTAAAAGTAATGTTATATATAAATGTTTATACATATACATACATATAAATATTG[TATATATATATA]CATATATATTGTCACTCAAGTATATACACACTGATTCCCTGCTTAATTCCAAACCACATCT	TTTCATAAAATGAATCATACACTAAAAG	56.559	AGATGTGGTTTGGAATTAAGCAG	59.552	148
CL2664.Contig2_All_2176_5	TATATATATATA	TA(2*6)	2686	12	TTCATAAAATGAATCATACACTAAAAGTAATGTTATATATAAATGTTTATACATATACATACATATAAATATTG[TATATATATATA]CATATATATTGTCACTCAAGTATATACACACTGATTCCCTGCTTAATTCCAAACCACATCT	TTCATAAAATGAATCATACACTAAAAG	55.351	AGATGTGGTTTGGAATTAAGCAG	59.552	147
CL2664.Contig2_All_2177_1	GTGTGTGTGTGTGTGTGT	GT(2*9)	2811	18	CTGCTTAATTCCAAACCACATCTAATCAATTTATAATCTGTAACACACAAATATAGGACAAGCACATGATAAAAG[GTGTGTGTGTGTGTGTGT]GCATTTATGTGCAAATTCATTAACCATAGTTTCATTATTCTCAAAAAGCACAGGAAAACT	CTGCTTAATTCCAAACCACATCT	59.552	AGTTTTCCTGTGCTTTTTGAGAA	59.462	153
CL2664.Contig2_All_2177_2	GTGTGTGTGTGTGTGTGT	GT(2*9)	2811	18	CTGCTTAATTCCAAACCACATCTAATCAATTTATAATCTGTAACACACAAATATAGGACAAGCACATGATAAAAG[GTGTGTGTGTGTGTGTGT]GCATTTATGTGCAAATTCATTAACCATAGTTTCATTATTCTCAAAAAGCACAGGAAAACTT	CTGCTTAATTCCAAACCACATCT	59.552	AAGTTTTCCTGTGCTTTTTGAGA	59.462	154
CL2664.Contig2_All_2177_3	GTGTGTGTGTGTGTGTGT	GT(2*9)	2811	18	CACACTGATTCCCTGCTTAATTCCAAACCACATCTAATCAATTTATAATCTGTAACACACAAATATAGGACAAGCACATGATAAAAG[GTGTGTGTGTGTGTGTGT]GCATTTATGTGCAAATTCATTAACCATAGTTTCATTATTCTCAAAAAGCACAGGA	CACACTGATTCCCTGCTTAATTC	60.014	TCCTGTGCTTTTTGAGAATAATGA	60.128	160
CL2664.Contig2_All_2177_4	GTGTGTGTGTGTGTGTGT	GT(2*9)	2811	18	CACACTGATTCCCTGCTTAATTCCAAACCACATCTAATCAATTTATAATCTGTAACACACAAATATAGGACAAGCACATGATAAAAG[GTGTGTGTGTGTGTGTGT]GCATTTATGTGCAAATTCATTAACCATAGTTTCATTATTCTCAAAAAGCACAGG	CACACTGATTCCCTGCTTAATTC	60.014	CCTGTGCTTTTTGAGAATAATGA	58.445	159
CL2664.Contig2_All_2177_5	GTGTGTGTGTGTGTGTGT	GT(2*9)	2811	18	CTGCTTAATTCCAAACCACATCTAATCAATTTATAATCTGTAACACACAAATATAGGACAAGCACATGATAAAAG[GTGTGTGTGTGTGTGTGT]GCATTTATGTGCAAATTCATTAACCATAGTTTCATTATTCTCAAAAAGCACAGGA	CTGCTTAATTCCAAACCACATCT	59.552	TCCTGTGCTTTTTGAGAATAATGA	60.128	148
[truncated: 12,399 more rows]
